# Supplementary material for: Transcriptome analysis explores genes related to shikonin biosynthesis in Lithospermeae plants and provides insights into Boraginales’ evolutionary history
Source: Sci Rep. 2017 Jun 30;7:4477. doi: 10.1038/s41598-017-04750-1 (PMC5493674; doi:10.1038/s41598-017-04750-1)
Supplement: Supplementary file 2 — Supplementary Table S1 [file 41598_2017_4750_MOESM2_ESM.xls]

## Sheet: Supplementary Table S1
Supplementary Table S1. Detection of shikonin and its derivatives in the RR lines by HPLC.
Standard chromatogram					LeRR
Peak	Retention time (min)	Retention time (sec)	Peak height (mAU)	Peak area (mAU*sec)	Peak	Retention time (min)	Retention time (sec)	Peak height (mAU)	Peak area (mAU*sec)
1	5.214	312.84	49.1254	278.449	1	5.187	311.22	1.13239	10.9347
*	-	-	-	-	*	6.199	371.94	13.6207	144.694
2	7.319	439.14	11.449	92.3794	2	7.263	435.78	53.4083	614.256
3	9.779	586.74	17.1174	175.496	3	9.63	577.8	0.860799	11.7065
4	11.493	689.58	11.0428	139.346	4	11.4	684	16.8134	279.449
5	13.186	791.16	3.82168	58.7537	5	13.086	785.16	1.67889	32.8237
#	-	-	-	-	#	-	-	-	-
6	14.271	856.26	3.18409	54.7782	6	14.223	853.38	14.7216	311.775
AeRR					EpRR
Peak	Retention time (min)	Retention time (sec)	Peak height (mAU)	Peak area (mAU*sec)	Peak	Retention time (min)	Retention time (sec)	Peak height (mAU)	Peak area (mAU*sec)
1	5.167	310.02	0.172543	1.62963	1	5.18	310.8	0.710636	6.78298
*	6.203	372.18	9.2828	110.377	*	6.195	371.7	19.3477	209.86
2	7.266	435.96	12.8564	166.077	2	7.258	435.48	53.6393	628.767
3	9.686	581.16	2.45467	44.3156	3	9.629	577.74	0.562143	6.50417
4	11.387	683.22	2.14039	43.7112	4	11.388	683.28	5.81117	97.7834
5	13.059	783.54	0.706966	14.535	5	13.117	787.02	1.05461	12.4802
#	-	-	-	-	#	13.512	810.72	19.3785	364.962
6	14.146	848.76	4.36688	96.6192	6	14.152	849.12	19.9469	400.592
Peak1, shikonin; Peak*, β-hydroxyisovalerylshikonin; Peak2, acetylshikonin; Peak3, deoxyshikonin; Peak4, isobutyrylshikonin; Peak5, β, β-dimethylacrylshikonin; Peak#, unknown; Peak6, ɑ-methyl-n-butyrylshikonin.
