# Supplementary material for: Transcriptome analysis explores genes related to shikonin biosynthesis in Lithospermeae plants and provides insights into Boraginales’ evolutionary history
Source: Sci Rep. 2017 Jun 30;7:4477. doi: 10.1038/s41598-017-04750-1 (PMC5493674; doi:10.1038/s41598-017-04750-1)
Supplement: Supplementary file 3 — Supplementary Table S2 [file 41598_2017_4750_MOESM3_ESM.xls]

## Sheet: Supplementary Table S2.1
Supplementary Table S2.1. KEGG classification and enrichment analysis in Lithospermum erythrorhizon. (p < 0.05, FDR < 0.05)
Pathway categories	Pathway sub-categories	Pathways	All Unigenes (38173)	DEGs Unigenes (13062)	p-Value	FDR
Cellular processes	Transport and catabolism	Phagosome	356 (0.93%)	129 (0.99%)	0.22582	0.46901
		Endocytosis	1273 (3.33%)	446 (3.41%)	0.275222	0.554552
		Peroxisome	346 (0.91%)	115 (0.88%)	0.66946	0.979283
		Regulation of autophagy	299 (0.78%)	98 (0.75%)	0.720574	1
Genetic information processing	Folding, sorting and degradation	Protein export	135 (0.35%)	41 (0.31%)	0.849816	1
		Sulfur relay system	31 (0.08%)	7 (0.05%)	0.94461	1
		SNARE interactions in vesicular transport	92 (0.24%)	21 (0.16%)	0.993605	1
		Proteasome	273 (0.72%)	72 (0.55%)	0.997885	1
		RNA degradation	846 (2.22%)	244 (1.87%)	0.999679	1
		Ubiquitin mediated proteolysis	620 (1.62%)	155 (1.19%)	1	1
		Protein processing in endoplasmic reticulum	1085 (2.84%)	275 (2.11%)	1	1
	Replication and repair	Base excision repair	232 (0.61%)	77 (0.59%)	0.653326	0.969219
		Non-homologous end-joining	35 (0.09%)	8 (0.06%)	0.948982	1
		Homologous recombination	455 (1.19%)	138 (1.06%)	0.965703	1
		Mismatch repair	427 (1.12%)	124 (0.95%)	0.990496	1
		Nucleotide excision repair	498 (1.3%)	146 (1.12%)	0.991643	1
		DNA replication	467 (1.22%)	136 (1.04%)	0.992047	1
	Transcription	RNA polymerase	261 (0.68%)	86 (0.66%)	0.689125	0.979283
		Basal transcription factors	177 (0.46%)	55 (0.42%)	0.832139	1
		Spliceosome	1243 (3.26%)	333 (2.55%)	1	1
	Translation	Aminoacyl-tRNA biosynthesis	259 (0.68%)	104 (0.8%)	0.0263109	0.0845709
		Ribosome	1146 (3%)	391 (2.99%)	0.539986	0.92276
		RNA transport	1483 (3.88%)	505 (3.87%)	0.564399	0.933265
		mRNA surveillance pathway	984 (2.58%)	289 (2.21%)	0.999548	1
		Ribosome biogenesis in eukaryotes	565 (1.48%)	128 (0.98%)	1	1
Metabolism	Amino acid metabolism	Phenylalanine metabolism	185 (0.48%)	88 (0.67%)	0.000117056	0.00068707
		Valine, leucine and isoleucine biosynthesis	136 (0.36%)	61 (0.47%)	0.00642919	0.0255276
		Tyrosine metabolism	188 (0.49%)	79 (0.6%)	0.0154578	0.0521701
		Tryptophan metabolism	141 (0.37%)	53 (0.41%)	0.223591	0.46901
		Valine, leucine and isoleucine degradation	199 (0.52%)	73 (0.56%)	0.253228	0.517967
		Glycine, serine and threonine metabolism	288 (0.75%)	101 (0.77%)	0.401515	0.732493
		Arginine biosynthesis	248 (0.65%)	87 (0.67%)	0.410315	0.738568
		Arginine and proline metabolism	203 (0.53%)	70 (0.54%)	0.494685	0.867306
		Phenylalanine, tyrosine and tryptophan biosynthesis	189 (0.5%)	64 (0.49%)	0.568381	0.933265
		Cysteine and methionine metabolism	446 (1.17%)	150 (1.15%)	0.620841	0.963373
		Lysine biosynthesis	67 (0.18%)	22 (0.17%)	0.638808	0.969219
		Lysine degradation	167 (0.44%)	53 (0.41%)	0.774971	1
		Histidine metabolism	60 (0.16%)	16 (0.12%)	0.917046	1
		Alanine, aspartate and glutamate metabolism	261 (0.68%)	77 (0.59%)	0.954551	1
	Biosynthesis of other secondary metabolites	Phenylpropanoid biosynthesis	614 (1.61%)	326 (2.5%)	3.38599e-22	2.28554e-20
		Stilbenoid, diarylheptanoid and gingerol biosynthesis	218 (0.57%)	130 (1%)	1.41185e-14	3.17667e-13
		Flavonoid biosynthesis	208 (0.54%)	124 (0.95%)	5.83562e-14	1.12544e-12
		Flavone and flavonol biosynthesis	90 (0.24%)	59 (0.45%)	1.2898e-09	1.33941e-08
		Isoflavonoid biosynthesis	49 (0.13%)	29 (0.22%)	0.000301732	0.00156668
		Isoquinoline alkaloid biosynthesis	120 (0.31%)	59 (0.45%)	0.000509228	0.0024552
		Indole alkaloid biosynthesis	28 (0.07%)	18 (0.14%)	0.00110981	0.00516634
		Benzoxazinoid biosynthesis	31 (0.08%)	19 (0.15%)	0.0018575	0.00783632
		Anthocyanin biosynthesis	28 (0.07%)	15 (0.11%)	0.0274088	0.0856837
		Glucosinolate biosynthesis	80 (0.21%)	35 (0.27%)	0.0481916	0.141432
		Tropane, piperidine and pyridine alkaloid biosynthesis	155 (0.41%)	58 (0.44%)	0.223434	0.46901
		Monobactam biosynthesis	57 (0.15%)	22 (0.17%)	0.285283	0.566371
		Betalain biosynthesis	6 (0.02%)	3 (0.02%)	0.337192	0.659724
		Caffeine metabolism	15 (0.04%)	4 (0.03%)	0.810807	1
	Carbohydrate metabolism	Starch and sucrose metabolism	1086 (2.84%)	478 (3.66%)	7.3441e-12	1.10161e-10
		Pentose and glucuronate interconversions	392 (1.03%)	176 (1.35%)	6.96282e-06	4.94727e-05
		Pentose phosphate pathway	380 (1%)	170 (1.3%)	1.26786e-05	8.55805e-05
		Ascorbate and aldarate metabolism	202 (0.53%)	94 (0.72%)	0.000190415	0.00107108
		Amino sugar and nucleotide sugar metabolism	699 (1.83%)	277 (2.12%)	0.0014719	0.00662357
		Fructose and mannose metabolism	335 (0.88%)	135 (1.03%)	0.0114262	0.0440726
		C5-Branched dibasic acid metabolism	71 (0.19%)	34 (0.26%)	0.0118342	0.0443784
		Butanoate metabolism	120 (0.31%)	53 (0.41%)	0.0148916	0.0515479
		Galactose metabolism	381 (1%)	141 (1.08%)	0.136037	0.340092
		Glycolysis / Gluconeogenesis	698 (1.83%)	244 (1.87%)	0.352489	0.661326
		Inositol phosphate metabolism	256 (0.67%)	88 (0.67%)	0.502415	0.869565
		Glyoxylate and dicarboxylate metabolism	341 (0.89%)	114 (0.87%)	0.640472	0.969219
		Pyruvate metabolism	426 (1.12%)	131 (1%)	0.942531	1
		Propanoate metabolism	160 (0.42%)	45 (0.34%)	0.958266	1
		Citrate cycle (TCA cycle)	285 (0.75%)	63 (0.48%)	0.999997	1
	Energy metabolism	Photosynthesis	165 (0.43%)	111 (0.85%)	4.50533e-18	2.0274e-16
		Photosynthesis - antenna proteins	33 (0.09%)	31 (0.24%)	8.41977e-13	1.42084e-11
		Carbon fixation in photosynthetic organisms	381 (1%)	179 (1.37%)	1.59628e-07	1.43665e-06
		Nitrogen metabolism	204 (0.53%)	76 (0.58%)	0.199074	0.440574
		Sulfur metabolism	145 (0.38%)	46 (0.35%)	0.763382	1
		Oxidative phosphorylation	568 (1.49%)	167 (1.28%)	0.993938	1
	Glycan biosynthesis and metabolism	Other glycan degradation	291 (0.76%)	152 (1.16%)	1.86288e-10	2.28627e-09
		Glycosaminoglycan degradation	151 (0.4%)	65 (0.5%)	0.0147562	0.0515479
		Glycosphingolipid biosynthesis - ganglio series	120 (0.31%)	50 (0.38%)	0.0534601	0.153556
		Other types of O-glycan biosynthesis	42 (0.11%)	16 (0.12%)	0.351425	0.661326
		Glycosphingolipid biosynthesis - globo series	46 (0.12%)	17 (0.13%)	0.400765	0.732493
		N-Glycan biosynthesis	227 (0.59%)	64 (0.49%)	0.977986	1
		Glycosylphosphatidylinositol(GPI)-anchor biosynthesis	166 (0.43%)	35 (0.27%)	0.999928	1
	Lipid metabolism	Glycerolipid metabolism	395 (1.03%)	168 (1.29%)	0.000339947	0.00169973
		alpha-Linolenic acid metabolism	193 (0.51%)	81 (0.62%)	0.0148657	0.0515479
		Cutin, suberine and wax biosynthesis	142 (0.37%)	60 (0.46%)	0.0279265	0.0856837
		Linoleic acid metabolism	73 (0.19%)	32 (0.24%)	0.0555195	0.156149
		Arachidonic acid metabolism	93 (0.24%)	39 (0.3%)	0.0734848	0.198409
		Glycerophospholipid metabolism	430 (1.13%)	158 (1.21%)	0.144853	0.3492
		Synthesis and degradation of ketone bodies	32 (0.08%)	14 (0.11%)	0.170352	0.396508
		Ether lipid metabolism	125 (0.33%)	48 (0.37%)	0.185469	0.417306
		Sphingolipid metabolism	262 (0.69%)	93 (0.71%)	0.352707	0.661326
		Fatty acid degradation	173 (0.45%)	58 (0.44%)	0.604358	0.960936
		Biosynthesis of unsaturated fatty acids	141 (0.37%)	47 (0.36%)	0.618714	0.963373
		Fatty acid biosynthesis	144 (0.38%)	45 (0.34%)	0.798776	1
		Fatty acid elongation	132 (0.35%)	40 (0.31%)	0.851429	1
		Steroid biosynthesis	117 (0.31%)	27 (0.21%)	0.996749	1
	Metabolism of cofactors and vitamins	Porphyrin and chlorophyll metabolism	193 (0.51%)	120 (0.92%)	1.90675e-15	5.14821e-14
		Ubiquinone and other terpenoid-quinone biosynthesis	239 (0.63%)	112 (0.86%)	3.43671e-05	0.000220932
		Vitamin B6 metabolism	54 (0.14%)	28 (0.21%)	0.00569354	0.0232917
		Pantothenate and CoA biosynthesis	158 (0.41%)	61 (0.47%)	0.140033	0.343718
		Riboflavin metabolism	55 (0.14%)	23 (0.18%)	0.147826	0.350115
		One carbon pool by folate	71 (0.19%)	24 (0.18%)	0.573785	0.933265
		Folate biosynthesis	43 (0.11%)	14 (0.11%)	0.646197	0.969219
		Biotin metabolism	50 (0.13%)	16 (0.12%)	0.679749	0.979283
		Nicotinate and nicotinamide metabolism	71 (0.19%)	21 (0.16%)	0.828651	1
		Lipoic acid metabolism	18 (0.05%)	4 (0.03%)	0.911409	1
		Thiamine metabolism	30 (0.08%)	6 (0.05%)	0.971614	1
	Metabolism of other amino acids	Cyanoamino acid metabolism	304 (0.8%)	134 (1.03%)	0.00021759	0.00117499
		Glutathione metabolism	288 (0.75%)	115 (0.88%)	0.0243058	0.0800311
		Taurine and hypotaurine metabolism	23 (0.06%)	12 (0.09%)	0.0580623	0.159968
		Selenocompound metabolism	90 (0.24%)	35 (0.27%)	0.203976	0.444142
		beta-Alanine metabolism	159 (0.42%)	52 (0.4%)	0.684364	0.979283
	Metabolism of terpenoids and polyketides	Terpenoid backbone biosynthesis	217 (0.57%)	120 (0.92%)	1.48898e-10	2.01012e-09
		Carotenoid biosynthesis	159 (0.42%)	92 (0.7%)	8.74129e-10	9.83395e-09
		Monoterpenoid biosynthesis	88 (0.23%)	54 (0.41%)	1.77875e-07	1.50082e-06
		Limonene and pinene degradation	143 (0.37%)	78 (0.6%)	4.77909e-07	3.79516e-06
		Zeatin biosynthesis	98 (0.26%)	57 (0.44%)	1.03936e-06	7.79517e-06
		Brassinosteroid biosynthesis	46 (0.12%)	26 (0.2%)	0.00157888	0.00687575
		Sesquiterpenoid and triterpenoid biosynthesis	48 (0.13%)	20 (0.15%)	0.174043	0.398234
		Diterpenoid biosynthesis	247 (0.65%)	77 (0.59%)	0.859961	1
	Nucleotide metabolism	Purine metabolism	710 (1.86%)	219 (1.68%)	0.975257	1
		Pyrimidine metabolism	611 (1.6%)	175 (1.34%)	0.998697	1
Organismal systems	Environmental adaptation	Circadian rhythm - plant	361 (0.95%)	178 (1.36%)	2.1778e-09	2.10002e-08
		Plant-pathogen interaction	1530 (4.01%)	545 (4.17%)	0.124603	0.317386
Environmental information processing	Membrane transport	ABC transporters	451 (1.18%)	173 (1.32%)	0.0356054	0.106816
	Signal transduction	Plant hormone signal transduction	1251 (3.28%)	492 (3.77%)	7.03403e-05	0.000431634
		Phosphatidylinositol signaling system	297 (0.78%)	101 (0.77%)	0.55255	0.932428

## Sheet: Supplementary Table S2.2
Supplementary Table S2.2. KEGG classification and enrichment analysis in Arnebia euchroma. (p < 0.05, FDR < 0.05)
Pathway categories	Pathway sub-categories	Pathways	All Unigenes (43093)	DEGs Unigenes (11130)	p-Value	FDR
Cellular processes	Transport and catabolism	Peroxisome	454 (1.05%)	116 (1.04%)	0.571936	1
		Endocytosis	1696 (3.94%)	426 (3.83%)	0.760445	1
		Regulation of autophagy	409 (0.95%)	94 (0.84%)	0.917179	1
		Phagosome	467 (1.08%)	108 (0.97%)	0.919666	1
Genetic information processing	Folding, sorting and degradation	Sulfur relay system	38 (0.09%)	8 (0.07%)	0.802336	1
		Protein export	166 (0.39%)	36 (0.32%)	0.906886	1
		Ubiquitin mediated proteolysis	706 (1.64%)	159 (1.43%)	0.981749	1
		SNARE interactions in vesicular transport	99 (0.23%)	14 (0.13%)	0.998374	1
		Proteasome	247 (0.57%)	34 (0.31%)	0.999999	1
		Protein processing in endoplasmic reticulum	1335 (3.1%)	265 (2.38%)	1	1
		RNA degradation	1352 (3.14%)	214 (1.92%)	1	1
	Replication and repair	Base excision repair	254 (0.59%)	76 (0.68%)	0.0789084	0.208875
		Non-homologous end-joining	37 (0.09%)	12 (0.11%)	0.228363	0.489349
		Nucleotide excision repair	972 (2.26%)	149 (1.34%)	1	1
		Homologous recombination	897 (2.08%)	140 (1.26%)	1	1
		Mismatch repair	871 (2.02%)	129 (1.16%)	1	1
		DNA replication	1001 (2.32%)	170 (1.53%)	1	1
	Transcription	RNA polymerase	405 (0.94%)	97 (0.87%)	0.821996	1
		Basal transcription factors	267 (0.62%)	57 (0.51%)	0.961921	1
		Spliceosome	1566 (3.63%)	303 (2.72%)	1	1
	Translation	Aminoacyl-tRNA biosynthesis	378 (0.88%)	107 (0.96%)	0.147708	0.356083
		RNA transport	1581 (3.67%)	383 (3.44%)	0.935565	1
		mRNA surveillance pathway	967 (2.24%)	192 (1.73%)	0.999996	1
		Ribosome biogenesis in eukaryotes	706 (1.64%)	120 (1.08%)	1	1
		Ribosome	1474 (3.42%)	288 (2.59%)	1	1
Metabolism	Amino acid metabolism	Phenylalanine metabolism	232 (0.54%)	89 (0.8%)	1.78757e-05	0.000150826
		Glycine, serine and threonine metabolism	326 (0.76%)	117 (1.05%)	3.57011e-05	0.000283509
		Tryptophan metabolism	157 (0.36%)	63 (0.57%)	6.12005e-05	0.000459003
		Valine, leucine and isoleucine biosynthesis	138 (0.32%)	51 (0.46%)	0.00254354	0.0137351
		Tyrosine metabolism	214 (0.5%)	74 (0.66%)	0.00272686	0.0141587
		Valine, leucine and isoleucine degradation	273 (0.63%)	91 (0.82%)	0.00336975	0.0156868
		Arginine and proline metabolism	235 (0.55%)	65 (0.58%)	0.282134	0.58597
		Phenylalanine, tyrosine and tryptophan biosynthesis	275 (0.64%)	72 (0.65%)	0.469561	0.880427
		Lysine degradation	184 (0.43%)	44 (0.4%)	0.749093	1
		Histidine metabolism	79 (0.18%)	16 (0.14%)	0.899125	1
		Lysine biosynthesis	97 (0.23%)	20 (0.18%)	0.903941	1
		Cysteine and methionine metabolism	550 (1.28%)	129 (1.16%)	0.909097	1
		Alanine, aspartate and glutamate metabolism	604 (1.4%)	114 (1.02%)	0.99998	1
		Arginine biosynthesis	526 (1.22%)	91 (0.82%)	0.999999	1
	Biosynthesis of other secondary metabolites	Phenylpropanoid biosynthesis	748 (1.74%)	285 (2.56%)	7.19278e-14	4.85512e-12
		Stilbenoid, diarylheptanoid and gingerol biosynthesis	238 (0.55%)	113 (1.02%)	5.12501e-13	2.30625e-11
		Flavonoid biosynthesis	252 (0.58%)	108 (0.97%)	3.00994e-09	4.51491e-08
		Isoflavonoid biosynthesis	74 (0.17%)	41 (0.37%)	6.21429e-08	8.38928e-07
		Flavone and flavonol biosynthesis	83 (0.19%)	43 (0.39%)	3.81903e-07	4.68699e-06
		Anthocyanin biosynthesis	22 (0.05%)	14 (0.13%)	0.000208879	0.00148414
		Benzoxazinoid biosynthesis	24 (0.06%)	13 (0.12%)	0.00286335	0.0143168
		Glucosinolate biosynthesis	137 (0.32%)	50 (0.45%)	0.00372997	0.0162915
		Indole alkaloid biosynthesis	25 (0.06%)	13 (0.12%)	0.00456611	0.0192633
		Isoquinoline alkaloid biosynthesis	155 (0.36%)	53 (0.48%)	0.0125745	0.0446726
		Betalain biosynthesis	5 (0.01%)	3 (0.03%)	0.112427	0.291877
		Monobactam biosynthesis	61 (0.14%)	17 (0.15%)	0.405042	0.792474
		Caffeine metabolism	8 (0.02%)	2 (0.02%)	0.653226	1
		Tropane, piperidine and pyridine alkaloid biosynthesis	231 (0.54%)	54 (0.49%)	0.823111	1
	Carbohydrate metabolism	Starch and sucrose metabolism	1099 (2.55%)	375 (3.37%)	3.83483e-10	8.62838e-09
		Pentose and glucuronate interconversions	455 (1.06%)	151 (1.36%)	0.000263737	0.00161838
		Butanoate metabolism	131 (0.3%)	47 (0.42%)	0.00692802	0.0267224
		Ascorbate and aldarate metabolism	267 (0.62%)	87 (0.78%)	0.00795579	0.0298342
		Galactose metabolism	328 (0.76%)	103 (0.93%)	0.0133546	0.0462276
		C5-Branched dibasic acid metabolism	70 (0.16%)	26 (0.23%)	0.0242253	0.0760561
		Inositol phosphate metabolism	346 (0.8%)	104 (0.93%)	0.0422522	0.121363
		Pentose phosphate pathway	444 (1.03%)	131 (1.18%)	0.0437171	0.122954
		Amino sugar and nucleotide sugar metabolism	834 (1.94%)	230 (2.07%)	0.130385	0.332113
		Fructose and mannose metabolism	388 (0.9%)	108 (0.97%)	0.197179	0.441941
		Propanoate metabolism	185 (0.43%)	52 (0.47%)	0.263039	0.554848
		Glycolysis / Gluconeogenesis	845 (1.96%)	202 (1.81%)	0.908936	1
		Pyruvate metabolism	547 (1.27%)	124 (1.11%)	0.961222	1
		Glyoxylate and dicarboxylate metabolism	683 (1.58%)	144 (1.29%)	0.998444	1
		Citrate cycle (TCA cycle)	251 (0.58%)	44 (0.4%)	0.999324	1
	Energy metabolism	Photosynthesis	235 (0.55%)	106 (0.95%)	1.23437e-10	3.33281e-09
		Photosynthesis - antenna proteins	56 (0.13%)	27 (0.24%)	0.000259285	0.00161838
		Carbon fixation in photosynthetic organisms	472 (1.1%)	138 (1.24%)	0.0509637	0.14041
		Sulfur metabolism	234 (0.54%)	57 (0.51%)	0.71961	1
		Nitrogen metabolism	513 (1.19%)	96 (0.86%)	0.999947	1
		Oxidative phosphorylation	622 (1.44%)	101 (0.91%)	1	1
	Glycan biosynthesis and metabolism	Other glycan degradation	281 (0.65%)	95 (0.85%)	0.00172913	0.00972637
		Glycosaminoglycan degradation	123 (0.29%)	44 (0.4%)	0.00927945	0.0338574
		Glycosphingolipid biosynthesis - ganglio series	88 (0.2%)	30 (0.27%)	0.0523296	0.14129
		Glycosphingolipid biosynthesis - globo series	47 (0.11%)	15 (0.13%)	0.212608	0.462937
		N-Glycan biosynthesis	250 (0.58%)	59 (0.53%)	0.809763	1
		Other types of O-glycan biosynthesis	48 (0.11%)	10 (0.09%)	0.830004	1
		Glycosylphosphatidylinositol(GPI)-anchor biosynthesis	124 (0.29%)	13 (0.12%)	0.999994	1
	Lipid metabolism	Glycerolipid metabolism	393 (0.91%)	133 (1.19%)	0.000236275	0.00159486
		alpha-Linolenic acid metabolism	205 (0.48%)	66 (0.59%)	0.0241896	0.0760561
		Synthesis and degradation of ketone bodies	36 (0.08%)	15 (0.13%)	0.0277327	0.0831982
		Linoleic acid metabolism	98 (0.23%)	34 (0.31%)	0.0319974	0.0939053
		Glycerophospholipid metabolism	466 (1.08%)	124 (1.11%)	0.366263	0.72714
		Ether lipid metabolism	158 (0.37%)	42 (0.38%)	0.44421	0.85669
		Fatty acid degradation	205 (0.48%)	54 (0.49%)	0.45974	0.874154
		Steroid biosynthesis	126 (0.29%)	33 (0.3%)	0.496958	0.919032
		Fatty acid biosynthesis	196 (0.45%)	47 (0.42%)	0.74762	1
		Sphingolipid metabolism	231 (0.54%)	55 (0.49%)	0.780325	1
		Arachidonic acid metabolism	67 (0.16%)	15 (0.13%)	0.780653	1
		Fatty acid elongation	122 (0.28%)	28 (0.25%)	0.79543	1
		Biosynthesis of unsaturated fatty acids	137 (0.32%)	31 (0.28%)	0.829888	1
		Cutin, suberine and wax biosynthesis	193 (0.45%)	44 (0.4%)	0.852655	1
	Metabolism of cofactors and vitamins	Porphyrin and chlorophyll metabolism	244 (0.57%)	107 (0.96%)	7.47523e-10	1.44165e-08
		Vitamin B6 metabolism	60 (0.14%)	28 (0.25%)	0.000397486	0.00233307
		Ubiquinone and other terpenoid-quinone biosynthesis	281 (0.65%)	92 (0.83%)	0.00564141	0.0230785
		Nicotinate and nicotinamide metabolism	86 (0.2%)	31 (0.28%)	0.0231478	0.0760561
		Folate biosynthesis	48 (0.11%)	19 (0.17%)	0.0255014	0.078243
		Riboflavin metabolism	68 (0.16%)	22 (0.2%)	0.13815	0.345026
		Pantothenate and CoA biosynthesis	173 (0.4%)	50 (0.45%)	0.199692	0.441941
		Lipoic acid metabolism	28 (0.06%)	5 (0.04%)	0.884688	1
		Thiamine metabolism	52 (0.12%)	10 (0.09%)	0.896874	1
		Biotin metabolism	69 (0.16%)	11 (0.1%)	0.982321	1
		One carbon pool by folate	71 (0.16%)	11 (0.1%)	0.987089	1
	Metabolism of other amino acids	Cyanoamino acid metabolism	346 (0.8%)	112 (1.01%)	0.00374101	0.0162915
		Selenocompound metabolism	82 (0.19%)	25 (0.22%)	0.199098	0.441941
		Glutathione metabolism	340 (0.79%)	86 (0.77%)	0.6098	1
		beta-Alanine metabolism	219 (0.51%)	55 (0.49%)	0.620977	1
		Taurine and hypotaurine metabolism	33 (0.08%)	5 (0.04%)	0.952607	1
	Metabolism of terpenoids and polyketides	Carotenoid biosynthesis	155 (0.36%)	78 (0.7%)	5.69184e-11	1.92099e-09
		Terpenoid backbone biosynthesis	253 (0.59%)	109 (0.98%)	1.78432e-09	3.01104e-08
		Zeatin biosynthesis	109 (0.25%)	51 (0.46%)	1.91571e-06	2.15517e-05
		Limonene and pinene degradation	141 (0.33%)	62 (0.56%)	2.25225e-06	2.17181e-05
		Monoterpenoid biosynthesis	70 (0.16%)	29 (0.26%)	0.00315561	0.0152145
		Brassinosteroid biosynthesis	44 (0.1%)	15 (0.13%)	0.140566	0.345026
		Sesquiterpenoid and triterpenoid biosynthesis	83 (0.19%)	26 (0.23%)	0.153918	0.360403
		Diterpenoid biosynthesis	428 (0.99%)	88 (0.79%)	0.995507	1
	Nucleotide metabolism	Pyrimidine metabolism	813 (1.89%)	190 (1.71%)	0.952386	1
		Purine metabolism	979 (2.27%)	217 (1.95%)	0.996772	1
Organismal systems	Environmental adaptation	Circadian rhythm - plant	306 (0.71%)	116 (1.04%)	2.12062e-06	2.17181e-05
		Plant-pathogen interaction	2120 (4.92%)	514 (4.62%)	0.959114	1
Environmental information processing	Membrane transport	ABC transporters	555 (1.29%)	134 (1.2%)	0.83158	1
	Signal transduction	Plant hormone signal transduction	1387 (3.22%)	399 (3.58%)	0.0064299	0.0255305
		Phosphatidylinositol signaling system	395 (0.92%)	107 (0.96%)	0.300143	0.613929

## Sheet: Supplementary Table S2.3
Supplementary Table S2.3. KEGG classification and enrichment analysis in Echium plantagineum. (p < 0.05, FDR < 0.05)
Pathway categories	Pathway sub-categories	Pathways	All Unigenes (29514)	DEGs Unigenes (11363)	p-Value	FDR
Cellular processes	Transport and catabolism	Endocytosis	1068 (3.62%)	447 (3.93%)	0.0121118	0.125776
		Regulation of autophagy	223 (0.76%)	90 (0.79%)	0.306017	0.766637
		Peroxisome	264 (0.89%)	97 (0.85%)	0.742252	1
		Phagosome	340 (1.15%)	106 (0.93%)	0.998035	1
Genetic information processing	Folding, sorting and degradation	RNA degradation	496 (1.68%)	199 (1.75%)	0.240962	0.677706
		Protein export	124 (0.42%)	50 (0.44%)	0.370127	0.79313
		Sulfur relay system	28 (0.09%)	11 (0.1%)	0.537261	0.951532
		SNARE interactions in vesicular transport	87 (0.29%)	29 (0.26%)	0.865294	1
		Protein processing in endoplasmic reticulum	786 (2.66%)	283 (2.49%)	0.932925	1
		Proteasome	164 (0.56%)	50 (0.44%)	0.986926	1
		Ubiquitin mediated proteolysis	483 (1.64%)	158 (1.39%)	0.996618	1
	Replication and repair	Non-homologous end-joining	20 (0.07%)	12 (0.11%)	0.0421325	0.270852
		Base excision repair	159 (0.54%)	71 (0.62%)	0.0654677	0.327339
		Nucleotide excision repair	256 (0.87%)	109 (0.96%)	0.100379	0.444779
		DNA replication	232 (0.79%)	96 (0.84%)	0.200883	0.63068
		Homologous recombination	224 (0.76%)	84 (0.74%)	0.645495	1
		Mismatch repair	205 (0.69%)	75 (0.66%)	0.736981	1
	Transcription	Basal transcription factors	133 (0.45%)	61 (0.54%)	0.0494486	0.290241
		RNA polymerase	199 (0.67%)	80 (0.7%)	0.335049	0.766637
		Spliceosome	970 (3.29%)	366 (3.22%)	0.702606	1
	Translation	RNA transport	1028 (3.48%)	438 (3.85%)	0.00338142	0.0592484
		Aminoacyl-tRNA biosynthesis	182 (0.62%)	75 (0.66%)	0.248313	0.684127
		Ribosome biogenesis in eukaryotes	381 (1.29%)	142 (1.25%)	0.707729	1
		mRNA surveillance pathway	625 (2.12%)	231 (2.03%)	0.799698	1
		Ribosome	1134 (3.84%)	313 (2.75%)	1	1
Metabolism	Amino acid metabolism	Tyrosine metabolism	155 (0.53%)	71 (0.62%)	0.0375332	0.253349
		Valine, leucine and isoleucine degradation	158 (0.54%)	69 (0.61%)	0.104891	0.444779
		Valine, leucine and isoleucine biosynthesis	107 (0.36%)	48 (0.42%)	0.105429	0.444779
		Lysine biosynthesis	58 (0.2%)	26 (0.23%)	0.195244	0.63068
		Lysine degradation	125 (0.42%)	53 (0.47%)	0.209512	0.642822
		Tryptophan metabolism	126 (0.43%)	53 (0.47%)	0.231163	0.66398
		Phenylalanine metabolism	195 (0.66%)	79 (0.7%)	0.305158	0.766637
		Phenylalanine, tyrosine and tryptophan biosynthesis	129 (0.44%)	52 (0.46%)	0.367449	0.79313
		Arginine and proline metabolism	168 (0.57%)	67 (0.59%)	0.384114	0.797776
		Arginine biosynthesis	167 (0.57%)	63 (0.55%)	0.610514	1
		Alanine, aspartate and glutamate metabolism	212 (0.72%)	80 (0.7%)	0.616165	1
		Histidine metabolism	49 (0.17%)	18 (0.16%)	0.65209	1
		Glycine, serine and threonine metabolism	264 (0.89%)	97 (0.85%)	0.742252	1
		Cysteine and methionine metabolism	348 (1.18%)	124 (1.09%)	0.877611	1
	Biosynthesis of other secondary metabolites	Phenylpropanoid biosynthesis	523 (1.77%)	238 (2.09%)	0.000577073	0.0194762
		Flavonoid biosynthesis	204 (0.69%)	94 (0.83%)	0.0160356	0.154629
		Flavone and flavonol biosynthesis	77 (0.26%)	39 (0.34%)	0.0199365	0.168214
		Stilbenoid, diarylheptanoid and gingerol biosynthesis	197 (0.67%)	89 (0.78%)	0.0323295	0.242471
		Benzoxazinoid biosynthesis	25 (0.08%)	14 (0.12%)	0.057279	0.306083
		Indole alkaloid biosynthesis	25 (0.08%)	14 (0.12%)	0.057279	0.306083
		Isoquinoline alkaloid biosynthesis	98 (0.33%)	45 (0.4%)	0.0805572	0.388401
		Monobactam biosynthesis	49 (0.17%)	24 (0.21%)	0.0877706	0.408587
		Isoflavonoid biosynthesis	58 (0.2%)	26 (0.23%)	0.195244	0.63068
		Caffeine metabolism	7 (0.02%)	4 (0.04%)	0.261313	0.705546
		Glucosinolate biosynthesis	62 (0.21%)	26 (0.23%)	0.332307	0.766637
		Tropane, piperidine and pyridine alkaloid biosynthesis	105 (0.36%)	42 (0.37%)	0.411747	0.829639
		Anthocyanin biosynthesis	29 (0.1%)	12 (0.11%)	0.443516	0.855353
		Betalain biosynthesis	2 (0.01%)	1 (0.01%)	0.621788	1
	Carbohydrate metabolism	Inositol phosphate metabolism	213 (0.72%)	101 (0.89%)	0.00481116	0.0620973
		Pentose phosphate pathway	309 (1.05%)	129 (1.14%)	0.131468	0.522006
		Starch and sucrose metabolism	856 (2.9%)	343 (3.02%)	0.17812	0.63068
		Pentose and glucuronate interconversions	352 (1.19%)	143 (1.26%)	0.220459	0.648717
		Butanoate metabolism	74 (0.25%)	31 (0.27%)	0.313002	0.766637
		Galactose metabolism	267 (0.9%)	107 (0.94%)	0.318614	0.766637
		Fructose and mannose metabolism	231 (0.78%)	92 (0.81%)	0.362242	0.79313
		Glyoxylate and dicarboxylate metabolism	292 (0.99%)	113 (0.99%)	0.494382	0.889887
		Ascorbate and aldarate metabolism	186 (0.63%)	71 (0.62%)	0.564443	0.971923
		C5-Branched dibasic acid metabolism	46 (0.16%)	17 (0.15%)	0.639151	1
		Amino sugar and nucleotide sugar metabolism	508 (1.72%)	188 (1.65%)	0.770882	1
		Glycolysis / Gluconeogenesis	523 (1.77%)	187 (1.65%)	0.911498	1
		Pyruvate metabolism	356 (1.21%)	121 (1.06%)	0.966035	1
		Propanoate metabolism	108 (0.37%)	30 (0.26%)	0.992675	1
		Citrate cycle (TCA cycle)	200 (0.68%)	49 (0.43%)	0.999991	1
	Energy metabolism	Photosynthesis	188 (0.64%)	91 (0.8%)	0.00350438	0.0592484
		Carbon fixation in photosynthetic organisms	326 (1.1%)	147 (1.29%)	0.00853784	0.0960507
		Photosynthesis - antenna proteins	60 (0.2%)	30 (0.26%)	0.045943	0.281923
		Nitrogen metabolism	160 (0.54%)	61 (0.54%)	0.568755	0.971923
		Sulfur metabolism	111 (0.38%)	30 (0.26%)	0.995905	1
		Oxidative phosphorylation	457 (1.55%)	128 (1.13%)	0.999999	1
	Glycan biosynthesis and metabolism	Other glycan degradation	183 (0.62%)	88 (0.77%)	0.00505978	0.0620973
		Glycosphingolipid biosynthesis - ganglio series	75 (0.25%)	36 (0.32%)	0.0589494	0.306083
		Glycosaminoglycan degradation	99 (0.34%)	43 (0.38%)	0.181813	0.63068
		Other types of O-glycan biosynthesis	29 (0.1%)	12 (0.11%)	0.443516	0.855353
		Glycosphingolipid biosynthesis - globo series	22 (0.07%)	9 (0.08%)	0.487961	0.889887
		N-Glycan biosynthesis	172 (0.58%)	66 (0.58%)	0.542725	0.951532
		Glycosylphosphatidylinositol(GPI)-anchor biosynthesis	49 (0.17%)	12 (0.11%)	0.986968	1
	Lipid metabolism	Ether lipid metabolism	106 (0.36%)	51 (0.45%)	0.0273432	0.217137
		Synthesis and degradation of ketone bodies	19 (0.06%)	10 (0.09%)	0.151505	0.568143
		Sphingolipid metabolism	168 (0.57%)	70 (0.62%)	0.221044	0.648717
		Glycerolipid metabolism	292 (0.99%)	118 (1.04%)	0.268753	0.711405
		Arachidonic acid metabolism	48 (0.16%)	20 (0.18%)	0.377275	0.795813
		Steroid biosynthesis	74 (0.25%)	30 (0.26%)	0.401333	0.820909
		Fatty acid elongation	103 (0.35%)	41 (0.36%)	0.429081	0.851852
		alpha-Linolenic acid metabolism	153 (0.52%)	60 (0.53%)	0.458094	0.871023
		Cutin, suberine and wax biosynthesis	89 (0.3%)	35 (0.31%)	0.476285	0.889887
		Fatty acid degradation	123 (0.42%)	48 (0.42%)	0.486478	0.889887
		Glycerophospholipid metabolism	333 (1.13%)	123 (1.08%)	0.740119	1
		Linoleic acid metabolism	79 (0.27%)	26 (0.23%)	0.8731	1
		Biosynthesis of unsaturated fatty acids	105 (0.36%)	33 (0.29%)	0.945938	1
		Fatty acid biosynthesis	124 (0.42%)	39 (0.34%)	0.957771	1
	Metabolism of cofactors and vitamins	Ubiquinone and other terpenoid-quinone biosynthesis	184 (0.62%)	90 (0.79%)	0.00251448	0.0592484
		Porphyrin and chlorophyll metabolism	200 (0.68%)	90 (0.79%)	0.0350113	0.248764
		Pantothenate and CoA biosynthesis	132 (0.45%)	56 (0.49%)	0.200224	0.63068
		Folate biosynthesis	57 (0.19%)	24 (0.21%)	0.332977	0.766637
		Nicotinate and nicotinamide metabolism	68 (0.23%)	24 (0.21%)	0.746314	1
		Riboflavin metabolism	49 (0.17%)	17 (0.15%)	0.754402	1
		Vitamin B6 metabolism	48 (0.16%)	16 (0.14%)	0.811082	1
		Biotin metabolism	41 (0.14%)	12 (0.11%)	0.917858	1
		Lipoic acid metabolism	12 (0.04%)	2 (0.02%)	0.975103	1
		One carbon pool by folate	55 (0.19%)	12 (0.11%)	0.997344	1
		Thiamine metabolism	33 (0.11%)	3 (0.03%)	0.999976	1
	Metabolism of other amino acids	Cyanoamino acid metabolism	199 (0.67%)	83 (0.73%)	0.194479	0.63068
		Taurine and hypotaurine metabolism	13 (0.04%)	5 (0.04%)	0.604517	1
		beta-Alanine metabolism	146 (0.49%)	54 (0.48%)	0.676102	1
		Glutathione metabolism	231 (0.78%)	79 (0.7%)	0.922557	1
		Selenocompound metabolism	66 (0.22%)	13 (0.11%)	0.999693	1
	Metabolism of terpenoids and polyketides	Carotenoid biosynthesis	117 (0.4%)	69 (0.61%)	5.65586e-06	0.000763541
		Terpenoid backbone biosynthesis	202 (0.68%)	101 (0.89%)	0.000560602	0.0194762
		Monoterpenoid biosynthesis	72 (0.24%)	37 (0.33%)	0.0176082	0.158474
		Limonene and pinene degradation	124 (0.42%)	54 (0.48%)	0.143569	0.553767
		Zeatin biosynthesis	70 (0.24%)	29 (0.26%)	0.348718	0.784616
		Brassinosteroid biosynthesis	42 (0.14%)	15 (0.13%)	0.698574	1
		Diterpenoid biosynthesis	135 (0.46%)	43 (0.38%)	0.954924	1
		Sesquiterpenoid and triterpenoid biosynthesis	50 (0.17%)	14 (0.12%)	0.955402	1
	Nucleotide metabolism	Pyrimidine metabolism	469 (1.59%)	170 (1.5%)	0.855223	1
		Purine metabolism	555 (1.88%)	195 (1.72%)	0.955004	1
Organismal systems	Environmental adaptation	Circadian rhythm - plant	275 (0.93%)	135 (1.19%)	0.000213538	0.0144138
		Plant-pathogen interaction	1220 (4.13%)	478 (4.21%)	0.319152	0.766637
Environmental information processing	Membrane transport	ABC transporters	268 (0.91%)	101 (0.89%)	0.63073	1
	Signal transduction	Plant hormone signal transduction	983 (3.33%)	419 (3.69%)	0.00394989	0.0592484
		Phosphatidylinositol signaling system	269 (0.91%)	113 (0.99%)	0.13062	0.522006
