# Supplementary material for: Transcriptome analysis explores genes related to shikonin biosynthesis in Lithospermeae plants and provides insights into Boraginales’ evolutionary history
Source: Sci Rep. 2017 Jun 30;7:4477. doi: 10.1038/s41598-017-04750-1 (PMC5493674; doi:10.1038/s41598-017-04750-1)
Supplement: Supplementary file 4 — Supplementary Table S3 [file 41598_2017_4750_MOESM4_ESM.xls]

## Sheet: Supplementary Table S3.1
Supplementary Table S3.1. Highly significant differentially expressed unigenes (HDEGs) in Lithospermum erythrorhizon. (Red font: unigenes are potentially related to shikonin biosynthesis.)
Unigene IDs	Length (bp)	LeGL FPKM	LeRR FPKM	Log2(LeRR/LeGL)	p-Value	FDR	Up/Down	NR	NT	SwissProt	InterPro	KEGG	COG	GO
CL1022.Contig1_All	1632	311.82	1139.13	1.86915	0	0	Up	gi|698529032|ref|XP_009761344.1|/2.09044e-154/PREDICTED: mitochondrial uncoupling protein 5-like [Nicotiana sylvestris]	gi|47105330|gb|BT013915.1|/3e-48/Lycopersicon esculentum clone 132912R, mRNA sequence	sp|Q9SJY5|PUMP5_ARATH/7e-133/Mitochondrial uncoupling protein 5 OS=Arabidopsis thaliana GN=PUMP5 PE=2 SV=1	NA	sot:102579771/4e-152/mitochondrial uncoupling protein 5-like; K15104 solute carrier family 25 (mitochondrial oxoglutarate transporter), member 11	PS50920/26.01/Solute carrier (Solcar) repeat profile.	NA
CL1110.Contig3_All	1978	133.78	602.6	2.17134	0	0	Up	gi|697131457|ref|XP_009619786.1|/0/PREDICTED: L-ascorbate oxidase homolog [Nicotiana tomentosiformis]	gi|225322345|dbj|AK326361.1|/8e-62/Solanum lycopersicum cDNA, clone: LEFL2005I21, HTC in fruit	sp|P29162|ASOL_TOBAC/2e-174/L-ascorbate oxidase homolog OS=Nicotiana tabacum PE=1 SV=1	YMR058w/3e-18/---	csv:101211152/0.0/L-ascorbate oxidase homolog; K00423 L-ascorbate oxidase [EC:1.10.3.3]	PF07732/2.1E-37/Multicopper oxidase	NA
CL1122.Contig1_All	1194	15.13	210.06	3.79532	0	0	Up	gi|698480022|ref|XP_009787075.1|/2.99861e-109/PREDICTED: glycine-rich cell wall structural protein 1.8-like [Nicotiana sylvestris]	gi|32479345|gb|AY321293.1|/2e-18/Lycopersicon esculentum glycine-rich protein TomR2 (TomR2) gene, complete cds	sp|P10496|GRP2_PHAVU/2e-90/Glycine-rich cell wall structural protein 1.8 OS=Phaseolus vulgaris PE=2 SV=1	XF0818/7e-41/---	sly:101262608/1e-65/formin-like protein 20; K02184 formin 2	PR01228/3.3E-9/Eggshell protein signature	NA
CL1177.Contig2_All	795	51.6	492.11	3.25354	0	0	Up	gi|590723233|ref|XP_007052129.1|/3.31167e-51/Bifunctional inhibitor/lipid-transfer protein/seed storage 2S albumin superfamily protein [Theobroma cacao] &gt;gi|508704390|gb|EOX96286.1| Bifunctional inhibitor/lipid-transfer protein/seed storage 2S albumin superfamily protein [Theobroma cacao]	gi|225314219|dbj|AK320965.1|/2e-26/Solanum lycopersicum cDNA, clone: LEFL1015BA05, HTC in leaf	sp|Q39176|ERLI1_ARATH/4e-43/Lipid transfer protein EARLI 1 OS=Arabidopsis thaliana GN=EARLI1 PE=1 SV=1	NA	zma:103646289/2e-35/uncharacterized LOC103646289; K02883 large subunit ribosomal protein L18e	PF14547/1.8E-29/Hydrophobic seed protein	NA
CL1209.Contig1_All	1486	11.9	225.72	4.2455	0	0	Up	gi|698515514|ref|XP_009802633.1|/2.44094e-122/PREDICTED: (RS)-norcoclaurine 6-O-methyltransferase-like [Nicotiana sylvestris]	gi|363542115|gb|JN849982.1|/1e-07/Medicago sativa subsp. x hemicycla voucher PI 641615A caffeic acid-O-methyltransferase (COMT) gene, exons 2 through 4 and partial cds	sp|Q9LEL5|4OMT_COPJA/3e-70/3'-hydroxy-N-methyl-(S)-coclaurine 4'-O-methyltransferase OS=Coptis japonica PE=1 SV=1	Rv0567/4e-11/---	vvi:100243529/2e-66/trans-resveratrol di-O-methyltransferase; K13262 isoflavone-7-O-methyltransferase [EC:2.1.1.150]	PF00891/1.9E-70/O-methyltransferase	molecular_function:GO:0008168//methyltransferase activity;
CL1209.Contig2_All	862	8.46	195.49	4.53029	0	0	Up	gi|698494021|ref|XP_009793237.1|/7.19483e-66/PREDICTED: (RS)-norcoclaurine 6-O-methyltransferase-like [Nicotiana sylvestris]	gi|363542115|gb|JN849982.1|/7e-08/Medicago sativa subsp. x hemicycla voucher PI 641615A caffeic acid-O-methyltransferase (COMT) gene, exons 2 through 4 and partial cds	sp|Q9FK25|OMT1_ARATH/1e-43/Flavone 3'-O-methyltransferase 1 OS=Arabidopsis thaliana GN=OMT1 PE=1 SV=1	Rv0567/5e-09/---	sly:101251452/7e-44/caffeic acid 3-O-methyltransferase; K13066 caffeic acid 3-O-methyltransferase [EC:2.1.1.68]	PTHR11746/9.1E-72/--	NA
CL1267.Contig4_All	2662	22.37	100.3	2.16468	0	0	Up	gi|566151843|ref|XP_002300254.2|/1.28977e-154/hypothetical protein POPTR_0001s30440g [Populus trichocarpa] &gt;gi|550348549|gb|EEE85059.2| hypothetical protein POPTR_0001s30440g [Populus trichocarpa]	gi|225321975|dbj|AK325996.1|/8e-38/Solanum lycopersicum cDNA, clone: LEFL2001CC06, HTC in fruit	sp|O81760|P2C63_ARATH/7e-145/Probable protein phosphatase 2C 63 OS=Arabidopsis thaliana GN=At4g33920 PE=2 SV=1	SPCC1223.11/3e-13/---	pxb:103928118/1e-152/probable protein phosphatase 2C 63; K01102 pyruvate dehydrogenase phosphatase [EC:3.1.3.43]	PTHR13832:SF270/1.0E-176/--	NA
CL1395.Contig2_All	2499	42.73	172.86	2.01628	0	0	Up	gi|661889402|emb|CDP06989.1|/0/unnamed protein product [Coffea canephora]	gi|225320888|dbj|AK325099.1|/1e-159/Solanum lycopersicum cDNA, clone: LEFL1091CC05, HTC in leaf	sp|Q9FNI7|CSLA2_ARATH/0.0/Glucomannan 4-beta-mannosyltransferase 2 OS=Arabidopsis thaliana GN=CSLA2 PE=2 SV=1	AGl3021/1e-18/---	sly:101246437/0.0/glucomannan 4-beta-mannosyltransferase 2-like; K13680 beta-mannan synthase [EC:2.4.1.32]	PTHR32044:SF6/0.0/--	NA
CL15.Contig1_All	1995	4.19	139.17	5.05375	0	0	Up	gi|661884661|emb|CDP11727.1|/0/unnamed protein product [Coffea canephora]	gi|224074400|ref|XM_002304328.1|/4e-14/Populus trichocarpa 4-coumarate--CoA ligase family protein (POPTR_0003s09880g) mRNA, complete cds	sp|Q84P24|4CLL6_ARATH/2e-178/4-coumarate--CoA ligase-like 6 OS=Arabidopsis thaliana GN=4CLL6 PE=2 SV=2	APE2284/6e-66/---	fve:101312548/0.0/4-coumarate--CoA ligase-like 6; K01904 4-coumarate--CoA ligase [EC:6.2.1.12]	PF13193/7.0E-15/AMP-binding enzyme C-terminal domain	NA
CL15.Contig2_All	2453	2.74	121.91	5.4755	0	0	Up	gi|661884661|emb|CDP11727.1|/0/unnamed protein product [Coffea canephora]	gi|224074400|ref|XM_002304328.1|/5e-14/Populus trichocarpa 4-coumarate--CoA ligase family protein (POPTR_0003s09880g) mRNA, complete cds	sp|Q84P24|4CLL6_ARATH/2e-178/4-coumarate--CoA ligase-like 6 OS=Arabidopsis thaliana GN=4CLL6 PE=2 SV=2	APE2284/1e-66/---	fve:101312548/0.0/4-coumarate--CoA ligase-like 6; K01904 4-coumarate--CoA ligase [EC:6.2.1.12]	PTHR24096/4.7E-246/--	NA
CL1567.Contig3_All	1514	38.23	160.14	2.06656	0	0	Up	gi|604300454|gb|EYU20272.1|/1.70603e-163/hypothetical protein MIMGU_mgv1a021781mg [Erythranthe guttata]	gi|357478058|ref|XM_003609267.1|/6e-65/Medicago truncatula Solute carrier family 35 member C2 (MTR_4g114360) mRNA, complete cds	sp|Q9SKJ7|PT225_ARATH/5e-159/Probable sugar phosphate/phosphate translocator At2g25520 OS=Arabidopsis thaliana GN=At2g25520 PE=1 SV=1	SPAC22E12.01/4e-12/---	mus:103987831/8e-29/probable sugar phosphate/phosphate translocator At1g06470; K15280 solute carrier family 35, member C2	PTHR11132:SF48/3.0E-162/--	NA
CL1637.Contig1_All	1009	2.39	183.8	6.26498	0	0	Up	gi|661877977|emb|CDP18238.1|/2.61068e-60/unnamed protein product [Coffea canephora]	gi|502117002|ref|XM_004495610.1|/2e-14/PREDICTED: Cicer arietinum universal stress protein A-like protein-like (LOC101512627), mRNA	sp|Q8LGG8|USPAL_ARATH/3e-13/Universal stress protein A-like protein OS=Arabidopsis thaliana GN=At3g01520 PE=1 SV=2	L102093/7e-13/---	NA	PTHR31964/1.8E-64/--	biological_process:GO:0006950//response to stress;
CL1740.Contig2_All	1814	33.11	269.73	3.02618	0	0	Up	gi|661895943|emb|CDP00521.1|/3.12672e-146/unnamed protein product [Coffea canephora]	gi|758693|gb|U12573.1|CRU12573/7e-59/Catharanthus roseus S-adenosyl-L-methionine decarboxylase proenzyme mRNA, complete cds	sp|O80402|DCAM_NICSY/2e-145/S-adenosylmethionine decarboxylase proenzyme OS=Nicotiana sylvestris GN=SAMDC1 PE=2 SV=1	NA	fve:105349241/6e-146/S-adenosylmethionine decarboxylase proenzyme; K01611 S-adenosylmethionine decarboxylase [EC:4.1.1.50]	PTHR11570/7.4E-135/--	NA
CL1740.Contig3_All	1809	30.35	126.39	2.05811	0	0	Up	gi|596286464|ref|XP_007225621.1|/3.55388e-150/hypothetical protein PRUPE_ppa007732mg [Prunus persica] &gt;gi|462422557|gb|EMJ26820.1| hypothetical protein PRUPE_ppa007732mg [Prunus persica]	gi|758693|gb|U12573.1|CRU12573/7e-59/Catharanthus roseus S-adenosyl-L-methionine decarboxylase proenzyme mRNA, complete cds	sp|O80402|DCAM_NICSY/3e-149/S-adenosylmethionine decarboxylase proenzyme OS=Nicotiana sylvestris GN=SAMDC1 PE=2 SV=1	NA	pmum:103341978/1e-150/S-adenosylmethionine decarboxylase proenzyme; K01611 S-adenosylmethionine decarboxylase [EC:4.1.1.50]	PTHR11570:SF0/8.0E-136/--	NA
CL1740.Contig5_All	1928	371.2	1495.5	2.01036	0	0	Up	gi|6014931|sp|O80402.1|DCAM_NICSY/1.61174e-148/RecName: Full=S-adenosylmethionine decarboxylase proenzyme; Short=AdoMetDC; Short=SAMDC; Contains: RecName: Full=S-adenosylmethionine decarboxylase alpha chain; Contains: RecName: Full=S-adenosylmethionine decarboxylase beta chain; Flags: Precursor [Nicotiana sylvestris] &gt;gi|3252792|dbj|BAA29040.1| S-adenosylmethionine decarboxylase [Nicotiana syl…	gi|758693|gb|U12573.1|CRU12573/6e-44/Catharanthus roseus S-adenosyl-L-methionine decarboxylase proenzyme mRNA, complete cds	sp|O80402|DCAM_NICSY/2e-150/S-adenosylmethionine decarboxylase proenzyme OS=Nicotiana sylvestris GN=SAMDC1 PE=2 SV=1	NA	pmum:103341978/1e-148/S-adenosylmethionine decarboxylase proenzyme; K01611 S-adenosylmethionine decarboxylase [EC:4.1.1.50]	PTHR11570:SF0/2.6E-139/--	NA
CL1825.Contig4_All	1895	43.93	195.22	2.15182	0	0	Up	gi|698569421|ref|XP_009774328.1|/0/PREDICTED: 6-phosphogluconate dehydrogenase, decarboxylating 3 [Nicotiana sylvestris] &gt;gi|698569425|ref|XP_009774330.1| PREDICTED: 6-phosphogluconate dehydrogenase, decarboxylating 3 [Nicotiana sylvestris] &gt;gi|698569429|ref|XP_009774331.1| PREDICTED: 6-phosphogluconate dehydrogenase, decarboxylating 3 [Nicotiana sylvestris]	gi|207079710|gb|AC232700.1|/0.0/Solanum lycopersicum cv. Heinz 1706, chromosome 5 BAC clone C05HBa0023M16, complete sequence	sp|Q94KU1|6PGD1_SPIOL/0.0/6-phosphogluconate dehydrogenase, decarboxylating 1 OS=Spinacia oleracea GN=pgdC PE=1 SV=1	alr5275/1e-146/---	bvg:104896287/0.0/6-phosphogluconate dehydrogenase, decarboxylating 1; K00033 6-phosphogluconate dehydrogenase [EC:1.1.1.44 1.1.1.343]	PTHR11811/0.0/--	NA
CL1925.Contig1_All	1208	17.56	106.45	2.59981	0	0	Up	gi|75162373|sp|Q8W405.1|PGT1_LITER/9.26441e-174/RecName: Full=4-hydroxybenzoate geranyltransferase 1; AltName: Full=PHB geranyltransferase 1; Short=LePGT1 [Lithospermum erythrorhizon] &gt;gi|18389306|dbj|BAB84122.1| PGT-1 [Lithospermum erythrorhizon]	gi|18389305|dbj|AB055078.1|/0.0/Lithospermum erythrorhizon lepgt-1 mRNA, complete cds	sp|Q8W405|PGT1_LITER/1e-175/4-hydroxybenzoate geranyltransferase 1 OS=Lithospermum erythrorhizon GN=PGT-1 PE=1 SV=1	BMEI1518/1e-53/---	sot:102595300/4e-107/4-hydroxybenzoate polyprenyltransferase, mitochondrial-like; K06125 4-hydroxybenzoate polyprenyltransferase [EC:2.5.1.39]	PTHR11048:SF7/4.3E-73/--	NA
CL1925.Contig2_All	1254	3.1	192.58	5.95705	0	0	Up	gi|158957517|gb|ABD59796.2|/3.07566e-144/geranyl diphosphate:4-hydroxybenzoate geranyltransferase [Arnebia euchroma]	gi|158957516|gb|DQ397513.2|/5e-71/Arnebia euchroma geranyl diphosphate:4-hydroxybenzoate geranyltransferase mRNA, complete cds	sp|Q8W404|PGT2_LITER/3e-144/4-hydroxybenzoate geranyltransferase 2 OS=Lithospermum erythrorhizon GN=PGT-2 PE=1 SV=1	mll7442/2e-58/---	sot:102595300/7e-110/4-hydroxybenzoate polyprenyltransferase, mitochondrial-like; K06125 4-hydroxybenzoate polyprenyltransferase [EC:2.5.1.39]	PTHR11048:SF7/1.9E-134/--	NA
CL1925.Contig6_All	1362	1.6	401.07	7.96964	0	0	Up	gi|75162372|sp|Q8W404.1|PGT2_LITER/2.52174e-179/RecName: Full=4-hydroxybenzoate geranyltransferase 2; AltName: Full=PHB geranyltransferase 2.; Short=LePGT2 [Lithospermum erythrorhizon] &gt;gi|18389308|dbj|BAB84123.1| PGT-2 [Lithospermum erythrorhizon]	gi|18389307|dbj|AB055079.1|/0.0/Lithospermum erythrorhizon lepgt-2 mRNA, complete cds	sp|Q8W404|PGT2_LITER/0.0/4-hydroxybenzoate geranyltransferase 2 OS=Lithospermum erythrorhizon GN=PGT-2 PE=1 SV=1	BMEI1518/2e-59/---	sot:102595300/3e-111/4-hydroxybenzoate polyprenyltransferase, mitochondrial-like; K06125 4-hydroxybenzoate polyprenyltransferase [EC:2.5.1.39]	PTHR11048/8.3E-139/--	NA
CL1939.Contig3_All	2161	18	151.41	3.07239	0	0	Up	gi|502131162|ref|XP_004500896.1|/0/PREDICTED: L-ascorbate oxidase homolog [Cicer arietinum]	gi|502131161|ref|XM_004500839.1|/2e-68/PREDICTED: Cicer arietinum L-ascorbate oxidase homolog (LOC101492328), mRNA	sp|Q00624|ASOL_BRANA/2e-171/L-ascorbate oxidase homolog OS=Brassica napus GN=Bp10 PE=2 SV=1	SPAC1F7.08/6e-23/---	tcc:TCM_039977/0.0/SKU5 similar 13; K00423 L-ascorbate oxidase [EC:1.10.3.3]	PTHR11709/0.0/--	NA
CL1965.Contig1_All	2390	18.89	227.13	3.58782	0	0	Up	gi|661897692|emb|CDO99404.1|/0/unnamed protein product [Coffea canephora]	gi|470106761|ref|XM_004289681.1|/1e-152/PREDICTED: Fragaria vesca subsp. vesca probable pectate lyase 15-like (LOC101291580), mRNA	sp|Q944R1|PLY15_ARATH/0.0/Probable pectate lyase 15 OS=Arabidopsis thaliana GN=At4g13710 PE=2 SV=1	BH0698/7e-15/---	cit:102609426/0.0/probable pectate lyase 1-like; K01728 pectate lyase [EC:4.2.2.2]	SM00656/1.8E-101/--	NA
CL1980.Contig5_All	2075	57	317.95	2.47977	0	0	Up	gi|697171486|ref|XP_009594671.1|/0/PREDICTED: scarecrow-like protein 21 [Nicotiana tomentosiformis]	gi|215398157|gb|EU878027.1|/1e-94/Capsicum annuum scarecrow-like protein (SCL1) mRNA, complete cds	sp|Q69VG1|CIGR1_ORYSJ/1e-161/Chitin-inducible gibberellin-responsive protein 1 OS=Oryza sativa subsp. japonica GN=CIGR1 PE=2 SV=1	NA	brp:103852324/1e-57/DELLA protein RGL1; K14494 DELLA protein	PTHR31636:SF18/6.6E-248/--	biological_process:GO:0006351//transcription, DNA-templated;
CL202.Contig2_All	863	4.31	209.69	5.60443	0	0	Up	gi|460370616|ref|XP_004231147.1|/4.114e-37/PREDICTED: ethylene-responsive transcription factor 13-like [Solanum lycopersicum]	gi|60459380|gb|AY789637.1|/2e-14/Capsicum annuum ethylene responsive element binding protein C3 mRNA, complete cds	sp|Q40476|ERF1_TOBAC/3e-31/Ethylene-responsive transcription factor 1 OS=Nicotiana tabacum GN=ERF1 PE=2 SV=1	NA	jcu:105643374/7e-34/ethylene-responsive transcription factor 2-like; K09286 EREBP-like factor	PR00367/1.9E-12/Ethylene responsive element binding protein signature	NA
CL2039.Contig2_All	1125	11.26	107.43	3.25412	0	0	Up	gi|565368173|ref|XP_006350722.1|/2.69572e-48/PREDICTED: indole-3-acetic acid-induced protein ARG7-like [Solanum tuberosum]	gi|502156750|ref|XM_004510572.1|/1e-06/PREDICTED: Cicer arietinum auxin-induced protein 10A5-like (LOC101509355), mRNA	sp|P32295|ARG7_VIGRR/4e-11/Indole-3-acetic acid-induced protein ARG7 OS=Vigna radiata var. radiata GN=ARG7 PE=2 SV=1	NA	sot:102578891/5e-49/indole-3-acetic acid-induced protein ARG7-like; K14488 SAUR family protein	PTHR31374/4.5E-38/--	NA
CL2081.Contig2_All	1556	22	1964.43	6.48046	0	0	Up	gi|5701742|dbj|BAA83084.1|/0/LEDI-5b protein [Lithospermum erythrorhizon]	gi|5701741|dbj|AB030706.1|/0.0/Lithospermum erythrorhizon mRNA for LEDI-5b protein, complete cds	sp|Q8GYB8|OPR2_ARATH/3e-146/12-oxophytodienoate reductase 2 OS=Arabidopsis thaliana GN=OPR2 PE=1 SV=2	all1865/6e-84/---	tcc:TCM_027467/6e-153/12-oxophytodienoate reductase 2; K05894 12-oxophytodienoic acid reductase [EC:1.3.1.42]	PF00724/8.1E-89/NADH:flavin oxidoreductase / NADH oxidase family	NA
CL2081.Contig3_All	557	6.29	604.37	6.58623	0	0	Up	gi|5701742|dbj|BAA83084.1|/1.57635e-35/LEDI-5b protein [Lithospermum erythrorhizon]	gi|5701741|dbj|AB030706.1|/1e-155/Lithospermum erythrorhizon mRNA for LEDI-5b protein, complete cds	sp|Q8GYB8|OPR2_ARATH/2e-22/12-oxophytodienoate reductase 2 OS=Arabidopsis thaliana GN=OPR2 PE=1 SV=2	mll2211/2e-11/---	csv:101203714/2e-23/12-oxophytodienoate reductase 1; K05894 12-oxophytodienoic acid reductase [EC:1.3.1.42]	PTHR22893:SF14/4.2E-27/--	NA
CL2127.Contig2_All	803	6.32	191.7	4.92278	0	0	Up	gi|658061138|ref|XP_008366427.1|/1.60455e-93/PREDICTED: pirin-like protein [Malus domestica]	gi|470116501|ref|XM_004294373.1|/7e-20/PREDICTED: Fragaria vesca subsp. vesca pirin-like protein-like (LOC101295313), mRNA	sp|Q9SEE4|PIRL_SOLLC/7e-84/Pirin-like protein OS=Solanum lycopersicum PE=2 SV=1	RSc0541/9e-41/---	mdm:103430074/3e-94/pirin-like protein; K06911 uncharacterized protein	PF05726/9.6E-10/Pirin C-terminal cupin domain	NA
CL2288.Contig2_All	1318	21.03	212.38	3.33613	0	0	Up	gi|565388974|ref|XP_006360241.1|/1.89962e-83/PREDICTED: salicylic acid-binding protein 2-like [Solanum tuberosum]	NA	sp|Q6RYA0|SABP2_TOBAC/2e-82/Salicylic acid-binding protein 2 OS=Nicotiana tabacum GN=SABP2 PE=1 SV=1	NA	brp:103842406/2e-62/methylesterase 2-like; K08233 polyneuridine-aldehyde esterase [EC:3.1.1.78]	PTHR10992/1.1E-102/--	NA
CL2381.Contig7_All	1748	21.76	205.06	3.2363	0	0	Up	gi|593696890|ref|XP_007148927.1|/3.62562e-160/hypothetical protein PHAVU_005G025900g [Phaseolus vulgaris] &gt;gi|561022191|gb|ESW20921.1| hypothetical protein PHAVU_005G025900g [Phaseolus vulgaris]	gi|269996069|gb|AC238911.3|/4e-17/Solanum lycopersicum strain Heinz 1706 chromosome 1 clone hba-140o23 map 1, complete sequence	sp|Q9LS40|ASPG1_ARATH/3e-40/Protein ASPARTIC PROTEASE IN GUARD CELL 1 OS=Arabidopsis thaliana GN=ASPG1 PE=1 SV=1	NA	ath:AT5G22850/4e-21/aspartyl protease family protein; K00924	PTHR13683:SF258/1.1E-180/--	NA
CL2410.Contig2_All	2155	27.5	236.8	3.10617	0	0	Up	gi|698588290|ref|XP_009779416.1|/3.08181e-103/PREDICTED: cytosolic sulfotransferase 15 [Nicotiana sylvestris]	gi|147822455|emb|AM477441.2|/7e-07/Vitis vinifera contig VV78X229608.4, whole genome shotgun sequence	sp|Q8L5A7|SOT15_ARATH/1e-88/Cytosolic sulfotransferase 15 OS=Arabidopsis thaliana GN=SOT15 PE=1 SV=1	NA	egr:104420943/5e-92/cytosolic sulfotransferase 15-like; K01025	PTHR11783/1.8E-106/--	molecular_function:GO:0004027//alcohol sulfotransferase activity;
CL2452.Contig3_All	1660	25.02	194.47	2.95839	0	0	Up	gi|470104403|ref|XP_004288594.1|/0/PREDICTED: glutamine synthetase nodule isozyme-like [Fragaria vesca subsp. vesca]	gi|300915717|gb|GU462131.1|/1e-177/Camellia sinensis cultivar Longjing43 cytosolic glutamine synthetase mRNA, complete cds	sp|P32289|GLNA_VIGAC/0.0/Glutamine synthetase nodule isozyme OS=Vigna aconitifolia PE=2 SV=1	YPR035w/1e-114/---	fve:101299235/0.0/glutamine synthetase nodule isozyme; K01915 glutamine synthetase [EC:6.3.1.2]	PF00120/8.1E-64/Glutamine synthetase, catalytic domain	biological_process:GO:0006542//glutamine biosynthetic process;molecular_function:GO:0005524//ATP binding;GO:0004356//glutamate-ammonia ligase activity;
CL2530.Contig2_All	2087	46.72	204.08	2.12702	0	0	Up	gi|604299130|gb|EYU19065.1|/0/hypothetical protein MIMGU_mgv1a003798mg [Erythranthe guttata] &gt;gi|604299131|gb|EYU19066.1| hypothetical protein MIMGU_mgv1a003798mg [Erythranthe guttata]	gi|502144752|ref|XM_004505682.1|/0.0/PREDICTED: Cicer arietinum delta(24)-sterol reductase-like (LOC101507942), transcript variant X2, mRNA	sp|P93472|DIM_PEA/0.0/Delta(24)-sterol reductase OS=Pisum sativum GN=DIM PE=1 SV=1	Cgl0556/1e-20/---	cam:101507942/0.0/delta(24)-sterol reductase; K09828 delta24-sterol reductase [EC:1.3.1.72]	PTHR10801/7.4E-276/--	NA
CL2572.Contig1_All	1805	2.21	319.66	7.17635	0	0	Up	gi|403399733|sp|D1MI46.1|C76BA_SWEMU/7.12891e-159/RecName: Full=Geraniol 8-hydroxylase; AltName: Full=Cytochrome P450 76B10; AltName: Full=Geraniol 10-hydroxylase; Short=SmG10H [Swertia mussotii] &gt;gi|269838629|gb|ACZ48680.1| geraniol 10-hydroxylase [Swertia mussotii]	gi|357491108|ref|XM_003615794.1|/2e-06/Medicago truncatula Cytochrome P450 71B37 (MTR_5g072980) mRNA, complete cds	sp|D1MI46|C76BA_SWEMU/9e-161/Geraniol 8-hydroxylase OS=Swertia mussotii GN=CYP76B10 PE=1 SV=1	BH0579/7e-26/---	osa:4348172/4e-97/Os10g0166600; K00517	PF00067/3.5E-100/Cytochrome P450	biological_process:GO:0016099//monoterpenoid biosynthetic process;cellular_component:GO:0005783//endoplasmic reticulum;GO:0044425//membrane part;molecular_function:GO:0016709//oxidoreductase activity, acting on paired donors, with incorporation or reduction of molecular oxygen, NAD(P)H as one donor, and incorporation of one atom of oxygen;GO:0046872//metal ion binding;
CL2592.Contig1_All	980	0.98	531.36	9.08269	0	0	Up	gi|4105486|gb|AAD02429.1|/4.13012e-63/pathogenesis-related protein PR2 [Lithospermum erythrorhizon]	gi|4105485|gb|AF047179.1|AF047179/2e-73/Lithospermum erythrorhizon pathogenesis-related protein PR2 mRNA, complete cds	sp|O50001|PRU1_PRUAR/3e-29/Major allergen Pru ar 1 OS=Prunus armeniaca PE=1 SV=1	NA	bvg:104906773/1e-10/uncharacterized LOC104906773; K02553 regulator of ribonuclease activity A	PR00634/6.4E-27/Major pollen allergen Bet V1 signature	biological_process:GO:0006952//defense response;GO:0009607//response to biotic stimulus;
CL2698.Contig4_All	2624	29.23	155.53	2.41167	0	0	Up	gi|698568811|ref|XP_009774158.1|/0/PREDICTED: patellin-3-like [Nicotiana sylvestris]	gi|148538447|dbj|AK247213.1|/3e-40/Solanum lycopersicum cDNA, clone: LEFL1063BE01, HTC in leaf	sp|Q56ZI2|PATL2_ARATH/6e-145/Patellin-2 OS=Arabidopsis thaliana GN=PATL2 PE=1 SV=2	PAB1382/3e-10/---	tcc:TCM_005631/7e-18/Structural constituent of nuclear pore isoform 1; K14306 nuclear pore complex protein Nup62	PTHR23324:SF48/6.0E-182/--	NA
CL2791.Contig1_All	1903	21.57	117.45	2.44495	0	0	Up	gi|697147335|ref|XP_009627823.1|/0/PREDICTED: uncharacterized protein LOC104118307 [Nicotiana tomentosiformis]	gi|225322135|dbj|AK326151.1|/0.0/Solanum lycopersicum cDNA, clone: LEFL2002DC04, HTC in fruit	sp|P86071|TALDO_CAPAA/2e-06/Transaldolase (Fragments) OS=Capsicum annuum var. annuum PE=1 SV=1	ML0582/4e-77/---	pmum:103322152/0.0/uncharacterized LOC103322152; K00616 transaldolase [EC:2.2.1.2]	PTHR10683:SF3/2.9E-230/--	NA
CL2791.Contig3_All	1753	54.89	236.39	2.10655	0	0	Up	gi|697147335|ref|XP_009627823.1|/0/PREDICTED: uncharacterized protein LOC104118307 [Nicotiana tomentosiformis]	gi|225322135|dbj|AK326151.1|/0.0/Solanum lycopersicum cDNA, clone: LEFL2002DC04, HTC in fruit	sp|P86071|TALDO_CAPAA/2e-06/Transaldolase (Fragments) OS=Capsicum annuum var. annuum PE=1 SV=1	ML0582/5e-77/---	sly:543623/0.0/TAL, ToTAL; transaldolase (EC:2.2.1.2); K00616 transaldolase [EC:2.2.1.2]	PF00923/2.3E-74/Transaldolase	NA
CL2791.Contig5_All	1580	54.76	219.42	2.0025	0	0	Up	gi|661877128|emb|CDP18990.1|/0/unnamed protein product [Coffea canephora]	gi|225322135|dbj|AK326151.1|/0.0/Solanum lycopersicum cDNA, clone: LEFL2002DC04, HTC in fruit	sp|P86071|TALDO_CAPAA/1e-06/Transaldolase (Fragments) OS=Capsicum annuum var. annuum PE=1 SV=1	ML0582/4e-77/---	sly:543623/0.0/TAL, ToTAL; transaldolase (EC:2.2.1.2); K00616 transaldolase [EC:2.2.1.2]	PTHR10683:SF3/2.5E-230/--	NA
CL2791.Contig6_All	1570	25.16	138.22	2.45776	0	0	Up	gi|697147335|ref|XP_009627823.1|/0/PREDICTED: uncharacterized protein LOC104118307 [Nicotiana tomentosiformis]	gi|225322135|dbj|AK326151.1|/0.0/Solanum lycopersicum cDNA, clone: LEFL2002DC04, HTC in fruit	sp|P86071|TALDO_CAPAA/1e-06/Transaldolase (Fragments) OS=Capsicum annuum var. annuum PE=1 SV=1	ML0582/3e-77/---	pmum:103322152/0.0/uncharacterized LOC103322152; K00616 transaldolase [EC:2.2.1.2]	PS01054/-/Transaldolase signature 1.	NA
CL2841.Contig4_All	4001	26.09	105.87	2.02072	0	0	Up	gi|697106765|ref|XP_009607206.1|/0/PREDICTED: cellulose synthase-like protein D3 [Nicotiana tomentosiformis] &gt;gi|697106767|ref|XP_009607207.1| PREDICTED: cellulose synthase-like protein D3 [Nicotiana tomentosiformis] &gt;gi|697106769|ref|XP_009607208.1| PREDICTED: cellulose synthase-like protein D3 [Nicotiana tomentosiformis] &gt;gi|697106771|ref|XP_009607209.1| PREDICTED: cellulose synthase-l…	gi|165263508|dbj|AP009593.1|/0.0/Solanum lycopersicum DNA, chromosome 8, clone: C08HBa0018O15, complete sequence	sp|A2YU42|CSLD2_ORYSI/0.0/Cellulose synthase-like protein D2 OS=Oryza sativa subsp. indica GN=CSLD2 PE=3 SV=1	alr3757/7e-13/---	egu:105052561/0.0/cellulose synthase-like protein D5; K00770 1,4-beta-D-xylan synthase [EC:2.4.2.24]	PF14570/1.0E-16/RING/Ubox like zinc-binding domain	NA
CL2999.Contig2_All	1667	31.94	222.85	2.80264	0	0	Up	gi|697138975|ref|XP_009623569.1|/3.29146e-163/PREDICTED: probable mannitol dehydrogenase [Nicotiana tomentosiformis]	gi|359496610|ref|XM_003635232.1|/2e-22/PREDICTED: Vitis vinifera probable mannitol dehydrogenase-like (LOC100854646), mRNA	sp|Q9ZRF1|MTDH_FRAAN/5e-160/Probable mannitol dehydrogenase OS=Fragaria ananassa GN=CAD PE=1 SV=1	ML1730/3e-97/---	fve:101297378/7e-162/probable mannitol dehydrogenase; K00083 cinnamyl-alcohol dehydrogenase [EC:1.1.1.195]	SM00829/1.1E-6/Enoylreductase	NA
CL3084.Contig4_All	2189	9.97	488.27	5.61394	0	0	Up	gi|91208651|gb|ABE27875.1|/0/hydroxymethylglutaryl-coenzyme A reductase [Arnebia euchroma]	gi|91208650|gb|DQ453140.1|/0.0/Arnebia euchroma hydroxymethylglutaryl-coenzyme A reductase mRNA, complete cds	sp|P48021|HMDH_CAMAC/0.0/3-hydroxy-3-methylglutaryl-coenzyme A reductase OS=Camptotheca acuminata PE=3 SV=1	YML075c/2e-135/---	sot:102599791/0.0/hmg1; 3-hydroxy-3-methylglutaryl-coenzyme A reductase 1-like; K00021 hydroxymethylglutaryl-CoA reductase (NADPH) [EC:1.1.1.34]	PR00071/2.9E-86/Hydroxymethylglutaryl-coenzyme A reductase signature	NA
CL3194.Contig2_All	1154	65.31	568.18	3.12097	0	0	Up	gi|697187798|ref|XP_009602932.1|/1.45771e-121/PREDICTED: probable xyloglucan endotransglucosylase/hydrolase protein 15 [Nicotiana tomentosiformis]	gi|225317490|dbj|AK329057.1|/7e-21/Solanum lycopersicum cDNA, clone: LEFL3096G20, HTC in root	sp|P35694|BRU1_SOYBN/2e-99/Brassinosteroid-regulated protein BRU1 OS=Glycine max PE=2 SV=1	YGR189c/6e-14/---	sot:102594338/4e-121/probable xyloglucan endotransglucosylase/hydrolase protein 16-like; K08235 xyloglucan:xyloglucosyl transferase [EC:2.4.1.207]	PF00722/1.3E-60/Glycosyl hydrolases family 16	biological_process:GO:0006073//cellular glucan metabolic process;cellular_component:GO:0048046//apoplast;GO:0005618//cell wall;molecular_function:GO:0016762//xyloglucan:xyloglucosyl transferase activity;GO:0004553//hydrolase activity, hydrolyzing O-glycosyl compounds;
CL3194.Contig5_All	412	31.14	161.86	2.37791	9.20732e-165	2.74571e-163	Up	gi|350535953|ref|NP_001234478.1|/9.4032e-41/xyloglucan endotransglucosylase-hydrolase XTH9 precursor [Solanum lycopersicum] &gt;gi|42795468|gb|AAS46244.1| xyloglucan endotransglucosylase-hydrolase XTH9 [Solanum lycopersicum]	gi|40036972|gb|AY422687.1|/1e-10/Nicotiana attenuata xyloglucan endo-transglycosylase (XTH1) mRNA, partial cds	sp|P35694|BRU1_SOYBN/6e-34/Brassinosteroid-regulated protein BRU1 OS=Glycine max PE=2 SV=1	NA	sly:543916/1e-41/XTH9, LeXTH9; xyloglucan endotransglucosylase-hydrolase XTH9; K08235 xyloglucan:xyloglucosyl transferase [EC:2.4.1.207]	PF00722/1.3E-22/Glycosyl hydrolases family 16	biological_process:GO:0006073//cellular glucan metabolic process;cellular_component:GO:0048046//apoplast;GO:0005618//cell wall;molecular_function:GO:0016762//xyloglucan:xyloglucosyl transferase activity;GO:0004553//hydrolase activity, hydrolyzing O-glycosyl compounds;
CL321.Contig1_All	991	45.01	191.7	2.09053	0	0	Up	gi|698482278|ref|XP_009788073.1|/2.92425e-40/PREDICTED: uncharacterized protein LOC104235934 [Nicotiana sylvestris] &gt;gi|13699079|dbj|BAB41200.1| unnamed protein product [Nicotiana tabacum]	NA	NA	NA	NA	PF14009/4.9E-16/Domain of unknown function (DUF4228)	NA
CL3442.Contig3_All	1481	12.3	203.19	4.0461	0	0	Up	gi|661895406|emb|CDP01211.1|/1.89428e-66/unnamed protein product [Coffea canephora]	gi|33771371|gb|AY290701.1|/8e-12/Capsicum annuum zinc finger protein PIF1 mRNA, complete cds	sp|O22533|ZAT6_ARATH/1e-44/Zinc finger protein ZAT6 OS=Arabidopsis thaliana GN=ZAT6 PE=2 SV=1	NA	dosa:Os04t0471000-00/2e-08/Os04g0471000; Similar to H0418A01.4 protein.; K05747 Wiskott-Aldrich syndrome protein	SM00355/0.036/zinc finger	NA
CL3442.Contig4_All	1611	20.28	202.23	3.31787	0	0	Up	gi|661895406|emb|CDP01211.1|/3.5868e-74/unnamed protein product [Coffea canephora]	gi|33771371|gb|AY290701.1|/3e-14/Capsicum annuum zinc finger protein PIF1 mRNA, complete cds	sp|Q96289|ZAT10_ARATH/1e-53/Zinc finger protein ZAT10 OS=Arabidopsis thaliana GN=ZAT10 PE=2 SV=1	NA	dosa:Os04t0471000-00/2e-10/Os04g0471000; Similar to H0418A01.4 protein.; K05747 Wiskott-Aldrich syndrome protein	PTHR26374/3.3E-62/--	NA
CL3593.Contig2_All	932	1.79	151.81	6.40616	0	0	Up	gi|255550946|ref|XP_002516521.1|/2.49298e-14/hypothetical protein RCOM_0800710 [Ricinus communis] &gt;gi|223544341|gb|EEF45862.1| hypothetical protein RCOM_0800710 [Ricinus communis]	NA	NA	NA	NA	PF10604/2.0E-8/Polyketide cyclase / dehydrase and lipid transport	NA
CL36.Contig3_All	1898	35.85	179.14	2.32104	0	0	Up	gi|3914261|sp|O49835.1|PAL1_LITER/0/RecName: Full=Phenylalanine ammonia-lyase 1; Short=PAL-1 [Lithospermum erythrorhizon] &gt;gi|2911122|dbj|BAA24928.1| phenylalanine ammonia-lyase [Lithospermum erythrorhizon]	gi|2911121|dbj|D83075.1|/0.0/Lithospermum erythrorhizon mRNA for phenylalanine ammonia-lyase, complete cds	sp|O49835|PAL1_LITER/0.0/Phenylalanine ammonia-lyase 1 OS=Lithospermum erythrorhizon PE=2 SV=1	RSp0365/1e-56/---	sly:101243922/0.0/phenylalanine ammonia-lyase-like; K10775 phenylalanine ammonia-lyase [EC:4.3.1.24]	PS00488/-/Phenylalanine and histidine ammonia-lyases signature.	NA
CL36.Contig6_All	732	27.17	172.12	2.66333	0	0	Up	gi|3914261|sp|O49835.1|PAL1_LITER/7.42189e-100/RecName: Full=Phenylalanine ammonia-lyase 1; Short=PAL-1 [Lithospermum erythrorhizon] &gt;gi|2911122|dbj|BAA24928.1| phenylalanine ammonia-lyase [Lithospermum erythrorhizon]	gi|2911123|dbj|D83076.1|/0.0/Lithospermum erythrorhizon mRNA for phenylalanine ammonia-lyase, complete cds	sp|O49835|PAL1_LITER/1e-101/Phenylalanine ammonia-lyase 1 OS=Lithospermum erythrorhizon PE=2 SV=1	NA	sly:101243922/5e-89/phenylalanine ammonia-lyase-like; K10775 phenylalanine ammonia-lyase [EC:4.3.1.24]	PTHR10362/1.6E-39/--	NA
CL3689.Contig1_All	1571	11.56	1142.46	6.62686	0	0	Up	gi|2792155|emb|CAA11226.1|/3.79287e-113/chalcone reductase [Sesbania rostrata]	gi|48717587|gb|AC148242.14|/5e-10/Medicago truncatula clone mth2-18f6, complete sequence	sp|E7C196|MER_ERYCB/4e-106/Methylecgonone reductase OS=Erythroxylum coca PE=1 SV=1	slr0942/2e-59/---	egr:104430360/1e-83/methylecgonone reductase-like; K00011 aldehyde reductase [EC:1.1.1.21]	PS00062/-/Aldo/keto reductase family signature 2.	NA
CL3787.Contig10_All	487	57.94	302.24	2.38306	0	0	Up	gi|698495056|ref|XP_009793682.1|/7.05218e-56/PREDICTED: probable aquaporin PIP-type pTOM75 [Nicotiana sylvestris]	gi|2114049|dbj|AB002149.1|/1e-66/Nicotiana excelsior mRNA for water channel protein, complete cds	sp|Q08451|PIP1_SOLLC/4e-57/Probable aquaporin PIP-type pTOM75 OS=Solanum lycopersicum PE=2 SV=1	NA	sly:544086/4e-56/RAMP; tomato ripening associated membrane protein; K09872 aquaporin PIP	PTHR19139/2.8E-80/--	NA
CL3787.Contig8_All	1352	73.46	411.34	2.4853	0	0	Up	gi|604341060|gb|EYU40445.1|/2.77892e-146/hypothetical protein MIMGU_mgv1a011413mg [Erythranthe guttata]	gi|17940741|gb|AF452012.1|AF452012/1e-152/Petunia x hybrida aquaporin-like protein (PIP2;1) mRNA, complete cds	sp|P93004|PIP27_ARATH/7e-142/Aquaporin PIP2-7 OS=Arabidopsis thaliana GN=PIP2-7 PE=1 SV=2	SMc01870/5e-28/---	egr:104418957/3e-144/uncharacterized LOC104418957; K09872 aquaporin PIP	PF00230/2.1E-85/Major intrinsic protein	NA
CL3975.Contig2_All	785	14.89	448.13	4.9115	0	0	Up	gi|1170094|sp|P46423.1|GSTF_HYOMU/3.23112e-59/RecName: Full=Glutathione S-transferase; AltName: Full=25 kDa auxin-binding protein; AltName: Full=GST class-phi [Hyoscyamus muticus] &gt;gi|860956|emb|CAA55039.1| glutathione transferase [Hyoscyamus muticus]	gi|37783256|gb|AY206005.1|/2e-08/Nicotiana benthamiana glutathione S-transferase F1 mRNA, partial cds	sp|P46423|GSTF_HYOMU/5e-61/Glutathione S-transferase OS=Hyoscyamus muticus PE=1 SV=1	AGc1530/9e-12/---	sot:102583433/3e-58/glutathione S-transferase-like; K00799 glutathione S-transferase [EC:2.5.1.18]	PS50405/22.582/Soluble glutathione S-transferase C-terminal domain profile.	NA
CL3975.Contig3_All	1197	11.81	349.58	4.88754	0	0	Up	gi|61889381|emb|CAI51314.2|/2.10875e-70/glutathione S-transferase GST1 [Capsicum chinense]	gi|225318462|dbj|AK329437.1|/2e-12/Solanum lycopersicum cDNA, clone: LEFL3142N08, HTC in root	sp|P46423|GSTF_HYOMU/5e-72/Glutathione S-transferase OS=Hyoscyamus muticus PE=1 SV=1	AGc1530/2e-14/---	sot:102583433/7e-70/glutathione S-transferase-like; K00799 glutathione S-transferase [EC:2.5.1.18]	PS50405/22.582/Soluble glutathione S-transferase C-terminal domain profile.	NA
CL4026.Contig1_All	997	8.33	138.83	4.05886	0	0	Up	gi|658060252|ref|XP_008365962.1|/1.51042e-68/PREDICTED: heavy metal-associated isoprenylated plant protein 26-like [Malus domestica]	gi|351726051|ref|NM_001251720.1|/1e-31/Glycine max uncharacterized LOC100500473 (LOC100500473), mRNA	sp|Q9SZN7|HIP26_ARATH/8e-38/Heavy metal-associated isoprenylated plant protein 26 OS=Arabidopsis thaliana GN=HIPP26 PE=1 SV=1	NA	mdm:103421028/3e-36/heavy metal-associated isoprenylated plant protein 26-like; K10752 histone-binding protein RBBP4	PTHR22814/1.3E-34/--	NA
CL4031.Contig1_All	1703	64.04	389.73	2.60543	0	0	Up	gi|698434843|ref|XP_009799575.1|/0/PREDICTED: ATP-citrate synthase alpha chain protein 2 isoform X1 [Nicotiana sylvestris]	gi|359473204|ref|XM_002262878.2|/1e-164/PREDICTED: Vitis vinifera ATP-citrate synthase alpha chain protein 1-like (LOC100255189), mRNA	sp|Q9SGY2|ACLA1_ARATH/0.0/ATP-citrate synthase alpha chain protein 1 OS=Arabidopsis thaliana GN=ACLA-1 PE=1 SV=1	SPAC22A12.16/3e-86/---	sly:101246135/0.0/ATP-citrate synthase alpha chain protein 2; K01648 ATP citrate (pro-S)-lyase [EC:2.3.3.8]	PTHR23118/0.0/--	NA
CL4033.Contig2_All	1351	1.42	178.18	6.9713	0	0	Up	gi|698495087|ref|XP_009793693.1|/6.80726e-153/PREDICTED: peroxidase 72-like [Nicotiana sylvestris]	gi|357518200|ref|XM_003629341.1|/1e-34/Medicago truncatula Peroxidase (MTR_8g076820) mRNA, complete cds	sp|Q9FJZ9|PER72_ARATH/1e-144/Peroxidase 72 OS=Arabidopsis thaliana GN=PER72 PE=1 SV=1	NA	sly:101246312/1e-152/peroxidase 72-like; K00430 peroxidase [EC:1.11.1.7]	PTHR31388/2.3E-229/--	biological_process:GO:0006979//response to oxidative stress;GO:0055114//oxidation-reduction process;molecular_function:GO:0046872//metal ion binding;GO:0020037//heme binding;GO:0004601//peroxidase activity;
CL4109.Contig2_All	1945	67.69	418.42	2.62794	0	0	Up	gi|604300001|gb|EYU19844.1|/1.09903e-128/hypothetical protein MIMGU_mgv1a008837mg [Erythranthe guttata]	NA	sp|Q94BV7|NDB2_ARATH/3e-12/External alternative NAD(P)H-ubiquinone oxidoreductase B2, mitochondrial OS=Arabidopsis thaliana GN=NDB2 PE=1 SV=1	SA0799/2e-17/---	cam:101508589/3e-12/external alternative NAD(P)H-ubiquinone oxidoreductase B3, mitochondrial-like; K17871 NADH:ubiquinone reductase (non-electrogenic) [EC:1.6.5.9]	PTHR22915/4.0E-121/--	NA
CL4134.Contig3_All	1335	5.2	103.84	4.31971	0	0	Up	gi|702424100|ref|XP_010067412.1|/4.70504e-130/PREDICTED: expansin-A4 [Eucalyptus grandis]	gi|289657789|gb|GU452668.1|/1e-56/Solanum tuberosum expansin precursor (EXPA8) mRNA, partial cds	sp|Q38865|EXPA6_ARATH/1e-124/Expansin-A6 OS=Arabidopsis thaliana GN=EXPA6 PE=2 SV=2	NA	obr:102709764/8e-12/malate dehydrogenase [NADP], chloroplastic-like; K00051 malate dehydrogenase (NADP+) [EC:1.1.1.82]	PS50843/21.289/Expansin, Cellulose-binding-like domain profile.	biological_process:GO:0009664//plant-type cell wall organization;cellular_component:GO:0016020//membrane;GO:0005576//extracellular region;
CL4135.Contig2_All	1866	20.52	145.24	2.82334	0	0	Up	gi|698510726|ref|XP_009800511.1|/1.73819e-107/PREDICTED: E3 ubiquitin-protein ligase ATL6-like [Nicotiana sylvestris]	gi|225316936|dbj|AK322690.1|/2e-40/Solanum lycopersicum cDNA, clone: LEFL1041BC05, HTC in leaf	sp|Q8RXX9|ATL6_ARATH/1e-63/E3 ubiquitin-protein ligase ATL6 OS=Arabidopsis thaliana GN=ATL6 PE=1 SV=2	ECU07g0330/3e-07/---	sot:102578856/4e-108/E3 ubiquitin-protein ligase ATL6-like; K10664 E3 ubiquitin-protein ligase ATL6/9/15/31/42/55 [EC:2.3.2.27]	PTHR22764:SF61/2.9E-80/--	NA
CL4176.Contig3_All	1917	43.27	419.4	3.27689	0	0	Up	gi|697147530|ref|XP_009627928.1|/2.46687e-149/PREDICTED: U-box domain-containing protein 21 [Nicotiana tomentosiformis]	gi|449449103|ref|XM_004142257.1|/4e-08/PREDICTED: Cucumis sativus U-box domain-containing protein 21-like (LOC101213919), mRNA >gi|449523074|ref|XM_004168502.1| PREDICTED: Cucumis sativus U-box domain-containing protein 21-like (LOC101213919), mRNA	sp|Q5PNY6|PUB21_ARATH/9e-106/U-box domain-containing protein 21 OS=Arabidopsis thaliana GN=PUB21 PE=2 SV=1	NA	egr:104440434/1e-25/uncharacterized LOC104440434; K01876 aspartyl-tRNA synthetase [EC:6.1.1.12]	PF04564/1.6E-21/U-box domain	NA
CL4195.Contig3_All	1801	45.72	183.69	2.00638	0	0	Up	gi|661874911|emb|CDP20376.1|/0/unnamed protein product [Coffea canephora]	gi|225320953|dbj|AK325164.1|/6e-90/Solanum lycopersicum cDNA, clone: LEFL1092CF02, HTC in leaf	sp|A7PZL3|PGLR_VITVI/0.0/Probable polygalacturonase OS=Vitis vinifera GN=GSVIVT00026920001 PE=1 SV=1	CAC0355/1e-41/---	egu:105034919/6e-27/PG4; polygalacturonase-like; K01184 polygalacturonase [EC:3.2.1.15]	PTHR31339/0.0/--	NA
CL4275.Contig3_All	1520	11.39	124.97	3.45574	0	0	Up	gi|661895651|emb|CDP00229.1|/1.25809e-81/unnamed protein product [Coffea canephora]	gi|370988684|dbj|AB610787.1|/1e-38/Petunia x hybrida PhRR1 mRNA for type-A response regulator, complete cds	sp|O82798|ARR4_ARATH/1e-67/Two-component response regulator ARR4 OS=Arabidopsis thaliana GN=ARR4 PE=1 SV=1	AGc1956/8e-11/---	sly:101244285/9e-76/two-component response regulator ARR5; K14492 two-component response regulator ARR-A family	PTHR26402/5.1E-76/--	NA
CL4301.Contig1_All	2699	0.89	112.3	6.97934	0	0	Up	gi|698480150|ref|XP_009787131.1|/0/PREDICTED: laccase-7-like [Nicotiana sylvestris]	NA	sp|Q9SR40|LAC7_ARATH/3e-166/Laccase-7 OS=Arabidopsis thaliana GN=LAC7 PE=2 SV=1	YFL041w/2e-37/---	egr:104426403/2e-179/laccase-7; K05909 laccase [EC:1.10.3.2]	PF00394/3.1E-35/Multicopper oxidase	NA
CL4313.Contig2_All	1184	43.42	445.7	3.35964	0	0	Up	gi|302142175|emb|CBI19378.3|/2.32322e-29/unnamed protein product [Vitis vinifera]	NA	NA	NA	mdm:103422935/3e-09/serine carboxypeptidase-like 18; K16296 serine carboxypeptidase-like clade I [EC:3.4.16.-]	NA	NA
CL4329.Contig3_All	1629	13.06	124.89	3.25743	0	0	Up	gi|590562634|ref|XP_007009141.1|/3.94454e-36/WAS/WASL-interacting protein family member 2, putative isoform 1 [Theobroma cacao] &gt;gi|508726054|gb|EOY17951.1| WAS/WASL-interacting protein family member 2, putative isoform 1 [Theobroma cacao]	NA	NA	NA	NA	NA	NA
CL4333.Contig1_All	2207	43.6	372.39	3.09441	0	0	Up	gi|697124803|ref|XP_009616411.1|/6.30331e-152/PREDICTED: uncharacterized protein LOC104108953 [Nicotiana tomentosiformis]	gi|225322275|dbj|AK326291.1|/5e-26/Solanum lycopersicum cDNA, clone: LEFL2003DF02, HTC in fruit	sp|Q337C0|U496D_ORYSJ/4e-10/UPF0496 protein 4 OS=Oryza sativa subsp. japonica GN=Os10g0513300 PE=2 SV=1	NA	NA	PTHR31509:SF0/5.9E-158/--	NA
CL4333.Contig2_All	2448	58.48	434.65	2.89384	0	0	Up	gi|697124803|ref|XP_009616411.1|/1.99883e-154/PREDICTED: uncharacterized protein LOC104108953 [Nicotiana tomentosiformis]	gi|225322275|dbj|AK326291.1|/5e-17/Solanum lycopersicum cDNA, clone: LEFL2003DF02, HTC in fruit	NA	NA	NA	PTHR31509:SF0/2.0E-162/--	NA
CL4341.Contig1_All	1951	23.39	110.66	2.24217	0	0	Up	gi|661897454|emb|CDO99166.1|/0/unnamed protein product [Coffea canephora]	gi|225314639|dbj|AK327988.1|/9e-37/Solanum lycopersicum cDNA, clone: LEFL2043G01, HTC in fruit	NA	NA	NA	PF06414/3.0E-16/Zeta toxin	NA
CL4486.Contig1_All	2209	41	240.53	2.55252	0	0	Up	gi|225424639|ref|XP_002285502.1|/1.58428e-86/PREDICTED: ubiquinone biosynthesis protein COQ4 homolog, mitochondrial [Vitis vinifera]	gi|160954604|emb|CU225033.1|/5e-17/Populus EST from leave	sp|Q9ZPR0|COQ4_ARATH/2e-82/Ubiquinone biosynthesis protein COQ4 homolog, mitochondrial OS=Arabidopsis thaliana GN=At2g03690 PE=2 SV=1	SPAC1687.12c/7e-39/---	vvi:100247579/3e-87/ubiquinone biosynthesis protein COQ4 homolog, mitochondrial; K18586 ubiquinone biosynthesis protein COQ4	PF05019/1.5E-78/Coenzyme Q (ubiquinone) biosynthesis protein Coq4	NA
CL4486.Contig2_All	1401	7.96	118.19	3.8922	0	0	Up	gi|225424639|ref|XP_002285502.1|/1.17041e-86/PREDICTED: ubiquinone biosynthesis protein COQ4 homolog, mitochondrial [Vitis vinifera]	NA	sp|Q9ZPR0|COQ4_ARATH/5e-82/Ubiquinone biosynthesis protein COQ4 homolog, mitochondrial OS=Arabidopsis thaliana GN=At2g03690 PE=2 SV=1	SPAC1687.12c/2e-38/---	vvi:100247579/2e-87/ubiquinone biosynthesis protein COQ4 homolog, mitochondrial; K18586 ubiquinone biosynthesis protein COQ4	PF05019/1.2E-77/Coenzyme Q (ubiquinone) biosynthesis protein Coq4	NA
CL4538.Contig1_All	2133	56.63	258.84	2.19242	0	0	Up	gi|661884122|emb|CDP12039.1|/0/unnamed protein product [Coffea canephora]	gi|225320498|dbj|AK324971.1|/1e-26/Solanum lycopersicum cDNA, clone: LEFL1089BE06, HTC in leaf	sp|Q9FN67|Y5133_ARATH/6e-157/BTB/POZ domain-containing protein At5g41330 OS=Arabidopsis thaliana GN=At5g41330 PE=2 SV=1	NA	NA	SM00225/5.4E-9/Broad-Complex, Tramtrack and Bric a brac	biological_process:GO:0051260//protein homooligomerization;
CL4541.Contig1_All	1165	32.22	719.69	4.48135	0	0	Up	gi|254554080|gb|ACT67416.1|/2.66338e-155/xyloglucan endotransglycosylase [Shorea parvifolia subsp. parvifolia]	gi|254554079|gb|GQ338421.1|/1e-138/Shorea parvifolia subsp. parvifolia xyloglucan endotransglycosylase (XET1) mRNA, complete cds	sp|Q39857|XTH_SOYBN/1e-149/Probable xyloglucan endotransglucosylase/hydrolase (Fragment) OS=Glycine max GN=XTH PE=2 SV=1	CAC2807/9e-12/---	jcu:105630247/2e-153/xyloglucan endotransglucosylase/hydrolase 1; K08235 xyloglucan:xyloglucosyl transferase [EC:2.4.1.207]	PS01034/-/Glycosyl hydrolases family 16 active sites.	biological_process:GO:0006073//cellular glucan metabolic process;cellular_component:GO:0048046//apoplast;GO:0005618//cell wall;molecular_function:GO:0016762//xyloglucan:xyloglucosyl transferase activity;GO:0004553//hydrolase activity, hydrolyzing O-glycosyl compounds;
CL4541.Contig2_All	1266	24.68	573.31	4.5379	0	0	Up	gi|254554080|gb|ACT67416.1|/1.94899e-154/xyloglucan endotransglycosylase [Shorea parvifolia subsp. parvifolia]	gi|254554079|gb|GQ338421.1|/1e-123/Shorea parvifolia subsp. parvifolia xyloglucan endotransglycosylase (XET1) mRNA, complete cds	sp|Q39857|XTH_SOYBN/4e-150/Probable xyloglucan endotransglucosylase/hydrolase (Fragment) OS=Glycine max GN=XTH PE=2 SV=1	CAC2807/8e-12/---	jcu:105630247/2e-154/xyloglucan endotransglucosylase/hydrolase 1; K08235 xyloglucan:xyloglucosyl transferase [EC:2.4.1.207]	PS01034/-/Glycosyl hydrolases family 16 active sites.	NA
CL4735.Contig1_All	507	5.3	339.38	6.00077	0	0	Up	gi|643736744|gb|KDP43015.1|/4.57653e-51/hypothetical protein JCGZ_25201 [Jatropha curcas]	gi|1486264|dbj|D86854.1|/4e-08/Catharanthus roseus cyc17 mRNA for extensin, complete cds	sp|P06599|EXTN_DAUCA/4e-44/Extensin OS=Daucus carota PE=2 SV=1	Rv3876/7e-15/---	sly:101250356/7e-29/peroxidase 44-like; K00430 peroxidase [EC:1.11.1.7]	PR01217/4.9E-12/Proline rich extensin signature	NA
CL4735.Contig2_All	1002	10.54	749.76	6.15248	0	0	Up	gi|661884836|emb|CDP11368.1|/1.57121e-81/unnamed protein product [Coffea canephora]	gi|505143|dbj|D13951.1|TOBEXTS/3e-07/Nicotiana tabacum gene for extensin, complete cds	sp|P06599|EXTN_DAUCA/2e-61/Extensin OS=Daucus carota PE=2 SV=1	Rv3876/2e-20/---	fve:101305378/6e-45/formin-like protein 20; K02184 formin 2	NA	NA
CL4854.Contig1_All	1143	46.85	1194.21	4.67186	0	0	Up	gi|661885507|emb|CDP10830.1|/1.66334e-85/unnamed protein product [Coffea canephora]	NA	sp|Q40161|GP1_SOLLC/2e-42/Polygalacturonase-1 non-catalytic subunit beta OS=Solanum lycopersicum GN=GP1 PE=1 SV=1	NA	smo:SELMODRAFT_440226/4e-16/hypothetical protein; K06699 proteasome activator subunit 4	PTHR31458/2.4E-53/--	NA
CL4877.Contig1_All	2664	11.46	181.5	3.98529	0	0	Up	gi|698480248|ref|XP_009787179.1|/0/PREDICTED: probable receptor-like protein kinase At1g11050 [Nicotiana sylvestris]	gi|225459646|ref|XM_002284552.1|/2e-47/PREDICTED: Vitis vinifera probable receptor-like protein kinase At1g11050 (LOC100264391), mRNA	sp|O04086|Y1105_ARATH/2e-170/Probable receptor-like protein kinase At1g11050 OS=Arabidopsis thaliana GN=At1g11050 PE=2 SV=1	YAR019c/3e-19/---	mdm:103421866/2e-69/probable leucine-rich repeat receptor-like serine/threonine-protein kinase At3g14840; K04733 interleukin-1 receptor-associated kinase 4 [EC:2.7.11.1]	PF00069/1.1E-44/Protein kinase domain	NA
CL4924.Contig4_All	3046	14.9	144.09	3.27359	0	0	Up	gi|228065909|gb|ACP56699.1|/0/arginine decarboxylase [Lithospermum erythrorhizon]	gi|228065908|gb|FJ890316.1|/0.0/Lithospermum erythrorhizon arginine decarboxylase mRNA, complete cds	sp|Q43075|SPE1_PEA/0.0/Arginine decarboxylase OS=Pisum sativum PE=2 SV=1	all3401/6e-137/---	sot:102600980/0.0/arginine decarboxylase 2-like; K01583 arginine decarboxylase [EC:4.1.1.19]	PF00278/1.7E-29/Pyridoxal-dependent decarboxylase, C-terminal sheet domain	NA
CL4948.Contig1_All	1907	4.5	228.54	5.66638	0	0	Up	gi|590592879|ref|XP_007017404.1|/3.80946e-126/Cytochrome P450 82A3, putative [Theobroma cacao] &gt;gi|508722732|gb|EOY14629.1| Cytochrome P450 82A3, putative [Theobroma cacao]	gi|157649058|gb|EU139072.1|/6e-07/Solanum lycopersicum chromosome 9 clone C09HBa0226D21, complete sequence	sp|Q9SZ46|C82C4_ARATH/4e-114/Cytochrome P450 82C4 OS=Arabidopsis thaliana GN=CYP82C4 PE=2 SV=1	alr1450/4e-27/---	tcc:TCM_033942/3e-118/Cytochrome P450, family 82, subfamily C, polypeptide 4; K00517	PR00463/8.1E-40/E-class P450 group I signature	NA
CL4948.Contig2_All	1422	3.76	233.04	5.9537	0	0	Up	gi|590592879|ref|XP_007017404.1|/3.2619e-76/Cytochrome P450 82A3, putative [Theobroma cacao] &gt;gi|508722732|gb|EOY14629.1| Cytochrome P450 82A3, putative [Theobroma cacao]	NA	sp|O49858|C82A3_SOYBN/5e-68/Cytochrome P450 82A3 OS=Glycine max GN=CYP82A3 PE=2 SV=1	BH0579/4e-09/---	tcc:TCM_033942/3e-74/Cytochrome P450, family 82, subfamily C, polypeptide 4; K00517	PTHR24298:SF61/1.6E-103/--	NA
CL5019.Contig2_All	791	30.24	151.45	2.32431	0	0	Up	gi|661888269|emb|CDP08002.1|/1.73905e-60/unnamed protein product [Coffea canephora]	NA	NA	NA	NA	NA	NA
CL5019.Contig3_All	792	24.91	135.73	2.44594	1.43203e-296	7.04652e-295	Up	gi|661888269|emb|CDP08002.1|/2.96637e-60/unnamed protein product [Coffea canephora]	NA	NA	NA	NA	NA	NA
CL5033.Contig1_All	2058	6.91	116.69	4.07785	0	0	Up	gi|698584288|ref|XP_009778324.1|/0/PREDICTED: glycerol-3-phosphate acyltransferase 1-like isoform X1 [Nicotiana sylvestris]	gi|357459192|ref|XM_003599829.1|/6e-41/Medicago truncatula ER glycerol-phosphate acyltransferase (MTR_3g048330) mRNA, complete cds	sp|Q9SHJ5|GPAT1_ARATH/6e-172/Glycerol-3-phosphate acyltransferase 1 OS=Arabidopsis thaliana GN=GPAT1 PE=1 SV=1	NA	pmum:103328782/0.0/glycerol-3-phosphate acyltransferase 1; K13508 glycerol-3-phosphate acyltransferase [EC:2.3.1.15]	PF01553/8.6E-8/Acyltransferase	NA
CL5088.Contig2_All	1604	14.02	204.8	3.86866	0	0	Up	gi|720028942|ref|XP_010265065.1|/3.27899e-136/PREDICTED: uncharacterized protein LOC104602904 [Nelumbo nucifera] &gt;gi|720028945|ref|XP_010265066.1| PREDICTED: uncharacterized protein LOC104602904 [Nelumbo nucifera] &gt;gi|720028948|ref|XP_010265067.1| PREDICTED: uncharacterized protein LOC104602904 [Nelumbo nucifera]	gi|300193080|gb|AC235696.2|/1e-13/Glycine max clone GM_WBb0070F18, complete sequence	NA	NA	brp:103847542/1e-105/clathrin interactor EPSIN 1; K12471 epsin	PF02485/7.8E-78/Core-2/I-Branching enzyme	NA
CL509.Contig1_All	2049	2.71	103.31	5.25254	0	0	Up	gi|697161541|ref|XP_009589554.1|/8.06114e-154/PREDICTED: cytochrome P450 76A2-like [Nicotiana tomentosiformis]	gi|359489504|ref|XM_002270840.2|/6e-07/PREDICTED: Vitis vinifera cytochrome P450 76C4-like (LOC100259121), mRNA	sp|P37122|C76A2_SOLME/3e-144/Cytochrome P450 76A2 OS=Solanum melongena GN=CYP76A2 PE=2 SV=1	BH0579/2e-33/---	ath:AT3G52970/2e-97/CYP76G1; cytochrome P450, family 76, subfamily G, polypeptide 1; K00517	PTHR24298:SF49/1.2E-164/--	NA
CL5099.Contig2_All	1390	67.96	315.3	2.21397	0	0	Up	gi|460388582|ref|XP_004239946.1|/6.7166e-119/PREDICTED: putative protein phosphatase 2C 53 [Solanum lycopersicum]	gi|359478825|ref|XM_002276900.2|/2e-18/PREDICTED: Vitis vinifera probable protein phosphatase 2C 25-like, transcript variant 1 (LOC100246740), mRNA	sp|O80871|P2C25_ARATH/3e-104/Probable protein phosphatase 2C 25 OS=Arabidopsis thaliana GN=At2g30020 PE=1 SV=1	SPCC4F11.02/2e-30/---	pmum:103332800/4e-116/probable protein phosphatase 2C 25; K17506 protein phosphatase 1L [EC:3.1.3.16]	SM00332/2.4E-86/Serine/threonine phosphatases, family 2C, catalytic domain	NA
CL5103.Contig3_All	1596	0.76	141.06	7.53609	0	0	Up	gi|359491108|ref|XP_003634222.1|/0/PREDICTED: omega-hydroxypalmitate O-feruloyl transferase-like [Vitis vinifera]	gi|268326821|emb|FM872298.1|/1e-35/Coffea arabica hct-B gene for hydroxycinnamoyl-CoA shikimate/quinate hydroxycinnamoyl transferase, cultivar Catuai	sp|Q94CD1|HHT1_ARATH/2e-172/Omega-hydroxypalmitate O-feruloyl transferase OS=Arabidopsis thaliana GN=HHT1 PE=1 SV=1	NA	vvi:100854389/0.0/omega-hydroxypalmitate O-feruloyl transferase; K15400 omega-hydroxypalmitate O-feruloyl transferase [EC:2.3.1.188]	PF02458/1.9E-103/Transferase family	NA
CL5171.Contig1_All	956	33.96	233.68	2.78263	0	0	Up	gi|350534936|ref|NP_001234679.1|/2.43142e-20/ARGOS [Solanum lycopersicum] &gt;gi|224038410|gb|ACN38309.1| ARGOS [Solanum lycopersicum]	NA	sp|Q8RXL7|ARL_ARATH/3e-15/ARGOS-like protein OS=Arabidopsis thaliana GN=ARL PE=2 SV=1	NA	NA	NA	NA
CL5179.Contig1_All	1144	69.45	329.48	2.24614	0	0	Up	gi|565454059|ref|XP_006286717.1|/1.45042e-97/hypothetical protein CARUB_v10002891mg [Capsella rubella] &gt;gi|482555423|gb|EOA19615.1| hypothetical protein CARUB_v10002891mg [Capsella rubella]	gi|470110866|ref|XM_004291634.1|/9e-08/PREDICTED: Fragaria vesca subsp. vesca probable CCR4-associated factor 1 homolog 11-like (LOC101311825), mRNA	sp|Q9FMS6|CAF1K_ARATH/7e-97/Probable CCR4-associated factor 1 homolog 11 OS=Arabidopsis thaliana GN=CAF1-11 PE=2 SV=1	SPCC18.06c/5e-50/---	sly:101268737/3e-96/probable CCR4-associated factor 1 homolog 11; K12581 CCR4-NOT transcription complex subunit 7/8	PF04857/6.0E-52/CAF1 family ribonuclease	NA
CL5179.Contig2_All	1217	60.36	384.32	2.67064	0	0	Up	gi|566167715|ref|XP_006384784.1|/4.00425e-109/CCR4-NOT transcription complex family protein [Populus trichocarpa] &gt;gi|550341552|gb|ERP62581.1| CCR4-NOT transcription complex family protein [Populus trichocarpa]	gi|470110866|ref|XM_004291634.1|/3e-26/PREDICTED: Fragaria vesca subsp. vesca probable CCR4-associated factor 1 homolog 11-like (LOC101311825), mRNA	sp|Q9LXM2|CAF1I_ARATH/5e-106/Probable CCR4-associated factor 1 homolog 9 OS=Arabidopsis thaliana GN=CAF1-9 PE=2 SV=1	SPCC18.06c/1e-52/---	pop:POPTR_0004s21070g/7e-110/CCR4-NOT transcription complex family protein; K12581 CCR4-NOT transcription complex subunit 7/8	PF04857/4.4E-57/CAF1 family ribonuclease	NA
CL537.Contig3_All	1343	20.88	107.9	2.3695	0	0	Up	gi|661893713|emb|CDP02154.1|/3.62884e-138/unnamed protein product [Coffea canephora]	gi|211906543|gb|FJ415219.1|/5e-28/Gossypium hirsutum clone Ghpox9 class III peroxidase (POX9) mRNA, complete cds	sp|Q9FL16|PER63_ARATH/2e-114/Peroxidase 63 OS=Arabidopsis thaliana GN=PER63 PE=2 SV=1	YKR066c/2e-07/---	sly:101244246/2e-135/peroxidase 63; K00430 peroxidase [EC:1.11.1.7]	PS50873/75.116/Plant heme peroxidase family profile.	NA
CL5407.Contig1_All	806	5.96	218.9	5.19882	0	0	Up	NA	NA	NA	NA	NA	NA	NA
CL5462.Contig1_All	1666	11.01	103.57	3.23372	0	0	Up	gi|661897167|emb|CDO98879.1|/4.31563e-163/unnamed protein product [Coffea canephora]	NA	sp|P13917|7SB1_SOYBN/4e-70/Basic 7S globulin OS=Glycine max GN=BG PE=1 SV=2	NA	ath:AT5G22850/1e-12/aspartyl protease family protein; K00924	PTHR13683:SF100/7.9E-125/--	NA
CL5486.Contig4_All	2297	44.96	239.73	2.4147	0	0	Up	gi|590687104|ref|XP_007042570.1|/0/Auxin-responsive GH3 family protein [Theobroma cacao] &gt;gi|508706505|gb|EOX98401.1| Auxin-responsive GH3 family protein [Theobroma cacao]	gi|41393667|gb|AY525089.1|/2e-81/Capsicum chinense auxin and ethylene responsive GH3-like protein (GH3) mRNA, complete cds	sp|O82333|GH31_ARATH/0.0/Probable indole-3-acetic acid-amido synthetase GH3.1 OS=Arabidopsis thaliana GN=GH3.1 PE=2 SV=1	NA	tcc:TCM_007172/0.0/Auxin-responsive GH3 family protein; K14487 auxin responsive GH3 gene family	PTHR31901/0.0/--	biological_process:GO:0009733//response to auxin;GO:0009416//response to light stimulus;GO:0032940//secretion by cell;cellular_component:GO:0009536//plastid;GO:0016023//cytoplasmic membrane-bounded vesicle;molecular_function:GO:0010279//indole-3-acetic acid amido synthetase activity;
CL577.Contig2_All	1458	35.62	161.18	2.17791	0	0	Up	gi|723660954|ref|XP_010326198.1|/1.19555e-89/PREDICTED: uncharacterized protein LOC101260280 isoform X2 [Solanum lycopersicum]	gi|502157291|ref|XM_004510766.1|/3e-11/PREDICTED: Cicer arietinum (+)-neomenthol dehydrogenase-like (LOC101491811), mRNA	sp|B2X050|MNR1_CAPAN/5e-87/(+)-neomenthol dehydrogenase OS=Capsicum annuum GN=MNR1 PE=1 SV=1	all0352/1e-26/---	sot:102582452/4e-90/short-chain dehydrogenase/reductase 2b-like; K15095 (+)-neomenthol dehydrogenase [EC:1.1.1.208]	PTHR24322/1.8E-119/--	NA
CL5962.Contig2_All	1729	56.27	325.15	2.53067	0	0	Up	gi|225439452|ref|XP_002267438.1|/4.09262e-148/PREDICTED: E3 ubiquitin-protein ligase PUB23-like [Vitis vinifera]	gi|225318472|dbj|AK329447.1|/1e-10/Solanum lycopersicum cDNA, clone: LEFL3144F17, HTC in root	sp|Q84TG3|PUB23_ARATH/1e-127/E3 ubiquitin-protein ligase PUB23 OS=Arabidopsis thaliana GN=PUB23 PE=1 SV=1	NA	egr:104440434/7e-22/uncharacterized LOC104440434; K01876 aspartyl-tRNA synthetase [EC:6.1.1.12]	SM00504/1.8E-29/Modified RING finger domain	NA
CL5962.Contig3_All	1564	85.52	419.64	2.29482	0	0	Up	gi|225439452|ref|XP_002267438.1|/1.78828e-147/PREDICTED: E3 ubiquitin-protein ligase PUB23-like [Vitis vinifera]	gi|225318472|dbj|AK329447.1|/5e-13/Solanum lycopersicum cDNA, clone: LEFL3144F17, HTC in root	sp|Q84TG3|PUB23_ARATH/8e-129/E3 ubiquitin-protein ligase PUB23 OS=Arabidopsis thaliana GN=PUB23 PE=1 SV=1	NA	egr:104440434/3e-22/uncharacterized LOC104440434; K01876 aspartyl-tRNA synthetase [EC:6.1.1.12]	PF04564/3.0E-19/U-box domain	NA
CL5990.Contig2_All	750	3.67	101.97	4.79622	0	0	Up	gi|460366736|ref|XP_004229235.1|/2.0966e-28/PREDICTED: putative lipid-transfer protein DIR1 [Solanum lycopersicum]	NA	sp|Q8W453|DIRL1_ARATH/6e-19/Putative lipid-transfer protein DIR1 OS=Arabidopsis thaliana GN=DIR1 PE=1 SV=1	NA	NA	SM00499/4.8E-5/Plant lipid transfer protein / seed storage protein / trypsin-alpha amylase inhibitor domain family	NA
CL6053.Contig2_All	1598	68.13	292.3	2.10109	0	0	Up	gi|590689996|ref|XP_007043385.1|/1.19526e-146/Xyloglucan endotransglucosylase/hydrolase 4 isoform 1 [Theobroma cacao] &gt;gi|590689999|ref|XP_007043386.1| Xyloglucan endotransglucosylase/hydrolase 4 isoform 1 [Theobroma cacao] &gt;gi|508707320|gb|EOX99216.1| Xyloglucan endotransglucosylase/hydrolase 4 isoform 1 [Theobroma cacao] &gt;gi|508707321|gb|EOX99217.1| Xyloglucan endotransglucosylase/hydr…	gi|357453554|ref|XM_003597007.1|/8e-86/Medicago truncatula Xyloglucan endotransglucosylase/hydrolase (MTR_2g089140) mRNA, complete cds	sp|Q8LDW9|XTH9_ARATH/5e-128/Xyloglucan endotransglucosylase/hydrolase protein 9 OS=Arabidopsis thaliana GN=XTH9 PE=2 SV=2	CAC2807/9e-11/---	pop:POPTR_0019s14590g/2e-147/POPTRDRAFT_915608; Xyloglucan endotransglucosylase/hydrolase protein 9 precursor; K08235 xyloglucan:xyloglucosyl transferase [EC:2.4.1.207]	PR00737/4.8E-5/Glycosyl hydrolase family 16 signature	NA
CL6108.Contig1_All	881	14.25	101.77	2.83628	8.9203e-294	4.35421e-292	Up	gi|75249602|sp|Q945T0.1|RALF_TOBAC/1.05179e-35/RecName: Full=Rapid alkalinization factor; Short=NtRALF; Flags: Precursor [Nicotiana tabacum] &gt;gi|16566316|gb|AAL26478.1|AF407278_1 RALF precursor [Nicotiana tabacum]	gi|124001665|gb|AC174367.9|/2e-17/Medicago truncatula clone mth2-47m8, complete sequence	sp|Q945T0|RALF_TOBAC/2e-37/Rapid alkalinization factor OS=Nicotiana tabacum GN=RALF PE=1 SV=1	NA	NA	PF05498/9.1E-32/Rapid ALkalinization Factor (RALF)	biological_process:GO:0019722//calcium-mediated signaling;cellular_component:GO:0005576//extracellular region;molecular_function:GO:0004871//signal transducer activity;GO:0005179//hormone activity;
CL6221.Contig2_All	719	80.71	365.69	2.1798	0	0	Up	gi|697192204|ref|XP_009605184.1|/8.02946e-67/PREDICTED: protein EXORDIUM-like [Nicotiana tomentosiformis]	gi|225315338|dbj|AK321491.1|/2e-16/Solanum lycopersicum cDNA, clone: LEFL1025BD02, HTC in leaf	NA	NA	NA	PTHR31279/1.2E-64/--	NA
CL6311.Contig2_All	2022	28.19	211.97	2.9106	0	0	Up	gi|697105474|ref|XP_009606552.1|/0/PREDICTED: pectinesterase/pectinesterase inhibitor U1 [Nicotiana tomentosiformis]	gi|225441976|ref|XM_002265135.1|/2e-65/PREDICTED: Vitis vinifera pectinesterase 3-like (LOC100251413), mRNA	sp|Q43143|PMEU1_SOLLC/0.0/Pectinesterase/pectinesterase inhibitor U1 OS=Solanum lycopersicum GN=PMEU1 PE=2 SV=1	CAC3373/2e-32/---	sot:102577480/0.0/PEST2; pectin methyl esterase; K01051 pectinesterase [EC:3.1.1.11]	SM00856/2.3E-36/Plant invertase/pectin methylesterase inhibitor	biological_process:GO:0045490//pectin catabolic process;GO:0043086//negative regulation of catalytic activity;GO:0042545//cell wall modification;cellular_component:GO:0005618//cell wall;molecular_function:GO:0045330//aspartyl esterase activity;GO:0004857//enzyme inhibitor activity;GO:0030599//pectinesterase activity;
CL6376.Contig1_All	1386	4.52	259.35	5.84243	0	0	Up	gi|5701738|dbj|BAA83082.1|/2.12276e-157/LEDI-4 protein [Lithospermum erythrorhizon]	gi|5701737|dbj|AB030704.1|/0.0/Lithospermum erythrorhizon mRNA for LEDI-4 protein, complete cds	sp|Q8H0M1|QORH_SPIOL/7e-126/Quinone-oxidoreductase homolog, chloroplastic OS=Spinacia oleracea GN=QOR PE=1 SV=1	lin0622/4e-37/---	pmum:103329869/6e-36/2-methylene-furan-3-one reductase-like; K18980 2-methylene-furan-3-one reductase [EC:1.3.1.105]	PTHR11695:SF412/9.2E-149/--	NA
CL6438.Contig2_All	897	23.72	120.93	2.35	2.3342e-288	1.12363e-286	Up	gi|604333606|gb|EYU37957.1|/1.2258e-71/hypothetical protein MIMGU_mgv1a015538mg [Erythranthe guttata]	gi|225315942|dbj|AK328501.1|/8e-23/Solanum lycopersicum cDNA, clone: LEFL2015L07, HTC in fruit	sp|Q9SZN7|HIP26_ARATH/4e-68/Heavy metal-associated isoprenylated plant protein 26 OS=Arabidopsis thaliana GN=HIPP26 PE=1 SV=1	NA	mdm:103421028/7e-69/heavy metal-associated isoprenylated plant protein 26-like; K10752 histone-binding protein RBBP4	PS50846/8.708/Heavy-metal-associated domain profile.	biological_process:GO:0030001//metal ion transport;molecular_function:GO:0046872//metal ion binding;
CL6594.Contig1_All	1410	28.14	309.18	3.45775	0	0	Up	gi|604298177|gb|EYU18255.1|/7.8613e-99/hypothetical protein MIMGU_mgv1a009144mg [Erythranthe guttata]	NA	sp|Q07488|BCB1_ARATH/3e-26/Blue copper protein OS=Arabidopsis thaliana GN=BCB PE=1 SV=2	CC3231/9e-07/---	ath:AT5G56330/4e-08/ACA8; alpha carbonic anhydrase 8; K01674 carbonic anhydrase [EC:4.2.1.1]	PF02298/4.3E-27/Plastocyanin-like domain	NA
CL6998.Contig1_All	1113	22	234.82	3.41598	0	0	Up	gi|12006841|gb|AAG44945.1|AF290618_1/8.65952e-124/putative delta TIP [Nicotiana glauca]	gi|444300811|gb|KC008727.1|/2e-82/Camellia sinensis aquaporin protein 12 mRNA, complete cds	sp|Q41951|TIP21_ARATH/3e-116/Aquaporin TIP2-1 OS=Arabidopsis thaliana GN=TIP2-1 PE=1 SV=2	mll6943/3e-23/---	cit:102624065/3e-123/aquaporin TIP2-1-like; K09873 aquaporin TIP	PS00221/-/MIP family signature.	biological_process:GO:0006810//transport;cellular_component:GO:0016021//integral component of membrane;molecular_function:GO:0005215//transporter activity;
CL7301.Contig1_All	892	141.4	640.78	2.18005	0	0	Up	gi|590696042|ref|XP_007045058.1|/3.81441e-49/Uncharacterized protein TCM_010809 [Theobroma cacao] &gt;gi|508708993|gb|EOY00890.1| Uncharacterized protein TCM_010809 [Theobroma cacao]	NA	NA	NA	NA	PF14009/2.6E-26/Domain of unknown function (DUF4228)	NA
CL7301.Contig2_All	1699	35.63	172.37	2.27434	0	0	Up	gi|661896146|emb|CDP00724.1|/1.04574e-55/unnamed protein product [Coffea canephora]	gi|225314169|dbj|AK320916.1|/5e-07/Solanum lycopersicum cDNA, clone: LEFL1014CA11, HTC in leaf	NA	NA	NA	PF14009/5.1E-29/Domain of unknown function (DUF4228)	NA
CL7410.Contig3_All	2633	8.98	116.36	3.69574	0	0	Up	gi|127058161|dbj|BAF48663.1|/0/leucine-rich repeat/extensin [Nicotiana plumbaginifolia] &gt;gi|127058167|dbj|BAF48664.1| leucine-rich repeat/extensin [Nicotiana plumbaginifolia]	gi|166159196|gb|AC212438.2|/2e-16/Solanum lycopersicum chromosome 11 clone C11HBa0168B23, complete sequence	sp|O48809|LRX2_ARATH/0.0/Leucine-rich repeat extensin-like protein 2 OS=Arabidopsis thaliana GN=LRX2 PE=2 SV=1	Rv3876/7e-27/---	sly:101262608/9e-51/formin-like protein 20; K02184 formin 2	PF08263/7.1E-6/Leucine rich repeat N-terminal domain	NA
CL7439.Contig3_All	986	27.07	115.66	2.09512	2.82384e-265	1.25597e-263	Up	gi|661875988|emb|CDP19776.1|/2.72326e-38/unnamed protein product [Coffea canephora]	NA	NA	NA	NA	NA	NA
CL7544.Contig2_All	2992	103.97	695.12	2.74109	0	0	Up	gi|572152878|ref|NP_001275813.1|/0/acid beta-fructofuranosidase-like [Citrus sinensis] &gt;gi|115548293|dbj|BAF34362.1| beta-fructofuranosidase [Citrus sinensis]	gi|350538064|ref|NM_001247140.1|/1e-24/Solanum lycopersicum invertase (lin9), mRNA >gi|110611299|emb|AM050394.1| Lycopersicon esculentum mRNA for invertase (lin9 gene)	sp|P29001|INVA_VIGRR/0.0/Acid beta-fructofuranosidase OS=Vigna radiata var. radiata GN=INVA PE=1 SV=1	BS_sacC/2e-46/---	cit:102621775/0.0/Cs-bFruct1; acid beta-fructofuranosidase-like; K01193 beta-fructofuranosidase [EC:3.2.1.26]	SM00640/5.8E-226/Glycosyl hydrolases family 32	biological_process:GO:0005975//carbohydrate metabolic process;molecular_function:GO:0004575//sucrose alpha-glucosidase activity;
CL7708.Contig2_All	1222	0.45	197.15	8.77515	0	0	Up	gi|5381253|dbj|BAA82306.1|/1.85212e-146/peroxidase [Nicotiana tabacum]	gi|225316251|dbj|AK322204.1|/1e-44/Solanum lycopersicum cDNA, clone: LEFL1035AA07, HTC in leaf	sp|A7NY33|PER4_VITVI/8e-131/Peroxidase 4 OS=Vitis vinifera GN=GSVIVT00023967001 PE=1 SV=1	NA	sot:102582282/4e-142/peroxidase 52-like; K00430 peroxidase [EC:1.11.1.7]	PTHR31388:SF5/5.6E-192/--	NA
CL7721.Contig1_All	1973	16.11	193.03	3.5828	0	0	Up	gi|697151441|ref|XP_009629941.1|/0/PREDICTED: laccase-7-like [Nicotiana tomentosiformis]	gi|225460501|ref|XM_002275316.1|/3e-09/PREDICTED: Vitis vinifera laccase-14-like (LOC100240827), mRNA	sp|Q9SR40|LAC7_ARATH/0.0/Laccase-7 OS=Arabidopsis thaliana GN=LAC7 PE=2 SV=1	YMR058w/1e-38/---	sly:101250120/0.0/laccase-7-like; K05909 laccase [EC:1.10.3.2]	PTHR11709/2.5E-293/--	NA
CL7862.Contig2_All	1222	54.03	219.77	2.02416	0	0	Up	gi|148372132|gb|ABQ62997.1|/5.16722e-48/RAP2-like protein [Populus trichocarpa]	gi|199580301|gb|AC189605.2|/6e-09/Brassica rapa subsp. pekinensis clone KBrH015N11, complete sequence	sp|Q84QC2|ERF17_ARATH/3e-39/Ethylene-responsive transcription factor ERF017 OS=Arabidopsis thaliana GN=ERF017 PE=2 SV=1	NA	tcc:TCM_005130/3e-22/Integrase-type DNA-binding superfamily protein; K09286 EREBP-like factor	PF00847/9.2E-16/AP2 domain	NA
CL7895.Contig1_All	1937	27.22	155.86	2.51751	0	0	Up	gi|590597899|ref|XP_007018744.1|/4.72827e-140/UDP-glucosyl transferase 85A2 [Theobroma cacao] &gt;gi|508724072|gb|EOY15969.1| UDP-glucosyl transferase 85A2 [Theobroma cacao]	gi|449533949|ref|XM_004173885.1|/2e-06/PREDICTED: Cucumis sativus UDP-glycosyltransferase 85A3-like (LOC101231134), partial mRNA	sp|Q9SK82|U85A1_ARATH/7e-133/UDP-glycosyltransferase 85A1 OS=Arabidopsis thaliana GN=UGT85A1 PE=2 SV=1	NA	bdi:100843904/6e-73/cyanohydrin beta-glucosyltransferase-like; K13030 cyanohydrin beta-glucosyltransferase [EC:2.4.1.85]	PS00375/-/UDP-glycosyltransferases signature.	molecular_function:GO:0016758//transferase activity, transferring hexosyl groups;
CL7904.Contig2_All	1172	69.83	691.92	3.30869	0	0	Up	gi|568857763|ref|XP_006482434.1|/1.90551e-84/PREDICTED: uncharacterized protein LOC102616311 isoform X1 [Citrus sinensis]	gi|359488377|ref|XM_002281519.2|/2e-11/PREDICTED: Vitis vinifera uncharacterized LOC100249761 (LOC100249761), mRNA	NA	mlr0515/8e-27/---	ota:Ot13g00290/1e-11/Chromatin remodeling factor subunit and related transcription factors (ISS); K11649 SWI/SNF related-matrix-associated actin-dependent regulator of chromatin subfamily C	PF01323/8.9E-33/DSBA-like thioredoxin domain	NA
CL7904.Contig3_All	1125	77.35	777.58	3.32952	0	0	Up	gi|568857763|ref|XP_006482434.1|/1.79473e-84/PREDICTED: uncharacterized protein LOC102616311 isoform X1 [Citrus sinensis]	gi|359488377|ref|XM_002281519.2|/2e-11/PREDICTED: Vitis vinifera uncharacterized LOC100249761 (LOC100249761), mRNA	NA	mlr0515/7e-27/---	ota:Ot13g00290/1e-11/Chromatin remodeling factor subunit and related transcription factors (ISS); K11649 SWI/SNF related-matrix-associated actin-dependent regulator of chromatin subfamily C	PF01323/1.2E-32/DSBA-like thioredoxin domain	NA
CL8125.Contig1_All	2313	31.81	166.28	2.38606	0	0	Up	gi|508083244|gb|AGN03859.1|/2.40101e-109/carotenoid cleavage dioxygenase 1 [Scutellaria baicalensis]	NA	sp|O65572|CCD1_ARATH/4e-108/Carotenoid 9,10(9',10')-cleavage dioxygenase 1 OS=Arabidopsis thaliana GN=CCD1 PE=1 SV=2	all1106/1e-65/---	mus:103979882/6e-109/carotenoid 9,10(9',10')-cleavage dioxygenase; K11159 carotenoid cleavage dioxygenase	PTHR10543:SF24/8.7E-129/--	NA
CL8414.Contig1_All	998	17.49	1037.99	5.89112	0	0	Up	gi|4105486|gb|AAD02429.1|/3.61175e-54/pathogenesis-related protein PR2 [Lithospermum erythrorhizon]	gi|4105485|gb|AF047179.1|AF047179/2e-08/Lithospermum erythrorhizon pathogenesis-related protein PR2 mRNA, complete cds	sp|P38950|MPAC2_CARBE/4e-36/Major pollen allergen Car b 1 isoform 2 OS=Carpinus betulus PE=1 SV=2	NA	bvg:104906773/1e-12/uncharacterized LOC104906773; K02553 regulator of ribonuclease activity A	PF00407/1.5E-27/Pathogenesis-related protein Bet v I family	biological_process:GO:0050896//response to stimulus;
CL8473.Contig2_All	1220	27.17	166.6	2.6163	0	0	Up	gi|565365009|ref|XP_006349210.1|/2.17095e-46/PREDICTED: uncharacterized protein LOC102578886 [Solanum tuberosum]	NA	NA	NA	NA	PF05553/2.1E-12/Cotton fibre expressed protein	NA
CL8490.Contig2_All	1433	0.14	112.5	9.65028	0	0	Up	gi|697108397|ref|XP_009608056.1|/6.53887e-125/PREDICTED: lignin-forming anionic peroxidase [Nicotiana tomentosiformis]	gi|449445378|ref|XM_004140402.1|/8e-15/PREDICTED: Cucumis sativus lignin-forming anionic peroxidase-like (LOC101213432), mRNA >gi|449526368|ref|XM_004170138.1| PREDICTED: Cucumis sativus lignin-forming anionic peroxidase-like (LOC101227079), mRNA	sp|Q02200|PERX_NICSY/3e-126/Lignin-forming anionic peroxidase OS=Nicotiana sylvestris PE=2 SV=1	NA	sot:102599828/5e-122/lignin-forming anionic peroxidase-like; K00430 peroxidase [EC:1.11.1.7]	PS50873/72.654/Plant heme peroxidase family profile.	biological_process:GO:0042744//hydrogen peroxide catabolic process;GO:0055114//oxidation-reduction process;cellular_component:GO:0005576//extracellular region;molecular_function:GO:0020037//heme binding;GO:0046872//metal ion binding;GO:0004601//peroxidase activity;
CL8539.Contig1_All	1704	10.87	140.32	3.6903	0	0	Up	gi|225446291|ref|XP_002269790.1|/3.55599e-138/PREDICTED: hydroxycinnamoyl-Coenzyme A shikimate/quinate hydroxycinnamoyltransferase [Vitis vinifera] &gt;gi|296090310|emb|CBI40129.3| unnamed protein product [Vitis vinifera]	gi|408773012|gb|AC253644.3|/3e-08/Solanum lycopersicum strain Heinz 1706 chromosome 7 clone slm-33b10 map 7, complete sequence	sp|O64470|SHT_ARATH/7e-125/Spermidine hydroxycinnamoyl transferase OS=Arabidopsis thaliana GN=SHT PE=1 SV=1	NA	mtr:MTR_4g127650/3e-122/Hydroxycinnamoyl CoA shikimate/quinate hydroxycinnamoyltransferase-like protein; K13065 shikimate O-hydroxycinnamoyltransferase [EC:2.3.1.133]	PF02458/2.6E-68/Transferase family	biological_process:GO:0009555//pollen development;GO:0009987//cellular process;molecular_function:GO:0016410//N-acyltransferase activity;
CL8591.Contig2_All	627	57.09	261.67	2.19644	0	0	Up	NA	NA	NA	NA	NA	NA	NA
CL8651.Contig2_All	898	13.57	100.21	2.88453	3.8338e-300	1.89926e-298	Up	gi|698484832|ref|XP_009789207.1|/1.01104e-65/PREDICTED: protein LURP-one-related 10-like [Nicotiana sylvestris]	NA	sp|Q9LZX1|LOR15_ARATH/8e-61/Protein LURP-one-related 15 OS=Arabidopsis thaliana GN=At5g01750 PE=1 SV=1	NA	bvg:104900389/5e-09/uncharacterized LOC104900389; K03239 translation initiation factor eIF-2B subunit alpha	PTHR31087/1.6E-77/--	NA
CL8685.Contig1_All	1224	18.21	249.26	3.77485	0	0	Up	gi|719981695|ref|XP_010250205.1|/2.01855e-92/PREDICTED: 36.4 kDa proline-rich protein-like [Nelumbo nucifera]	gi|210144387|dbj|AK287169.1|/2e-18/Glycine max cDNA, clone: GMFL01-45-L22	sp|Q00451|PRF1_SOLLC/1e-58/36.4 kDa proline-rich protein OS=Solanum lycopersicum GN=TPRP-F1 PE=2 SV=1	PA0197/1e-07/---	bvg:104906049/7e-25/ubiquitin carboxyl-terminal hydrolase 36; K11855 ubiquitin carboxyl-terminal hydrolase 36/42 [EC:3.4.19.12]	SM00499/1.7E-4/Plant lipid transfer protein / seed storage protein / trypsin-alpha amylase inhibitor domain family	NA
CL8685.Contig2_All	610	37.11	486.58	3.7128	0	0	Up	gi|225445607|ref|XP_002285432.1|/3.79373e-63/PREDICTED: repetitive proline-rich cell wall protein 1 [Vitis vinifera]	gi|359484224|ref|XM_002285396.2|/5e-11/PREDICTED: Vitis vinifera repetitive proline-rich cell wall protein 1-like (LOC100257854), mRNA	sp|Q00451|PRF1_SOLLC/9e-43/36.4 kDa proline-rich protein OS=Solanum lycopersicum GN=TPRP-F1 PE=2 SV=1	YPO2725/1e-09/---	bvg:104883960/2e-21/endochitinase-like; K01183 chitinase [EC:3.2.1.14]	PTHR31731/6.6E-12/--	NA
CL8685.Contig3_All	372	139	782.39	2.4928	0	0	Up	gi|719981695|ref|XP_010250205.1|/2.77564e-37/PREDICTED: 36.4 kDa proline-rich protein-like [Nelumbo nucifera]	gi|210141262|dbj|AK245179.1|/1e-10/Glycine max cDNA, clone: GMFL01-23-B15	sp|Q40375|PRP2_MEDTR/1e-21/Repetitive proline-rich cell wall protein 2 OS=Medicago truncatula GN=PRP2 PE=2 SV=1	NA	bvg:104901785/2e-11/peroxidase 57-like; K00430 peroxidase [EC:1.11.1.7]	NA	NA
CL8759.Contig1_All	1132	16.05	134.07	3.06234	0	0	Up	gi|661889597|emb|CDP06818.1|/2.42999e-89/unnamed protein product [Coffea canephora]	gi|332167938|gb|HQ452487.1|/7e-67/Gossypium hirsutum auxin-responsive protein (Aux7) mRNA, complete cds	sp|O24407|IAA16_ARATH/5e-80/Auxin-responsive protein IAA16 OS=Arabidopsis thaliana GN=IAA16 PE=1 SV=1	NA	jcu:105647695/8e-87/auxin-responsive protein IAA16; K14484 auxin-responsive protein IAA	PS50962/30.435/Aux/IAA-ARF dimerization domain profile.	NA
CL8795.Contig1_All	1892	0.87	165.59	7.57238	0	0	Up	gi|702320098|ref|XP_010052547.1|/6.59534e-155/PREDICTED: cannabidiolic acid synthase-like 2 [Eucalyptus grandis] &gt;gi|629111657|gb|KCW76617.1| hypothetical protein EUGRSUZ_D01005 [Eucalyptus grandis]	gi|47900639|gb|AC149299.1|/1e-11/Populus trichocarpa clone Pop1-037B22, complete sequence	sp|Q8GTB6|THCAS_CANSA/1e-124/Tetrahydrocannabinolic acid synthase OS=Cannabis sativa PE=1 SV=1	BS_yvdP/9e-37/---	bpg:Bathy01g06470/9e-10/FAD linked oxidase domain-containing protein; K00102 D-lactate dehydrogenase (cytochrome) [EC:1.1.2.4]	PS51387/17.062/PCMH-type FAD-binding domain profile.	NA
CL8841.Contig3_All	2562	13.57	136.08	3.32596	0	0	Up	gi|225433918|ref|XP_002268097.1|/1.90507e-163/PREDICTED: fructokinase-2 [Vitis vinifera] &gt;gi|147820522|emb|CAN67659.1| hypothetical protein VITISV_012475 [Vitis vinifera]	gi|502148964|ref|XM_004507283.1|/7e-72/PREDICTED: Cicer arietinum fructokinase-2-like (LOC101498777), mRNA	sp|Q42896|SCRK2_SOLLC/1e-158/Fructokinase-2 OS=Solanum lycopersicum GN=FRK2 PE=1 SV=2	BH1857/1e-60/---	vvi:100245852/3e-164/fructokinase-2-like; K00847 fructokinase [EC:2.7.1.4]	PTHR10584/6.7E-226/--	biological_process:GO:0016310//phosphorylation;GO:0006014//D-ribose metabolic process;cellular_component:GO:0005886//plasma membrane;molecular_function:GO:0004747//ribokinase activity;GO:0008865//fructokinase activity;
CL8921.Contig2_All	1087	162.5	3038.29	4.22475	0	0	Up	gi|4105486|gb|AAD02429.1|/3.93129e-81/pathogenesis-related protein PR2 [Lithospermum erythrorhizon]	gi|4105485|gb|AF047179.1|AF047179/0.0/Lithospermum erythrorhizon pathogenesis-related protein PR2 mRNA, complete cds	sp|P43180|BEV1G_BETPN/3e-30/Major pollen allergen Bet v 1-G OS=Betula pendula GN=BETV1G PE=1 SV=2	NA	bvg:104906773/1e-11/uncharacterized LOC104906773; K02553 regulator of ribonuclease activity A	PF00407/2.5E-20/Pathogenesis-related protein Bet v I family	biological_process:GO:0006952//defense response;GO:0009607//response to biotic stimulus;
CL8929.Contig1_All	3133	26.11	123.39	2.24055	0	0	Up	gi|157042755|gb|ABV02029.1|/0/sucrose sythase [Nicotiana langsdorffii x Nicotiana sanderae]	gi|28629437|gb|AY205084.1|/0.0/Solanum tuberosum sucrose synthase 2 mRNA, complete cds	sp|P10691|SUS1_SOLTU/0.0/Sucrose synthase OS=Solanum tuberosum PE=1 SV=1	all1059/3e-164/---	sot:102577594/0.0/SS16, sus4; Sucrose synthase (EC:2.4.1.13); K00695 sucrose synthase [EC:2.4.1.13]	PTHR12526:SF305/0.0/--	NA
CL8934.Contig1_All	1363	57.01	243.1	2.09226	0	0	Up	gi|255551959|ref|XP_002517024.1|/4.57321e-72/Auxin-responsive protein IAA4, putative [Ricinus communis] &gt;gi|223543659|gb|EEF45187.1| Auxin-responsive protein IAA4, putative [Ricinus communis]	gi|525314501|ref|NM_001279108.1|/6e-37/Solanum lycopersicum IAA1 (LOC101055541), mRNA >gi|365818516|gb|JN379431.1| Solanum lycopersicum IAA1 mRNA, complete cds	sp|O24542|AX22D_VIGRR/5e-65/Auxin-induced protein 22D OS=Vigna radiata var. radiata GN=AUX22D PE=2 SV=1	NA	tcc:TCM_020770/3e-71/AUX/IAA transcriptional regulator family protein; K14484 auxin-responsive protein IAA	PS50962/24.967/Aux/IAA-ARF dimerization domain profile.	biological_process:GO:0006355//regulation of transcription, DNA-templated;GO:0009734//auxin-activated signaling pathway;cellular_component:GO:0005634//nucleus;molecular_function:GO:0046983//protein dimerization activity;
CL9001.Contig3_All	884	31.48	300.67	3.25567	0	0	Up	gi|604299886|gb|EYU19729.1|/4.60082e-31/hypothetical protein MIMGU_mgv1a016282mg [Erythranthe guttata]	NA	NA	NA	NA	NA	NA
CL9227.Contig2_All	893	23.39	121.83	2.38091	1.16129e-293	5.66099e-292	Up	gi|590661485|ref|XP_007035686.1|/2.54672e-61/MLP-like protein 423 [Theobroma cacao] &gt;gi|508714715|gb|EOY06612.1| MLP-like protein 423 [Theobroma cacao]	gi|388501185|gb|BT138864.1|/4e-06/Lotus japonicus clone JCVI-FLLj-4G14 unknown mRNA	sp|O24248|PRU1_PRUAV/3e-46/Major allergen Pru av 1 OS=Prunus avium GN=PRUA1 PE=1 SV=1	NA	bvg:104906773/4e-21/uncharacterized LOC104906773; K02553 regulator of ribonuclease activity A	PR00634/3.1E-39/Major pollen allergen Bet V1 signature	NA
CL9236.Contig1_All	949	73.8	10125.5	7.10016	0	0	Up	gi|661870484|emb|CDP21429.1|/6.71656e-47/unnamed protein product [Coffea canephora]	NA	sp|Q9SSK9|MLP28_ARATH/7e-36/MLP-like protein 28 OS=Arabidopsis thaliana GN=MLP28 PE=1 SV=1	NA	gmx:100776813/1e-06/probable ribose-5-phosphate isomerase-like; K01807 ribose 5-phosphate isomerase A [EC:5.3.1.6]	SM01037/2.0E-41/Pathogenesis-related protein Bet v I family	NA
CL9254.Contig1_All	1036	3.53	101.67	4.84808	0	0	Up	gi|698535909|ref|XP_009764338.1|/2.09153e-52/PREDICTED: uncharacterized protein LOC104216072 [Nicotiana sylvestris]	NA	NA	NA	NA	PF03168/1.6E-12/Late embryogenesis abundant protein	NA
CL936.Contig3_All	1246	10.77	110.77	3.36248	0	0	Up	gi|697123848|ref|XP_009615922.1|/2.10984e-129/PREDICTED: 1-aminocyclopropane-1-carboxylate oxidase-like [Nicotiana tomentosiformis] &gt;gi|697123850|ref|XP_009615923.1| PREDICTED: 1-aminocyclopropane-1-carboxylate oxidase-like [Nicotiana tomentosiformis]	gi|195602125|gb|EU949771.1|/3e-11/Zea mays clone 444494 mRNA sequence	sp|F4IY03|DIOX1_ARATH/3e-28/Probable 2-oxoglutarate-dependent dioxygenase At3g49630 OS=Arabidopsis thaliana GN=At3g49630 PE=3 SV=1	PA0147/3e-48/---	atr:18425461/1e-28/gibberellin 2-beta-dioxygenase 8; K04125 gibberellin 2-oxidase [EC:1.14.11.13]	PF14226/9.7E-32/non-haem dioxygenase in morphine synthesis N-terminal	NA
CL9425.Contig2_All	2263	40.48	205.53	2.34407	0	0	Up	gi|697159673|ref|XP_009588603.1|/0/PREDICTED: mitochondrial chaperone BCS1-like [Nicotiana tomentosiformis]	gi|56542466|gb|AY775039.1|/1e-45/Nicotiana tabacum Avr9/Cf-9 rapidly elicited protein 102 (ACRE102) mRNA, partial cds	sp|O78516|FTSH_GUITH/7e-09/ATP-dependent zinc metalloprotease FtsH OS=Guillardia theta GN=ftsH PE=3 SV=1	SPAC644.07/2e-21/---	sly:101268366/0.0/mitochondrial chaperone BCS1-like; K08900 mitochondrial chaperone BCS1	PF14363/4.4E-8/Domain associated at C-terminal with AAA	NA
CL9471.Contig1_All	1851	50.19	321.73	2.68038	0	0	Up	gi|16555879|dbj|BAB71717.1|/0/cinnamic acid 4-hydroxylase [Lithospermum erythrorhizon]	gi|16555878|dbj|AB055508.1|/0.0/Lithospermum erythrorhizon C4H-2 mRNA for cinnamic acid 4-hydroxylase, complete cds	sp|P48522|TCMO_CATRO/0.0/Trans-cinnamate 4-monooxygenase OS=Catharanthus roseus GN=CYP73A4 PE=2 SV=1	alr1450/1e-23/---	cmo:103496249/0.0/c4H; trans-cinnamate 4-monooxygenase; K00487 trans-cinnamate 4-monooxygenase [EC:1.14.13.11]	PR00385/1.4E-7/P450 superfamily signature	NA
CL9487.Contig2_All	1862	17.1	112.26	2.71478	0	0	Up	gi|502121685|ref|XP_004497410.1|/0/PREDICTED: extensin-2-like [Cicer arietinum]	gi|19229|emb|X55685.1|/1e-51/Tomato extensin mRNA (clone uG-18)	sp|Q9M1G9|EXTN2_ARATH/7e-164/Extensin-2 OS=Arabidopsis thaliana GN=EXT2 PE=2 SV=1	SPBC28F2.12/1e-23/---	brp:103850667/2e-100/formin-like protein 20; K02184 formin 2	PR01217/1.1E-18/Proline rich extensin signature	NA
CL9528.Contig1_All	898	9.11	237.03	4.70147	0	0	Up	gi|565373257|ref|XP_006353192.1|/3.6379e-23/PREDICTED: classical arabinogalactan protein 4-like [Solanum tuberosum]	NA	sp|Q9ZT16|AGP4_ARATH/7e-19/Classical arabinogalactan protein 4 OS=Arabidopsis thaliana GN=AGP4 PE=1 SV=1	slr0599/6e-10/---	gsl:Gasu_61540/8e-14/SNARE-interacting protein-like protein; K15292 syntaxin-binding protein 1	PR01217/2.0E-10/Proline rich extensin signature	NA
CL9528.Contig2_All	871	28.77	524.13	4.18729	0	0	Up	gi|698485742|ref|XP_009789638.1|/2.01983e-23/PREDICTED: mucin-1-like [Nicotiana sylvestris]	NA	sp|Q9SJY7|AGP2_ARATH/4e-15/Classical arabinogalactan protein 2 OS=Arabidopsis thaliana GN=AGP2 PE=1 SV=1	slr0599/3e-10/---	gsl:Gasu_61540/1e-13/SNARE-interacting protein-like protein; K15292 syntaxin-binding protein 1	PR01217/1.2E-10/Proline rich extensin signature	NA
Unigene10084_All	603	0.62	210.33	8.40617	0	0	Up	gi|158957517|gb|ABD59796.2|/1.25437e-63/geranyl diphosphate:4-hydroxybenzoate geranyltransferase [Arnebia euchroma]	gi|18389307|dbj|AB055079.1|/5e-14/Lithospermum erythrorhizon lepgt-2 mRNA, complete cds	sp|Q8W404|PGT2_LITER/6e-65/4-hydroxybenzoate geranyltransferase 2 OS=Lithospermum erythrorhizon GN=PGT-2 PE=1 SV=1	YNR041c/3e-32/---	sot:102595300/8e-52/4-hydroxybenzoate polyprenyltransferase, mitochondrial-like; K06125 4-hydroxybenzoate polyprenyltransferase [EC:2.5.1.39]	PS00943/-/UbiA prenyltransferase family signature.	NA
Unigene10362_All	291	31.45	170.1	2.43525	2.5198e-117	5.70611e-116	Up	gi|356539209|ref|XP_003538092.1|/2.03424e-11/PREDICTED: apoptosis-inducing factor homolog A-like [Glycine max]	NA	NA	NA	NA	NA	biological_process:GO:0055114//oxidation-reduction process;cellular_component:GO:0005886//plasma membrane;molecular_function:GO:0050660//flavin adenine dinucleotide binding;GO:0016491//oxidoreductase activity;
Unigene10377_All	2191	32.76	232.73	2.82865	0	0	Up	gi|565349288|ref|XP_006341626.1|/0/PREDICTED: protein ASPARTIC PROTEASE IN GUARD CELL 1-like [Solanum tuberosum]	gi|359489738|ref|XM_002263928.2|/1e-08/PREDICTED: Vitis vinifera aspartic proteinase nepenthesin-1-like (LOC100245075), mRNA	sp|Q9LS40|ASPG1_ARATH/4e-158/Protein ASPARTIC PROTEASE IN GUARD CELL 1 OS=Arabidopsis thaliana GN=ASPG1 PE=1 SV=1	NA	tcc:TCM_041550/8e-36/Eukaryotic aspartyl protease family protein isoform 1; K00924	PTHR13683/2.0E-190/--	NA
Unigene10631_All	1067	4.13	279.95	6.08288	0	0	Up	gi|14575593|dbj|BAB61106.1|/4.49138e-106/hypothetical protein [Lithospermum erythrorhizon]	gi|114797020|gb|DQ993357.1|/0.0/Arnebia euchroma apoplastic protein mRNA, complete cds	NA	NA	NA	PF10604/4.6E-7/Polyketide cyclase / dehydrase and lipid transport	NA
Unigene10649_All	1142	14.6	124.38	3.09071	0	0	Up	gi|460372760|ref|XP_004232193.1|/2.9447e-58/PREDICTED: lamin-like protein [Solanum lycopersicum]	gi|306486174|gb|HM100390.1|/8e-39/Franklinia alatamaha ribosomal protein L36 (rpl36) gene, partial cds; chloroplast	sp|Q39131|LAML_ARATH/5e-44/Lamin-like protein OS=Arabidopsis thaliana GN=At5g15350 PE=1 SV=1	asl4194/7e-09/---	cam:6797511/3e-10/rpl36, CiarC_p053; ribosomal protein L36; K02919 large subunit ribosomal protein L36	PF02298/3.9E-18/Plastocyanin-like domain	NA
Unigene10651_All	912	24.13	118.42	2.29501	1.65712e-279	7.75736e-278	Up	gi|604304188|gb|EYU23521.1|/3.11579e-62/hypothetical protein MIMGU_mgv1a014620mg [Erythranthe guttata]	gi|359491640|ref|XM_002284076.2|/5e-18/PREDICTED: Vitis vinifera glucan endo-1,3-beta-glucosidase-like protein 3 (LOC100241539), mRNA	sp|Q9SD84|E13L3_ARATH/5e-50/Glucan endo-1,3-beta-glucosidase-like protein 3 OS=Arabidopsis thaliana GN=At5g08000 PE=1 SV=1	NA	zma:103647659/5e-20/extensin-like; K03006 DNA-directed RNA polymerase II subunit RPB1 [EC:2.7.7.6]	PF07983/6.2E-16/X8 domain	cellular_component:GO:0071944//cell periphery;
Unigene10825_All	927	45.12	281.74	2.64253	0	0	Up	gi|661885764|emb|CDP10381.1|/2.71937e-21/unnamed protein product [Coffea canephora]	gi|147821399|emb|AM459740.2|/1e-18/Vitis vinifera contig VV78X120395.27, whole genome shotgun sequence	sp|Q9XI29|Y1540_ARATH/2e-15/Uncharacterized protein At1g15400 OS=Arabidopsis thaliana GN=At1g15400 PE=1 SV=2	NA	NA	NA	NA
Unigene10833_All	928	36.28	186.11	2.35891	0	0	Up	gi|661897832|emb|CDO97799.1|/5.29489e-25/unnamed protein product [Coffea canephora]	NA	NA	NA	NA	PF04570/8.1E-19/Protein of unknown function (DUF581)	NA
Unigene10845_All	1313	32.38	129.66	2.00156	0	0	Up	gi|566188510|ref|XP_006378036.1|/9.16508e-54/hypothetical protein POPTR_0010s00640g [Populus trichocarpa] &gt;gi|550328814|gb|ERP55833.1| hypothetical protein POPTR_0010s00640g [Populus trichocarpa]	NA	NA	HI1161/6e-13/---	NA	PTHR12418/9.9E-25/--	NA
Unigene10872_All	1305	22.84	122.76	2.42621	0	0	Up	gi|698505842|ref|XP_009798351.1|/6.66774e-81/PREDICTED: BURP domain-containing protein 3-like [Nicotiana sylvestris]	gi|502149168|ref|XM_004507362.1|/2e-06/PREDICTED: Cicer arietinum BURP domain-containing protein 3-like (LOC101495268), mRNA	sp|Q942D4|BURP3_ORYSJ/1e-37/BURP domain-containing protein 3 OS=Oryza sativa subsp. japonica GN=BURP3 PE=2 SV=1	NA	bvg:104885038/6e-17/filaggrin-like; K12472 epidermal growth factor receptor substrate 15	PS51277/62.532/BURP domain profile.	NA
Unigene10928_All	1195	25.12	158.86	2.66085	0	0	Up	gi|698526034|ref|XP_009759846.1|/2.18728e-59/PREDICTED: ethylene-responsive transcription factor ERF017 [Nicotiana sylvestris]	gi|470102439|ref|XM_004287614.1|/2e-12/PREDICTED: Fragaria vesca subsp. vesca ethylene-responsive transcription factor ERF017-like (LOC101304126), mRNA	sp|Q84QC2|ERF17_ARATH/4e-43/Ethylene-responsive transcription factor ERF017 OS=Arabidopsis thaliana GN=ERF017 PE=2 SV=1	NA	fve:101292165/6e-23/ethylene-responsive transcription factor ERF023; K09286 EREBP-like factor	SM00380/7.2E-33/DNA-binding domain in plant proteins such as APETALA2 and EREBPs	NA
Unigene10989_All	1450	9.78	262.52	4.74645	0	0	Up	gi|75162373|sp|Q8W405.1|PGT1_LITER/2.03965e-174/RecName: Full=4-hydroxybenzoate geranyltransferase 1; AltName: Full=PHB geranyltransferase 1; Short=LePGT1 [Lithospermum erythrorhizon] &gt;gi|18389306|dbj|BAB84122.1| PGT-1 [Lithospermum erythrorhizon]	gi|18389305|dbj|AB055078.1|/0.0/Lithospermum erythrorhizon lepgt-1 mRNA, complete cds	sp|Q8W405|PGT1_LITER/3e-176/4-hydroxybenzoate geranyltransferase 1 OS=Lithospermum erythrorhizon GN=PGT-1 PE=1 SV=1	mll7442/5e-59/---	sot:102595300/2e-110/4-hydroxybenzoate polyprenyltransferase, mitochondrial-like; K06125 4-hydroxybenzoate polyprenyltransferase [EC:2.5.1.39]	PTHR11048/2.7E-134/--	NA
Unigene11031_All	1504	6.69	190.65	4.83278	0	0	Up	gi|75162372|sp|Q8W404.1|PGT2_LITER/3.88301e-176/RecName: Full=4-hydroxybenzoate geranyltransferase 2; AltName: Full=PHB geranyltransferase 2.; Short=LePGT2 [Lithospermum erythrorhizon] &gt;gi|18389308|dbj|BAB84123.1| PGT-2 [Lithospermum erythrorhizon]	gi|18389307|dbj|AB055079.1|/0.0/Lithospermum erythrorhizon lepgt-2 mRNA, complete cds	sp|Q8W404|PGT2_LITER/5e-178/4-hydroxybenzoate geranyltransferase 2 OS=Lithospermum erythrorhizon GN=PGT-2 PE=1 SV=1	BMEI1518/2e-58/---	sot:102595300/7e-111/4-hydroxybenzoate polyprenyltransferase, mitochondrial-like; K06125 4-hydroxybenzoate polyprenyltransferase [EC:2.5.1.39]	PS00943/-/UbiA prenyltransferase family signature.	NA
Unigene11173_All	854	2.27	129.15	5.83021	0	0	Up	gi|720095525|ref|XP_010246710.1|/2.00299e-36/PREDICTED: chaperone protein dnaJ 20, chloroplastic-like isoform X1 [Nelumbo nucifera]	NA	sp|Q9SDN0|DNJ20_ARATH/8e-31/Chaperone protein dnaJ 20, chloroplastic OS=Arabidopsis thaliana GN=ATJ20 PE=1 SV=2	BH1348/3e-13/---	sita:101752619/2e-12/dnaJ homolog subfamily B member 4; K09510 DnaJ homolog subfamily B member 4	SM00271/1.5E-19/DnaJ molecular chaperone homology domain	NA
Unigene11463_All	603	4.24	106.67	4.65295	1.6e-303	8.01326e-302	Up	gi|661892377|emb|CDP03535.1|/2.43036e-14/unnamed protein product [Coffea canephora]	NA	NA	NA	NA	NA	NA
Unigene11507_All	556	4.07	279.13	6.09976	0	0	Up	gi|723718178|ref|XP_010324294.1|/1.27497e-21/PREDICTED: putative lipid-transfer protein DIR1 [Solanum lycopersicum]	NA	sp|Q8W453|DIRL1_ARATH/1e-13/Putative lipid-transfer protein DIR1 OS=Arabidopsis thaliana GN=DIR1 PE=1 SV=1	NA	NA	PF14368/1.7E-11/Probable lipid transfer	NA
Unigene11525_All	663	11.25	220.66	4.29383	0	0	Up	gi|460386048|ref|XP_004238712.1|/5.77618e-42/PREDICTED: snakin-2-like [Solanum lycopersicum]	gi|359491267|ref|XM_003634205.1|/2e-22/PREDICTED: Vitis vinifera snakin-2-like (LOC100854641), mRNA	sp|Q9LFR3|GASAE_ARATH/2e-22/Gibberellin-regulated protein 14 OS=Arabidopsis thaliana GN=GASA14 PE=1 SV=1	NA	NA	PTHR23201/1.2E-29/--	NA
Unigene11577_All	462	85.55	481.13	2.49159	0	0	Up	gi|661893434|emb|CDP03243.1|/2.05846e-16/unnamed protein product [Coffea canephora]	NA	NA	NA	NA	NA	NA
Unigene1215_All	1891	72.3	313.8	2.11778	0	0	Up	gi|697142602|ref|XP_009625407.1|/0/PREDICTED: arogenate dehydratase/prephenate dehydratase 6, chloroplastic-like [Nicotiana tomentosiformis]	gi|267821868|gb|FJ790414.1|/8e-68/Petunia x hybrida arogenate dehydratase 3 (ADT3) mRNA, complete cds	sp|Q9ZUY3|AROD3_ARATH/8e-169/Arogenate dehydratase 3, chloroplastic OS=Arabidopsis thaliana GN=ADT3 PE=1 SV=1	DR1147/7e-47/---	vvi:100267022/0.0/arogenate dehydratase/prephenate dehydratase 6, chloroplastic-like; K05359 arogenate/prephenate dehydratase [EC:4.2.1.91 4.2.1.51]	PS51171/46.21/Prephenate dehydratase domain profile.	biological_process:GO:0009094//L-phenylalanine biosynthetic process;GO:0080167//response to karrikin;cellular_component:GO:0009507//chloroplast;molecular_function:GO:0004664//prephenate dehydratase activity;GO:0047769//arogenate dehydratase activity;
Unigene12206_All	1347	29.03	521.15	4.16608	0	0	Up	gi|21322711|emb|CAD22154.1|/6.85479e-129/pherophorin-dz1 protein [Volvox carteri f. nagariensis]	NA	sp|P10496|GRP2_PHAVU/3e-104/Glycine-rich cell wall structural protein 1.8 OS=Phaseolus vulgaris PE=2 SV=1	XF0818/4e-40/---	sot:102593556/3e-80/formin-like protein 20-like; K02184 formin 2	PR01228/3.1E-9/Eggshell protein signature	NA
Unigene12234_All	1691	60.7	244.92	2.01254	0	0	Up	gi|698514482|ref|XP_009802120.1|/2.28147e-111/PREDICTED: probable CCR4-associated factor 1 homolog 11 [Nicotiana sylvestris]	gi|332640072|gb|CP002686.1|/1e-23/Arabidopsis thaliana chromosome 3, complete sequence	sp|Q9LXM2|CAF1I_ARATH/2e-108/Probable CCR4-associated factor 1 homolog 9 OS=Arabidopsis thaliana GN=CAF1-9 PE=2 SV=1	SPCC18.06c/9e-51/---	vvi:100253485/8e-111/probable CCR4-associated factor 1 homolog 9; K12581 CCR4-NOT transcription complex subunit 7/8	PF04857/2.8E-55/CAF1 family ribonuclease	NA
Unigene12247_All	1659	25.65	239.27	3.22161	0	0	Up	gi|661894661|emb|CDP01660.1|/4.92556e-151/unnamed protein product [Coffea canephora]	gi|297528368|gb|HM150713.1|/9e-12/Nicotiana benthamiana CMPG1b gene, complete cds	sp|Q5PNY6|PUB21_ARATH/7e-107/U-box domain-containing protein 21 OS=Arabidopsis thaliana GN=PUB21 PE=2 SV=1	NA	egr:104440434/8e-25/uncharacterized LOC104440434; K01876 aspartyl-tRNA synthetase [EC:6.1.1.12]	PTHR22849/8.1E-125/--	NA
Unigene12437_All	1054	20.53	130.97	2.67343	0	0	Up	gi|661896085|emb|CDP00663.1|/4.41154e-90/unnamed protein product [Coffea canephora]	gi|470126118|ref|XM_004298993.1|/8e-11/PREDICTED: Fragaria vesca subsp. vesca uncharacterized LOC101305664, transcript variant 2 (LOC101305664), mRNA	NA	NA	NA	PTHR31769/3.1E-99/--	NA
Unigene12525_All	914	11.09	255.44	4.52565	0	0	Up	gi|1418988|emb|CAA99759.1|/8.38155e-07/unknown [Solanum lycopersicum]	NA	NA	NA	NA	NA	NA
Unigene12687_All	920	49.18	427.97	3.12137	0	0	Up	gi|55294656|emb|CAH69225.1|/1.0291e-28/putative arabinogalactan-protein precursor [Nicotiana glauca]	NA	sp|Q8LCE4|AGP5_ARATH/6e-13/Classical arabinogalactan protein 5 OS=Arabidopsis thaliana GN=AGP5 PE=2 SV=2	all3826/1e-06/---	gmx:102666577/6e-07/pollen-specific leucine-rich repeat extensin-like protein 3-like; K05747 Wiskott-Aldrich syndrome protein	NA	NA
Unigene13042_All	1517	13.09	115.63	3.14298	0	0	Up	gi|225433918|ref|XP_002268097.1|/6.08426e-161/PREDICTED: fructokinase-2 [Vitis vinifera] &gt;gi|147820522|emb|CAN67659.1| hypothetical protein VITISV_012475 [Vitis vinifera]	gi|225322341|dbj|AK326357.1|/1e-56/Solanum lycopersicum cDNA, clone: LEFL2005H20, HTC in fruit	sp|Q42896|SCRK2_SOLLC/1e-157/Fructokinase-2 OS=Solanum lycopersicum GN=FRK2 PE=1 SV=2	BH1857/7e-61/---	vvi:100245852/1e-161/fructokinase-2-like; K00847 fructokinase [EC:2.7.1.4]	PF00294/1.4E-70/pfkB family carbohydrate kinase	biological_process:GO:0016310//phosphorylation;GO:0006014//D-ribose metabolic process;cellular_component:GO:0005886//plasma membrane;molecular_function:GO:0004747//ribokinase activity;
Unigene13436_All	272	0.94	155.13	7.3666	5.84932e-202	2.04939e-200	Up	NA	NA	NA	NA	NA	NA	NA
Unigene13721_All	847	0.96	170.38	7.47151	0	0	Up	gi|14575593|dbj|BAB61106.1|/4.25633e-39/hypothetical protein [Lithospermum erythrorhizon]	NA	sp|P59082|LFS_ALLCE/5e-09/Lachrymatory-factor synthase OS=Allium cepa GN=LFS PE=1 SV=1	NA	NA	PF10604/1.8E-6/Polyketide cyclase / dehydrase and lipid transport	NA
Unigene13902_All	1096	0.32	107.02	8.38559	0	0	Up	gi|643709962|gb|KDP24288.1|/5.63508e-35/hypothetical protein JCGZ_25584 [Jatropha curcas]	gi|292682987|dbj|AK339539.1|/9e-08/Lotus japonicus cDNA, clone: LjFL3-021-DC02, HTC	NA	NA	NA	NA	NA
Unigene14195_All	1752	9.7	174.43	4.16852	0	0	Up	gi|661897064|emb|CDO98776.1|/4.2354e-92/unnamed protein product [Coffea canephora]	NA	sp|Q8GXW1|RGL2_ARATH/8e-35/DELLA protein RGL2 OS=Arabidopsis thaliana GN=RGL2 PE=1 SV=2	NA	mdm:103414570/3e-88/DELLA protein RGL2-like; K14494 DELLA protein	PS50985/34.804/GRAS family profile.	NA
Unigene14301_All	781	25.65	146.53	2.51417	0	0	Up	gi|661886158|emb|CDP10080.1|/1.7843e-09/unnamed protein product [Coffea canephora]	NA	NA	NA	NA	NA	NA
Unigene14411_All	1095	24.22	110.63	2.19147	7.01574e-300	3.47324e-298	Up	gi|661880177|emb|CDP16197.1|/1.23185e-114/unnamed protein product [Coffea canephora]	gi|502124304|ref|XM_004498414.1|/9e-51/PREDICTED: Cicer arietinum aquaporin TIP4-1-like (LOC101505122), mRNA	sp|O82316|TIP41_ARATH/3e-104/Aquaporin TIP4-1 OS=Arabidopsis thaliana GN=TIP4-1 PE=2 SV=1	AF1426/1e-22/---	sly:101259178/2e-110/aquaporin TIP4-1; K09873 aquaporin TIP	PS00221/-/MIP family signature.	NA
Unigene14507_All	1027	9.77	1564.37	7.32301	0	0	Up	gi|661870484|emb|CDP21429.1|/3.50905e-44/unnamed protein product [Coffea canephora]	NA	sp|P85524|KIRO_ACTDE/2e-34/Kirola OS=Actinidia deliciosa PE=1 SV=1	NA	gmx:100776813/1e-07/probable ribose-5-phosphate isomerase-like; K01807 ribose 5-phosphate isomerase A [EC:5.3.1.6]	PTHR31907/4.7E-38/--	NA
Unigene14544_All	1317	6.47	268.11	5.37292	0	0	Up	gi|158957517|gb|ABD59796.2|/5.60144e-152/geranyl diphosphate:4-hydroxybenzoate geranyltransferase [Arnebia euchroma]	gi|158957516|gb|DQ397513.2|/4e-78/Arnebia euchroma geranyl diphosphate:4-hydroxybenzoate geranyltransferase mRNA, complete cds	sp|Q8W405|PGT1_LITER/1e-153/4-hydroxybenzoate geranyltransferase 1 OS=Lithospermum erythrorhizon GN=PGT-1 PE=1 SV=1	mll7442/6e-58/---	sot:102595300/1e-104/4-hydroxybenzoate polyprenyltransferase, mitochondrial-like; K06125 4-hydroxybenzoate polyprenyltransferase [EC:2.5.1.39]	PTHR11048/7.1E-132/--	NA
Unigene14710_All	718	0.29	371.79	10.3242	0	0	Up	gi|13661062|dbj|BAB41107.1|/2.34164e-58/LEDI-2 protein [Lithospermum erythrorhizon]	gi|13661061|dbj|D45901.1|/0.0/Lithospermum erythrorhizon mRNA for LEDI-2 protein, complete cds	sp|Q39176|ERLI1_ARATH/1e-20/Lipid transfer protein EARLI 1 OS=Arabidopsis thaliana GN=EARLI1 PE=1 SV=1	NA	zma:103646289/5e-18/uncharacterized LOC103646289; K02883 large subunit ribosomal protein L18e	PF14547/2.2E-27/Hydrophobic seed protein	NA
Unigene14772_All	1716	10.93	102.92	3.23516	0	0	Up	gi|697171910|ref|XP_009594893.1|/5.67484e-33/PREDICTED: uncharacterized protein LOC104091284 [Nicotiana tomentosiformis]	gi|2832919|dbj|AB002467.1|/2e-15/Spinacia oleracea DNA for stromal ascorbate peroxidase, thylakoid-bound ascorbate peroxidase, complete cds	NA	NA	NA	NA	NA
Unigene14911_All	1544	23.83	128.83	2.43462	0	0	Up	gi|22121982|gb|AAM89397.1|/1.46368e-93/glutamate/malate translocator [Nicotiana tabacum]	gi|22121981|gb|AY123847.1|/3e-82/Nicotiana tabacum glutamate/malate translocator (DiT2) mRNA, complete cds; nuclear gene for plastid product	sp|Q9FMF7|DIT21_ARATH/3e-94/Dicarboxylate transporter 2.1, chloroplastic OS=Arabidopsis thaliana GN=DIT2-1 PE=1 SV=1	BS_yflS/1e-46/---	brp:103873846/2e-93/dicarboxylate transporter 2.1, chloroplastic; K03319 divalent anion:Na+ symporter, DASS family	PF00939/2.0E-48/Sodium:sulfate symporter transmembrane region	biological_process:GO:0055085//transmembrane transport;GO:0006814//sodium ion transport;cellular_component:GO:0016020//membrane;molecular_function:GO:0005215//transporter activity;
Unigene14918_All	758	3.07	2131.67	9.43953	0	0	Up	gi|661888614|emb|CDP07650.1|/1.80374e-27/unnamed protein product [Coffea canephora]	NA	sp|P82007|NLTP1_HELAN/1e-23/Non-specific lipid-transfer protein AP10 OS=Helianthus annuus PE=1 SV=2	NA	NA	PS00597/-/Plant lipid transfer proteins signature.	NA
Unigene14982_All	676	8.53	186.98	4.45419	0	0	Up	gi|720079700|ref|XP_010241751.1|/1.25913e-15/PREDICTED: putative lipid-transfer protein DIR1 [Nelumbo nucifera]	NA	sp|Q8W453|DIRL1_ARATH/5e-13/Putative lipid-transfer protein DIR1 OS=Arabidopsis thaliana GN=DIR1 PE=1 SV=1	NA	NA	PF14368/2.4E-12/Probable lipid transfer	NA
Unigene150_All	967	41.68	424.56	3.34854	0	0	Up	gi|643729518|gb|KDP37350.1|/3.71919e-08/hypothetical protein JCGZ_06804 [Jatropha curcas]	NA	NA	NA	NA	NA	NA
Unigene1549_All	992	14.06	236.99	4.07516	0	0	Up	gi|694440358|ref|XP_009347001.1|/2.93895e-40/PREDICTED: chaperone protein dnaJ 20, chloroplastic-like [Pyrus x bretschneideri]	gi|255553997|ref|XM_002517993.1|/3e-07/Ricinus communis Chaperone protein dnaJ 20, chloroplast precursor, putative, mRNA	sp|Q9SDN0|DNJ20_ARATH/1e-35/Chaperone protein dnaJ 20, chloroplastic OS=Arabidopsis thaliana GN=ATJ20 PE=1 SV=2	aq_703/3e-12/---	pxb:103942730/1e-12/dnaJ homolog subfamily B member 4-like; K09510 DnaJ homolog subfamily B member 4	PF00226/2.7E-22/DnaJ domain	NA
Unigene15782_All	2008	12.9	109.09	3.08008	0	0	Up	gi|14488053|gb|AAK63847.1|AF384040_1/4.16458e-155/farnesyl diphosphate synthase [Mentha x piperita]	gi|521953402|gb|JX630156.1|/2e-56/Lavandula angustifolia cultivar Diva farnesyl diphosphate synthase (FPPS) mRNA, complete cds	sp|P49351|FPPS1_LUPAL/5e-150/Farnesyl pyrophosphate synthase 1 OS=Lupinus albus GN=FPS1 PE=1 SV=1	YJL167w/9e-90/---	pxb:103950899/1e-152/farnesyl pyrophosphate synthase 2-like; K00787 farnesyl diphosphate synthase [EC:2.5.1.1 2.5.1.10]	PTHR11525/5.4E-201/--	biological_process:GO:0008299//isoprenoid biosynthetic process;molecular_function:GO:0004161//dimethylallyltranstransferase activity;
Unigene15806_All	1661	30.42	317.09	3.3818	0	0	Up	gi|697105464|ref|XP_009606546.1|/1.81725e-145/PREDICTED: fasciclin-like arabinogalactan protein 2 [Nicotiana tomentosiformis]	gi|357495516|ref|XM_003617999.1|/1e-16/Medicago truncatula Fasciclin-like arabinogalactan protein (MTR_5g098420) mRNA, complete cds	sp|Q9SU13|FLA2_ARATH/4e-127/Fasciclin-like arabinogalactan protein 2 OS=Arabidopsis thaliana GN=FLA2 PE=1 SV=1	NA	mus:103981635/1e-117/serine/threonine-protein phosphatase 2A 65 kDa regulatory subunit A beta isoform-like; K03456 serine/threonine-protein phosphatase 2A regulatory subunit A	PS50213/12.287/FAS1/BIgH3 domain profile.	NA
Unigene1592_All	731	304.97	1411.72	2.21071	0	0	Up	gi|567910767|ref|XP_006447697.1|/2.94781e-32/hypothetical protein CICLE_v10017145mg [Citrus clementina] &gt;gi|568830543|ref|XP_006469557.1| PREDICTED: glycine-rich protein-like [Citrus sinensis] &gt;gi|557550308|gb|ESR60937.1| hypothetical protein CICLE_v10017145mg [Citrus clementina]	NA	sp|Q9ZSJ6|GRP3S_ARATH/2e-23/Glycine-rich protein 3 short isoform OS=Arabidopsis thaliana GN=GRP3S PE=1 SV=2	CC3494_1/1e-09/---	csv:101204016/4e-10/transcription initiation factor TFIID subunit 15b; K13098 RNA-binding protein FUS	PF07172/1.0E-16/Glycine rich protein family	NA
Unigene15975_All	929	60.38	260.8	2.1108	0	0	Up	gi|118406886|gb|ABK81651.1|/1.62972e-70/glutathione S-transferase [Vitis vinifera]	gi|359480328|ref|XM_002262568.2|/2e-23/PREDICTED: Vitis vinifera glutathione S-transferase-like (LOC100243577), mRNA	sp|P46440|GSTF2_TOBAC/9e-72/Glutathione S-transferase APIC OS=Nicotiana tabacum GN=APIC PE=2 SV=1	alr4661/6e-10/---	fve:101299344/1e-71/glutathione S-transferase-like; K00799 glutathione S-transferase [EC:2.5.1.18]	PTHR11260:SF186/5.7E-52/--	NA
Unigene16006_All	960	1.89	288.46	7.25384	0	0	Up	gi|661873680|emb|CDP20860.1|/4.72639e-48/unnamed protein product [Coffea canephora]	NA	sp|Q41001|BCP_PEA/1e-45/Blue copper protein OS=Pisum sativum PE=2 SV=1	NA	NA	PF02298/3.2E-27/Plastocyanin-like domain	NA
Unigene16044_All	965	16.31	108.42	2.7328	0	0	Up	gi|698463937|ref|XP_009782318.1|/4.7323e-80/PREDICTED: uncharacterized protein LOC104231083 [Nicotiana sylvestris]	gi|325975909|gb|HQ823612.1|/4e-31/Salvia miltiorrhiza universal stress protein mRNA, complete cds	NA	slr1101/6e-06/---	NA	PTHR31964:SF9/1.0E-50/--	biological_process:GO:0016036//cellular response to phosphate starvation;GO:0002238//response to molecule of fungal origin;GO:0019375//galactolipid biosynthetic process;GO:0042631//cellular response to water deprivation;GO:0009269//response to desiccation;cellular_component:GO:0005886//plasma membrane;GO:0005737//cytoplasm;
Unigene16077_All	696	14.48	264.9	4.19331	0	0	Up	NA	NA	NA	NA	NA	NA	NA
Unigene16079_All	792	10	173.88	4.12002	0	0	Up	gi|661879901|emb|CDP16415.1|/6.4305e-39/unnamed protein product [Coffea canephora]	gi|357516682|ref|XM_003628582.1|/2e-08/Medicago truncatula Gibberellin-regulated protein (MTR_8g062800) mRNA, complete cds	sp|Q9LFR3|GASAE_ARATH/2e-24/Gibberellin-regulated protein 14 OS=Arabidopsis thaliana GN=GASA14 PE=1 SV=1	NA	NA	PF02704/3.3E-21/Gibberellin regulated protein	NA
Unigene16246_All	1650	17.53	105.71	2.59221	0	0	Up	gi|565342456|ref|XP_006338361.1|/7.79336e-40/PREDICTED: ninja-family protein AFP3-like [Solanum tuberosum]	NA	sp|Q94F39|AFP3_ARATH/3e-34/Ninja-family protein AFP3 OS=Arabidopsis thaliana GN=AFP3 PE=1 SV=1	NA	vvi:104882322/1e-13/extensin-like; K05747 Wiskott-Aldrich syndrome protein	PTHR31413/3.7E-28/--	NA
Unigene1637_All	1256	23.67	217.17	3.19769	0	0	Up	gi|604314273|gb|EYU27160.1|/6.59414e-46/hypothetical protein MIMGU_mgv1a026478mg [Erythranthe guttata]	gi|283046902|gb|AC239578.1|/2e-21/Solanum lycopersicum strain Heinz 1706 chromosome 1 clone hba-271j3 map 1, complete sequence	NA	NA	mdm:103452459/3e-12/DNA (cytosine-5)-methyltransferase CMT3; K00558 DNA (cytosine-5)-methyltransferase 1 [EC:2.1.1.37]	NA	NA
Unigene16570_All	1478	24.95	105.25	2.07671	0	0	Up	gi|565360541|ref|XP_006347025.1|/6.2884e-62/PREDICTED: pistil-specific extensin-like protein-like [Solanum tuberosum]	NA	sp|Q03211|PEXLP_TOBAC/2e-34/Pistil-specific extensin-like protein OS=Nicotiana tabacum PE=2 SV=1	Rv3876/5e-07/---	bvg:104891455/6e-14/DNA-directed RNA polymerase II subunit RPB1-like; K03006 DNA-directed RNA polymerase II subunit RPB1 [EC:2.7.7.6]	PTHR31614:SF4/9.3E-13/--	NA
Unigene16589_All	1369	0.29	237.85	9.67978	0	0	Up	gi|565365759|ref|XP_006349568.1|/1.72591e-127/PREDICTED: cationic peroxidase 1-like [Solanum tuberosum]	gi|502096331|ref|XM_004490644.1|/1e-16/PREDICTED: Cicer arietinum peroxidase 4-like (LOC101514640), mRNA	sp|P22195|PER1_ARAHY/4e-122/Cationic peroxidase 1 OS=Arachis hypogaea GN=PNC1 PE=1 SV=2	NA	sot:102601606/3e-128/cationic peroxidase 1-like; K00430 peroxidase [EC:1.11.1.7]	PS50873/78.351/Plant heme peroxidase family profile.	NA
Unigene16755_All	2244	18.17	118.78	2.70866	0	0	Up	gi|75334248|sp|Q9FR82.1|SLD1_BOROF/0/RecName: Full=Delta(8)-fatty-acid desaturase; AltName: Full=Delta(8)-sphingolipid desaturase [Borago officinalis] &gt;gi|12002282|gb|AAG43277.1|AF133728_1 delta 8-sphingolipid desaturase [Borago officinalis]	gi|12002281|gb|AF133728.1|AF133728/0.0/Borago officinalis delta 8-sphingolipid desaturase (sld1) mRNA, complete cds	sp|Q9FR82|SLD1_BOROF/0.0/Delta(8)-fatty-acid desaturase OS=Borago officinalis GN=sld1 PE=1 SV=1	YNL111c/4e-11/---	sly:101254596/0.0/delta(8)-fatty-acid desaturase-like; K13076 delta8-fatty-acid desaturase [EC:1.14.19.4]	PF00173/5.0E-25/Cytochrome b5-like Heme/Steroid binding domain	biological_process:GO:0022900//electron transport chain;GO:0006665//sphingolipid metabolic process;GO:0006633//fatty acid biosynthetic process;cellular_component:GO:0016021//integral component of membrane;molecular_function:GO:0020037//heme binding;GO:0005506//iron ion binding;GO:0016717//oxidoreductase activity, acting on paired donors, with oxidation of a pair of donors resulting in the reducti…
Unigene16827_All	374	23.24	200.17	3.10654	4.68006e-240	1.90753e-238	Up	gi|565386328|ref|XP_006358972.1|/5.80855e-11/PREDICTED: FK506-binding protein 4-like [Solanum tuberosum]	gi|162809364|gb|AC215900.1|/1e-16/Populus trichocarpa clone POP064-E05, complete sequence	NA	NA	NA	NA	NA
Unigene17566_All	1852	23.15	119.32	2.36575	0	0	Up	gi|604334819|gb|EYU38885.1|/0/hypothetical protein MIMGU_mgv1a026932mg [Erythranthe guttata]	gi|502113986|ref|XM_004494768.1|/3e-24/PREDICTED: Cicer arietinum protein ASPARTIC PROTEASE IN GUARD CELL 1-like (LOC101511311), mRNA	sp|Q9LS40|ASPG1_ARATH/1e-115/Protein ASPARTIC PROTEASE IN GUARD CELL 1 OS=Arabidopsis thaliana GN=ASPG1 PE=1 SV=1	NA	tcc:TCM_041550/3e-29/Eukaryotic aspartyl protease family protein isoform 1; K00924	PS00141/-/Eukaryotic and viral aspartyl proteases active site.	NA
Unigene17616_All	1718	29.05	149.75	2.36595	0	0	Up	gi|225436339|ref|XP_002268701.1|/9.28402e-177/PREDICTED: arogenate dehydratase/prephenate dehydratase 6, chloroplastic [Vitis vinifera] &gt;gi|147815482|emb|CAN68383.1| hypothetical protein VITISV_041082 [Vitis vinifera]	gi|267821804|gb|FJ790412.1|/9e-46/Petunia x hybrida arogenate dehydratase 1 (ADT1) mRNA, complete cds	sp|Q9SGD6|AROD6_ARATH/4e-167/Arogenate dehydratase/prephenate dehydratase 6, chloroplastic OS=Arabidopsis thaliana GN=ADT6 PE=1 SV=1	DR1147/1e-48/---	vvi:100267022/2e-177/arogenate dehydratase/prephenate dehydratase 6, chloroplastic-like; K05359 arogenate/prephenate dehydratase [EC:4.2.1.91 4.2.1.51]	PS00858/-/Prephenate dehydratase signature 2.	biological_process:GO:0009094//L-phenylalanine biosynthetic process;GO:0080167//response to karrikin;cellular_component:GO:0009507//chloroplast;molecular_function:GO:0004664//prephenate dehydratase activity;GO:0047769//arogenate dehydratase activity;
Unigene17649_All	1484	10.82	101.56	3.23056	0	0	Up	gi|698517615|ref|XP_009803690.1|/9.44413e-175/PREDICTED: protein trichome birefringence-like 36 [Nicotiana sylvestris]	gi|349730542|emb|FQ383177.1|/4e-60/Vitis vinifera clone SS0ABG29YI17	sp|Q940H3|TBL36_ARATH/3e-135/Protein trichome birefringence-like 36 OS=Arabidopsis thaliana GN=TBL36 PE=2 SV=1	NA	NA	PF13839/1.9E-72/GDSL/SGNH-like Acyl-Esterase family found in Pmr5 and Cas1p	NA
Unigene17670_All	1779	9.93	107.45	3.43573	0	0	Up	gi|698475819|ref|XP_009785267.1|/1.11353e-164/PREDICTED: glucose-6-phosphate/phosphate translocator 1, chloroplastic-like [Nicotiana sylvestris]	gi|225321497|dbj|AK319364.1|/1e-147/Solanum lycopersicum cDNA, clone: LEFL1096CC01, HTC in leaf	sp|Q9M5A9|GPT1_ARATH/6e-160/Glucose-6-phosphate/phosphate translocator 1, chloroplastic OS=Arabidopsis thaliana GN=GPT1 PE=2 SV=1	ECU06g1290/7e-06/---	sot:102578523/7e-163/glucose-6-phosphate/phosphate translocator 1, chloroplastic-like; K15283 solute carrier family 35, member E1	PF03151/4.4E-37/Triose-phosphate Transporter family	biological_process:GO:0006810//transport;cellular_component:GO:0016021//integral component of membrane;molecular_function:GO:0005215//transporter activity;
Unigene17837_All	1019	13.92	149.66	3.42646	0	0	Up	gi|698502236|ref|XP_009796781.1|/2.177e-46/PREDICTED: lysine-rich arabinogalactan protein 18-like [Nicotiana sylvestris]	NA	sp|Q9FPR2|AGP18_ARATH/1e-34/Lysine-rich arabinogalactan protein 18 OS=Arabidopsis thaliana GN=AGP18 PE=2 SV=1	Rv3876/3e-14/---	zma:103647807/8e-21/formin-like protein 5; K02184 formin 2	NA	NA
Unigene17884_All	1045	100.87	452.15	2.1643	0	0	Up	gi|698502236|ref|XP_009796781.1|/1.63143e-36/PREDICTED: lysine-rich arabinogalactan protein 18-like [Nicotiana sylvestris]	gi|291167162|gb|GQ168938.1|/8e-08/Solanum tuberosum arabinogalactan mRNA, complete cds	sp|Q9FPR2|AGP18_ARATH/5e-32/Lysine-rich arabinogalactan protein 18 OS=Arabidopsis thaliana GN=AGP18 PE=2 SV=1	Rv3876/5e-14/---	bdi:100822183/6e-19/peroxidase 46-like; K00430 peroxidase [EC:1.11.1.7]	PR01217/1.9E-10/Proline rich extensin signature	NA
Unigene17925_All	702	1.56	116.53	6.22301	0	0	Up	gi|661882620|emb|CDP13623.1|/9.40259e-25/unnamed protein product [Coffea canephora]	NA	sp|Q9SN46|LRX5_ARATH/8e-09/Leucine-rich repeat extensin-like protein 5 OS=Arabidopsis thaliana GN=LRX5 PE=2 SV=2	NA	csv:101203341/1e-13/H/ACA ribonucleoprotein complex non-core subunit NAF1; K14763 H/ACA ribonucleoprotein complex non-core subunit NAF1	NA	NA
Unigene17996_All	893	96.79	684.03	2.82113	0	0	Up	gi|661880587|emb|CDP15720.1|/4.40492e-13/unnamed protein product [Coffea canephora]	NA	sp|P17772|OSS2_PEA/2e-10/Organ-specific protein S2 OS=Pisum sativum PE=2 SV=1	NA	NA	PF10950/7.8E-15/Protein of unknown function (DUF2775)	NA
Unigene18070_All	1577	2.1	139.79	6.05673	0	0	Up	gi|698466089|ref|XP_009782833.1|/2.08226e-127/PREDICTED: probable F-box protein At4g22030 [Nicotiana sylvestris]	gi|359483411|ref|XM_003632904.1|/1e-13/PREDICTED: Vitis vinifera probable F-box protein At4g22030-like (LOC100241831), mRNA	sp|O65451|FB333_ARATH/2e-96/Probable F-box protein At4g22030 OS=Arabidopsis thaliana GN=At4g22030 PE=4 SV=1	NA	NA	PF14476/2.5E-142/Petal formation-expressed	NA
Unigene1815_All	1307	101.95	592.05	2.53786	0	0	Up	gi|672162785|ref|XP_008801219.1|/1.63256e-111/PREDICTED: probable aquaporin TIP1-1 [Phoenix dactylifera]	gi|308197514|gb|HQ222607.1|/5e-25/Jatropha curcas tonoplast intrinsic protein (TIP) mRNA, complete cds	sp|O64964|TIP11_MAIZE/2e-112/Aquaporin TIP1-1 OS=Zea mays GN=TIP1-1 PE=2 SV=1	SMa0627/3e-22/---	pda:103715387/3e-112/probable aquaporin TIP1-1; K09873 aquaporin TIP	PR00783/1.7E-52/Major intrinsic protein family signature	biological_process:GO:0006833//water transport;GO:0030104//water homeostasis;GO:0042742//defense response to bacterium;GO:0080170//hydrogen peroxide transmembrane transport;GO:0071918//urea transmembrane transport;cellular_component:GO:0005783//endoplasmic reticulum;GO:0009705//plant-type vacuole membrane;GO:0042807//central vacuole;GO:0000326//protein storage vacuole;GO:0043674//columella;GO:001…
Unigene18150_All	1306	8.2	1149.68	7.13139	0	0	Up	gi|571483617|ref|XP_006589292.1|/1.43874e-75/PREDICTED: repetitive proline-rich cell wall protein 2-like isoform X2 [Glycine max]	NA	sp|P08297|NO75_SOYBN/2e-71/Early nodulin-75 OS=Glycine max GN=ENOD2A PE=2 SV=2	YPO2725/3e-23/---	sly:101262608/2e-43/formin-like protein 20; K02184 formin 2	PR01217/4.02E-10/Proline rich extensin signature	NA
Unigene18242_All	208	13.01	1398.75	6.74837	0	0	Up	gi|5701740|dbj|BAA83083.1|/4.52327e-35/LEDI-5a protein [Lithospermum erythrorhizon]	gi|5701739|dbj|AB030705.1|/2e-84/Lithospermum erythrorhizon mRNA for LEDI-5a protein, complete cds	sp|Q84QK0|OPR1_ORYSJ/2e-24/12-oxophytodienoate reductase 1 OS=Oryza sativa subsp. japonica GN=OPR1 PE=2 SV=1	MA1003/3e-14/---	sly:101254262/9e-25/12-oxophytodienoate reductase 1-like; K05894 12-oxophytodienoic acid reductase [EC:1.3.1.42]	PTHR22893:SF34/4.8E-25/--	NA
Unigene18491_All	268	14.91	111.82	2.90683	2.40482e-84	4.19272e-83	Up	gi|91208651|gb|ABE27875.1|/5.77319e-43/hydroxymethylglutaryl-coenzyme A reductase [Arnebia euchroma]	gi|91208650|gb|DQ453140.1|/8e-79/Arnebia euchroma hydroxymethylglutaryl-coenzyme A reductase mRNA, complete cds	sp|P48021|HMDH_CAMAC/4e-40/3-hydroxy-3-methylglutaryl-coenzyme A reductase OS=Camptotheca acuminata PE=3 SV=1	SPCC162.09c/2e-20/---	sot:102577467/1e-38/HMG3, HMG3.3; HMG-CoA reductase (EC:1.1.1.34); K00021 hydroxymethylglutaryl-CoA reductase (NADPH) [EC:1.1.1.34]	PS50065/28.359/Hydroxymethylglutaryl-coenzyme A reductases family profile.	NA
Unigene19079_All	1277	10.91	302.53	4.79336	0	0	Up	gi|604341060|gb|EYU40445.1|/6.13571e-148/hypothetical protein MIMGU_mgv1a011413mg [Erythranthe guttata]	gi|17017256|gb|AF440272.1|/1e-169/Nicotiana tabacum aquaporin (NtPIP2;1) mRNA, complete cds	sp|P93004|PIP27_ARATH/3e-143/Aquaporin PIP2-7 OS=Arabidopsis thaliana GN=PIP2-7 PE=1 SV=2	SMc01870/1e-27/---	egr:104418957/4e-146/uncharacterized LOC104418957; K09872 aquaporin PIP	PTHR19139:SF50/2.6E-202/--	NA
Unigene2188_All	886	181.3	1212.64	2.7417	0	0	Up	gi|719981695|ref|XP_010250205.1|/1.33122e-70/PREDICTED: 36.4 kDa proline-rich protein-like [Nelumbo nucifera]	gi|210144387|dbj|AK287169.1|/5e-24/Glycine max cDNA, clone: GMFL01-45-L22	sp|Q00451|PRF1_SOLLC/3e-48/36.4 kDa proline-rich protein OS=Solanum lycopersicum GN=TPRP-F1 PE=2 SV=1	NA	zma:103646289/6e-22/uncharacterized LOC103646289; K02883 large subunit ribosomal protein L18e	PTHR31731:SF1/8.1E-53/--	NA
Unigene22745_All	1302	29.25	136.78	2.22535	0	0	Up	gi|543177273|gb|AGV54658.1|/1.23026e-143/aquaporin PIP2 [Phaseolus vulgaris]	gi|21405170|gb|AY086460.1|/4e-84/Arabidopsis thaliana clone 25220 mRNA, complete sequence	sp|P43286|PIP21_ARATH/7e-139/Aquaporin PIP2-1 OS=Arabidopsis thaliana GN=PIP2-1 PE=1 SV=1	SMc01870/4e-28/---	jcu:105628093/3e-142/aquaporin PIP2-4; K09872 aquaporin PIP	PR00783/3.6E-71/Major intrinsic protein family signature	NA
Unigene2313_All	1399	0.77	415.79	9.07678	0	0	Up	gi|661866294|emb|CDP21915.1|/5.29907e-47/unnamed protein product [Coffea canephora]	NA	sp|Q9SSK7|MLP34_ARATH/2e-35/MLP-like protein 34 OS=Arabidopsis thaliana GN=MLP34 PE=2 SV=1	NA	gmx:100776813/5e-07/probable ribose-5-phosphate isomerase-like; K01807 ribose 5-phosphate isomerase A [EC:5.3.1.6]	NA	NA
Unigene2367_All	608	29.99	133.38	2.15299	1.08479e-187	3.56019e-186	Up	gi|661886158|emb|CDP10080.1|/3.32739e-11/unnamed protein product [Coffea canephora]	NA	NA	NA	NA	NA	NA
Unigene2417_All	677	8.51	199.42	4.55051	0	0	Up	gi|566161540|ref|XP_006385575.1|/3.19455e-27/hypothetical protein POPTR_0003s08230g [Populus trichocarpa] &gt;gi|550342702|gb|ERP63372.1| hypothetical protein POPTR_0003s08230g [Populus trichocarpa]	NA	NA	NA	NA	PF14368/2.8E-7/Probable lipid transfer	NA
Unigene28285_All	1070	7.65	146.33	4.25762	0	0	Up	gi|158957517|gb|ABD59796.2|/8.42963e-137/geranyl diphosphate:4-hydroxybenzoate geranyltransferase [Arnebia euchroma]	gi|18389307|dbj|AB055079.1|/9e-17/Lithospermum erythrorhizon lepgt-2 mRNA, complete cds	sp|Q8W404|PGT2_LITER/6e-137/4-hydroxybenzoate geranyltransferase 2 OS=Lithospermum erythrorhizon GN=PGT-2 PE=1 SV=1	mll7442/3e-59/---	sot:102595300/4e-107/4-hydroxybenzoate polyprenyltransferase, mitochondrial-like; K06125 4-hydroxybenzoate polyprenyltransferase [EC:2.5.1.39]	PTHR11048:SF7/5.8E-138/--	NA
Unigene3018_All	1872	114.65	737.31	2.68503	0	0	Up	gi|550826667|gb|AGX93052.1|/0/geraniol 10-hydroxylase-like protein [Amsonia hubrichtii]	gi|502096017|ref|XM_004490542.1|/2e-06/PREDICTED: Cicer arietinum uncharacterized LOC101502297 (LOC101502297), mRNA	sp|Q8VWZ7|C76B6_CATRO/0.0/Geraniol 8-hydroxylase OS=Catharanthus roseus GN=CYP76B6 PE=1 SV=1	BH0579/6e-32/---	osa:4348172/1e-112/Os10g0166600; K00517	PR00385/5.79E-9/P450 superfamily signature	biological_process:GO:0016099//monoterpenoid biosynthetic process;GO:0055114//oxidation-reduction process;cellular_component:GO:0016021//integral component of membrane;GO:0005789//endoplasmic reticulum membrane;molecular_function:GO:0016709//oxidoreductase activity, acting on paired donors, with incorporation or reduction of molecular oxygen, NAD(P)H as one donor, and incorporation of one atom of…
Unigene3031_All	1789	29.8	324.06	3.44288	0	0	Up	gi|604300001|gb|EYU19844.1|/1.13377e-132/hypothetical protein MIMGU_mgv1a008837mg [Erythranthe guttata]	gi|47105797|gb|BT014382.1|/1e-07/Lycopersicon esculentum clone 133676F, mRNA sequence	sp|Q94BV7|NDB2_ARATH/8e-14/External alternative NAD(P)H-ubiquinone oxidoreductase B2, mitochondrial OS=Arabidopsis thaliana GN=NDB2 PE=1 SV=1	YNR074c/3e-15/---	brp:103839780/4e-13/external alternative NAD(P)H-ubiquinone oxidoreductase B2, mitochondrial; K17871 NADH:ubiquinone reductase (non-electrogenic) [EC:1.6.5.9]	PF07992/5.2E-6/Pyridine nucleotide-disulphide oxidoreductase	NA
Unigene3067_All	1982	16.13	195.56	3.59979	0	0	Up	gi|720005323|ref|XP_010257616.1|/1.10929e-176/PREDICTED: protochlorophyllide-dependent translocon component 52, chloroplastic isoform X2 [Nelumbo nucifera]	gi|502140750|ref|XM_004504265.1|/5e-23/PREDICTED: Cicer arietinum protochlorophyllide-dependent translocon component 52, chloroplastic-like (LOC101506112), mRNA	sp|Q8W496|PTC52_ARATH/5e-161/Protochlorophyllide-dependent translocon component 52, chloroplastic OS=Arabidopsis thaliana GN=PTC52 PE=2 SV=1	slr1747/2e-63/---	bvg:104902984/5e-74/pheophorbide a oxygenase, chloroplastic; K13071 pheophorbide a oxygenase [EC:1.14.12.20]	PS51296/27.483/Rieske [2Fe-2S] iron-sulfur domain profile.	NA
Unigene3088_All	1379	13.41	132.57	3.30537	0	0	Up	gi|460387277|ref|XP_004239307.1|/8.62475e-137/PREDICTED: nitrile-specifier protein 5-like isoform X1 [Solanum lycopersicum]	gi|502088391|ref|XM_004488752.1|/4e-10/PREDICTED: Cicer arietinum nitrile-specifier protein 5-like (LOC101493578), mRNA	sp|Q93XW5|NSP5_ARATH/3e-91/Nitrile-specifier protein 5 OS=Arabidopsis thaliana GN=NSP5 PE=2 SV=1	NA	gmx:100816336/5e-17/tRNA wybutosine-synthesizing protein 2/3/4-like; K15450 tRNA wybutosine-synthesizing protein 3 [EC:2.1.1.282]	PTHR23244:SF276/1.6E-129/--	NA
Unigene3324_All	928	75.78	685.74	3.17777	0	0	Up	gi|565389008|ref|XP_006360258.1|/2.72831e-29/PREDICTED: classical arabinogalactan protein 5-like [Solanum tuberosum]	NA	sp|Q8LCE4|AGP5_ARATH/1e-13/Classical arabinogalactan protein 5 OS=Arabidopsis thaliana GN=AGP5 PE=2 SV=2	all3826/2e-08/---	gmx:100776781/1e-08/probable pectinesterase/pectinesterase inhibitor 47-like; K01051 pectinesterase [EC:3.1.1.11]	NA	NA
Unigene3361_All	981	19.11	129.49	2.76044	0	0	Up	gi|661899477|emb|CDO97471.1|/2.42693e-55/unnamed protein product [Coffea canephora]	gi|225320556|dbj|AK324645.1|/1e-12/Solanum lycopersicum cDNA, clone: LEFL1080BH03, HTC in leaf	sp|Q9ZQI8|NLTL2_ARATH/1e-37/Non-specific lipid-transfer protein-like protein At2g13820 OS=Arabidopsis thaliana GN=At2g13820 PE=1 SV=1	NA	NA	PF14368/6.1E-15/Probable lipid transfer	NA
Unigene3382_All	692	12.76	106.59	3.06237	2.01888e-255	8.74541e-254	Up	NA	NA	NA	NA	NA	NA	NA
Unigene3385_All	704	17.7	153.59	3.11726	0	0	Up	gi|723740796|ref|XP_010312520.1|/7.03826e-20/PREDICTED: uncharacterized protein At2g27730, mitochondrial [Solanum lycopersicum]	gi|148539287|dbj|AK248053.1|/2e-17/Solanum lycopersicum cDNA, clone: LEFL2044I17, HTC in fruit	sp|Q9ZUX4|UMP2_ARATH/5e-06/Uncharacterized protein At2g27730, mitochondrial OS=Arabidopsis thaliana GN=At2g27730 PE=1 SV=1	NA	NA	PF04568/3.2E-6/Mitochondrial ATPase inhibitor, IATP	NA
Unigene3388_All	729	15.74	232.05	3.88193	0	0	Up	gi|567923008|ref|XP_006453510.1|/1.83048e-34/hypothetical protein CICLE_v10009942mg [Citrus clementina] &gt;gi|568840251|ref|XP_006474083.1| PREDICTED: putative per-hexamer repeat protein 5-like [Citrus sinensis] &gt;gi|557556736|gb|ESR66750.1| hypothetical protein CICLE_v10009942mg [Citrus clementina] &gt;gi|641843447|gb|KDO62347.1| hypothetical protein CISIN_1g033494mg [Citrus sinensis]	NA	sp|P27483|GRP1_ARATH/6e-15/Glycine-rich cell wall structural protein OS=Arabidopsis thaliana GN=At3g17050 PE=4 SV=2	XF0818/3e-16/---	egu:105054962/7e-10/SH3 domain-containing protein C23A1.17-like; K15174 RNA polymerase II-associated factor 1	NA	NA
Unigene3391_All	754	19.48	144.66	2.8926	0	0	Up	gi|661895644|emb|CDP00222.1|/2.50257e-21/unnamed protein product [Coffea canephora]	NA	NA	NA	NA	NA	NA
Unigene3430_All	1216	3.22	107.71	5.06395	0	0	Up	gi|566201973|ref|XP_006374867.1|/7.29579e-10/hypothetical protein POPTR_0014s02210g [Populus trichocarpa] &gt;gi|550323174|gb|ERP52664.1| hypothetical protein POPTR_0014s02210g [Populus trichocarpa]	NA	NA	NA	NA	NA	NA
Unigene34428_All	1143	19.9	116.08	2.54428	0	0	Up	gi|723660954|ref|XP_010326198.1|/3.82575e-90/PREDICTED: uncharacterized protein LOC101260280 isoform X2 [Solanum lycopersicum]	gi|502157291|ref|XM_004510766.1|/2e-11/PREDICTED: Cicer arietinum (+)-neomenthol dehydrogenase-like (LOC101491811), mRNA	sp|B2X050|MNR1_CAPAN/8e-88/(+)-neomenthol dehydrogenase OS=Capsicum annuum GN=MNR1 PE=1 SV=1	all0352/1e-26/---	sot:102582452/3e-90/short-chain dehydrogenase/reductase 2b-like; K15095 (+)-neomenthol dehydrogenase [EC:1.1.1.208]	PTHR24322:SF295/4.2E-118/--	NA
Unigene34478_All	1479	23.59	109.65	2.21666	0	0	Up	gi|694406164|ref|XP_009377905.1|/0/PREDICTED: hydroxymethylglutaryl-CoA synthase-like [Pyrus x bretschneideri]	gi|312837832|gb|DQ395087.2|/0.0/Arnebia euchroma hydroxy-methylglutaryl CoA synthase mRNA, partial cds	sp|P54873|HMCS_ARATH/0.0/Hydroxymethylglutaryl-CoA synthase OS=Arabidopsis thaliana GN=HMGS PE=1 SV=2	YML126c/3e-102/---	pxb:103966465/0.0/hydroxymethylglutaryl-CoA synthase-like; K01641 hydroxymethylglutaryl-CoA synthase [EC:2.3.3.10]	PTHR11877/1.5E-227/--	NA
Unigene3486_All	876	5.81	664.86	6.83837	0	0	Up	gi|590685892|ref|XP_007042223.1|/6.75002e-27/Specific tissue protein 1, putative [Theobroma cacao] &gt;gi|508706158|gb|EOX98054.1| Specific tissue protein 1, putative [Theobroma cacao]	NA	sp|P17772|OSS2_PEA/1e-18/Organ-specific protein S2 OS=Pisum sativum PE=2 SV=1	NA	NA	PF10950/6.8E-18/Protein of unknown function (DUF2775)	NA
Unigene35185_All	1504	21.08	209.95	3.3161	0	0	Up	gi|359473099|ref|XP_003631249.1|/8.57524e-91/PREDICTED: U-box domain-containing protein 21-like [Vitis vinifera]	gi|297528370|gb|HM150714.1|/9e-21/Solanum lycopersicum CMPG1 gene, complete cds	sp|Q5PNY6|PUB21_ARATH/3e-57/U-box domain-containing protein 21 OS=Arabidopsis thaliana GN=PUB21 PE=2 SV=1	NA	NA	PTHR22849/6.2E-57/--	NA
Unigene3574_All	928	30.23	139.2	2.20311	0	0	Up	gi|565360541|ref|XP_006347025.1|/6.88997e-57/PREDICTED: pistil-specific extensin-like protein-like [Solanum tuberosum]	NA	sp|Q03211|PEXLP_TOBAC/6e-40/Pistil-specific extensin-like protein OS=Nicotiana tabacum PE=2 SV=1	YDL140c/6e-11/---	zma:103647659/3e-15/extensin-like; K03006 DNA-directed RNA polymerase II subunit RPB1 [EC:2.7.7.6]	PTHR31614/3.3E-14/--	NA
Unigene3739_All	1068	51.26	411.88	3.00632	0	0	Up	gi|643729520|gb|KDP37352.1|/1.76272e-09/hypothetical protein JCGZ_06806 [Jatropha curcas]	gi|551654225|ref|XM_005829832.1|/3e-07/Guillardia theta CCMP2712 hypothetical protein (GUITHDRAFT_140793) mRNA, complete cds	NA	NA	NA	NA	NA
Unigene37414_All	634	0.42	179.73	8.74123	0	0	Up	gi|502149171|ref|XP_004507420.1|/2.06579e-22/PREDICTED: uncharacterized protein LOC101495589 [Cicer arietinum]	NA	sp|P17772|OSS2_PEA/1e-11/Organ-specific protein S2 OS=Pisum sativum PE=2 SV=1	NA	NA	NA	NA
Unigene37415_All	596	0.45	179.2	8.63743	0	0	Up	gi|698442365|ref|XP_009762892.1|/1.10118e-19/PREDICTED: organ-specific protein P4-like [Nicotiana sylvestris]	NA	sp|P17772|OSS2_PEA/2e-12/Organ-specific protein S2 OS=Pisum sativum PE=2 SV=1	NA	NA	PF10950/1.7E-17/Protein of unknown function (DUF2775)	NA
Unigene3925_All	740	1.4	403.54	8.17114	0	0	Up	gi|350539960|ref|NP_001233824.1|/3.92215e-56/arachidonic acid-induced DEA1 precursor [Solanum lycopersicum] &gt;gi|46095207|gb|AAS80139.1| arachidonic acid-induced DEA1 [Solanum lycopersicum]	gi|258547418|gb|GQ438787.1|/1e-27/Jatropha curcas proline-rich protein mRNA, complete cds	sp|Q39176|ERLI1_ARATH/2e-44/Lipid transfer protein EARLI 1 OS=Arabidopsis thaliana GN=EARLI1 PE=1 SV=1	NA	zma:103646289/3e-29/uncharacterized LOC103646289; K02883 large subunit ribosomal protein L18e	PTHR31731:SF0/4.4E-61/--	NA
Unigene402_All	415	15.5	169.08	3.44737	4.0022e-252	1.71137e-250	Up	NA	NA	NA	NA	NA	NA	NA
Unigene4046_All	1004	1.7	564.44	8.37514	0	0	Up	gi|2564066|dbj|BAA22940.1|/1.62218e-86/LEDI-3 protein [Lithospermum erythrorhizon]	gi|2564065|dbj|D45900.1|/1e-74/Lithospermum erythrorhizon mRNA for LEDI-3 protein, complete cds	NA	SPAC3C7.14c/2e-47/---	vvi:100232919/7e-81/QOR; NAD(P)H dehydrogenase (quinone) FQR1; K03809 NAD(P)H dehydrogenase (quinone) [EC:1.6.5.2]	PF03358/1.6E-13/NADPH-dependent FMN reductase	biological_process:GO:0045892//negative regulation of transcription, DNA-templated;GO:0055114//oxidation-reduction process;molecular_function:GO:0010181//FMN binding;GO:0016491//oxidoreductase activity;
Unigene4070_All	568	1.89	454.99	7.9113	0	0	Up	gi|5701740|dbj|BAA83083.1|/4.49093e-25/LEDI-5a protein [Lithospermum erythrorhizon]	gi|5701739|dbj|AB030705.1|/0.0/Lithospermum erythrorhizon mRNA for LEDI-5a protein, complete cds	sp|Q84QK0|OPR1_ORYSJ/2e-18/12-oxophytodienoate reductase 1 OS=Oryza sativa subsp. japonica GN=OPR1 PE=2 SV=1	RSc1202/2e-10/---	dosa:Os06t0215500-01/9e-18/Os06g0215500, 12-OXOPHYTODIENOATE_REDUCTASE_6, OPR6; Similar to Oxo-phytodienoic acid reductase.; K05894 12-oxophytodienoic acid reductase [EC:1.3.1.42]	NA	biological_process:GO:0055114//oxidation-reduction process;molecular_function:GO:0010181//FMN binding;GO:0016491//oxidoreductase activity;
Unigene4087_All	522	1.04	228.21	7.77763	0	0	Up	gi|661896966|emb|CDP00155.1|/8.16099e-46/unnamed protein product [Coffea canephora]	gi|402766351|ref|NM_001249405.2|/2e-10/Glycine max uncharacterized LOC100306273 (LOC100306273), mRNA	NA	NA	NA	PF14368/1.2E-13/Probable lipid transfer	NA
Unigene4136_All	1286	43.54	180.39	2.05071	0	0	Up	gi|543177273|gb|AGV54658.1|/5.43037e-144/aquaporin PIP2 [Phaseolus vulgaris]	gi|21405170|gb|AY086460.1|/2e-86/Arabidopsis thaliana clone 25220 mRNA, complete sequence	sp|P43286|PIP21_ARATH/1e-139/Aquaporin PIP2-1 OS=Arabidopsis thaliana GN=PIP2-1 PE=1 SV=1	SMc01870/4e-28/---	gmx:100817292/1e-142/aquaporin PIP2-1-like; K09872 aquaporin PIP	PF00230/1.2E-87/Major intrinsic protein	NA
Unigene4282_All	702	1.56	165.63	6.73027	0	0	Up	gi|590583805|ref|XP_007015000.1|/1.72152e-10/Uncharacterized protein TCM_040624 [Theobroma cacao] &gt;gi|508785363|gb|EOY32619.1| Uncharacterized protein TCM_040624 [Theobroma cacao]	NA	sp|Q9SZ67|WRK19_ARATH/3e-07/Probable WRKY transcription factor 19 OS=Arabidopsis thaliana GN=WRKY19 PE=2 SV=1	NA	NA	NA	NA
Unigene42936_All	637	9.85	482.2	5.61336	0	0	Up	gi|643736744|gb|KDP43015.1|/1.08778e-47/hypothetical protein JCGZ_25201 [Jatropha curcas]	gi|1486264|dbj|D86854.1|/5e-08/Catharanthus roseus cyc17 mRNA for extensin, complete cds	sp|P06599|EXTN_DAUCA/1e-40/Extensin OS=Daucus carota PE=2 SV=1	XF0009/2e-14/---	sly:101250356/7e-30/peroxidase 44-like; K00430 peroxidase [EC:1.11.1.7]	PR01217/5.0E-13/Proline rich extensin signature	NA
Unigene4646_All	343	48.54	286.39	2.56074	1.25202e-253	5.38839e-252	Up	gi|697192204|ref|XP_009605184.1|/4.37674e-59/PREDICTED: protein EXORDIUM-like [Nicotiana tomentosiformis]	gi|349711790|emb|FQ379409.1|/8e-24/Vitis vinifera clone SS0AEB10YI09	NA	NA	mdm:103418195/3e-08/nucleoporin SEH1-like; K14299 nucleoporin SEH1	PF04674/3.6E-61/Phosphate-induced protein 1 conserved region	NA
Unigene4693_All	496	2.99	255.66	6.41794	0	0	Up	gi|992580|dbj|BAA07505.1|/9.30095e-30/LEDI-1 protein [Lithospermum erythrorhizon] &gt;gi|4105484|gb|AAD02428.1| pathogenesis-related protein PR1 [Lithospermum erythrorhizon]	gi|992579|dbj|D38493.1|LEPLEDI1P/1e-124/Lithospermum erythrorhizon mRNA for LEDI-1 protein, complete cds	sp|O65200|PYRC1_PYRCO/1e-14/Major allergen Pyr c 1 OS=Pyrus communis GN=PYRC1 PE=1 SV=1	NA	NA	PF00407/3.8E-7/Pathogenesis-related protein Bet v I family	biological_process:GO:0006952//defense response;GO:0009607//response to biotic stimulus;
Unigene5164_All	961	247.96	1688.72	2.76775	0	0	Up	gi|698517686|ref|XP_009803723.1|/1.98114e-54/PREDICTED: kirola-like [Nicotiana sylvestris]	NA	sp|Q9SSK9|MLP28_ARATH/6e-40/MLP-like protein 28 OS=Arabidopsis thaliana GN=MLP28 PE=1 SV=1	NA	gmx:100776813/1e-06/probable ribose-5-phosphate isomerase-like; K01807 ribose 5-phosphate isomerase A [EC:5.3.1.6]	PTHR31907/1.5E-44/--	NA
Unigene5248_All	1020	32.5	187.77	2.53045	0	0	Up	gi|661894439|emb|CDP01438.1|/6.09253e-65/unnamed protein product [Coffea canephora]	gi|357463394|ref|XM_003601931.1|/3e-16/Medicago truncatula Elicitor-inducible protein EIG-J7 (MTR_3g087490) mRNA, complete cds	NA	NA	NA	PS50095/26.539/PLAT domain profile.	NA
Unigene5361_All	869	23.39	100.43	2.10223	1.57824e-202	5.54553e-201	Up	gi|566154106|ref|XP_006370308.1|/5.12824e-11/hypothetical protein POPTR_0001s41500g [Populus trichocarpa] &gt;gi|550349487|gb|ERP66877.1| hypothetical protein POPTR_0001s41500g [Populus trichocarpa]	NA	NA	NA	NA	NA	NA
Unigene5382_All	1090	18.84	115.71	2.61864	0	0	Up	gi|723658405|ref|XP_010321602.1|/6.1892e-42/PREDICTED: leucine-rich repeat extensin-like protein 6 [Solanum lycopersicum]	NA	sp|Q9LUI1|LRX6_ARATH/3e-19/Leucine-rich repeat extensin-like protein 6 OS=Arabidopsis thaliana GN=LRX6 PE=2 SV=1	Rv1078/2e-13/---	pda:103722282/9e-18/ent-kaur-16-ene synthase, chloroplastic-like; K04121 ent-kaurene synthase [EC:4.2.3.19]	PR01217/3.9E-9/Proline rich extensin signature	NA
Unigene5531_All	1197	22.01	143.15	2.7013	0	0	Up	gi|661880425|emb|CDP15956.1|/2.34234e-53/unnamed protein product [Coffea canephora]	gi|148538203|dbj|AK246969.1|/2e-11/Solanum lycopersicum cDNA, clone: LEFL1005CC06, HTC in leaf	NA	NA	NA	PF07939/4.8E-7/Protein of unknown function (DUF1685)	NA
Unigene5976_All	941	33.59	300.3	3.1603	0	0	Up	gi|661876232|emb|CDP19624.1|/1.58385e-24/unnamed protein product [Coffea canephora]	gi|359493117|ref|XM_003634465.1|/5e-09/PREDICTED: Vitis vinifera uncharacterized LOC100257198, transcript variant 2 (LOC100257198), mRNA	NA	NA	NA	NA	NA
Unigene6117_All	587	17.75	120.57	2.76398	3.97528e-217	1.48002e-215	Up	gi|1107526|emb|CAA61158.1|/3.39149e-10/SIEP1L protein [Beta vulgaris subsp. vulgaris]	NA	sp|Q39688|EP1G_DAUCA/1e-06/Epidermis-specific secreted glycoprotein EP1 OS=Daucus carota GN=EP1 PE=1 SV=1	NA	NA	NA	NA
Unigene6140_All	1075	19.49	179.92	3.20655	0	0	Up	gi|604327025|gb|EYU32974.1|/3.02645e-17/hypothetical protein MIMGU_mgv1a022337mg, partial [Erythranthe guttata]	NA	sp|Q6NN02|Y4445_ARATH/5e-11/Uncharacterized protein At4g14450, chloroplastic OS=Arabidopsis thaliana GN=At4g14450 PE=2 SV=1	NA	NA	NA	NA
Unigene6161_All	507	20.94	137.91	2.71939	6.80126e-207	2.43186e-205	Up	gi|720017497|ref|XP_010261486.1|/2.1457e-16/PREDICTED: arabinogalactan peptide 20-like [Nelumbo nucifera]	gi|20149059|gb|AF492633.1|/6e-07/Capsicum annuum upa9 mRNA, complete cds	sp|Q9M373|AGP20_ARATH/9e-18/Arabinogalactan peptide 20 OS=Arabidopsis thaliana GN=AGP20 PE=3 SV=1	NA	NA	PF06376/4.9E-18/Protein of unknown function (DUF1070)	biological_process:GO:0009612//response to mechanical stimulus;cellular_component:GO:0005886//plasma membrane;GO:0031225//anchored component of membrane;
Unigene6170_All	508	5.71	192.89	5.07814	0	0	Up	gi|590608366|ref|XP_007021245.1|/3.48084e-30/2-nonaprenyl-3-methyl-6-methoxy-1,4-benzoquinol hydroxylase [Theobroma cacao] &gt;gi|508720873|gb|EOY12770.1| 2-nonaprenyl-3-methyl-6-methoxy-1,4-benzoquinol hydroxylase [Theobroma cacao]	gi|124222044|dbj|AK224638.2|/6e-13/Solanum lycopersicum cDNA, clone: FC04AG05, HTC in fruit	NA	NA	NA	PF12609/4.3E-33/Wound-induced protein	NA
Unigene6289_All	506	9.41	105.15	3.48211	1.21833e-199	4.22806e-198	Up	gi|3914261|sp|O49835.1|PAL1_LITER/5.41865e-44/RecName: Full=Phenylalanine ammonia-lyase 1; Short=PAL-1 [Lithospermum erythrorhizon] &gt;gi|2911122|dbj|BAA24928.1| phenylalanine ammonia-lyase [Lithospermum erythrorhizon]	gi|2911121|dbj|D83075.1|/1e-128/Lithospermum erythrorhizon mRNA for phenylalanine ammonia-lyase, complete cds	sp|O49835|PAL1_LITER/1e-45/Phenylalanine ammonia-lyase 1 OS=Lithospermum erythrorhizon PE=2 SV=1	NA	vvi:100241377/5e-31/phenylalanine ammonia-lyase; K10775 phenylalanine ammonia-lyase [EC:4.3.1.24]	PTHR10362/6.7E-17/--	NA
Unigene6837_All	1631	15.04	201.56	3.74433	0	0	Up	gi|359473099|ref|XP_003631249.1|/9.55928e-91/PREDICTED: U-box domain-containing protein 21-like [Vitis vinifera]	gi|297528370|gb|HM150714.1|/9e-21/Solanum lycopersicum CMPG1 gene, complete cds	sp|Q5PNY6|PUB21_ARATH/3e-57/U-box domain-containing protein 21 OS=Arabidopsis thaliana GN=PUB21 PE=2 SV=1	NA	NA	PTHR22849:SF7/6.2E-57/--	NA
Unigene7078_All	1208	23.11	144.23	2.64178	0	0	Up	gi|698483257|ref|XP_009788500.1|/7.95161e-33/PREDICTED: uncharacterized protein LOC104236301 [Nicotiana sylvestris]	NA	NA	NA	NA	NA	NA
Unigene7112_All	649	21.67	121.35	2.4854	1.68381e-217	6.28493e-216	Up	gi|661896424|emb|CDO99613.1|/2.56561e-07/unnamed protein product [Coffea canephora]	NA	NA	NA	NA	NA	NA
Unigene7118_All	697	60.95	315.08	2.37002	0	0	Up	NA	NA	NA	NA	NA	NA	NA
Unigene7219_All	1430	14.1	106.26	2.91383	0	0	Up	gi|697177619|ref|XP_009597775.1|/1.42985e-63/PREDICTED: uncharacterized protein LOC104093688 [Nicotiana tomentosiformis]	NA	NA	NA	NA	NA	NA
Unigene7236_All	1471	12.96	163.67	3.65865	0	0	Up	gi|698575383|ref|XP_009775920.1|/8.92119e-93/PREDICTED: ethylene-responsive transcription factor RAP2-12-like [Nicotiana sylvestris]	gi|359482906|ref|XM_002266972.2|/1e-53/PREDICTED: Vitis vinifera ethylene-responsive transcription factor RAP2-12-like (LOC100248027), mRNA	sp|Q9LUM4|RAP22_ARATH/8e-56/Ethylene-responsive transcription factor RAP2-2 OS=Arabidopsis thaliana GN=RAP2-2 PE=1 SV=2	NA	sot:102591860/2e-87/ethylene-responsive transcription factor RAP2-12-like; K09286 EREBP-like factor	PTHR31190/1.2E-72/--	NA
Unigene7256_All	1475	6.08	2034.63	8.38648	0	0	Up	gi|702380739|ref|XP_010063520.1|/3.41706e-84/PREDICTED: protein SRG1-like [Eucalyptus grandis] &gt;gi|629105279|gb|KCW70748.1| hypothetical protein EUGRSUZ_F03917 [Eucalyptus grandis] &gt;gi|629105280|gb|KCW70749.1| hypothetical protein EUGRSUZ_F03917 [Eucalyptus grandis]	NA	sp|Q39224|SRG1_ARATH/1e-47/Protein SRG1 OS=Arabidopsis thaliana GN=SRG1 PE=2 SV=1	PA4191/1e-18/---	gmx:778157/1e-44/FLS1, gmfls1; flavonol synthase (EC:1.14.11.23); K05278 flavonol synthase [EC:1.14.11.23]	PF03171/7.0E-19/2OG-Fe(II) oxygenase superfamily	NA
Unigene7585_All	841	32.39	373.52	3.52757	0	0	Up	gi|645217580|ref|XP_008226479.1|/2.49511e-07/PREDICTED: uncharacterized protein LOC103326050 [Prunus mume]	NA	NA	NA	NA	NA	NA
Unigene7891_All	964	38	153.48	2.01398	0	0	Up	gi|256681158|gb|ACV04940.1|/1.72568e-106/hydroxy-methyl-glutaryl-coenzyme A reductase [Bacopa monnieri]	gi|91208650|gb|DQ453140.1|/1e-111/Arnebia euchroma hydroxymethylglutaryl-coenzyme A reductase mRNA, complete cds	sp|Q01559|HMDH_NICSY/3e-108/3-hydroxy-3-methylglutaryl-coenzyme A reductase OS=Nicotiana sylvestris GN=HMGR PE=2 SV=1	YML075c/5e-74/---	vvi:100245191/1e-106/3-hydroxy-3-methylglutaryl-coenzyme A reductase; K00021 hydroxymethylglutaryl-CoA reductase (NADPH) [EC:1.1.1.34]	PR00071/1.1E-42/Hydroxymethylglutaryl-coenzyme A reductase signature	biological_process:GO:0008299//isoprenoid biosynthetic process;GO:0015936//coenzyme A metabolic process;GO:0055114//oxidation-reduction process;cellular_component:GO:0016021//integral component of membrane;GO:0005789//endoplasmic reticulum membrane;molecular_function:GO:0050661//NADP binding;GO:0004420//hydroxymethylglutaryl-CoA reductase (NADPH) activity;
Unigene7949_All	637	46.34	293.54	2.66323	0	0	Up	gi|661896086|emb|CDP00664.1|/2.08497e-30/unnamed protein product [Coffea canephora]	NA	sp|Q43681|NLTP_VIGUN/2e-20/Probable non-specific lipid-transfer protein AKCS9 OS=Vigna unguiculata PE=2 SV=1	NA	vvi:100232857/4e-08/ADH7; alcohol dehydrogenase 7; K18857 alcohol dehydrogenase class-P [EC:1.1.1.1]	SM00499/4.8E-4/Plant lipid transfer protein / seed storage protein / trypsin-alpha amylase inhibitor domain family	NA
Unigene8747_All	2110	18.04	117.36	2.70167	0	0	Up	gi|661889152|emb|CDP07595.1|/3.84198e-167/unnamed protein product [Coffea canephora]	gi|225458462|ref|XM_002282097.1|/1e-08/PREDICTED: Vitis vinifera cytochrome P450 82A3-like (LOC100241969), mRNA	sp|O49858|C82A3_SOYBN/6e-146/Cytochrome P450 82A3 OS=Glycine max GN=CYP82A3 PE=2 SV=1	BH0579/6e-26/---	cit:102608597/1e-152/cytochrome P450 82C4-like; K00517	PR00463/3.7E-39/E-class P450 group I signature	NA
Unigene8790_All	1004	43.63	204.14	2.22617	0	0	Up	gi|565355849|ref|XP_006344788.1|/5.80986e-60/PREDICTED: uncharacterized protein LOC102588001 [Solanum tuberosum]	gi|470128290|ref|XM_004300029.1|/1e-06/PREDICTED: Fragaria vesca subsp. vesca uncharacterized LOC101307015 (LOC101307015), mRNA	NA	NA	NA	PF04398/3.3E-26/Protein of unknown function, DUF538	NA
Unigene8944_All	981	43.55	499.88	3.52084	0	0	Up	gi|470109782|ref|XP_004291169.1|/2.15685e-19/PREDICTED: lachrymatory-factor synthase-like [Fragaria vesca subsp. vesca]	NA	NA	NA	NA	PF10604/5.8E-17/Polyketide cyclase / dehydrase and lipid transport	NA
Unigene8964_All	766	8.69	216.39	4.63813	0	0	Up	gi|661875499|emb|CDP20072.1|/8.5997e-17/unnamed protein product [Coffea canephora]	gi|351727910|ref|NM_001249736.1|/2e-07/Glycine max uncharacterized LOC100500603 (LOC100500603), mRNA	NA	NA	NA	NA	NA
Unigene9011_All	1147	34.02	151.96	2.15924	0	0	Up	gi|697098164|ref|XP_009625229.1|/1.46733e-57/PREDICTED: zinc finger protein ZAT10-like [Nicotiana tomentosiformis]	gi|226246956|gb|AC234112.2|/1e-12/Solanum lycopersicum chromosome 12 clone LE_HBa-95O18, complete sequence	sp|Q9SSW2|AZF2_ARATH/1e-41/Zinc finger protein AZF2 OS=Arabidopsis thaliana GN=AZF2 PE=2 SV=1	NA	NA	PS00028/-/Zinc finger C2H2 type domain signature.	NA
Unigene9039_All	1308	37.9	240.79	2.66751	0	0	Up	gi|720043150|ref|XP_010269468.1|/8.42357e-92/PREDICTED: abl interactor homolog [Nelumbo nucifera]	gi|502085204|ref|XM_004487806.1|/7e-18/PREDICTED: Cicer arietinum ribonucleoprotein RB97D-like (LOC101492127), mRNA	sp|Q8LCL8|CYT1B_ARATH/6e-07/CYSTM1 family protein B OS=Arabidopsis thaliana GN=At3g57160 PE=3 SV=2	Rv1078/4e-06/---	egr:104421114/2e-09/formin-like protein 20; K05747 Wiskott-Aldrich syndrome protein	PF00168/2.8E-14/C2 domain	NA
Unigene9125_All	1104	12.84	130.2	3.34201	0	0	Up	gi|697155545|ref|XP_009632019.1|/2.83925e-26/PREDICTED: chaperone protein dnaJ 11, chloroplastic-like [Nicotiana tomentosiformis]	NA	sp|Q9FYB5|DNJ11_ARATH/9e-17/Chaperone protein dnaJ 11, chloroplastic OS=Arabidopsis thaliana GN=ATJ11 PE=1 SV=2	BS_dnaJ/2e-10/---	fve:101303913/4e-11/chaperone protein dnaJ 1, mitochondrial; K03686 molecular chaperone DnaJ	PS00636/-/Nt-dnaJ domain signature.	NA
Unigene9138_All	1212	7.85	207.55	4.72462	0	0	Up	gi|604331944|gb|EYU36802.1|/3.48088e-145/hypothetical protein MIMGU_mgv1a009805mg [Erythranthe guttata]	gi|470143312|ref|XM_004307276.1|/4e-22/PREDICTED: Fragaria vesca subsp. vesca uncharacterized LOC101300957 (LOC101300957), mRNA	NA	L176238/3e-23/---	bpg:Bathy03g02120/6e-06/prenyl cysteine carboxyl methyltransferase Ste14; K00587 protein-S-isoprenylcysteine O-methyltransferase [EC:2.1.1.100]	PF06966/1.8E-66/Protein of unknown function (DUF1295)	biological_process:GO:0006629//lipid metabolic process;cellular_component:GO:0016021//integral component of membrane;GO:0005737//cytoplasm;molecular_function:GO:0016627//oxidoreductase activity, acting on the CH-CH group of donors;
Unigene9152_All	1490	2	112.35	5.81186	0	0	Up	gi|698525902|ref|XP_009759781.1|/3.93689e-104/PREDICTED: 36.4 kDa proline-rich protein [Nicotiana sylvestris]	gi|300116009|dbj|AP011905.1|/2e-12/Solanum lycopersicum DNA, chromosome 8, clone: C08HBa0036L21, complete sequence	sp|Q00451|PRF1_SOLLC/1e-58/36.4 kDa proline-rich protein OS=Solanum lycopersicum GN=TPRP-F1 PE=2 SV=1	Rv3876/2e-11/---	bvg:104906049/2e-32/ubiquitin carboxyl-terminal hydrolase 36; K11855 ubiquitin carboxyl-terminal hydrolase 36/42 [EC:3.4.19.12]	PF14547/1.7E-23/Hydrophobic seed protein	NA
Unigene9153_All	2087	65.66	300.65	2.195	0	0	Up	gi|698503330|ref|XP_009797268.1|/2.42939e-113/PREDICTED: expansin-like A2 [Nicotiana sylvestris]	gi|502144372|ref|XM_004505616.1|/2e-22/PREDICTED: Cicer arietinum expansin-like A2-like (LOC101514490), mRNA	sp|Q9LZT4|EXLA1_ARATH/8e-95/Expansin-like A1 OS=Arabidopsis thaliana GN=EXLA1 PE=2 SV=1	NA	NA	SM00837/0.0054/Rare lipoprotein A (RlpA)-like double-psi beta-barrel	NA
Unigene9170_All	1268	25.77	514.52	4.31946	0	0	Up	gi|568822461|ref|XP_006465649.1|/1.96715e-122/PREDICTED: aquaporin TIP2-1-like [Citrus sinensis] &gt;gi|641838020|gb|KDO56968.1| hypothetical protein CISIN_1g025865mg [Citrus sinensis]	gi|4884867|gb|AF133532.1|AF133532/3e-63/Mesembryanthemum crystallinum water channel protein MipK (MipK) mRNA, complete cds	sp|Q41951|TIP21_ARATH/1e-113/Aquaporin TIP2-1 OS=Arabidopsis thaliana GN=TIP2-1 PE=1 SV=2	SP1778/1e-23/---	cit:102624065/3e-123/aquaporin TIP2-1-like; K09873 aquaporin TIP	PS00221/-/MIP family signature.	NA
Unigene9180_All	1913	19.17	209.98	3.45333	0	0	Up	gi|698588290|ref|XP_009779416.1|/2.31502e-131/PREDICTED: cytosolic sulfotransferase 15 [Nicotiana sylvestris]	gi|147822455|emb|AM477441.2|/6e-07/Vitis vinifera contig VV78X229608.4, whole genome shotgun sequence	sp|Q8L5A7|SOT15_ARATH/8e-115/Cytosolic sulfotransferase 15 OS=Arabidopsis thaliana GN=SOT15 PE=1 SV=1	NA	egr:104420943/1e-121/cytosolic sulfotransferase 15-like; K01025	PTHR11783:SF15/2.0E-133/--	NA
Unigene9304_All	1174	145.85	823.05	2.49649	0	0	Up	gi|228065886|gb|ACP56698.1|/4.64652e-131/extensin [Lithospermum erythrorhizon]	gi|228065885|gb|FJ890315.1|/0.0/Lithospermum erythrorhizon extensin mRNA, complete cds	sp|Q9FS16|EXTN3_ARATH/3e-70/Extensin-3 OS=Arabidopsis thaliana GN=EXT3 PE=2 SV=3	Rv3876/3e-17/---	mus:103976417/4e-39/extensin-1-like; K05747 Wiskott-Aldrich syndrome protein	NA	NA
Unigene9522_All	1265	14.34	124	3.11222	0	0	Up	gi|604341101|gb|EYU40486.1|/8.65789e-179/hypothetical protein MIMGU_mgv1a003590mg [Erythranthe guttata]	gi|91208650|gb|DQ453140.1|/0.0/Arnebia euchroma hydroxymethylglutaryl-coenzyme A reductase mRNA, complete cds	sp|P48021|HMDH_CAMAC/1e-178/3-hydroxy-3-methylglutaryl-coenzyme A reductase OS=Camptotheca acuminata PE=3 SV=1	YML075c/1e-119/---	vvi:100245191/6e-178/3-hydroxy-3-methylglutaryl-coenzyme A reductase; K00021 hydroxymethylglutaryl-CoA reductase (NADPH) [EC:1.1.1.34]	PR00071/4.99E-72/Hydroxymethylglutaryl-coenzyme A reductase signature	NA
Unigene9661_All	1055	0.76	116.83	7.2642	0	0	Up	gi|702238646|ref|XP_010030740.1|/1.26055e-52/PREDICTED: CASP-like protein 1B2 [Eucalyptus grandis] &gt;gi|629123691|gb|KCW88116.1| hypothetical protein EUGRSUZ_A00513 [Eucalyptus grandis]	gi|112422035|gb|AC182684.2|/1e-06/Populus trichocarpa clone Pop1-37C15, complete sequence	sp|B9GIE4|CSPL5_POPTR/4e-51/CASP-like protein POPTRDRAFT_798217 OS=Populus trichocarpa GN=POPTRDRAFT_798217 PE=3 SV=3	NA	NA	PTHR11615:SF120/5.7E-25/--	NA
Unigene9707_All	523	76.17	811.61	3.41349	0	0	Up	NA	NA	NA	NA	NA	NA	NA
Unigene9816_All	1580	0.22	264.5	10.2315	0	0	Up	gi|53850030|emb|CAG29000.1|/0/homospermidine synthase [Symphytum officinale]	gi|53850029|emb|AJ704851.1|/0.0/Symphytum officinale mRNA for homospermidine synthase (hss1 gene)	sp|Q9SC80|DHYS_TOBAC/3e-161/Deoxyhypusine synthase OS=Nicotiana tabacum GN=DHS1 PE=2 SV=1	SPBC1271.04c/2e-112/---	csv:101220126/2e-159/deoxyhypusine synthase; K00809 deoxyhypusine synthase [EC:2.5.1.46]	PF01916/3.3E-131/Deoxyhypusine synthase	NA
CL1014.Contig2_All	955	176.71	26.97	-2.71196	0	0	Down	gi|312599831|gb|ADQ91841.1|/6.85206e-15/late embryogenesis abundant protein group 4 protein [Arachis hypogaea]	NA	sp|Q01417|PM1_SOYBN/1e-14/18 kDa seed maturation protein OS=Glycine max GN=GMPM1 PE=2 SV=1	NA	mus:103996513/5e-07/alpha-galactosidase-like; K07407 alpha-galactosidase [EC:3.2.1.22]	NA	NA
CL1099.Contig2_All	1485	316.11	14.28	-4.46836	0	0	Down	gi|657390424|gb|KEH31945.1|/7.57031e-132/ribulose-phosphate 3-epimerase [Medicago truncatula]	gi|349705734|emb|FQ384274.1|/1e-122/Vitis vinifera clone SS0AAG22YK05	sp|Q43157|RPE_SPIOL/2e-131/Ribulose-phosphate 3-epimerase, chloroplastic OS=Spinacia oleracea GN=RPE PE=1 SV=1	alr0782/1e-90/---	sly:101264109/5e-132/ribulose-phosphate 3-epimerase, chloroplastic; K01783 ribulose-phosphate 3-epimerase [EC:5.1.3.1]	PTHR11749/2.0E-182/--	NA
CL1184.Contig1_All	1117	100.93	13.39	-2.91413	0	0	Down	gi|661893324|emb|CDP03133.1|/2.47456e-70/unnamed protein product [Coffea canephora]	gi|358347729|ref|XM_003637859.1|/3e-38/Medicago truncatula Glyoxalase/bleomycin resistance protein/dioxygenase (MTR_107s0002) mRNA, complete cds	NA	NA	jcu:105637911/2e-70/uncharacterized LOC105637911; K08234 glyoxylase I family protein	PTHR21366/9.6E-60/--	NA
CL1185.Contig1_All	2847	169.59	11.8	-3.84519	0	0	Down	gi|322518146|gb|ADX06907.1|/0/1-hydroxy-2-methyl-2-(E)-butenyl-4-diphosphate synthase [Rauvolfia verticillata]	gi|322518145|gb|HQ659759.1|/0.0/Rauvolfia verticillata 1-hydroxy-2-methyl-2-(E)-butenyl-4-diphosphate synthase mRNA, complete cds	sp|F4K0E8|ISPG_ARATH/0.0/4-hydroxy-3-methylbut-2-en-1-yl diphosphate synthase, chloroplastic OS=Arabidopsis thaliana GN=ISPG PE=1 SV=1	CPn0373/3e-88/---	vvi:100257071/0.0/4-hydroxy-3-methylbut-2-en-1-yl diphosphate synthase, chloroplastic; K03526 (E)-4-hydroxy-3-methylbut-2-enyl-diphosphate synthase [EC:1.17.7.1 1.17.7.3]	PF04551/9.0E-157/GcpE protein	biological_process:GO:0016114//terpenoid biosynthetic process;GO:0055114//oxidation-reduction process;GO:0009401//phosphoenolpyruvate-dependent sugar phosphotransferase system;cellular_component:GO:0009536//plastid;molecular_function:GO:0005506//iron ion binding;GO:0005351//sugar:proton symporter activity;GO:0046429//4-hydroxy-3-methylbut-2-en-1-yl diphosphate synthase activity;
CL12.Contig1_All	2734	135.99	9.55	-3.83186	0	0	Down	gi|661878452|emb|CDP17754.1|/0/unnamed protein product [Coffea canephora]	gi|225450400|ref|XM_002278282.1|/1e-113/PREDICTED: Vitis vinifera DEAD-box ATP-dependent RNA helicase 3, chloroplastic-like (LOC100251060), mRNA	sp|Q8L7S8|RH3_ARATH/0.0/DEAD-box ATP-dependent RNA helicase 3, chloroplastic OS=Arabidopsis thaliana GN=RH3 PE=1 SV=2	DR1624/3e-84/---	mdm:103433812/0.0/DEAD-box ATP-dependent RNA helicase 3, chloroplastic; K16911 ATP-dependent RNA helicase DDX21 [EC:3.6.4.13]	PTHR24031/1.4E-289/--	NA
CL1222.Contig2_All	1973	132.34	0.29	-8.83398	0	0	Down	gi|449523177|ref|XP_004168601.1|/0/PREDICTED: NADP-dependent glyceraldehyde-3-phosphate dehydrogenase-like [Cucumis sativus]	gi|1842114|gb|U87848.1|NPU87848/0.0/Nicotiana plumbaginifolia non-phosphorylating glyceraldehyde dehydrogenase (GapN) mRNA, complete cds	sp|P93338|GAPN_NICPL/0.0/NADP-dependent glyceraldehyde-3-phosphate dehydrogenase OS=Nicotiana plumbaginifolia GN=GAPN PE=2 SV=1	CAC3657/2e-136/---	csv:101208699/0.0/NADP-dependent glyceraldehyde-3-phosphate dehydrogenase; K00131 glyceraldehyde-3-phosphate dehydrogenase (NADP+) [EC:1.2.1.9]	PTHR11699/0.0/--	NA
CL1268.Contig1_All	1176	466.58	1.47	-8.31016	0	0	Down	gi|703096489|ref|XP_010095858.1|/2.76005e-99/Cytochrome b6-f complex iron-sulfur subunit [Morus notabilis] &gt;gi|587873124|gb|EXB62326.1| Cytochrome b6-f complex iron-sulfur subunit [Morus notabilis]	gi|19994|emb|X66009.1|/3e-51/N.tabacum mRNA for chloroplast Rieske FeS precursor protein 1	sp|P30361|UCRIA_TOBAC/7e-98/Cytochrome b6-f complex iron-sulfur subunit 1, chloroplastic OS=Nicotiana tabacum GN=petC1 PE=2 SV=2	sll1316/1e-64/---	jcu:105633441/7e-99/cytochrome b6-f complex iron-sulfur subunit, chloroplastic; K02636 cytochrome b6-f complex iron-sulfur subunit [EC:1.10.9.1]	PTHR10134/3.3E-120/--	biological_process:GO:0010196//nonphotochemical quenching;GO:0042742//defense response to bacterium;GO:0022900//electron transport chain;GO:0080167//response to karrikin;GO:0015979//photosynthesis;cellular_component:GO:0042651//thylakoid membrane;GO:0016021//integral component of membrane;GO:0009941//chloroplast envelope;GO:0005886//plasma membrane;molecular_function:GO:0051537//2 iron, 2 sulfur …
CL1268.Contig2_All	1068	506.37	1.32	-8.58351	0	0	Down	gi|225461287|ref|XP_002284361.1|/1.66048e-100/PREDICTED: cytochrome b6-f complex iron-sulfur subunit, chloroplastic isoform 1 [Vitis vinifera] &gt;gi|147826727|emb|CAN66108.1| hypothetical protein VITISV_020089 [Vitis vinifera] &gt;gi|302143099|emb|CBI20394.3| unnamed protein product [Vitis vinifera]	gi|359493902|ref|XM_002284325.2|/4e-59/PREDICTED: Vitis vinifera cytochrome b6-f complex iron-sulfur subunit, chloroplastic-like, transcript variant 1 (LOC100258879), mRNA	sp|P30361|UCRIA_TOBAC/5e-97/Cytochrome b6-f complex iron-sulfur subunit 1, chloroplastic OS=Nicotiana tabacum GN=petC1 PE=2 SV=2	sll1316/3e-65/---	vvi:100258879/3e-101/cytochrome b6-f complex iron-sulfur subunit 1, chloroplastic; K02636 cytochrome b6-f complex iron-sulfur subunit [EC:1.10.9.1]	PTHR10134:SF5/6.8E-122/--	biological_process:GO:0010196//nonphotochemical quenching;GO:0042742//defense response to bacterium;GO:0022900//electron transport chain;GO:0080167//response to karrikin;GO:0015979//photosynthesis;cellular_component:GO:0042651//thylakoid membrane;GO:0016021//integral component of membrane;GO:0009941//chloroplast envelope;GO:0005886//plasma membrane;molecular_function:GO:0051537//2 iron, 2 sulfur …
CL131.Contig1_All	1101	408.16	2.85	-7.16203	0	0	Down	gi|700583762|ref|NP_001289510.1|/9.69069e-51/photosystem I reaction center subunit IV A, chloroplastic [Nicotiana sylvestris] &gt;gi|2499966|sp|Q41228.1|PSAEA_NICSY RecName: Full=Photosystem I reaction center subunit IV A, chloroplastic; Short=PSI-E A; Contains: RecName: Full=Photosystem I reaction center subunit IV A isoform 2; Flags: Precursor [Nicotiana sylvestris] &gt;gi|632722|gb|AAB31704.1|…	gi|124222189|dbj|AK224783.2|/8e-39/Solanum lycopersicum cDNA, clone: FC15CC01, HTC in fruit	sp|Q41228|PSAEA_NICSY/1e-52/Photosystem I reaction center subunit IV A, chloroplastic OS=Nicotiana sylvestris GN=PSAEA PE=1 SV=1	NA	rcu:RCOM_1723530/2e-50/photosystem I reaction center subunit IV A, chloroplast precursor; K02693 photosystem I subunit IV	PF02427/2.4E-31/Photosystem I reaction centre subunit IV / PsaE	biological_process:GO:0015979//photosynthesis;cellular_component:GO:0009535//chloroplast thylakoid membrane;GO:0009538//photosystem I reaction center;
CL131.Contig2_All	553	632.63	5.1	-6.95472	0	0	Down	gi|700583762|ref|NP_001289510.1|/2.46527e-49/photosystem I reaction center subunit IV A, chloroplastic [Nicotiana sylvestris] &gt;gi|2499966|sp|Q41228.1|PSAEA_NICSY RecName: Full=Photosystem I reaction center subunit IV A, chloroplastic; Short=PSI-E A; Contains: RecName: Full=Photosystem I reaction center subunit IV A isoform 2; Flags: Precursor [Nicotiana sylvestris] &gt;gi|632722|gb|AAB31704.1|…	gi|632723|gb|S72358.1|/7e-44/psaEb=photosystem I subunit PSI-E [Nicotiana sylvestris, leaves, mRNA, 647 nt]	sp|Q41228|PSAEA_NICSY/4e-51/Photosystem I reaction center subunit IV A, chloroplastic OS=Nicotiana sylvestris GN=PSAEA PE=1 SV=1	NA	cit:102577948/7e-49/PSAE, psaE1, psaE2; PSI reaction center subunit III; K02693 photosystem I subunit IV	PF02427/1.5E-31/Photosystem I reaction centre subunit IV / PsaE	biological_process:GO:0015979//photosynthesis;cellular_component:GO:0009535//chloroplast thylakoid membrane;GO:0009538//photosystem I reaction center;
CL131.Contig3_All	584	522.87	3.19	-7.35675	0	0	Down	gi|700583762|ref|NP_001289510.1|/6.69457e-51/photosystem I reaction center subunit IV A, chloroplastic [Nicotiana sylvestris] &gt;gi|2499966|sp|Q41228.1|PSAEA_NICSY RecName: Full=Photosystem I reaction center subunit IV A, chloroplastic; Short=PSI-E A; Contains: RecName: Full=Photosystem I reaction center subunit IV A isoform 2; Flags: Precursor [Nicotiana sylvestris] &gt;gi|632722|gb|AAB31704.1|…	gi|124222189|dbj|AK224783.2|/2e-41/Solanum lycopersicum cDNA, clone: FC15CC01, HTC in fruit	sp|Q41228|PSAEA_NICSY/1e-52/Photosystem I reaction center subunit IV A, chloroplastic OS=Nicotiana sylvestris GN=PSAEA PE=1 SV=1	NA	rcu:RCOM_1723530/2e-51/photosystem I reaction center subunit IV A, chloroplast precursor; K02693 photosystem I subunit IV	PF02427/3.7E-31/Photosystem I reaction centre subunit IV / PsaE	biological_process:GO:0015979//photosynthesis;cellular_component:GO:0009535//chloroplast thylakoid membrane;GO:0009538//photosystem I reaction center;
CL1379.Contig1_All	3318	379.67	4.14	-6.51897	0	0	Down	gi|604299226|gb|EYU19161.1|/9.94505e-175/hypothetical protein MIMGU_mgv1a000383mg [Erythranthe guttata]	gi|225311407|dbj|AK319546.1|/1e-172/Solanum lycopersicum cDNA, clone: LEFL1039DC10, HTC in leaf	sp|F4K0A6|MYO2_ARATH/8e-148/Myosin-2 OS=Arabidopsis thaliana GN=VIII-2 PE=2 SV=1	SPCC1919.10c/1e-36/---	sot:102590068/6e-168/myosin-2-like; K10357 myosin V	PTHR13140/8.9E-106/--	NA
CL1379.Contig2_All	1254	4261.73	14.49	-8.20024	0	0	Down	gi|3036945|dbj|BAA25390.1|/7.2949e-146/light harvesting chlorophyll a/b-binding protein [Nicotiana sylvestris]	gi|693917|gb|U21112.1|STU21112/0.0/Solanum tuberosum chlorophyll a/b binding protein (Lhcb1-3 gene, nuclear gene encoding chloroplast protein, complete cds	sp|P27493|CB22_TOBAC/1e-147/Chlorophyll a-b binding protein 21, chloroplastic OS=Nicotiana tabacum GN=CAB21 PE=2 SV=1	NA	sot:102593779/1e-145/Lhcb1-2; chlorophyll a-b binding protein 1B, chloroplastic-like; K08912 light-harvesting complex II chlorophyll a/b binding protein 1	PTHR21649:SF9/7.2E-200/--	biological_process:GO:0009765//photosynthesis, light harvesting;cellular_component:GO:0016020//membrane;GO:0009507//chloroplast;molecular_function:GO:0046872//metal ion binding;
CL1379.Contig3_All	1103	642.83	1.97	-8.3501	0	0	Down	gi|255557387|ref|XP_002519724.1|/2.48019e-147/chlorophyll A/B binding protein, putative [Ricinus communis] &gt;gi|223541141|gb|EEF42697.1| chlorophyll A/B binding protein, putative [Ricinus communis]	gi|693917|gb|U21112.1|STU21112/0.0/Solanum tuberosum chlorophyll a/b binding protein (Lhcb1-3 gene, nuclear gene encoding chloroplast protein, complete cds	sp|P27493|CB22_TOBAC/2e-148/Chlorophyll a-b binding protein 21, chloroplastic OS=Nicotiana tabacum GN=CAB21 PE=2 SV=1	NA	jcu:105633971/5e-146/chlorophyll a-b binding protein of LHCII type 1; K08912 light-harvesting complex II chlorophyll a/b binding protein 1	PTHR21649:SF9/2.5E-200/--	biological_process:GO:0009765//photosynthesis, light harvesting;cellular_component:GO:0016020//membrane;GO:0009507//chloroplast;molecular_function:GO:0046872//metal ion binding;
CL1379.Contig4_All	301	2448.83	7.05	-8.44025	0	0	Down	gi|255557387|ref|XP_002519724.1|/1.99529e-35/chlorophyll A/B binding protein, putative [Ricinus communis] &gt;gi|223541141|gb|EEF42697.1| chlorophyll A/B binding protein, putative [Ricinus communis]	gi|161789367|gb|AC215381.1|/5e-28/Solanum lycopersicum chromosome 2 clone C02HBa0091J18, complete sequence	sp|P27493|CB22_TOBAC/4e-36/Chlorophyll a-b binding protein 21, chloroplastic OS=Nicotiana tabacum GN=CAB21 PE=2 SV=1	NA	jcu:105633971/2e-34/chlorophyll a-b binding protein of LHCII type 1; K08912 light-harvesting complex II chlorophyll a/b binding protein 1	PTHR21649:SF9/8.0E-27/--	biological_process:GO:0009765//photosynthesis, light harvesting;cellular_component:GO:0016020//membrane;GO:0009507//chloroplast;molecular_function:GO:0046872//metal ion binding;
CL1379.Contig5_All	1319	5469.32	14.86	-8.52378	0	0	Down	gi|255557387|ref|XP_002519724.1|/3.19112e-147/chlorophyll A/B binding protein, putative [Ricinus communis] &gt;gi|223541141|gb|EEF42697.1| chlorophyll A/B binding protein, putative [Ricinus communis]	gi|161789367|gb|AC215381.1|/0.0/Solanum lycopersicum chromosome 2 clone C02HBa0091J18, complete sequence	sp|P27493|CB22_TOBAC/3e-148/Chlorophyll a-b binding protein 21, chloroplastic OS=Nicotiana tabacum GN=CAB21 PE=2 SV=1	NA	jcu:105633971/7e-146/chlorophyll a-b binding protein of LHCII type 1; K08912 light-harvesting complex II chlorophyll a/b binding protein 1	PTHR21649:SF9/2.5E-200/--	biological_process:GO:0009765//photosynthesis, light harvesting;cellular_component:GO:0016020//membrane;GO:0009507//chloroplast;molecular_function:GO:0046872//metal ion binding;
CL1379.Contig6_All	1072	7461.7	26.33	-8.14665	0	0	Down	gi|3036945|dbj|BAA25390.1|/2.45784e-144/light harvesting chlorophyll a/b-binding protein [Nicotiana sylvestris]	gi|693917|gb|U21112.1|STU21112/0.0/Solanum tuberosum chlorophyll a/b binding protein (Lhcb1-3 gene, nuclear gene encoding chloroplast protein, complete cds	sp|P27493|CB22_TOBAC/3e-146/Chlorophyll a-b binding protein 21, chloroplastic OS=Nicotiana tabacum GN=CAB21 PE=2 SV=1	NA	jcu:105633971/2e-144/chlorophyll a-b binding protein of LHCII type 1; K08912 light-harvesting complex II chlorophyll a/b binding protein 1	PF00504/1.0E-50/Chlorophyll A-B binding protein	biological_process:GO:0009765//photosynthesis, light harvesting;cellular_component:GO:0016020//membrane;GO:0009507//chloroplast;molecular_function:GO:0046872//metal ion binding;
CL1379.Contig7_All	240	405.9	4.49	-6.49827	0	0	Down	gi|565366629|ref|XP_006349989.1|/1.63097e-16/PREDICTED: chlorophyll a-b binding protein 13, chloroplastic-like [Solanum tuberosum]	gi|225311407|dbj|AK319546.1|/2e-14/Solanum lycopersicum cDNA, clone: LEFL1039DC10, HTC in leaf	sp|P27489|CB23_SOLLC/4e-18/Chlorophyll a-b binding protein 13, chloroplastic OS=Solanum lycopersicum GN=CAB13 PE=1 SV=1	NA	sot:102586284/2e-17/chlorophyll a-b binding protein 13, chloroplastic-like; K08914 light-harvesting complex II chlorophyll a/b binding protein 3	NA	biological_process:GO:0009765//photosynthesis, light harvesting;cellular_component:GO:0016020//membrane;GO:0009507//chloroplast;molecular_function:GO:0046872//metal ion binding;
CL1379.Contig8_All	1032	832.87	6.09	-7.09551	0	0	Down	gi|671775148|gb|AII99807.1|/1.0685e-149/chlorophyll a-b binding protein 13, chloroplastic-like protein [Nicotiana tabacum]	gi|357452426|ref|XM_003596442.1|/1e-174/Medicago truncatula Chlorophyll a/b-binding protein (MTR_2g081090) mRNA, complete cds	sp|P27489|CB23_SOLLC/7e-149/Chlorophyll a-b binding protein 13, chloroplastic OS=Solanum lycopersicum GN=CAB13 PE=1 SV=1	NA	sot:102586284/2e-148/chlorophyll a-b binding protein 13, chloroplastic-like; K08914 light-harvesting complex II chlorophyll a/b binding protein 3	PTHR21649/4.1E-166/--	NA
CL1468.Contig2_All	1931	306.01	0.63	-8.92401	0	0	Down	gi|703092175|ref|XP_010094556.1|/0/Catalase isozyme 1 [Morus notabilis] &gt;gi|587866872|gb|EXB56310.1| Catalase isozyme 1 [Morus notabilis]	gi|407907612|gb|JQ886090.1|/0.0/Nicotiana benthamiana catalase 1 mRNA, partial cds	sp|P25819|CATA2_ARATH/0.0/Catalase-2 OS=Arabidopsis thaliana GN=CAT2 PE=2 SV=3	lin2920/1e-125/---	vvi:100244516/0.0/catalase isozyme 1; K03781 catalase [EC:1.11.1.6]	PF00199/7.6E-177/Catalase	NA
CL1481.Contig1_All	2539	149.52	0.42	-8.47573	0	0	Down	gi|702369809|ref|XP_010061415.1|/0/PREDICTED: fructose-bisphosphate aldolase, cytoplasmic isozyme 1 [Eucalyptus grandis] &gt;gi|629102888|gb|KCW68357.1| hypothetical protein EUGRSUZ_F02017 [Eucalyptus grandis]	gi|225321220|dbj|AK325431.1|/1e-135/Solanum lycopersicum cDNA, clone: LEFL1096CD12, HTC in leaf	sp|P46256|ALF1_PEA/2e-177/Fructose-bisphosphate aldolase, cytoplasmic isozyme 1 OS=Pisum sativum PE=1 SV=1	XF0826/4e-94/---	egr:104449094/0.0/fructose-bisphosphate aldolase, cytoplasmic isozyme 1; K01623 fructose-bisphosphate aldolase, class I [EC:4.1.2.13]	PTHR19241/4.3E-235/--	NA
CL1531.Contig1_All	1080	204	12.29	-4.05301	0	0	Down	gi|661887639|emb|CDP08770.1|/6.8454e-110/unnamed protein product [Coffea canephora]	gi|225311331|dbj|AK319470.1|/2e-76/Solanum lycopersicum cDNA, clone: LEFL1004DH09, HTC in leaf	sp|O04603|RK5_ARATH/3e-101/50S ribosomal protein L5, chloroplastic OS=Arabidopsis thaliana GN=RPL5 PE=2 SV=1	sll1808/2e-61/---	sly:101250331/6e-110/50S ribosomal protein L5, chloroplastic; K02931 large subunit ribosomal protein L5	PTHR11994:SF4/3.1E-82/--	NA
CL1737.Contig1_All	868	236.42	0.43	-9.1028	0	0	Down	gi|590675808|ref|XP_007039553.1|/2.18357e-78/Single hybrid motif superfamily protein [Theobroma cacao] &gt;gi|508776798|gb|EOY24054.1| Single hybrid motif superfamily protein [Theobroma cacao]	gi|349713825|emb|FQ379917.1|/7e-82/Vitis vinifera clone SS0ADG1YP04	sp|P16048|GCSH_PEA/6e-77/Glycine cleavage system H protein, mitochondrial OS=Pisum sativum GN=GDCSH PE=1 SV=1	SPBP19A11.01/8e-36/---	tcc:TCM_015756/4e-79/Single hybrid motif superfamily protein; K02437 glycine cleavage system H protein	PTHR11715/3.6E-103/--	biological_process:GO:0019464//glycine decarboxylation via glycine cleavage system;cellular_component:GO:0005960//glycine cleavage complex;GO:0005739//mitochondrion;
CL1737.Contig3_All	925	113.96	0.3	-8.56935	0	0	Down	gi|590675808|ref|XP_007039553.1|/9.19584e-78/Single hybrid motif superfamily protein [Theobroma cacao] &gt;gi|508776798|gb|EOY24054.1| Single hybrid motif superfamily protein [Theobroma cacao]	gi|349713825|emb|FQ379917.1|/1e-68/Vitis vinifera clone SS0ADG1YP04	sp|P16048|GCSH_PEA/1e-76/Glycine cleavage system H protein, mitochondrial OS=Pisum sativum GN=GDCSH PE=1 SV=1	SPBP19A11.01/6e-35/---	tcc:TCM_015756/2e-78/Single hybrid motif superfamily protein; K02437 glycine cleavage system H protein	PF01597/2.2E-49/Glycine cleavage H-protein	biological_process:GO:0019464//glycine decarboxylation via glycine cleavage system;cellular_component:GO:0005960//glycine cleavage complex;GO:0005739//mitochondrion;
CL1764.Contig4_All	1549	209.17	23.95	-3.12658	0	0	Down	gi|661894432|emb|CDP01431.1|/3.20008e-135/unnamed protein product [Coffea canephora]	gi|470266393|gb|KC329532.1|/2e-06/Withania somnifera mannose binding lectin mRNA, complete cds	sp|Q39688|EP1G_DAUCA/3e-89/Epidermis-specific secreted glycoprotein EP1 OS=Daucus carota GN=EP1 PE=1 SV=1	NA	egr:104447641/1e-08/G-type lectin S-receptor-like serine/threonine-protein kinase At1g11280; K04733 interleukin-1 receptor-associated kinase 4 [EC:2.7.11.1]	PF01453/1.9E-14/D-mannose binding lectin	NA
CL1778.Contig1_All	2104	267.2	50.92	-2.39162	0	0	Down	gi|698509421|ref|XP_009799931.1|/0/PREDICTED: ruBisCO large subunit-binding protein subunit alpha [Nicotiana sylvestris]	gi|10697183|dbj|AB049590.1|/0.0/Avicennia marina chpa mRNA for chaperonin-60 alpha subunit, complete cds	sp|P21238|CPNA1_ARATH/0.0/Chaperonin 60 subunit alpha 1, chloroplastic OS=Arabidopsis thaliana GN=CPN60A1 PE=1 SV=2	alr1896/1e-179/---	ccp:CHC_T00010148001/8e-166/Chaperonine 60; K04077 chaperonin GroEL	PTHR11353:SF11/0.0/--	NA
CL1831.Contig2_All	621	227.09	2.77	-6.35723	0	0	Down	gi|697117761|ref|XP_009612825.1|/1.36285e-39/PREDICTED: photosystem II reaction center W protein, chloroplastic-like [Nicotiana tomentosiformis]	gi|449458435|ref|XM_004146905.1|/2e-28/PREDICTED: Cucumis sativus photosystem II reaction center W protein, chloroplastic-like (LOC101218005), mRNA >gi|449517208|ref|XM_004165590.1| PREDICTED: Cucumis sativus photosystem II reaction center W protein, chloroplastic-like, transcript variant 2 (LOC101218005), mRNA	sp|Q39194|PSBW_ARATH/5e-36/Photosystem II reaction center W protein, chloroplastic OS=Arabidopsis thaliana GN=PSBW PE=1 SV=2	NA	sot:102581428/2e-37/photosystem II reaction center W protein, chloroplastic-like; K02721 photosystem II PsbW protein	PF07123/2.8E-40/Photosystem II reaction centre W protein (PsbW)	NA
CL1831.Contig3_All	749	236.41	3.5	-6.07779	0	0	Down	gi|698535747|ref|XP_009764287.1|/3.90372e-43/PREDICTED: photosystem II reaction center W protein, chloroplastic-like [Nicotiana sylvestris]	gi|728715|emb|X85038.1|/2e-29/S.oleracea mRNA for 6.1 kDa polypeptide of photosystem II	sp|Q39194|PSBW_ARATH/2e-36/Photosystem II reaction center W protein, chloroplastic OS=Arabidopsis thaliana GN=PSBW PE=1 SV=2	NA	sot:102581428/5e-40/photosystem II reaction center W protein, chloroplastic-like; K02721 photosystem II PsbW protein	PF07123/8.2E-39/Photosystem II reaction centre W protein (PsbW)	NA
CL1831.Contig5_All	858	674.09	8.66	-6.28243	0	0	Down	gi|698535747|ref|XP_009764287.1|/5.65481e-47/PREDICTED: photosystem II reaction center W protein, chloroplastic-like [Nicotiana sylvestris]	gi|349714158|emb|FQ380053.1|/4e-40/Vitis vinifera clone SS0ADG1YI24	sp|Q39194|PSBW_ARATH/6e-42/Photosystem II reaction center W protein, chloroplastic OS=Arabidopsis thaliana GN=PSBW PE=1 SV=2	NA	vvi:100256361/1e-42/photosystem II reaction center W protein, chloroplastic; K02721 photosystem II PsbW protein	PF07123/4.5E-43/Photosystem II reaction centre W protein (PsbW)	cellular_component:GO:0044424//intracellular part;
CL1864.Contig3_All	1869	237.18	35.39	-2.74457	0	0	Down	gi|697170889|ref|XP_009594369.1|/0/PREDICTED: omega-3 fatty acid desaturase, chloroplastic [Nicotiana tomentosiformis]	gi|1694624|dbj|D79979.1|/1e-131/Nicotiana tabacum mRNA for omega-3 fatty acid desaturase, complete cds	sp|P48620|FAD3C_SESIN/0.0/Omega-3 fatty acid desaturase, chloroplastic OS=Sesamum indicum GN=FAD7 PE=2 SV=1	all1597/1e-104/---	vvi:100260414/0.0/omega-3 fatty acid desaturase, chloroplastic; K10257 omega-3 fatty acid desaturase (delta-15 desaturase) [EC:1.14.19.-]	PF00487/1.5E-33/Fatty acid desaturase	biological_process:GO:0055114//oxidation-reduction process;GO:0006629//lipid metabolic process;molecular_function:GO:0016717//oxidoreductase activity, acting on paired donors, with oxidation of a pair of donors resulting in the reduction of molecular oxygen to two molecules of water;
CL188.Contig3_All	884	127.78	14.87	-3.10319	0	0	Down	gi|720048397|ref|XP_010271115.1|/1.04601e-75/PREDICTED: calmodulin-like [Nelumbo nucifera]	gi|349703784|emb|FQ389497.1|/1e-95/Vitis vinifera clone SS0AEB1YJ21	sp|P27161|CALM_SOLLC/3e-76/Calmodulin OS=Solanum lycopersicum GN=CALM1 PE=2 SV=2	SPAC3A12.14/3e-56/---	vvi:100260795/7e-76/calmodulin-like; K02183 calmodulin	PS00018/-/EF-hand calcium-binding domain.	molecular_function:GO:0005509//calcium ion binding;
CL196.Contig4_All	1989	123.24	21.28	-2.5339	0	0	Down	NA	NA	NA	NA	NA	NA	NA
CL2056.Contig4_All	2062	121.86	2.42	-5.65407	0	0	Down	gi|697178429|ref|XP_009598197.1|/0/PREDICTED: serine/threonine-protein kinase STN7, chloroplastic isoform X2 [Nicotiana tomentosiformis]	gi|359472992|ref|XM_002281527.2|/1e-157/PREDICTED: Vitis vinifera serine/threonine-protein kinase STN7, chloroplastic-like, transcript variant 1 (LOC100255959), mRNA	sp|Q9S713|STT7_ARATH/0.0/Serine/threonine-protein kinase STN7, chloroplastic OS=Arabidopsis thaliana GN=STN7 PE=1 SV=1	SPAC1687.15/2e-10/---	cme:CYME_CMS463C/1e-16/similar to serine/threonine protein kinase; K08282 non-specific serine/threonine protein kinase [EC:2.7.11.1]	PTHR11584/7.3E-261/--	NA
CL2097.Contig3_All	1738	453.51	0.88	-9.00942	0	0	Down	gi|698471080|ref|XP_009783958.1|/0/PREDICTED: peroxisomal (S)-2-hydroxy-acid oxidase [Nicotiana sylvestris]	gi|304368144|gb|HQ110098.1|/0.0/Nicotiana benthamiana glycolate oxidase (GOX) mRNA, complete cds	sp|Q9LRR9|GLO1_ARATH/0.0/Peroxisomal (S)-2-hydroxy-acid oxidase GLO1 OS=Arabidopsis thaliana GN=GLO1 PE=1 SV=1	all0170/2e-94/---	pxb:103945960/0.0/peroxisomal (S)-2-hydroxy-acid oxidase-like; K11517 (S)-2-hydroxy-acid oxidase [EC:1.1.3.15]	PTHR10578/4.7E-201/--	NA
CL2097.Contig4_All	1437	669.77	1.36	-8.94392	0	0	Down	gi|698471080|ref|XP_009783958.1|/0/PREDICTED: peroxisomal (S)-2-hydroxy-acid oxidase [Nicotiana sylvestris]	gi|304368144|gb|HQ110098.1|/0.0/Nicotiana benthamiana glycolate oxidase (GOX) mRNA, complete cds	sp|Q9LRR9|GLO1_ARATH/0.0/Peroxisomal (S)-2-hydroxy-acid oxidase GLO1 OS=Arabidopsis thaliana GN=GLO1 PE=1 SV=1	all0170/3e-95/---	sot:102603281/0.0/peroxisomal (S)-2-hydroxy-acid oxidase GLO1-like; K11517 (S)-2-hydroxy-acid oxidase [EC:1.1.3.15]	PTHR10578/3.5E-201/--	NA
CL2122.Contig1_All	1281	259.65	11.55	-4.4906	0	0	Down	gi|697191136|ref|XP_009604635.1|/4.6242e-111/PREDICTED: unknown protein DS12 from 2D-PAGE of leaf, chloroplastic [Nicotiana tomentosiformis]	gi|160956386|emb|CU226054.1|/3e-32/Populus EST from leave	sp|Q0J709|UP12_ORYSJ/6e-95/Unknown protein DS12 from 2D-PAGE of leaf, chloroplastic OS=Oryza sativa subsp. japonica GN=Os08g0242700 PE=4 SV=2	NA	NA	PS51671/8.979/ACT domain profile.	NA
CL2129.Contig1_All	773	151.56	26.87	-2.49582	0	0	Down	gi|685052314|dbj|BAP47433.1|/2.90754e-12/chitin-binding lectin [Datura stramonium]	NA	sp|Q9S8M0|LECT_SOLTU/3e-12/Chitin-binding lectin 1 OS=Solanum tuberosum PE=1 SV=2	NA	NA	NA	NA
CL216.Contig1_All	1910	154.37	25.49	-2.59839	0	0	Down	gi|698486284|ref|XP_009789880.1|/0/PREDICTED: glutamate-1-semialdehyde 2,1-aminomutase, chloroplastic [Nicotiana sylvestris]	gi|359491109|ref|XM_002284164.2|/1e-158/PREDICTED: Vitis vinifera glutamate-1-semialdehyde 2,1-aminomutase, chloroplastic-like (LOC100250737), mRNA	sp|Q40147|GSA_SOLLC/0.0/Glutamate-1-semialdehyde 2,1-aminomutase, chloroplastic OS=Solanum lycopersicum PE=2 SV=1	alr3265/0.0/---	bvg:104893849/0.0/glutamate-1-semialdehyde 2,1-aminomutase, chloroplastic-like; K01845 glutamate-1-semialdehyde 2,1-aminomutase [EC:5.4.3.8]	PS00600/-/Aminotransferases class-III pyridoxal-phosphate attachment site.	biological_process:GO:0006782//protoporphyrinogen IX biosynthetic process;GO:0015995//chlorophyll biosynthetic process;cellular_component:GO:0009507//chloroplast;molecular_function:GO:0008483//transaminase activity;GO:0042286//glutamate-1-semialdehyde 2,1-aminomutase activity;GO:0030170//pyridoxal phosphate binding;
CL2166.Contig2_All	1326	264.67	25.48	-3.37676	0	0	Down	gi|697104254|ref|XP_009605935.1|/3.27213e-83/PREDICTED: 31 kDa ribonucleoprotein, chloroplastic [Nicotiana tomentosiformis]	gi|19753|emb|X61113.1|/1e-19/N.sylvestris mRNA for chloroplast 29kD A ribonucleoprotein	sp|Q08937|ROC2_NICSY/7e-85/29 kDa ribonucleoprotein B, chloroplastic OS=Nicotiana sylvestris PE=1 SV=1	SPAC140.02/5e-18/---	sly:101245790/4e-82/29 kDa ribonucleoprotein A, chloroplastic; K11294 nucleolin	PF00076/9.7E-18/RNA recognition motif. (a.k.a. RRM, RBD, or RNP domain)	NA
CL2200.Contig2_All	1370	305.61	69.61	-2.13433	0	0	Down	gi|460400009|ref|XP_004245528.1|/1.19588e-11/PREDICTED: hornerin-like [Solanum lycopersicum]	NA	NA	NA	NA	NA	NA
CL2218.Contig2_All	1402	519.57	95.91	-2.43756	0	0	Down	gi|261363611|gb|ACX71872.1|/8.15192e-173/ACC oxidase 1 [Lithospermum erythrorhizon]	gi|261363610|gb|GQ246185.1|/0.0/Lithospermum erythrorhizon ACC oxidase 1 mRNA, complete cds	sp|Q08507|ACCO3_PETHY/3e-157/1-aminocyclopropane-1-carboxylate oxidase 3 OS=Petunia hybrida GN=ACO3 PE=3 SV=1	PA4191/2e-24/---	tcc:TCM_030320/4e-155/Ethylene-forming enzyme; K05933 aminocyclopropanecarboxylate oxidase [EC:1.14.17.4]	PF14226/3.4E-16/non-haem dioxygenase in morphine synthesis N-terminal	biological_process:GO:0009693//ethylene biosynthetic process;GO:0009835//fruit ripening;GO:0055114//oxidation-reduction process;molecular_function:GO:0046872//metal ion binding;GO:0009815//1-aminocyclopropane-1-carboxylate oxidase activity;GO:0016706//oxidoreductase activity, acting on paired donors, with incorporation or reduction of molecular oxygen, 2-oxoglutarate as one donor, and incorporati…
CL225.Contig2_All	620	128.7	9.03	-3.83314	0	0	Down	gi|702296984|ref|XP_010048257.1|/5.75249e-22/PREDICTED: uncharacterized protein LOC104437075 [Eucalyptus grandis] &gt;gi|629115787|gb|KCW80462.1| hypothetical protein EUGRSUZ_C01807 [Eucalyptus grandis]	NA	NA	NA	NA	NA	NA
CL2276.Contig1_All	1636	581.85	0.74	-9.61891	0	0	Down	gi|643741259|gb|KDP46763.1|/0/hypothetical protein JCGZ_06551 [Jatropha curcas]	gi|6899971|emb|AJ250378.1|/0.0/Capsicum annuum mRNA for chloroplast ferredoxin-NADP+ oxidoreductase precursor (fnr gene)	sp|O04977|FENR1_TOBAC/0.0/Ferredoxin--NADP reductase, leaf-type isozyme, chloroplastic OS=Nicotiana tabacum GN=PETH PE=2 SV=1	slr1643/1e-98/---	jcu:105629056/0.0/ferredoxin--NADP reductase, leaf isozyme, chloroplastic; K02641 ferredoxin--NADP+ reductase [EC:1.18.1.2]	PF00970/6.0E-5/Oxidoreductase FAD-binding domain	NA
CL2276.Contig4_All	696	704.3	1.65	-8.73758	0	0	Down	gi|356538289|ref|XP_003537636.1|/4.04679e-105/PREDICTED: ferredoxin--NADP reductase, leaf isozyme, chloroplastic isoform 1 [Glycine max]	gi|210141087|dbj|AK245006.1|/1e-127/Glycine max cDNA, clone: GMFL01-18-N18	sp|P10933|FENR1_PEA/2e-105/Ferredoxin--NADP reductase, leaf isozyme, chloroplastic OS=Pisum sativum GN=PETH PE=1 SV=1	slr1643/1e-66/---	gmx:100802032/8e-106/ferredoxin--NADP reductase, leaf isozyme, chloroplastic-like; K02641 ferredoxin--NADP+ reductase [EC:1.18.1.2]	PTHR19384/7.5E-116/--	NA
CL2425.Contig1_All	852	103.72	7.44	-3.80125	0	0	Down	gi|720030415|ref|XP_010265506.1|/4.00985e-37/PREDICTED: 50S ribosomal protein L35, chloroplastic [Nelumbo nucifera]	gi|225311328|dbj|AK319467.1|/5e-30/Solanum lycopersicum cDNA, clone: LEFL1004AF11, HTC in leaf	sp|P23326|RK35_SPIOL/2e-34/50S ribosomal protein L35, chloroplastic OS=Spinacia oleracea GN=RPL35 PE=1 SV=1	asr3427/2e-12/---	sot:102598919/7e-36/50S ribosomal protein L35, chloroplastic-like; K02916 large subunit ribosomal protein L35	PS00936/-/Ribosomal protein L35 signature.	NA
CL2541.Contig2_All	3177	209.56	31.51	-2.73348	0	0	Down	gi|661876048|emb|CDP19741.1|/0/unnamed protein product [Coffea canephora]	gi|77799301|dbj|AB238224.1|/1e-131/Nicotiana benthamiana NR mRNA for nitrate reductase, complete cds	sp|P08509|NIA2_TOBAC/0.0/Nitrate reductase [NADH] 2 OS=Nicotiana tabacum GN=NIA2 PE=2 SV=2	MT1801/5e-52/---	vvi:100264320/0.0/nitrate reductase [NADH]-like (EC:1.7.1.1); K10534 nitrate reductase (NAD(P)H) [EC:1.7.1.1 1.7.1.2 1.7.1.3]	PF00970/7.9E-33/Oxidoreductase FAD-binding domain	biological_process:GO:0055114//oxidation-reduction process;GO:0042128//nitrate assimilation;molecular_function:GO:0009055//electron carrier activity;GO:0020037//heme binding;GO:0005506//iron ion binding;GO:0030151//molybdenum ion binding;GO:0050660//flavin adenine dinucleotide binding;GO:0043546//molybdopterin cofactor binding;GO:0046857//oxidoreductase activity, acting on other nitrogenous compo…
CL2696.Contig2_All	2305	267.53	23.9	-3.48462	0	0	Down	gi|643728936|gb|KDP36873.1|/1.26615e-118/hypothetical protein JCGZ_08164 [Jatropha curcas]	gi|357438576|ref|XM_003589516.1|/1e-54/Medicago truncatula Thioredoxin H-type 5 (MTR_1g026130) mRNA, complete cds	sp|Q9SGS4|CDSP_ARATH/1e-111/Thioredoxin-like protein CDSP32, chloroplastic OS=Arabidopsis thaliana GN=CDSP32 PE=1 SV=1	AF2144/4e-06/---	brp:103853419/5e-55/thioredoxin-like protein CDSP32, chloroplastic; K03671 thioredoxin 1	PF00085/1.5E-5/Thioredoxin	NA
CL2768.Contig3_All	1605	512.81	24.18	-4.40654	0	0	Down	gi|225433023|ref|XP_002284638.1|/1.92233e-136/PREDICTED: 1-aminocyclopropane-1-carboxylate oxidase homolog 1 [Vitis vinifera]	gi|225320144|dbj|AK324514.1|/4e-20/Solanum lycopersicum cDNA, clone: LEFL1078DB08, HTC in leaf	sp|P10967|ACCH3_SOLLC/1e-124/1-aminocyclopropane-1-carboxylate oxidase homolog OS=Solanum lycopersicum GN=ACO3 PE=1 SV=1	PA4191/2e-24/---	zma:541977/5e-82/bx6; benzoxazin6 (EC:1.14.20.2); K13229 2,4-dihydroxy-1,4-benzoxazin-3-one-glucoside dioxygenase [EC:1.14.20.2]	PF03171/6.6E-25/2OG-Fe(II) oxygenase superfamily	biological_process:GO:0010439//regulation of glucosinolate biosynthetic process;GO:0055114//oxidation-reduction process;molecular_function:GO:0016706//oxidoreductase activity, acting on paired donors, with incorporation or reduction of molecular oxygen, 2-oxoglutarate as one donor, and incorporation of one atom each of oxygen into both donors;
CL2768.Contig5_All	983	161.62	35.76	-2.17619	0	0	Down	gi|225433023|ref|XP_002284638.1|/1.2726e-112/PREDICTED: 1-aminocyclopropane-1-carboxylate oxidase homolog 1 [Vitis vinifera]	gi|189163250|dbj|AP010484.1|/3e-13/Lotus japonicus genomic DNA, chromosome 3, clone: LjB24P16, BM1753d, complete sequence	sp|P10967|ACCH3_SOLLC/4e-98/1-aminocyclopropane-1-carboxylate oxidase homolog OS=Solanum lycopersicum GN=ACO3 PE=1 SV=1	PA4191/1e-21/---	zma:541977/1e-71/bx6; benzoxazin6 (EC:1.14.20.2); K13229 2,4-dihydroxy-1,4-benzoxazin-3-one-glucoside dioxygenase [EC:1.14.20.2]	PTHR10209/4.8E-98/--	NA
CL2985.Contig1_All	782	328.66	0.34	-9.91685	0	0	Down	gi|685333359|ref|XP_009104311.1|/1.57318e-98/PREDICTED: chlorophyll a-b binding protein, chloroplastic [Brassica rapa]	gi|210143100|dbj|AK285882.1|/1e-92/Glycine max cDNA, clone: GMFL01-17-O24	sp|P13869|CB12_PETHY/4e-100/Chlorophyll a-b binding protein, chloroplastic OS=Petunia hybrida PE=2 SV=1	NA	brp:103830300/3e-99/chlorophyll a-b binding protein, chloroplastic; K08908 light-harvesting complex I chlorophyll a/b binding protein 2	PTHR21649/1.1E-132/--	NA
CL2985.Contig2_All	1342	1633.31	3.01	-9.08382	0	0	Down	gi|115766|sp|P13869.1|CB12_PETHY/5.76171e-144/RecName: Full=Chlorophyll a-b binding protein, chloroplastic; AltName: Full=LHCI type II CAB; Flags: Precursor [Petunia x hybrida] &gt;gi|169214|gb|AAA33711.1| chlorophyll binding protein precursor [Petunia x hybrida] &gt;gi|226259|prf||1503272A chlorophyll binding protein	gi|210143100|dbj|AK285882.1|/1e-102/Glycine max cDNA, clone: GMFL01-17-O24	sp|P13869|CB12_PETHY/8e-146/Chlorophyll a-b binding protein, chloroplastic OS=Petunia hybrida PE=2 SV=1	NA	sot:102594790/4e-144/chlorophyll a-b binding protein 7, chloroplastic-like; K08908 light-harvesting complex I chlorophyll a/b binding protein 2	PTHR21649:SF12/4.3E-163/--	NA
CL2985.Contig3_All	1368	408.85	0.64	-9.31928	0	0	Down	gi|115766|sp|P13869.1|CB12_PETHY/1.31128e-143/RecName: Full=Chlorophyll a-b binding protein, chloroplastic; AltName: Full=LHCI type II CAB; Flags: Precursor [Petunia x hybrida] &gt;gi|169214|gb|AAA33711.1| chlorophyll binding protein precursor [Petunia x hybrida] &gt;gi|226259|prf||1503272A chlorophyll binding protein	gi|502156710|ref|XM_004510552.1|/1e-101/PREDICTED: Cicer arietinum chlorophyll a-b binding protein 7, chloroplastic-like (LOC101502294), transcript variant X2, mRNA	sp|P13869|CB12_PETHY/2e-145/Chlorophyll a-b binding protein, chloroplastic OS=Petunia hybrida PE=2 SV=1	NA	sot:102594790/7e-144/chlorophyll a-b binding protein 7, chloroplastic-like; K08908 light-harvesting complex I chlorophyll a/b binding protein 2	PF00504/4.8E-52/Chlorophyll A-B binding protein	NA
CL3116.Contig3_All	674	113.57	22.85	-2.31332	5.60702e-192	1.88069e-190	Down	gi|685267706|ref|XP_009124957.1|/9.99114e-21/PREDICTED: hydrophobic protein RCI2B-like [Brassica rapa]	gi|124222084|dbj|AK224678.2|/4e-15/Solanum lycopersicum cDNA, clone: FC06CH10, HTC in fruit	sp|Q9ZNQ7|RCI2A_ARATH/3e-20/Hydrophobic protein RCI2A OS=Arabidopsis thaliana GN=RCI2A PE=2 SV=1	PA0567/5e-10/---	NA	NA	NA
CL3174.Contig2_All	973	596.7	53.2	-3.48751	0	0	Down	gi|84314118|gb|ABC55671.1|/1.97881e-33/dehydrin DH1b [Coffea canephora]	gi|84314115|gb|DQ323987.1|/1e-12/Coffea canephora dehydrin DH1a mRNA, complete cds	sp|P30185|DHR18_ARATH/2e-30/Dehydrin Rab18 OS=Arabidopsis thaliana GN=RAB18 PE=2 SV=1	NA	NA	PF00257/1.1E-30/Dehydrin	NA
CL3232.Contig1_All	1681	321.24	3.01	-6.73774	0	0	Down	gi|697121820|ref|XP_009614892.1|/0/PREDICTED: triose phosphate/phosphate translocator, chloroplastic [Nicotiana tomentosiformis]	gi|403022|emb|X75088.1|/1e-155/Nicotiana tabacum mRNA for phosphate translocator	sp|P29463|TPT_SOLTU/3e-178/Triose phosphate/phosphate translocator, chloroplastic OS=Solanum tuberosum GN=TPT PE=2 SV=1	NA	vvi:100257292/0.0/triose phosphate/phosphate translocator, chloroplastic; K15283 solute carrier family 35, member E1	PTHR11132/4.7E-222/--	biological_process:GO:0006810//transport;cellular_component:GO:0016021//integral component of membrane;molecular_function:GO:0005215//transporter activity;
CL3232.Contig2_All	1668	167.17	2.25	-6.21525	0	0	Down	gi|697121820|ref|XP_009614892.1|/0/PREDICTED: triose phosphate/phosphate translocator, chloroplastic [Nicotiana tomentosiformis]	gi|403022|emb|X75088.1|/1e-155/Nicotiana tabacum mRNA for phosphate translocator	sp|P29463|TPT_SOLTU/3e-178/Triose phosphate/phosphate translocator, chloroplastic OS=Solanum tuberosum GN=TPT PE=2 SV=1	NA	vvi:100257292/0.0/triose phosphate/phosphate translocator, chloroplastic; K15283 solute carrier family 35, member E1	PTHR11132/4.7E-222/--	biological_process:GO:0006810//transport;cellular_component:GO:0016021//integral component of membrane;molecular_function:GO:0005215//transporter activity;
CL3305.Contig1_All	1036	306.03	0.9	-8.40953	0	0	Down	NA	NA	NA	NA	NA	NA	NA
CL3305.Contig3_All	945	119.8	0.05	-11.2264	0	0	Down	NA	NA	NA	NA	NA	NA	NA
CL3334.Contig2_All	1116	367.44	2.77	-7.05148	0	0	Down	gi|698456786|ref|XP_009780695.1|/3.45137e-88/PREDICTED: ATP synthase delta chain, chloroplastic [Nicotiana sylvestris]	gi|225311371|dbj|AK319510.1|/1e-31/Solanum lycopersicum cDNA, clone: LEFL1024DE08, HTC in leaf	sp|P32980|ATPD_TOBAC/6e-88/ATP synthase delta chain, chloroplastic OS=Nicotiana tabacum GN=ATPD PE=2 SV=1	all0006/1e-20/---	sly:101254882/1e-86/ATP synthase delta chain, chloroplastic; K02113 F-type H+-transporting ATPase subunit delta	PF00213/1.8E-43/ATP synthase delta (OSCP) subunit	NA
CL3374.Contig2_All	1173	439.45	2.62	-7.38999	0	0	Down	gi|224078826|ref|XP_002305643.1|/6.54916e-85/Oxygen-evolving enhancer protein 3-1 [Populus trichocarpa] &gt;gi|222848607|gb|EEE86154.1| Oxygen-evolving enhancer protein 3-1 [Populus trichocarpa]	gi|62898518|dbj|AB188569.1|/5e-25/Nicotiana tabacum psbQ mRNA for PsbQ, complete cds	sp|Q41932|PSBQ2_ARATH/2e-76/Oxygen-evolving enhancer protein 3-2, chloroplastic OS=Arabidopsis thaliana GN=PSBQ2 PE=1 SV=2	NA	pop:POPTR_0004s03160g/1e-85/POPTRDRAFT_831063; Oxygen-evolving enhancer protein 3-1; K08901 photosystem II oxygen-evolving enhancer protein 3	PF05757/1.0E-81/Oxygen evolving enhancer protein 3 (PsbQ)	biological_process:GO:0015979//photosynthesis;cellular_component:GO:0009535//chloroplast thylakoid membrane;GO:0048046//apoplast;GO:0019898//extrinsic component of membrane;GO:0009654//photosystem II oxygen evolving complex;GO:0009543//chloroplast thylakoid lumen;GO:0009570//chloroplast stroma;molecular_function:GO:0005509//calcium ion binding;
CL3374.Contig4_All	2391	263.1	2.66	-6.62804	0	0	Down	gi|702319569|ref|XP_010052458.1|/3.73798e-89/PREDICTED: oxygen-evolving enhancer protein 3-2, chloroplastic [Eucalyptus grandis] &gt;gi|629111501|gb|KCW76461.1| hypothetical protein EUGRSUZ_D00854 [Eucalyptus grandis]	gi|225311875|dbj|AK319614.1|/4e-67/Solanum lycopersicum cDNA, clone: LEFL1077BF05, HTC in leaf	sp|Q38732|DAG_ANTMA/1e-85/DAG protein, chloroplastic OS=Antirrhinum majus GN=DAG PE=2 SV=1	NA	egr:104441149/7e-90/oxygen-evolving enhancer protein 3-2, chloroplastic; K08901 photosystem II oxygen-evolving enhancer protein 3	PF05757/4.2E-82/Oxygen evolving enhancer protein 3 (PsbQ)	biological_process:GO:0015979//photosynthesis;cellular_component:GO:0009535//chloroplast thylakoid membrane;GO:0048046//apoplast;GO:0019898//extrinsic component of membrane;GO:0009654//photosystem II oxygen evolving complex;GO:0009543//chloroplast thylakoid lumen;GO:0009570//chloroplast stroma;molecular_function:GO:0005509//calcium ion binding;
CL338.Contig1_All	2344	368.59	2.45	-7.23309	0	0	Down	gi|255539076|ref|XP_002510603.1|/1.40328e-64/Plastocyanin A, chloroplast precursor, putative [Ricinus communis] &gt;gi|223551304|gb|EEF52790.1| Plastocyanin A, chloroplast precursor, putative [Ricinus communis]	gi|256860444|gb|FJ598042.1|/4e-30/Nicotiana benthamiana chloroplast plastocyanin precursor, mRNA, complete cds; nuclear gene for chloroplast product	sp|P17340|PLAS_SOLLC/5e-64/Plastocyanin, chloroplastic OS=Solanum lycopersicum GN=PETE PE=2 SV=1	sll0199/4e-16/---	fve:101295880/2e-64/plastocyanin; K02638 plastocyanin	PS00196/-/Type-1 copper (blue) proteins signature.	molecular_function:GO:0009055//electron carrier activity;GO:0005507//copper ion binding;
CL338.Contig2_All	1682	350.41	2.24	-7.2894	0	0	Down	gi|698579154|ref|XP_009776940.1|/1.03116e-63/PREDICTED: plastocyanin A&apos;/A&apos;&apos; [Nicotiana sylvestris]	gi|256860444|gb|FJ598042.1|/3e-33/Nicotiana benthamiana chloroplast plastocyanin precursor, mRNA, complete cds; nuclear gene for chloroplast product	sp|P07030|PLAS_SILPR/4e-63/Plastocyanin, chloroplastic OS=Silene pratensis GN=PETE PE=1 SV=1	sll0199/7e-16/---	fve:101295880/1e-62/plastocyanin; K02638 plastocyanin	NA	molecular_function:GO:0009055//electron carrier activity;GO:0005507//copper ion binding;
CL3403.Contig2_All	968	229.44	19.17	-3.58119	0	0	Down	gi|643731113|gb|KDP38451.1|/5.4428e-76/hypothetical protein JCGZ_04376 [Jatropha curcas]	gi|470128288|ref|XM_004300028.1|/4e-28/PREDICTED: Fragaria vesca subsp. vesca 30S ribosomal protein S9, chloroplastic-like (LOC101306723), mRNA	sp|Q9XJ27|RR9_ARATH/1e-74/30S ribosomal protein S9, chloroplastic OS=Arabidopsis thaliana GN=RPS9 PE=2 SV=1	all4187/2e-33/---	jcu:105633732/1e-76/30S ribosomal protein S9, chloroplastic; K02996 small subunit ribosomal protein S9	PS00360/-/Ribosomal protein S9 signature.	biological_process:GO:0006412//translation;cellular_component:GO:0005840//ribosome;molecular_function:GO:0003735//structural constituent of ribosome;
CL3483.Contig1_All	1169	242.92	0.83	-8.19315	0	0	Down	gi|697118664|ref|XP_009613268.1|/5.09766e-130/PREDICTED: chlorophyll a-b binding protein CP24 10A, chloroplastic-like [Nicotiana tomentosiformis]	gi|110377771|gb|DQ676844.1|/1e-114/Nicotiana tabacum chloroplast pigment-binding protein CP24 (Lhcb6) mRNA, complete cds; nuclear gene for chloroplast product	sp|P27524|CB4A_SOLLC/2e-127/Chlorophyll a-b binding protein CP24 10A, chloroplastic OS=Solanum lycopersicum GN=CAP10A PE=3 SV=1	NA	vvi:100241887/6e-129/chlorophyll a-b binding protein CP24 10A, chloroplastic-like; K08917 light-harvesting complex II chlorophyll a/b binding protein 6	PF00504/1.2E-45/Chlorophyll A-B binding protein	biological_process:GO:0010196//nonphotochemical quenching;GO:0009765//photosynthesis, light harvesting;cellular_component:GO:0009535//chloroplast thylakoid membrane;GO:0010287//plastoglobule;GO:0009941//chloroplast envelope;
CL3483.Contig2_All	1278	384.53	0.76	-8.98288	0	0	Down	gi|697118664|ref|XP_009613268.1|/3.39401e-130/PREDICTED: chlorophyll a-b binding protein CP24 10A, chloroplastic-like [Nicotiana tomentosiformis]	gi|110377771|gb|DQ676844.1|/1e-124/Nicotiana tabacum chloroplast pigment-binding protein CP24 (Lhcb6) mRNA, complete cds; nuclear gene for chloroplast product	sp|P27524|CB4A_SOLLC/2e-127/Chlorophyll a-b binding protein CP24 10A, chloroplastic OS=Solanum lycopersicum GN=CAP10A PE=3 SV=1	NA	vvi:100241887/1e-129/chlorophyll a-b binding protein CP24 10A, chloroplastic-like; K08917 light-harvesting complex II chlorophyll a/b binding protein 6	PF00504/7.1E-46/Chlorophyll A-B binding protein	biological_process:GO:0010196//nonphotochemical quenching;GO:0009765//photosynthesis, light harvesting;cellular_component:GO:0009535//chloroplast thylakoid membrane;GO:0010287//plastoglobule;GO:0009941//chloroplast envelope;
CL3489.Contig1_All	1915	1025.5	11.4	-6.49115	0	0	Down	gi|460370090|ref|XP_004230887.1|/0/PREDICTED: fructose-bisphosphate aldolase 1, chloroplastic [Solanum lycopersicum]	gi|294440431|gb|GU144572.1|/0.0/Nicotiana tabacum plastidic aldolase mRNA, complete cds	sp|Q944G9|ALFC2_ARATH/0.0/Probable fructose-bisphosphate aldolase 2, chloroplastic OS=Arabidopsis thaliana GN=FBA2 PE=1 SV=2	XF0826/5e-85/---	sly:101246870/0.0/fructose-bisphosphate aldolase 1, chloroplastic; K01623 fructose-bisphosphate aldolase, class I [EC:4.1.2.13]	PTHR11627:SF8/3.9E-297/--	biological_process:GO:0006096//glycolytic process;molecular_function:GO:0004332//fructose-bisphosphate aldolase activity;
CL3489.Contig4_All	1753	1549.32	12.21	-6.98743	0	0	Down	gi|460370090|ref|XP_004230887.1|/0/PREDICTED: fructose-bisphosphate aldolase 1, chloroplastic [Solanum lycopersicum]	gi|294440431|gb|GU144572.1|/0.0/Nicotiana tabacum plastidic aldolase mRNA, complete cds	sp|Q944G9|ALFC2_ARATH/0.0/Probable fructose-bisphosphate aldolase 2, chloroplastic OS=Arabidopsis thaliana GN=FBA2 PE=1 SV=2	XF0826/3e-84/---	sly:101246870/0.0/fructose-bisphosphate aldolase 1, chloroplastic; K01623 fructose-bisphosphate aldolase, class I [EC:4.1.2.13]	PF00274/7.5E-166/Fructose-bisphosphate aldolase class-I	biological_process:GO:0006096//glycolytic process;molecular_function:GO:0004332//fructose-bisphosphate aldolase activity;
CL3581.Contig3_All	3290	302.33	43.11	-2.81003	0	0	Down	gi|697123347|ref|XP_009615664.1|/0/PREDICTED: ATP-dependent Clp protease ATP-binding subunit clpA homolog CD4B, chloroplastic-like [Nicotiana tomentosiformis]	gi|359491135|ref|XM_002284482.2|/0.0/PREDICTED: Vitis vinifera ATP-dependent Clp protease ATP-binding subunit clpA homolog CD4A, chloroplastic-like (LOC100250896), mRNA	sp|P31542|CLPAB_SOLLC/0.0/ATP-dependent Clp protease ATP-binding subunit clpA homolog CD4B, chloroplastic OS=Solanum lycopersicum GN=CD4B PE=3 SV=1	alr2999/0.0/---	sly:101249437/0.0/ATP-dependent Clp protease ATP-binding subunit clpA homolog CD4B, chloroplastic; K03696 ATP-dependent Clp protease ATP-binding subunit ClpC	PTHR11638:SF90/0.0/--	NA
CL3596.Contig1_All	1811	2998.98	5.49	-9.09345	0	0	Down	gi|590563085|ref|XP_007009268.1|/0/Rubisco activase isoform 2 [Theobroma cacao] &gt;gi|508726181|gb|EOY18078.1| Rubisco activase isoform 2 [Theobroma cacao]	gi|470143637|ref|XM_004307430.1|/0.0/PREDICTED: Fragaria vesca subsp. vesca ribulose bisphosphate carboxylase/oxygenase activase 1, chloroplastic-like (LOC101301819), mRNA	sp|Q7X999|RCA2_LARTR/0.0/Ribulose bisphosphate carboxylase/oxygenase activase 2, chloroplastic OS=Larrea tridentata GN=RCA2 PE=2 SV=1	AF1297/8e-08/---	sita:101753930/5e-06/26S protease regulatory subunit S10B homolog B-like; K03064 26S proteasome regulatory subunit T4	PF00004/4.1E-14/ATPase family associated with various cellular activities (AAA)	molecular_function:GO:0005524//ATP binding;
CL3653.Contig2_All	1951	1215.4	1.2	-9.98418	0	0	Down	gi|661888673|emb|CDP07709.1|/4.90689e-161/unnamed protein product [Coffea canephora]	gi|502171538|ref|XM_004514998.1|/4e-08/PREDICTED: Cicer arietinum beta-glucosidase 12-like (LOC101515322), mRNA	sp|Q7XKV4|BGL12_ORYSJ/1e-150/Beta-glucosidase 12 OS=Oryza sativa subsp. japonica GN=BGLU12 PE=2 SV=2	BH1923/2e-82/---	cit:102626583/1e-159/beta-glucosidase 12-like; K01188 beta-glucosidase [EC:3.2.1.21]	PTHR10353/5.5E-252/--	biological_process:GO:0008152//metabolic process;molecular_function:GO:0004553//hydrolase activity, hydrolyzing O-glycosyl compounds;
CL3710.Contig1_All	1632	310.62	3.18	-6.60998	0	0	Down	gi|698576268|ref|XP_009776165.1|/4.52115e-141/PREDICTED: PGR5-like protein 1B, chloroplastic [Nicotiana sylvestris] &gt;gi|698576272|ref|XP_009776166.1| PREDICTED: PGR5-like protein 1B, chloroplastic [Nicotiana sylvestris]	gi|225319292|dbj|AK324051.1|/1e-108/Solanum lycopersicum cDNA, clone: LEFL1070BH08, HTC in leaf	sp|Q8H112|PGL1A_ARATH/2e-132/PGR5-like protein 1A, chloroplastic OS=Arabidopsis thaliana GN=PGRL1A PE=1 SV=1	NA	NA	PTHR31032:SF1/1.7E-162/--	NA
CL3716.Contig1_All	1431	159.27	7.02	-4.50386	0	0	Down	gi|590690275|ref|XP_007043465.1|/8.57974e-109/Photosystem II reaction center PSB29 protein [Theobroma cacao] &gt;gi|508707400|gb|EOX99296.1| Photosystem II reaction center PSB29 protein [Theobroma cacao]	gi|157142954|gb|EU106046.1|/6e-37/Nicotiana benthamiana chloroplast-localized protein (28C12) mRNA, complete cds; nuclear gene for chloroplast product	sp|Q9SKT0|THF1_ARATH/1e-102/Protein THYLAKOID FORMATION 1, chloroplastic OS=Arabidopsis thaliana GN=THF1 PE=1 SV=1	NA	NA	PF11264/2.9E-70/Thylakoid formation protein	NA
CL3776.Contig1_All	1075	787.86	6.24	-6.98025	0	0	Down	gi|697106465|ref|XP_009607068.1|/2.86479e-76/PREDICTED: uncharacterized protein LOC104101333 [Nicotiana tomentosiformis]	gi|160950485|emb|CU228965.1|/5e-37/Populus EST from severe drought-stressed leaves	sp|P31853|ATPX_SPIOL/2e-69/ATP synthase subunit b', chloroplastic OS=Spinacia oleracea GN=ATPG PE=1 SV=2	all0008/7e-14/---	sot:102584964/2e-75/ATP synthase subunit b', chloroplastic-like; K02109 F-type H+-transporting ATPase subunit b	PF00430/1.9E-29/ATP synthase B/B' CF(0)	NA
CL3961.Contig1_All	1886	566.43	0.69	-9.68109	0	0	Down	gi|590680109|ref|XP_007040771.1|/0/Phosphoribulokinase [Theobroma cacao] &gt;gi|508778016|gb|EOY25272.1| Phosphoribulokinase [Theobroma cacao]	gi|167265|gb|M73707.1|CIPPRK/1e-162/Mesembryanthemum crystallinum phosphoribulokinase mRNA, complete CDS	sp|P27774|KPPR_MESCR/0.0/Phosphoribulokinase, chloroplastic OS=Mesembryanthemum crystallinum PE=2 SV=1	sll1525/2e-132/---	tcc:TCM_016637/0.0/Phosphoribulokinase; K00855 phosphoribulokinase [EC:2.7.1.19]	PR00478/1.2E-35/Phosphoribulokinase family signature	NA
CL4095.Contig3_All	3017	168.56	16.88	-3.31988	0	0	Down	gi|697146921|ref|XP_009627613.1|/0/PREDICTED: heat shock protein 81-1-like [Nicotiana tomentosiformis]	gi|359473641|ref|XM_002267427.2|/0.0/PREDICTED: Vitis vinifera heat shock protein 83-like (LOC100264968), mRNA	sp|P51819|HSP83_IPONI/3e-177/Heat shock protein 83 OS=Ipomoea nil GN=HSP83A PE=2 SV=1	SPAC926.04c/3e-163/---	sot:102578539/0.0/endoplasmin homolog; K09487 heat shock protein 90kDa beta	PF00183/4.7E-175/Hsp90 protein	NA
CL4108.Contig1_All	1313	267.46	26.17	-3.35334	0	0	Down	gi|410444526|gb|AFV68275.1|/8.23199e-79/allene oxide cyclase [Catharanthus roseus]	gi|358248813|ref|NM_001253271.1|/2e-15/Glycine max amine oxidase, copper containing 3 (vascular adhesion protein 1) (AOC3), mRNA >gi|332739617|gb|HM803108.1| Glycine max allene oxide cyclase 3 (AOC3) mRNA, complete cds	sp|Q9LS02|AOC2_ARATH/3e-65/Allene oxide cyclase 2, chloroplastic OS=Arabidopsis thaliana GN=AOC2 PE=1 SV=1	NA	sly:544306/8e-75/aoc, tomAOC; allene oxide cyclase (EC:5.3.99.6); K10525 allene oxide cyclase [EC:5.3.99.6]	PTHR31843:SF1/5.4E-73/--	NA
CL4108.Contig3_All	1571	179.71	2.73	-6.04063	0	0	Down	gi|590701039|ref|XP_007046300.1|/2.42019e-51/Allene oxide cyclase [Theobroma cacao] &gt;gi|508710235|gb|EOY02132.1| Allene oxide cyclase [Theobroma cacao]	gi|358248813|ref|NM_001253271.1|/2e-15/Glycine max amine oxidase, copper containing 3 (vascular adhesion protein 1) (AOC3), mRNA >gi|332739617|gb|HM803108.1| Glycine max allene oxide cyclase 3 (AOC3) mRNA, complete cds	sp|Q9LS02|AOC2_ARATH/1e-49/Allene oxide cyclase 2, chloroplastic OS=Arabidopsis thaliana GN=AOC2 PE=1 SV=1	NA	tcc:TCM_011859/4e-52/Allene oxide cyclase; K10525 allene oxide cyclase [EC:5.3.99.6]	PTHR31843/2.6E-55/--	NA
CL4120.Contig1_All	4844	234.12	1.06	-7.78704	0	0	Down	gi|338173747|gb|AEI83420.1|/0/magnesium chelatase H subunit [Camellia sinensis]	gi|526117644|ref|NM_001281149.1|/0.0/Vitis vinifera magnesium chelatase H subunit (CHLH), mRNA >gi|291419593|gb|GU723472.1| Vitis vinifera cultivar Muscat Hamburg magnesium chelatase H subunit (CHLH) mRNA, complete cds	sp|Q9FNB0|CHLH_ARATH/0.0/Magnesium-chelatase subunit ChlH, chloroplastic OS=Arabidopsis thaliana GN=CHLH PE=1 SV=1	all4365/0.0/---	bvg:104889354/0.0/magnesium-chelatase subunit ChlH, chloroplastic; K03403 magnesium chelatase subunit H [EC:6.6.1.1]	PTHR23304/0.0/--	NA
CL4310.Contig3_All	749	153.89	37.26	-2.0462	8.79872e-250	3.72106e-248	Down	gi|302845449|ref|XP_002954263.1|/2.38484e-16/extracellular matrix glycoprotein pherophorin-V40 [Volvox carteri f. nagariensis] &gt;gi|300260468|gb|EFJ44687.1| extracellular matrix glycoprotein pherophorin-V40 [Volvox carteri f. nagariensis]	NA	sp|Q9S8M0|LECT_SOLTU/2e-15/Chitin-binding lectin 1 OS=Solanum tuberosum PE=1 SV=2	Rv3876/4e-08/---	bvg:104883960/8e-17/endochitinase-like; K01183 chitinase [EC:3.2.1.14]	NA	NA
CL4345.Contig3_All	770	205.28	5.99	-5.09889	0	0	Down	gi|661882118|emb|CDP14343.1|/2.21816e-113/unnamed protein product [Coffea canephora]	gi|33943102|gb|AY221168.2|/1e-108/Nicotiana tabacum ZIP mRNA, complete cds	sp|Q6SJV8|CRD1_GOSHI/8e-114/Magnesium-protoporphyrin IX monomethyl ester [oxidative] cyclase, chloroplastic OS=Gossypium hirsutum GN=CRD1 PE=2 SV=2	NA	gmx:100805393/5e-113/magnesium-protoporphyrin IX monomethyl ester [oxidative] cyclase, chloroplastic-like; K04035 magnesium-protoporphyrin IX monomethyl ester (oxidative) cyclase [EC:1.14.13.81]	PF02915/1.3E-13/Rubrerythrin	NA
CL4345.Contig4_All	1460	440.85	3.65	-6.91625	0	0	Down	gi|502107548|ref|XP_004493298.1|/0/PREDICTED: magnesium-protoporphyrin IX monomethyl ester [oxidative] cyclase, chloroplastic-like [Cicer arietinum]	gi|225315642|dbj|AK321794.1|/0.0/Solanum lycopersicum cDNA, clone: LEFL1029CD06, HTC in leaf	sp|Q6SJV8|CRD1_GOSHI/0.0/Magnesium-protoporphyrin IX monomethyl ester [oxidative] cyclase, chloroplastic OS=Gossypium hirsutum GN=CRD1 PE=2 SV=2	NA	cam:101494559/0.0/magnesium-protoporphyrin IX monomethyl ester [oxidative] cyclase, chloroplastic; K04035 magnesium-protoporphyrin IX monomethyl ester (oxidative) cyclase [EC:1.14.13.81]	PTHR31053/2.7E-300/--	NA
CL4405.Contig1_All	785	105.84	9.37	-3.49769	0	0	Down	gi|604303754|gb|EYU23173.1|/1.41462e-30/hypothetical protein MIMGU_mgv1a020758mg [Erythranthe guttata]	NA	sp|P85524|KIRO_ACTDE/5e-28/Kirola OS=Actinidia deliciosa PE=1 SV=1	NA	NA	PF00407/1.0E-33/Pathogenesis-related protein Bet v I family	NA
CL4419.Contig1_All	871	693.29	3.08	-7.81438	0	0	Down	gi|719972429|ref|XP_010277521.1|/3.26812e-90/PREDICTED: photosystem I reaction center subunit II, chloroplastic [Nelumbo nucifera]	gi|148537433|dbj|AK246199.1|/8e-63/Solanum lycopersicum cDNA, clone: FC03CA08, HTC in fruit	sp|P12372|PSAD_SOLLC/8e-89/Photosystem I reaction center subunit II, chloroplastic OS=Solanum lycopersicum GN=psaD PE=2 SV=1	NA	vvi:100242600/6e-91/photosystem I reaction center subunit II, chloroplastic; K02692 photosystem I subunit II	PTHR31982/5.6E-131/--	biological_process:GO:0015979//photosynthesis;cellular_component:GO:0009538//photosystem I reaction center;
CL4419.Contig2_All	1138	847.68	3.4	-7.96184	0	0	Down	gi|719972429|ref|XP_010277521.1|/4.19589e-89/PREDICTED: photosystem I reaction center subunit II, chloroplastic [Nelumbo nucifera]	gi|502158984|ref|XM_004511298.1|/5e-68/PREDICTED: Cicer arietinum photosystem I reaction center subunit II, chloroplastic-like (LOC101508930), mRNA	sp|P12372|PSAD_SOLLC/4e-87/Photosystem I reaction center subunit II, chloroplastic OS=Solanum lycopersicum GN=psaD PE=2 SV=1	NA	vvi:100240928/7e-90/photosystem I reaction center subunit II, chloroplastic-like; K02692 photosystem I subunit II	PF02531/1.1E-71/PsaD	biological_process:GO:0015979//photosynthesis;cellular_component:GO:0009535//chloroplast thylakoid membrane;GO:0010287//plastoglobule;GO:0009538//photosystem I reaction center;GO:0009941//chloroplast envelope;
CL4428.Contig2_All	1636	383.72	4.11	-6.54477	0	0	Down	gi|470106724|ref|XP_004289711.1|/2.234e-172/PREDICTED: malate dehydrogenase, glyoxysomal-like [Fragaria vesca subsp. vesca]	gi|225314388|dbj|AK321134.1|/1e-157/Solanum lycopersicum cDNA, clone: LEFL1019DH06, HTC in leaf	sp|Q9ZP05|MDHG1_ARATH/9e-174/Malate dehydrogenase, glyoxysomal OS=Arabidopsis thaliana GN=At5g09660 PE=2 SV=1	VC0432/5e-88/---	fve:101310653/4e-173/malate dehydrogenase, glyoxysomal; K00026 malate dehydrogenase [EC:1.1.1.37]	PS00068/-/Malate dehydrogenase active site signature.	biological_process:GO:0009902//chloroplast relocation;GO:0009965//leaf morphogenesis;GO:0010310//regulation of hydrogen peroxide metabolic process;GO:0010207//photosystem II assembly;GO:0000096//sulfur amino acid metabolic process;GO:0031408//oxylipin biosynthetic process;GO:0044272//sulfur compound biosynthetic process;GO:0006612//protein targeting to membrane;GO:0006546//glycine catabolic proce…
CL4558.Contig1_All	611	121.7	3.43	-5.14898	0	0	Down	NA	NA	NA	NA	NA	NA	NA
CL456.Contig1_All	743	467.21	1.09	-8.7436	0	0	Down	gi|658037591|ref|XP_008354363.1|/5.88278e-68/PREDICTED: 36.4 kDa proline-rich protein-like isoform X1 [Malus domestica]	gi|210144387|dbj|AK287169.1|/4e-43/Glycine max cDNA, clone: GMFL01-45-L22	sp|Q00451|PRF1_SOLLC/7e-43/36.4 kDa proline-rich protein OS=Solanum lycopersicum GN=TPRP-F1 PE=2 SV=1	YPO2725/3e-06/---	bvg:104906049/1e-23/ubiquitin carboxyl-terminal hydrolase 36; K11855 ubiquitin carboxyl-terminal hydrolase 36/42 [EC:3.4.19.12]	PTHR31731/9.9E-53/--	cellular_component:GO:0048046//apoplast;GO:0009535//chloroplast thylakoid membrane;
CL456.Contig2_All	542	594.72	1.1	-9.07856	0	0	Down	gi|658037591|ref|XP_008354363.1|/3.11695e-46/PREDICTED: 36.4 kDa proline-rich protein-like isoform X1 [Malus domestica]	NA	sp|P13993|PRP2_SOYBN/5e-25/Repetitive proline-rich cell wall protein 2 OS=Glycine max GN=PRP2 PE=2 SV=1	YPO2725/3e-16/---	bvg:104883960/2e-12/endochitinase-like; K01183 chitinase [EC:3.2.1.14]	PR01217/9.2E-10/Proline rich extensin signature	NA
CL456.Contig4_All	291	257.32	0.58	-8.79329	0	0	Down	gi|694373836|ref|XP_009363973.1|/4.51084e-27/PREDICTED: 36.4 kDa proline-rich protein-like [Pyrus x bretschneideri] &gt;gi|694373839|ref|XP_009363974.1| PREDICTED: 36.4 kDa proline-rich protein-like [Pyrus x bretschneideri]	NA	sp|Q43564|PRP1_MEDTR/3e-18/Repetitive proline-rich cell wall protein 1 OS=Medicago truncatula GN=PRP1 PE=2 SV=1	YPO2725/3e-11/---	bvg:104887255/2e-10/formin-like protein 20; K02184 formin 2	NA	NA
CL4879.Contig3_All	1874	142.57	9.19	-3.95546	0	0	Down	gi|698529652|ref|XP_009761641.1|/1.83178e-157/PREDICTED: rhodanese-like domain-containing protein 4, chloroplastic [Nicotiana sylvestris]	gi|225314157|dbj|AK320904.1|/6e-41/Solanum lycopersicum cDNA, clone: LEFL1014BF07, HTC in leaf	sp|Q9M158|STR4_ARATH/4e-141/Rhodanese-like domain-containing protein 4, chloroplastic OS=Arabidopsis thaliana GN=STR4 PE=1 SV=2	NA	egr:104443375/4e-156/rhodanese-like domain-containing protein 4, chloroplastic; K17525 chitinase domain-containing protein 1	PTHR11177/3.0E-44/--	NA
CL5106.Contig2_All	2714	962.93	17.58	-5.77542	0	0	Down	gi|643739413|gb|KDP45167.1|/8.86871e-143/hypothetical protein JCGZ_15032 [Jatropha curcas]	gi|225319735|dbj|AK324296.1|/1e-141/Solanum lycopersicum cDNA, clone: LEFL1075BH09, HTC in leaf	sp|P27522|CB13_SOLLC/4e-143/Chlorophyll a-b binding protein 8, chloroplastic OS=Solanum lycopersicum GN=CAB8 PE=3 SV=1	BMEI0824/2e-54/---	jcu:105643520/2e-143/chlorophyll a-b binding protein 8, chloroplastic; K08909 light-harvesting complex I chlorophyll a/b binding protein 3	PTHR11741/5.9E-99/--	NA
CL5147.Contig3_All	1818	232.76	1.68	-7.11424	0	0	Down	gi|225434849|ref|XP_002282730.1|/5.49158e-175/PREDICTED: uncharacterized protein LOC100246732 [Vitis vinifera]	gi|359478912|ref|XM_002282694.2|/6e-16/PREDICTED: Vitis vinifera uncharacterized LOC100246732 (LOC100246732), mRNA	sp|Q8SKU2|TIC62_PEA/2e-21/Protein TIC 62, chloroplastic OS=Pisum sativum GN=TIC62 PE=1 SV=2	alr2751/3e-06/---	NA	PTHR14194:SF38/2.7E-125/--	NA
CL5162.Contig2_All	1084	226.7	43.5	-2.3817	0	0	Down	gi|661893241|emb|CDP03050.1|/1.525e-109/unnamed protein product [Coffea canephora]	gi|349710269|emb|FQ390823.1|/5e-43/Vitis vinifera clone SS0AEB16YJ03 >gi|349710291|emb|FQ390845.1| Vitis vinifera clone SS0AEB16YH23	sp|O65282|CH10C_ARATH/4e-95/20 kDa chaperonin, chloroplastic OS=Arabidopsis thaliana GN=CPN21 PE=1 SV=2	slr2075/7e-22/---	sot:102578860/7e-106/20 kDa chaperonin, chloroplastic-like; K04078 chaperonin GroES	PTHR10772:SF0/1.9E-81/--	NA
CL530.Contig1_All	1077	127.26	0.43	-8.20923	0	0	Down	gi|565389755|ref|XP_006360615.1|/7.81795e-82/PREDICTED: psbP-like protein 2, chloroplastic-like isoform X1 [Solanum tuberosum]	gi|502121405|ref|XM_004497249.1|/9e-11/PREDICTED: Cicer arietinum psbP-like protein 2, chloroplastic-like (LOC101494683), mRNA	sp|O80634|PPL2_ARATH/3e-69/PsbP-like protein 2, chloroplastic OS=Arabidopsis thaliana GN=PPL2 PE=1 SV=2	NA	sot:102601327/1e-82/psbP-like protein 2, chloroplastic-like; K02717 photosystem II oxygen-evolving enhancer protein 2	PTHR31407/4.6E-104/--	NA
CL5395.Contig1_All	1452	204.17	22.99	-3.15069	0	0	Down	gi|697164567|ref|XP_009591091.1|/0/PREDICTED: aminomethyltransferase, mitochondrial [Nicotiana tomentosiformis] &gt;gi|697164569|ref|XP_009591092.1| PREDICTED: aminomethyltransferase, mitochondrial [Nicotiana tomentosiformis]	gi|438253|emb|Z25862.1|/1e-153/S.tuberosum mRNA for T subunit of glycine decarboxylase multi-enzyme complex	sp|O49849|GCST_FLAAN/0.0/Aminomethyltransferase, mitochondrial OS=Flaveria anomala GN=GDCST PE=3 SV=1	SPAC31G5.14/1e-88/---	fve:101297911/0.0/aminomethyltransferase, mitochondrial; K00605 aminomethyltransferase [EC:2.1.2.10]	PF01571/5.8E-66/Aminomethyltransferase folate-binding domain	biological_process:GO:0006546//glycine catabolic process;GO:0032259//methylation;cellular_component:GO:0005737//cytoplasm;molecular_function:GO:0008483//transaminase activity;GO:0004047//aminomethyltransferase activity;
CL5395.Contig2_All	1471	136.36	13.47	-3.3396	0	0	Down	gi|720088542|ref|XP_010244486.1|/0/PREDICTED: aminomethyltransferase, mitochondrial [Nelumbo nucifera] &gt;gi|720088546|ref|XP_010244487.1| PREDICTED: aminomethyltransferase, mitochondrial [Nelumbo nucifera] &gt;gi|720088549|ref|XP_010244488.1| PREDICTED: aminomethyltransferase, mitochondrial [Nelumbo nucifera]	gi|470114200|ref|XM_004293257.1|/1e-136/PREDICTED: Fragaria vesca subsp. vesca aminomethyltransferase, mitochondrial-like (LOC101297911), mRNA	sp|O49849|GCST_FLAAN/0.0/Aminomethyltransferase, mitochondrial OS=Flaveria anomala GN=GDCST PE=3 SV=1	SPAC31G5.14/5e-90/---	mtr:MTR_4g132360/0.0/Aminomethyltransferase; K00605 aminomethyltransferase [EC:2.1.2.10]	PTHR13847:SF5/4.5E-163/--	biological_process:GO:0006546//glycine catabolic process;GO:0032259//methylation;cellular_component:GO:0005737//cytoplasm;molecular_function:GO:0008483//transaminase activity;GO:0004047//aminomethyltransferase activity;
CL5397.Contig1_All	2651	124.65	3.3	-5.23927	0	0	Down	gi|317106769|dbj|BAJ53261.1|/0/JMS10C05.4 [Jatropha curcas]	gi|359481704|ref|XM_002283516.2|/0.0/PREDICTED: Vitis vinifera GTP-binding protein TypA/BipA homolog-like, transcript variant 1 (LOC100264026), mRNA	sp|A4RZA6|GUFP_OSTLU/4e-39/Translation factor GUF1 homolog, chloroplastic OS=Ostreococcus lucimarinus (strain CCE9901) GN=OSTLU_15891 PE=3 SV=1	CAC1684/5e-171/---	jcu:105645211/0.0/translation factor GUF1 homolog, chloroplastic; K06207 GTP-binding protein	PF00679/3.3E-18/Elongation factor G C-terminus	NA
CL5419.Contig1_All	2675	426.03	36.4	-3.54894	0	0	Down	gi|166919372|gb|ABZ04081.1|/0/chloroplast heat shock protein 70-2 [Ipomoea nil]	gi|166919371|gb|EU409605.1|/0.0/Ipomoea nil chloroplast heat shock protein 70-2 mRNA, complete cds; nuclear gene for chloroplast product	sp|Q02028|HSP7S_PEA/0.0/Stromal 70 kDa heat shock-related protein, chloroplastic OS=Pisum sativum GN=HSP70 PE=1 SV=1	sll0170/0.0/---	aly:ARALYDRAFT_492423/0.0/chloroplast heat shock protein 70-1; K03283 heat shock 70kDa protein 1/8; K06758 L1 cell adhesion molecule like protein	PS00297/-/Heat shock hsp70 proteins family signature 1.	NA
CL5419.Contig4_All	2705	208.5	46.36	-2.16909	0	0	Down	gi|166919372|gb|ABZ04081.1|/0/chloroplast heat shock protein 70-2 [Ipomoea nil]	gi|166919371|gb|EU409605.1|/0.0/Ipomoea nil chloroplast heat shock protein 70-2 mRNA, complete cds; nuclear gene for chloroplast product	sp|Q02028|HSP7S_PEA/0.0/Stromal 70 kDa heat shock-related protein, chloroplastic OS=Pisum sativum GN=HSP70 PE=1 SV=1	sll0170/0.0/---	aly:ARALYDRAFT_492423/0.0/chloroplast heat shock protein 70-1; K03283 heat shock 70kDa protein 1/8; K06758 L1 cell adhesion molecule like protein	PS00329/-/Heat shock hsp70 proteins family signature 2.	NA
CL5446.Contig1_All	1029	106.21	4.02	-4.72358	0	0	Down	gi|590588452|ref|XP_007016203.1|/1.20898e-52/Maternal effect embryo arrest 59 [Theobroma cacao] &gt;gi|508786566|gb|EOY33822.1| Maternal effect embryo arrest 59 [Theobroma cacao]	NA	NA	NA	NA	NA	NA
CL5521.Contig1_All	1017	108.7	4.65	-4.54698	0	0	Down	gi|697119696|ref|XP_009613808.1|/2.37877e-69/PREDICTED: 30S ribosomal protein S6 alpha, chloroplastic-like [Nicotiana tomentosiformis]	gi|502138963|ref|XM_004503537.1|/7e-36/PREDICTED: Cicer arietinum 30S ribosomal protein S6 alpha, chloroplastic-like (LOC101489849), mRNA	sp|Q8VY91|RR6_ARATH/2e-68/30S ribosomal protein S6 alpha, chloroplastic OS=Arabidopsis thaliana GN=RPS6 PE=2 SV=1	all4802/4e-10/---	sly:101249844/2e-67/30S ribosomal protein S6 alpha, chloroplastic; K02990 small subunit ribosomal protein S6	PF01250/5.4E-21/Ribosomal protein S6	NA
CL5521.Contig2_All	839	101.77	6.75	-3.91428	0	0	Down	gi|697119696|ref|XP_009613808.1|/1.75525e-69/PREDICTED: 30S ribosomal protein S6 alpha, chloroplastic-like [Nicotiana tomentosiformis]	gi|502138963|ref|XM_004503537.1|/6e-36/PREDICTED: Cicer arietinum 30S ribosomal protein S6 alpha, chloroplastic-like (LOC101489849), mRNA	sp|Q8VY91|RR6_ARATH/2e-68/30S ribosomal protein S6 alpha, chloroplastic OS=Arabidopsis thaliana GN=RPS6 PE=2 SV=1	all4802/3e-10/---	sly:101249844/1e-67/30S ribosomal protein S6 alpha, chloroplastic; K02990 small subunit ribosomal protein S6	PF01250/5.4E-21/Ribosomal protein S6	NA
CL5564.Contig4_All	1486	101.72	0.34	-8.22485	0	0	Down	gi|698552186|ref|XP_009769556.1|/2.41389e-170/PREDICTED: GDSL esterase/lipase At5g45670-like [Nicotiana sylvestris]	gi|60459374|gb|AY775336.1|/7e-37/Capsicum annuum GDSL-lipase protein (LIP1) mRNA, complete cds	sp|Q9FK75|GDL82_ARATH/7e-151/GDSL esterase/lipase At5g45670 OS=Arabidopsis thaliana GN=At5g45670 PE=2 SV=1	all3634/2e-09/---	atr:18422248/1e-52/geranylgeranyl diphosphate reductase, chloroplastic; K10960 geranylgeranyl reductase [EC:1.3.1.83]	PTHR22835/5.9E-192/--	NA
CL5656.Contig1_All	5720	257.27	18.76	-3.77755	0	0	Down	gi|697148216|ref|XP_009628286.1|/0/PREDICTED: ferredoxin-dependent glutamate synthase, chloroplastic [Nicotiana tomentosiformis]	gi|225441235|ref|XM_002267020.1|/0.0/PREDICTED: Vitis vinifera glutamate synthase (ferredoxin) (LOC100233082), mRNA	sp|Q9ZNZ7|GLTB1_ARATH/0.0/Ferredoxin-dependent glutamate synthase 1, chloroplastic/mitochondrial OS=Arabidopsis thaliana GN=GLU1 PE=1 SV=3	alr4344_2/0.0/---	sot:102600112/0.0/ferredoxin-dependent glutamate synthase 1, chloroplastic/mitochondrial-like; K00284 glutamate synthase (ferredoxin) [EC:1.4.7.1]	PS51278/20.298/Glutamine amidotransferase type 2 domain profile.	NA
CL5661.Contig2_All	3078	194.23	0.24	-9.66052	0	0	Down	gi|604348157|gb|EYU46312.1|/0/hypothetical protein MIMGU_mgv1a000979mg [Erythranthe guttata]	gi|470141569|ref|XM_004306455.1|/3e-22/PREDICTED: Fragaria vesca subsp. vesca linoleate 13S-lipoxygenase 2-1, chloroplastic-like (LOC101311411), mRNA	sp|O24370|LOX21_SOLTU/0.0/Linoleate 13S-lipoxygenase 2-1, chloroplastic OS=Solanum tuberosum GN=LOX2.1 PE=1 SV=1	NA	pmum:103330513/0.0/linoleate 13S-lipoxygenase 2-1, chloroplastic-like; K00454 lipoxygenase [EC:1.13.11.12]	PTHR11771:SF45/0.0/--	NA
CL5708.Contig1_All	1400	427.71	1.04	-8.68391	0	0	Down	gi|565361200|ref|XP_006347346.1|/2.50625e-97/PREDICTED: bidirectional sugar transporter SWEET11-like [Solanum tuberosum]	gi|225321546|dbj|AK325563.1|/9e-30/Solanum lycopersicum cDNA, clone: LEFL1098AA07, HTC in leaf	sp|O82587|SWT12_ARATH/4e-72/Bidirectional sugar transporter SWEET12 OS=Arabidopsis thaliana GN=SWEET12 PE=1 SV=1	MYPU_0120/4e-06/---	sot:102587047/4e-98/bidirectional sugar transporter SWEET11-like; K15382 solute carrier family 50 (sugar transporter)	PTHR10791:SF22/4.9E-122/--	NA
CL5708.Contig3_All	1315	232.44	5.52	-5.39605	0	0	Down	gi|698522712|ref|XP_009758167.1|/3.12392e-94/PREDICTED: bidirectional sugar transporter SWEET12-like [Nicotiana sylvestris]	gi|225316989|dbj|AK328754.1|/2e-12/Solanum lycopersicum cDNA, clone: LEFL3038O17, HTC in root	sp|O82587|SWT12_ARATH/2e-70/Bidirectional sugar transporter SWEET12 OS=Arabidopsis thaliana GN=SWEET12 PE=1 SV=1	MYPU_0120/7e-06/---	sly:101265905/5e-93/uncharacterized LOC101265905; K15382 solute carrier family 50 (sugar transporter)	PTHR10791/2.5E-118/--	NA
CL5795.Contig2_All	1097	273.98	0.72	-8.57186	0	0	Down	gi|694380971|ref|XP_009366587.1|/3.90103e-52/PREDICTED: protein CURVATURE THYLAKOID 1B, chloroplastic isoform X1 [Pyrus x bretschneideri]	gi|502183673|ref|XM_004517130.1|/1e-19/PREDICTED: Cicer arietinum thylakoid membrane phosphoprotein 14 kDa, chloroplastic-like (LOC101509299), transcript variant X1, mRNA	sp|Q8LCA1|CUT1B_ARATH/8e-48/Protein CURVATURE THYLAKOID 1B, chloroplastic OS=Arabidopsis thaliana GN=CURT1B PE=1 SV=2	all1318/6e-08/---	NA	PF14159/3.4E-29/CAAD domains of cyanobacterial aminoacyl-tRNA synthetase	NA
CL5828.Contig2_All	827	665.36	1.5	-8.79303	0	0	Down	gi|661898057|emb|CDO98024.1|/8.21397e-64/unnamed protein product [Coffea canephora]	gi|160952208|emb|CU229396.1|/2e-66/Populus EST from mild drought-stressed leaves	sp|Q9SUI6|PSAH2_ARATH/6e-60/Photosystem I reaction center subunit VI-2, chloroplastic OS=Arabidopsis thaliana GN=PSAH2 PE=2 SV=1	NA	pop:POPTR_0003s05110g/6e-64/POPTRDRAFT_712066; photosystem I 11K family protein; K02695 photosystem I subunit VI	PF03244/1.7E-68/Photosystem I reaction centre subunit VI	biological_process:GO:0015979//photosynthesis;cellular_component:GO:0009535//chloroplast thylakoid membrane;GO:0010287//plastoglobule;GO:0009538//photosystem I reaction center;
CL5828.Contig3_All	830	340.01	1.2	-8.1464	0	0	Down	gi|255549948|ref|XP_002516025.1|/2.94133e-61/Photosystem I reaction center subunit VI, chloroplast precursor, putative [Ricinus communis] &gt;gi|223544930|gb|EEF46445.1| Photosystem I reaction center subunit VI, chloroplast precursor, putative [Ricinus communis]	gi|160959836|emb|CU227622.1|/5e-67/Populus EST from severe drought-stressed leaves	sp|Q9SUI6|PSAH2_ARATH/8e-60/Photosystem I reaction center subunit VI-2, chloroplastic OS=Arabidopsis thaliana GN=PSAH2 PE=2 SV=1	NA	pop:POPTR_0003s05110g/2e-61/POPTRDRAFT_712066; photosystem I 11K family protein; K02695 photosystem I subunit VI	PF03244/8.9E-67/Photosystem I reaction centre subunit VI	biological_process:GO:0015979//photosynthesis;cellular_component:GO:0009535//chloroplast thylakoid membrane;GO:0010287//plastoglobule;GO:0009538//photosystem I reaction center;
CL5828.Contig4_All	645	1068.54	4.18	-7.99792	0	0	Down	gi|661898057|emb|CDO98024.1|/3.2602e-63/unnamed protein product [Coffea canephora]	gi|160952208|emb|CU229396.1|/2e-66/Populus EST from mild drought-stressed leaves	sp|Q9SUI6|PSAH2_ARATH/2e-59/Photosystem I reaction center subunit VI-2, chloroplastic OS=Arabidopsis thaliana GN=PSAH2 PE=2 SV=1	NA	pop:POPTR_0003s05110g/2e-63/POPTRDRAFT_712066; photosystem I 11K family protein; K02695 photosystem I subunit VI	NA	biological_process:GO:0015979//photosynthesis;cellular_component:GO:0009535//chloroplast thylakoid membrane;GO:0010287//plastoglobule;GO:0009538//photosystem I reaction center;
CL5839.Contig1_All	1711	237.58	7.22	-5.04027	0	0	Down	gi|460366318|ref|XP_004229034.1|/0/PREDICTED: 30S ribosomal protein S1, chloroplastic [Solanum lycopersicum]	gi|47105733|gb|BT014318.1|/1e-174/Lycopersicon esculentum clone 133571F, mRNA sequence	sp|P29344|RR1_SPIOL/0.0/30S ribosomal protein S1, chloroplastic OS=Spinacia oleracea GN=RPS1 PE=1 SV=1	all0136/2e-78/---	sly:101247851/0.0/30S ribosomal protein S1, chloroplastic; K02945 small subunit ribosomal protein S1	SM00316/8.4E-7/Ribosomal protein S1-like RNA-binding domain	NA
CL592.Contig2_All	647	185.78	18.05	-3.36352	0	0	Down	gi|584200552|gb|AHI85725.1|/1.58479e-57/stress-induced protein 20 [Capsicum annuum]	gi|418730662|gb|JX683432.1|/6e-54/Solanum tuberosum clone StDT110 photosystem II 10 kDa polypeptide mRNA, complete cds	sp|P06183|PSBR_SOLTU/8e-58/Photosystem II 10 kDa polypeptide, chloroplastic OS=Solanum tuberosum GN=PSBR PE=2 SV=1	NA	sot:102586254/1e-56/PSBR; photosystem II 10 kDa polypeptide, chloroplastic-like; K03541 photosystem II 10kDa protein	PF04725/1.2E-52/Photosystem II 10 kDa polypeptide PsbR	biological_process:GO:0015979//photosynthesis;cellular_component:GO:0009535//chloroplast thylakoid membrane;GO:0009654//photosystem II oxygen evolving complex;
CL5940.Contig2_All	2826	108.78	17.6	-2.62777	0	0	Down	gi|698529362|ref|XP_009761497.1|/0/PREDICTED: prolyl endopeptidase-like [Nicotiana sylvestris]	gi|359492910|ref|XM_002285874.2|/1e-67/PREDICTED: Vitis vinifera prolyl endopeptidase-like (LOC100267810), mRNA	NA	all2533/0.0/---	sot:102598534/0.0/prolyl endopeptidase-like; K01322 prolyl oligopeptidase [EC:3.4.21.26]	PR00862/6.3E-50/Prolyl oligopeptidase serine protease (S9A) signature	NA
CL6049.Contig1_All	895	1859.67	1.36	-10.4172	0	0	Down	gi|24940138|emb|CAD11990.1|/6.48468e-81/ribulose-1,5-bisphosphate carboxylase/oxygenase small subunit [Coffea arabica] &gt;gi|24940140|emb|CAD11991.1| ribulose-1,5-bisphosphate carboxylase/oxygenase small subunit [Coffea arabica]	gi|284433769|gb|FJ906835.1|/4e-43/Jatropha curcas ribulose 1,5-bisphosphate carboxylase small subunit mRNA, complete cds	sp|P29684|RBS_HEVBR/1e-79/Ribulose bisphosphate carboxylase small chain, chloroplastic OS=Hevea brasiliensis GN=RBCS PE=2 SV=1	slr0012/3e-24/---	cmo:103489286/1e-80/ribulose bisphosphate carboxylase small chain, chloroplastic; K01602 ribulose-bisphosphate carboxylase small chain [EC:4.1.1.39]	PF12338/3.5E-21/Ribulose-1,5-bisphosphate carboxylase small subunit	biological_process:GO:0015977//carbon fixation;GO:0009853//photorespiration;GO:0055114//oxidation-reduction process;GO:0015979//photosynthesis;cellular_component:GO:0009507//chloroplast;molecular_function:GO:0004497//monooxygenase activity;GO:0016984//ribulose-bisphosphate carboxylase activity;
CL6049.Contig2_All	921	9908.5	10.57	-9.87255	0	0	Down	gi|77157637|dbj|BAE46384.1|/8.83634e-81/ribulose-1,5-bisphosphate carboxylase/oxygenase small subunit [Panax ginseng]	gi|284433769|gb|FJ906835.1|/4e-43/Jatropha curcas ribulose 1,5-bisphosphate carboxylase small subunit mRNA, complete cds	sp|P29684|RBS_HEVBR/2e-79/Ribulose bisphosphate carboxylase small chain, chloroplastic OS=Hevea brasiliensis GN=RBCS PE=2 SV=1	slr0012/9e-25/---	cmo:103489286/1e-80/ribulose bisphosphate carboxylase small chain, chloroplastic; K01602 ribulose-bisphosphate carboxylase small chain [EC:4.1.1.39]	PF12338/3.6E-21/Ribulose-1,5-bisphosphate carboxylase small subunit	biological_process:GO:0015977//carbon fixation;GO:0009853//photorespiration;GO:0055114//oxidation-reduction process;GO:0015979//photosynthesis;cellular_component:GO:0009507//chloroplast;molecular_function:GO:0004497//monooxygenase activity;GO:0016984//ribulose-bisphosphate carboxylase activity;
CL6122.Contig1_All	1667	181.03	6.66	-4.76456	0	0	Down	gi|698530502|ref|XP_009762078.1|/1.29733e-151/PREDICTED: calcium sensing receptor, chloroplastic [Nicotiana sylvestris]	gi|164459313|gb|EU342421.1|/5e-41/Nicotiana tabacum extracellular Ca2+ sensing receptor (cas) mRNA, complete cds	sp|Q9FN48|CAS_ARATH/7e-134/Calcium sensing receptor, chloroplastic OS=Arabidopsis thaliana GN=CAS PE=1 SV=1	NA	NA	PS50206/11.088/Rhodanese domain profile.	NA
CL6225.Contig1_All	1647	135.02	12.81	-3.39783	0	0	Down	gi|697125741|ref|XP_009616895.1|/1.31928e-172/PREDICTED: ATP-dependent Clp protease proteolytic subunit-related protein 1, chloroplastic [Nicotiana tomentosiformis]	gi|359475447|ref|XM_002264347.2|/8e-80/PREDICTED: Vitis vinifera ATP-dependent Clp protease proteolytic subunit-related protein 1, chloroplastic-like (LOC100253136), mRNA	sp|Q9XJ35|CLPR1_ARATH/2e-151/ATP-dependent Clp protease proteolytic subunit-related protein 1, chloroplastic OS=Arabidopsis thaliana GN=CLPR1 PE=1 SV=1	all4358/7e-45/---	tcc:TCM_007216/9e-165/ATP-dependent Clp protease proteolytic subunit; K01358 ATP-dependent Clp protease, protease subunit [EC:3.4.21.92]	PF00574/4.1E-36/Clp protease	NA
CL625.Contig1_All	224	339.49	0.01	-15.0511	0	0	Down	gi|118489058|gb|ABK96336.1|/9.00482e-28/unknown [Populus trichocarpa x Populus deltoides]	gi|227202655|dbj|AK318686.1|/2e-26/Arabidopsis thaliana AT3G01500 mRNA, complete cds, clone: RAFL07-94-G21	sp|P27140|CAHC_ARATH/4e-29/Carbonic anhydrase, chloroplastic OS=Arabidopsis thaliana GN=CA1 PE=1 SV=2	NA	pop:POPTR_0001s34950g/2e-28/POPTRDRAFT_706715; carbonic anhydrase isoform 1 family protein; K01673 carbonic anhydrase [EC:4.2.1.1]	PTHR11002/6.8E-35/--	NA
CL625.Contig2_All	1155	1397.7	2.51	-9.12115	0	0	Down	gi|568832195|ref|XP_006470327.1|/4.10525e-132/PREDICTED: carbonic anhydrase, chloroplastic-like isoform X2 [Citrus sinensis]	gi|170218|gb|M94135.1|TOBCLCAA/1e-50/Nicotiana tabacum chloroplast carbonic anhydrase gene, complete cds	sp|P27141|CAHC_TOBAC/4e-131/Carbonic anhydrase, chloroplastic OS=Nicotiana tabacum PE=2 SV=1	SMc04083/6e-27/---	cit:102616455/7e-133/carbonic anhydrase, chloroplastic-like; K01673 carbonic anhydrase [EC:4.2.1.1]	PS00704/-/Prokaryotic-type carbonic anhydrases signature 1.	NA
CL625.Contig6_All	3340	376.01	0.71	-9.04874	0	0	Down	gi|568832195|ref|XP_006470327.1|/7.81896e-128/PREDICTED: carbonic anhydrase, chloroplastic-like isoform X2 [Citrus sinensis]	gi|170218|gb|M94135.1|TOBCLCAA/3e-50/Nicotiana tabacum chloroplast carbonic anhydrase gene, complete cds	sp|P27141|CAHC_TOBAC/1e-125/Carbonic anhydrase, chloroplastic OS=Nicotiana tabacum PE=2 SV=1	SMc04083/2e-26/---	cit:102616455/1e-128/carbonic anhydrase, chloroplastic-like; K01673 carbonic anhydrase [EC:4.2.1.1]	PTHR11002/1.9E-123/--	biological_process:GO:0015976//carbon utilization;molecular_function:GO:0004089//carbonate dehydratase activity;GO:0008270//zinc ion binding;
CL6278.Contig3_All	1639	103.54	18.15	-2.51215	0	0	Down	gi|698553843|ref|XP_009770048.1|/3.18305e-102/PREDICTED: glutathione S-transferase U17-like [Nicotiana sylvestris]	gi|225314651|dbj|AK328000.1|/4e-23/Solanum lycopersicum cDNA, clone: LEFL2043M09, HTC in fruit	sp|Q9FUS8|GSTUH_ARATH/3e-81/Glutathione S-transferase U17 OS=Arabidopsis thaliana GN=GSTU17 PE=2 SV=1	NMB1953/6e-09/---	pmum:103321654/9e-96/glutathione S-transferase U17-like; K00799 glutathione S-transferase [EC:2.5.1.18]	PS50404/18.615/Soluble glutathione S-transferase N-terminal domain profile.	NA
CL6296.Contig1_All	1616	127.42	0.17	-9.54984	0	0	Down	gi|698526291|ref|XP_009759976.1|/1.20771e-162/PREDICTED: GDSL esterase/lipase APG [Nicotiana sylvestris]	gi|225321388|dbj|AK319176.1|/1e-44/Solanum lycopersicum cDNA, clone: LEFL1061DG05, HTC in leaf	sp|Q9LU14|APG2_ARATH/6e-141/GDSL esterase/lipase APG OS=Arabidopsis thaliana GN=APG PE=1 SV=1	all3634/8e-17/---	aly:ARALYDRAFT_316517/5e-50/T4O12.15; K01188 beta-glucosidase [EC:3.2.1.21]	PTHR22835/2.0E-163/--	biological_process:GO:0006629//lipid metabolic process;molecular_function:GO:0016788//hydrolase activity, acting on ester bonds;
CL6445.Contig3_All	1619	1341.87	3	-8.80507	0	0	Down	gi|255547367|ref|XP_002514741.1|/1.95094e-128/chlorophyll A/B binding protein, putative [Ricinus communis] &gt;gi|223546345|gb|EEF47847.1| chlorophyll A/B binding protein, putative [Ricinus communis]	gi|349719710|emb|FQ381528.1|/1e-103/Vitis vinifera clone SS0ABP1YG03	sp|P27521|CA4_ARATH/7e-128/Chlorophyll a-b binding protein 4, chloroplastic OS=Arabidopsis thaliana GN=LHCA4 PE=1 SV=1	NA	sly:101268669/3e-129/chlorophyll a-b binding protein 4, chloroplastic; K08910 light-harvesting complex I chlorophyll a/b binding protein 4	PTHR21649/2.7E-158/--	biological_process:GO:0009765//photosynthesis, light harvesting;cellular_component:GO:0016020//membrane;GO:0009507//chloroplast;molecular_function:GO:0046872//metal ion binding;
CL6445.Contig4_All	1268	931.72	1.78	-9.03188	0	0	Down	gi|460380541|ref|XP_004236014.1|/1.64235e-125/PREDICTED: chlorophyll a-b binding protein 4, chloroplastic [Solanum lycopersicum]	gi|225311385|dbj|AK319524.1|/1e-103/Solanum lycopersicum cDNA, clone: LEFL1030DE05, HTC in leaf	sp|Q9SQL2|CB24_PEA/6e-120/Chlorophyll a-b binding protein P4, chloroplastic OS=Pisum sativum GN=lhcA-P4 PE=1 SV=1	NA	sly:101268669/3e-126/chlorophyll a-b binding protein 4, chloroplastic; K08910 light-harvesting complex I chlorophyll a/b binding protein 4	PF00504/3.2E-44/Chlorophyll A-B binding protein	biological_process:GO:0009765//photosynthesis, light harvesting;cellular_component:GO:0016020//membrane;GO:0009507//chloroplast;molecular_function:GO:0046872//metal ion binding;
CL6445.Contig5_All	1646	778.1	2.37	-8.35892	0	0	Down	gi|460380541|ref|XP_004236014.1|/7.32356e-131/PREDICTED: chlorophyll a-b binding protein 4, chloroplastic [Solanum lycopersicum]	gi|225311385|dbj|AK319524.1|/1e-118/Solanum lycopersicum cDNA, clone: LEFL1030DE05, HTC in leaf	sp|Q9SQL2|CB24_PEA/3e-125/Chlorophyll a-b binding protein P4, chloroplastic OS=Pisum sativum GN=lhcA-P4 PE=1 SV=1	NA	sly:101268669/1e-131/chlorophyll a-b binding protein 4, chloroplastic; K08910 light-harvesting complex I chlorophyll a/b binding protein 4	PTHR21649/5.3E-155/--	biological_process:GO:0009765//photosynthesis, light harvesting;cellular_component:GO:0016020//membrane;GO:0009507//chloroplast;molecular_function:GO:0046872//metal ion binding;
CL6445.Contig6_All	1236	1463.38	2.54	-9.17026	0	0	Down	gi|255547367|ref|XP_002514741.1|/4.65004e-129/chlorophyll A/B binding protein, putative [Ricinus communis] &gt;gi|223546345|gb|EEF47847.1| chlorophyll A/B binding protein, putative [Ricinus communis]	gi|349719710|emb|FQ381528.1|/1e-103/Vitis vinifera clone SS0ABP1YG03	sp|P27521|CA4_ARATH/4e-128/Chlorophyll a-b binding protein 4, chloroplastic OS=Arabidopsis thaliana GN=LHCA4 PE=1 SV=1	NA	sly:101268669/8e-130/chlorophyll a-b binding protein 4, chloroplastic; K08910 light-harvesting complex I chlorophyll a/b binding protein 4	PTHR21649/5.3E-159/--	biological_process:GO:0009765//photosynthesis, light harvesting;cellular_component:GO:0016020//membrane;GO:0009507//chloroplast;molecular_function:GO:0046872//metal ion binding;
CL6733.Contig2_All	2771	363.68	30.83	-3.56026	0	0	Down	gi|703108135|ref|XP_010098926.1|/0/Transketolase [Morus notabilis] &gt;gi|587887488|gb|EXB76228.1| Transketolase [Morus notabilis]	gi|1658321|emb|Z50099.1|/0.0/S.tuberosum mRNA for transketolase	sp|Q43848|TKTC_SOLTU/0.0/Transketolase, chloroplastic OS=Solanum tuberosum PE=2 SV=1	alr3344/0.0/---	sly:101245299/0.0/transketolase, chloroplastic; K00615 transketolase [EC:2.2.1.1]	PTHR11624/0.0/--	NA
CL6790.Contig2_All	1124	155.59	12.37	-3.65283	0	0	Down	gi|661888231|emb|CDP08348.1|/7.78897e-72/unnamed protein product [Coffea canephora]	gi|359497144|ref|XM_002264833.2|/1e-31/PREDICTED: Vitis vinifera 50S ribosomal protein L19, chloroplastic-like (LOC100263826), mRNA	sp|Q8W463|RK191_ARATH/4e-68/50S ribosomal protein L19-1, chloroplastic OS=Arabidopsis thaliana GN=At4g17560 PE=2 SV=1	alr5297/3e-18/---	ath:AT4G17560/5e-67/50S ribosomal protein L19-1; K02884 large subunit ribosomal protein L19	PTHR15680/5.3E-100/--	biological_process:GO:0035196//production of miRNAs involved in gene silencing by miRNA;GO:0051607//defense response to virus;GO:0019288//isopentenyl diphosphate biosynthetic process, methylerythritol 4-phosphate pathway;GO:0010267//production of ta-siRNAs involved in RNA interference;GO:0042254//ribosome biogenesis;GO:0006412//translation;cellular_component:GO:0016020//membrane;GO:0005840//ribos…
CL6881.Contig1_All	285	162.11	10.94	-3.88929	1.13176e-162	3.35314e-161	Down	gi|661894873|emb|CDP01872.1|/9.13815e-20/unnamed protein product [Coffea canephora]	gi|470105416|ref|XM_004289032.1|/9e-11/PREDICTED: Fragaria vesca subsp. vesca L-ascorbate peroxidase 3, peroxisomal-like (LOC101296044), mRNA	sp|Q42564|APX3_ARATH/6e-19/L-ascorbate peroxidase 3, peroxisomal OS=Arabidopsis thaliana GN=APX3 PE=1 SV=1	NA	cit:102630188/2e-19/L-ascorbate peroxidase 3, peroxisomal-like; K00434 L-ascorbate peroxidase [EC:1.11.1.11]	PR00459/1.2E-20/Plant ascorbate peroxidase signature	NA
CL6946.Contig1_All	308	302.27	1.26	-7.90627	0	0	Down	gi|449501309|ref|XP_004161334.1|/1.15708e-51/PREDICTED: glyceraldehyde-3-phosphate dehydrogenase A, chloroplastic-like [Cucumis sativus]	gi|357508528|ref|XM_003624505.1|/1e-71/Medicago truncatula Glyceraldehyde-3-phosphate dehydrogenase A (MTR_7g084800) mRNA, complete cds	sp|P25856|G3PA1_ARATH/5e-53/Glyceraldehyde-3-phosphate dehydrogenase GAPA1, chloroplastic OS=Arabidopsis thaliana GN=GAPA1 PE=1 SV=3	sll1342/3e-40/---	csv:101202856/2e-52/GAPDH; glyceraldehyde-3-phosphate dehydrogenase; K05298 glyceraldehyde-3-phosphate dehydrogenase (NADP+) (phosphorylating) [EC:1.2.1.13]	PR00078/1.2E-23/Glyceraldehyde-3-phosphate dehydrogenase signature	biological_process:GO:0009657//plastid organization;GO:0009637//response to blue light;GO:0006096//glycolytic process;GO:0042742//defense response to bacterium;GO:0055114//oxidation-reduction process;GO:0010218//response to far red light;GO:0010207//photosystem II assembly;GO:0009749//response to glucose;GO:0010114//response to red light;GO:0010155//regulation of proton transport;GO:0009644//resp…
CL6946.Contig2_All	1831	762.07	1.68	-8.82532	0	0	Down	gi|697153656|ref|XP_009631078.1|/0/PREDICTED: glyceraldehyde-3-phosphate dehydrogenase A, chloroplastic [Nicotiana tomentosiformis]	gi|170236|gb|M14417.1|TOBGAPA/0.0/Tobacco (N.tabacum) GapA mRNA encoding A-subunit of chloroplast glyceradehyde-3-phosphate dehydrogenase	sp|P09043|G3PA_TOBAC/0.0/Glyceraldehyde-3-phosphate dehydrogenase A, chloroplastic (Fragment) OS=Nicotiana tabacum GN=GAPA PE=1 SV=1	sll1342/7e-137/---	sly:101266713/0.0/glyceraldehyde-3-phosphate dehydrogenase A, chloroplastic; K05298 glyceraldehyde-3-phosphate dehydrogenase (NADP+) (phosphorylating) [EC:1.2.1.13]	PF00044/1.3E-52/Glyceraldehyde 3-phosphate dehydrogenase, NAD binding domain	NA
CL6946.Contig3_All	1758	612.28	0.65	-9.87954	0	0	Down	gi|698510587|ref|XP_009800449.1|/0/PREDICTED: glyceraldehyde-3-phosphate dehydrogenase A, chloroplastic [Nicotiana sylvestris]	gi|170236|gb|M14417.1|TOBGAPA/0.0/Tobacco (N.tabacum) GapA mRNA encoding A-subunit of chloroplast glyceradehyde-3-phosphate dehydrogenase	sp|P09043|G3PA_TOBAC/0.0/Glyceraldehyde-3-phosphate dehydrogenase A, chloroplastic (Fragment) OS=Nicotiana tabacum GN=GAPA PE=1 SV=1	sll1342/2e-136/---	sly:101266713/0.0/glyceraldehyde-3-phosphate dehydrogenase A, chloroplastic; K05298 glyceraldehyde-3-phosphate dehydrogenase (NADP+) (phosphorylating) [EC:1.2.1.13]	PF00044/1.6E-52/Glyceraldehyde 3-phosphate dehydrogenase, NAD binding domain	NA
CL6946.Contig4_All	1314	1737.32	2.75	-9.30322	0	0	Down	gi|698510587|ref|XP_009800449.1|/0/PREDICTED: glyceraldehyde-3-phosphate dehydrogenase A, chloroplastic [Nicotiana sylvestris]	gi|170236|gb|M14417.1|TOBGAPA/0.0/Tobacco (N.tabacum) GapA mRNA encoding A-subunit of chloroplast glyceradehyde-3-phosphate dehydrogenase	sp|P09043|G3PA_TOBAC/0.0/Glyceraldehyde-3-phosphate dehydrogenase A, chloroplastic (Fragment) OS=Nicotiana tabacum GN=GAPA PE=1 SV=1	sll1342/5e-137/---	sly:101266713/0.0/glyceraldehyde-3-phosphate dehydrogenase A, chloroplastic; K05298 glyceraldehyde-3-phosphate dehydrogenase (NADP+) (phosphorylating) [EC:1.2.1.13]	PR00078/2.2E-39/Glyceraldehyde-3-phosphate dehydrogenase signature	NA
CL6955.Contig1_All	328	246.34	1.33	-7.53308	0	0	Down	gi|698526193|ref|XP_009759927.1|/2.02448e-11/PREDICTED: oxygen-evolving enhancer protein 1, chloroplastic-like [Nicotiana sylvestris]	gi|384038816|gb|JF897605.1|/1e-28/Nicotiana benthamiana chloroplast PsbO3 precursor (psbO3) mRNA, complete cds; nuclear gene for chloroplast product	sp|P14226|PSBO_PEA/2e-12/Oxygen-evolving enhancer protein 1, chloroplastic OS=Pisum sativum GN=PSBO PE=1 SV=1	NA	csv:101203080/7e-12/oxygen-evolving enhancer protein 1, chloroplastic; K02716 photosystem II oxygen-evolving enhancer protein 1	NA	NA
CL6955.Contig2_All	2740	1130.44	6.61	-7.41802	0	0	Down	gi|698526193|ref|XP_009759927.1|/5.77592e-166/PREDICTED: oxygen-evolving enhancer protein 1, chloroplastic-like [Nicotiana sylvestris]	gi|225311843|dbj|AK319582.1|/1e-178/Solanum lycopersicum cDNA, clone: LEFL1060AG10, HTC in leaf	sp|Q40459|PSBO_TOBAC/4e-166/Oxygen-evolving enhancer protein 1, chloroplastic OS=Nicotiana tabacum GN=PSBO PE=2 SV=1	NA	pop:POPTR_0007s12070g/4e-166/POPTRDRAFT_813989; O2 evolving complex 33kD family protein; K02716 photosystem II oxygen-evolving enhancer protein 1	PF01716/6.4E-112/Manganese-stabilising protein / photosystem II polypeptide	biological_process:GO:0010205//photoinhibition;GO:0042742//defense response to bacterium;GO:0035304//regulation of protein dephosphorylation;GO:0042549//photosystem II stabilization;GO:0010207//photosystem II assembly;cellular_component:GO:0048046//apoplast;GO:0010287//plastoglobule;GO:0009535//chloroplast thylakoid membrane;GO:0019898//extrinsic component of membrane;GO:0009654//photosystem II o…
CL6955.Contig3_All	1754	1864.34	11.07	-7.39587	0	0	Down	gi|565355906|ref|XP_006344816.1|/2.6039e-166/PREDICTED: oxygen-evolving enhancer protein 1, chloroplastic [Solanum tuberosum]	gi|225311843|dbj|AK319582.1|/1e-176/Solanum lycopersicum cDNA, clone: LEFL1060AG10, HTC in leaf	sp|P23322|PSBO_SOLLC/2e-167/Oxygen-evolving enhancer protein 1, chloroplastic OS=Solanum lycopersicum GN=PSBO PE=2 SV=2	NA	sot:102577458/5e-167/MSP; chloroplast manganese stabilizing protein; K02716 photosystem II oxygen-evolving enhancer protein 1	PF01716/1.4E-111/Manganese-stabilising protein / photosystem II polypeptide	biological_process:GO:0042549//photosystem II stabilization;cellular_component:GO:0009535//chloroplast thylakoid membrane;GO:0019898//extrinsic component of membrane;GO:0009654//photosystem II oxygen evolving complex;molecular_function:GO:0005509//calcium ion binding;
CL6993.Contig1_All	1293	104.02	4.66	-4.48039	0	0	Down	gi|661888539|emb|CDP07866.1|/9.48812e-96/unnamed protein product [Coffea canephora]	gi|225311830|dbj|AK319569.1|/3e-88/Solanum lycopersicum cDNA, clone: LEFL1052DD11, HTC in leaf	sp|P52032|GPX1_ARATH/2e-88/Phospholipid hydroperoxide glutathione peroxidase 1, chloroplastic OS=Arabidopsis thaliana GN=GPX1 PE=2 SV=2	CAC1570/1e-43/---	mdm:103442282/2e-95/phospholipid hydroperoxide glutathione peroxidase 1, chloroplastic-like; K00432 glutathione peroxidase [EC:1.11.1.9]	PTHR11592/1.3E-130/--	NA
CL7129.Contig1_All	1768	215.8	31.65	-2.76942	0	0	Down	gi|661882999|emb|CDP13207.1|/0/unnamed protein product [Coffea canephora]	gi|225313375|dbj|AK320519.1|/0.0/Solanum lycopersicum cDNA, clone: LEFL1010BB04, HTC in leaf	sp|Q9S7E9|GGT2_ARATH/0.0/Glutamate--glyoxylate aminotransferase 2 OS=Arabidopsis thaliana GN=GGAT2 PE=1 SV=1	SPBC582.08/5e-109/---	cit:102611899/0.0/glutamate--glyoxylate aminotransferase 2-like; K14272 glutamate--glyoxylate aminotransferase [EC:2.6.1.4 2.6.1.2 2.6.1.44]	PTHR11751/8.1E-305/--	NA
CL7129.Contig3_All	2097	227.38	21.71	-3.38867	0	0	Down	gi|661882999|emb|CDP13207.1|/0/unnamed protein product [Coffea canephora]	gi|225313375|dbj|AK320519.1|/0.0/Solanum lycopersicum cDNA, clone: LEFL1010BB04, HTC in leaf	sp|Q9S7E9|GGT2_ARATH/0.0/Glutamate--glyoxylate aminotransferase 2 OS=Arabidopsis thaliana GN=GGAT2 PE=1 SV=1	SPBC582.08/4e-109/---	cit:102611899/0.0/glutamate--glyoxylate aminotransferase 2-like; K14272 glutamate--glyoxylate aminotransferase [EC:2.6.1.4 2.6.1.2 2.6.1.44]	PTHR11751/0.0/--	NA
CL7201.Contig1_All	1295	218.65	39.09	-2.48375	0	0	Down	gi|590691858|ref|XP_007043900.1|/1.53604e-100/Peptidyl-prolyl cis-trans isomerase isoform 1 [Theobroma cacao] &gt;gi|590691862|ref|XP_007043901.1| Peptidyl-prolyl cis-trans isomerase isoform 1 [Theobroma cacao] &gt;gi|508707835|gb|EOX99731.1| Peptidyl-prolyl cis-trans isomerase isoform 1 [Theobroma cacao] &gt;gi|508707836|gb|EOX99732.1| Peptidyl-prolyl cis-trans isomerase isoform 1 [Theobroma cac…	gi|359473788|ref|XM_002264994.2|/2e-95/PREDICTED: Vitis vinifera peptidyl-prolyl cis-trans isomerase CYP20-2, chloroplastic-like (LOC100248997), mRNA	sp|Q9ASS6|CP20B_ARATH/5e-92/Peptidyl-prolyl cis-trans isomerase CYP20-2, chloroplastic OS=Arabidopsis thaliana GN=CYP20-2 PE=1 SV=1	SPBC28F2.03/5e-53/---	tcc:TCM_008593/3e-101/Peptidyl-prolyl cis-trans isomerase isoform 1; K03768 peptidyl-prolyl cis-trans isomerase B (cyclophilin B) [EC:5.2.1.8]	PTHR11071/2.0E-127/--	biological_process:GO:0006457//protein folding;GO:0000413//protein peptidyl-prolyl isomerization;molecular_function:GO:0003755//peptidyl-prolyl cis-trans isomerase activity;
CL7227.Contig1_All	2025	263.86	2.43	-6.76267	0	0	Down	gi|698582538|ref|XP_009777853.1|/2.07572e-178/PREDICTED: cannabidiolic acid synthase-like [Nicotiana sylvestris]	gi|470118644|ref|XM_004295385.1|/4e-11/PREDICTED: Fragaria vesca subsp. vesca tetrahydrocannabinolic acid synthase-like (LOC101306416), mRNA	sp|Q8GTB6|THCAS_CANSA/6e-142/Tetrahydrocannabinolic acid synthase OS=Cannabis sativa PE=1 SV=1	BS_yvdP/7e-34/---	atr:18439768/6e-07/cytokinin dehydrogenase 7; K00279 cytokinin dehydrogenase [EC:1.5.99.12]	PS51387/16.523/PCMH-type FAD-binding domain profile.	NA
CL7291.Contig1_All	1288	1707.77	5.5	-8.27847	0	0	Down	gi|645264703|ref|XP_008237804.1|/5.43037e-144/PREDICTED: chlorophyll a-b binding protein CP26, chloroplastic [Prunus mume]	gi|225311886|dbj|AK319625.1|/1e-141/Solanum lycopersicum cDNA, clone: LEFL1081DC02, HTC in leaf	sp|Q9XF89|CB5_ARATH/3e-132/Chlorophyll a-b binding protein CP26, chloroplastic OS=Arabidopsis thaliana GN=LHCB5 PE=1 SV=1	NA	pmum:103336533/1e-144/chlorophyll a-b binding protein CP26, chloroplastic; K08916 light-harvesting complex II chlorophyll a/b binding protein 5	PTHR21649/4.0E-166/--	biological_process:GO:0009765//photosynthesis, light harvesting;cellular_component:GO:0016020//membrane;GO:0009507//chloroplast;molecular_function:GO:0046872//metal ion binding;
CL739.Contig1_All	1660	242.39	51.97	-2.22158	0	0	Down	gi|566213554|ref|XP_006371718.1|/4.45498e-152/hypothetical protein POPTR_0018s00850g [Populus trichocarpa] &gt;gi|550317748|gb|ERP49515.1| hypothetical protein POPTR_0018s00850g [Populus trichocarpa]	gi|188474276|gb|EU679374.1|/2e-12/Solanum tuberosum BURP domain-containing protein mRNA, complete cds	sp|Q08298|RD22_ARATH/3e-122/Dehydration-responsive protein RD22 OS=Arabidopsis thaliana GN=RD22 PE=2 SV=1	NA	bvg:104885038/6e-36/filaggrin-like; K12472 epidermal growth factor receptor substrate 15	SM01045/1.9E-95/--	NA
CL7448.Contig2_All	2179	540.93	39.14	-3.78873	0	0	Down	gi|719979721|ref|XP_010249575.1|/0/PREDICTED: ruBisCO large subunit-binding protein subunit beta, chloroplastic [Nelumbo nucifera]	gi|225442530|ref|XM_002284098.1|/0.0/PREDICTED: Vitis vinifera ruBisCO large subunit-binding protein subunit beta, chloroplastic-like (LOC100261815), mRNA	sp|Q9LJE4|CPNB2_ARATH/0.0/Chaperonin 60 subunit beta 2, chloroplastic OS=Arabidopsis thaliana GN=CPN60B2 PE=1 SV=1	alr1896/6e-175/---	vvi:100261815/0.0/ruBisCO large subunit-binding protein subunit beta, chloroplastic; K04077 chaperonin GroEL	PTHR11353:SF8/0.0/--	biological_process:GO:0042026//protein refolding;cellular_component:GO:0005737//cytoplasm;molecular_function:GO:0005524//ATP binding;
CL7448.Contig4_All	2392	428.46	44.16	-3.27835	0	0	Down	gi|719979721|ref|XP_010249575.1|/0/PREDICTED: ruBisCO large subunit-binding protein subunit beta, chloroplastic [Nelumbo nucifera]	gi|225442530|ref|XM_002284098.1|/0.0/PREDICTED: Vitis vinifera ruBisCO large subunit-binding protein subunit beta, chloroplastic-like (LOC100261815), mRNA	sp|P21240|CPNB1_ARATH/0.0/Chaperonin 60 subunit beta 1, chloroplastic OS=Arabidopsis thaliana GN=CPN60B1 PE=1 SV=3	alr1896/8e-174/---	vvi:100261815/0.0/ruBisCO large subunit-binding protein subunit beta, chloroplastic; K04077 chaperonin GroEL	PTHR11353/0.0/--	biological_process:GO:0042026//protein refolding;cellular_component:GO:0005737//cytoplasm;molecular_function:GO:0005524//ATP binding;
CL7540.Contig1_All	1930	195.24	8.92	-4.45206	0	0	Down	gi|697148293|ref|XP_009628327.1|/0/PREDICTED: elongation factor TuA, chloroplastic [Nicotiana tomentosiformis]	gi|459240|dbj|D11470.1|TOBTUFB2/0.0/Nicotiana sylvestris tufB gene for chloroplast elongation factor TuB, complete cds	sp|Q43364|EFTUB_NICSY/0.0/Elongation factor TuB, chloroplastic OS=Nicotiana sylvestris GN=TUFB PE=1 SV=1	all4337/0.0/---	sot:102585459/0.0/elongation factor TuA, chloroplastic-like; K02358 elongation factor Tu	PTHR23115/5.1E-293/--	NA
CL7540.Contig2_All	1947	317.45	28.87	-3.45889	0	0	Down	gi|697148293|ref|XP_009628327.1|/0/PREDICTED: elongation factor TuA, chloroplastic [Nicotiana tomentosiformis]	gi|459240|dbj|D11470.1|TOBTUFB2/0.0/Nicotiana sylvestris tufB gene for chloroplast elongation factor TuB, complete cds	sp|Q43364|EFTUB_NICSY/0.0/Elongation factor TuB, chloroplastic OS=Nicotiana sylvestris GN=TUFB PE=1 SV=1	all4337/0.0/---	sot:102585459/0.0/elongation factor TuA, chloroplastic-like; K02358 elongation factor Tu	PTHR23115/5.1E-293/--	NA
CL7666.Contig1_All	1099	138.11	0.8	-7.4316	0	0	Down	gi|698588283|ref|XP_009779414.1|/5.4288e-78/PREDICTED: uncharacterized protein LOC104228628 [Nicotiana sylvestris]	gi|225321217|dbj|AK325428.1|/2e-42/Solanum lycopersicum cDNA, clone: LEFL1096CB08, HTC in leaf	NA	NA	NA	NA	NA
CL7706.Contig2_All	771	116.94	17.76	-2.71907	5.3281e-277	2.4658e-275	Down	gi|604328841|gb|EYU34323.1|/4.27151e-40/hypothetical protein MIMGU_mgv1a015658mg [Erythranthe guttata]	gi|225311328|dbj|AK319467.1|/7e-26/Solanum lycopersicum cDNA, clone: LEFL1004AF11, HTC in leaf	sp|P23326|RK35_SPIOL/6e-37/50S ribosomal protein L35, chloroplastic OS=Spinacia oleracea GN=RPL35 PE=1 SV=1	asr3427/2e-12/---	egr:104437506/1e-35/50S ribosomal protein L35, chloroplastic; K02916 large subunit ribosomal protein L35	PF01632/1.5E-22/Ribosomal protein L35	NA
CL7810.Contig1_All	1553	141.54	11.49	-3.62276	0	0	Down	gi|697113533|ref|XP_009610649.1|/0/PREDICTED: uroporphyrinogen decarboxylase, chloroplastic [Nicotiana tomentosiformis]	gi|359486346|ref|XM_002274349.2|/1e-128/PREDICTED: Vitis vinifera uroporphyrinogen decarboxylase, chloroplastic-like (LOC100257034), mRNA	sp|Q42967|DCUP_TOBAC/0.0/Uroporphyrinogen decarboxylase, chloroplastic OS=Nicotiana tabacum GN=DCUP PE=1 SV=1	slr0536/1e-123/---	sot:102582223/0.0/uroporphyrinogen decarboxylase, chloroplastic-like; K01599 uroporphyrinogen decarboxylase [EC:4.1.1.37]	PTHR21091:SF85/2.2E-247/--	NA
CL7832.Contig2_All	3718	506.74	2.19	-7.85417	0	0	Down	gi|698502986|ref|XP_009797115.1|/0/PREDICTED: glycine dehydrogenase (decarboxylating), mitochondrial [Nicotiana sylvestris]	gi|357437448|ref|XM_003588952.1|/0.0/Medicago truncatula Glycine dehydrogenase P protein (MTR_1g016230) mRNA, complete cds	sp|O49954|GCSP_SOLTU/0.0/Glycine dehydrogenase (decarboxylating), mitochondrial OS=Solanum tuberosum GN=GDCSP PE=2 SV=1	all4607_2/0.0/---	sot:102601213/0.0/gdcsP; glycine dehydrogenase [decarboxylating], mitochondrial-like; K00281 glycine dehydrogenase [EC:1.4.4.2]	PTHR11773/0.0/--	NA
CL7851.Contig3_All	1884	104.56	4.4	-4.57068	0	0	Down	gi|296802978|gb|ADA68870.2|/0/delta-6 desaturase [Echium amoenum]	gi|296802977|gb|GU237486.2|/0.0/Echium amoenum delta-6 desaturase (d6-des) mRNA, complete cds	sp|Q43469|SLD1_HELAN/1e-164/Delta(8)-fatty-acid desaturase OS=Helianthus annuus GN=sld1 PE=1 SV=1	Rv3229c/2e-09/---	sly:101257882/0.0/delta(8)-fatty-acid desaturase 2-like; K13076 delta8-fatty-acid desaturase [EC:1.14.19.4]	PTHR19353:SF20/2.0E-178/--	NA
CL7968.Contig1_All	2059	575.61	1.15	-8.96731	0	0	Down	gi|697177457|ref|XP_009597687.1|/0/PREDICTED: serine hydroxymethyltransferase, mitochondrial isoform X2 [Nicotiana tomentosiformis]	gi|359495797|ref|XM_002262836.2|/0.0/PREDICTED: Vitis vinifera serine hydroxymethyltransferase, mitochondrial-like (LOC100243424), mRNA	sp|P50433|GLYM_SOLTU/0.0/Serine hydroxymethyltransferase, mitochondrial OS=Solanum tuberosum PE=2 SV=1	SPAC18G6.04c/3e-165/---	sot:102591486/0.0/SHMT; serine hydroxymethyltransferase, mitochondrial-like (EC:2.1.2.1); K00600 glycine hydroxymethyltransferase [EC:2.1.2.1]	PF00464/6.2E-211/Serine hydroxymethyltransferase	biological_process:GO:0006544//glycine metabolic process;GO:0035999//tetrahydrofolate interconversion;GO:0006563//L-serine metabolic process;cellular_component:GO:0005739//mitochondrion;molecular_function:GO:0004372//glycine hydroxymethyltransferase activity;GO:0030170//pyridoxal phosphate binding;
CL7970.Contig1_All	2180	197.37	12.57	-3.97285	0	0	Down	gi|387763758|gb|AFJ94677.1|/0/carotenoid cleavage dioxygenase 1 [Vitis vinifera]	gi|90991009|dbj|AB219168.1|/1e-115/Citrus limon CitCCD1 mRNA for carotenoid cleavage dioxygenase1, partial cds	sp|Q94IR2|CCD1_PHAVU/0.0/Carotenoid 9,10(9',10')-cleavage dioxygenase 1 OS=Phaseolus vulgaris GN=CCD1 PE=1 SV=1	all1106/3e-98/---	vvi:100232972/0.0/CCD1; 9,10[9',10']carotenoid cleavage dioxygenase; K11159 carotenoid cleavage dioxygenase	PTHR10543/2.6E-219/--	molecular_function:GO:0016702//oxidoreductase activity, acting on single donors with incorporation of molecular oxygen, incorporation of two atoms of oxygen;
CL8004.Contig1_All	3152	267.65	48.18	-2.47384	0	0	Down	gi|116294315|gb|ABJ98314.1|/0/monosaccharide transporter 2 [Olea europaea]	gi|350538320|ref|NM_001247920.1|/1e-73/Solanum lycopersicum hexose transporter 1 (ht1), mRNA >gi|260619532|gb|GQ911580.1| Solanum lycopersicum hexose transporter 1 (HT1) mRNA, complete cds	sp|Q41144|STC_RICCO/7e-176/Sugar carrier protein C OS=Ricinus communis GN=STC PE=2 SV=1	sll0771/5e-41/---	sot:102593131/1e-40/inositol transporter 1-like; K08150 MFS transporter, SP family, solute carrier family 2 (myo-inositol transporter), member 13	PTHR24063:SF312/2.0E-234/--	NA
CL8004.Contig3_All	1956	432.99	68.84	-2.65301	0	0	Down	gi|116294315|gb|ABJ98314.1|/0/monosaccharide transporter 2 [Olea europaea]	gi|116294314|gb|DQ087177.2|/1e-105/Olea europaea monosaccharide transporter 2 (MST2) mRNA, complete cds	sp|Q41144|STC_RICCO/0.0/Sugar carrier protein C OS=Ricinus communis GN=STC PE=2 SV=1	L140856/4e-56/---	sot:102593131/6e-57/inositol transporter 1-like; K08150 MFS transporter, SP family, solute carrier family 2 (myo-inositol transporter), member 13	PF00083/6.5E-134/Sugar (and other) transporter	NA
CL8007.Contig1_All	2399	158.86	7.78	-4.35184	0	0	Down	gi|661887383|emb|CDP09163.1|/0/unnamed protein product [Coffea canephora]	gi|47104154|gb|BT012739.1|/0.0/Lycopersicon esculentum clone 113677R, mRNA sequence	sp|O82392|THIC_ARATH/0.0/Phosphomethylpyrimidine synthase, chloroplastic OS=Arabidopsis thaliana GN=THIC PE=1 SV=1	BH1933/0.0/---	bvg:104899992/0.0/phosphomethylpyrimidine synthase, chloroplastic; K03147 phosphomethylpyrimidine synthase [EC:4.1.99.17]	PTHR30557:SF1/0.0/--	NA
CL814.Contig1_All	949	873.8	5.52	-7.30649	0	0	Down	gi|413968454|gb|AFW90564.1|/1.74988e-63/photosystem I reaction center V (chloroplast) [Solanum tuberosum]	gi|160956022|emb|CU225692.1|/3e-47/Populus EST from leave	sp|P12357|PSAG_SPIOL/3e-52/Photosystem I reaction center subunit V, chloroplastic OS=Spinacia oleracea GN=PSAG PE=1 SV=1	NA	sly:101263732/7e-64/photosystem I reaction center subunit V, chloroplastic; K08905 photosystem I subunit V	PF01241/9.5E-36/Photosystem I psaG / psaK	NA
CL814.Contig2_All	753	609.1	4.55	-7.06467	0	0	Down	gi|413968454|gb|AFW90564.1|/2.92212e-62/photosystem I reaction center V (chloroplast) [Solanum tuberosum]	gi|413968453|gb|JX576208.1|/1e-42/Solanum tuberosum clone St-TNT23 photosystem I reaction center V mRNA, complete cds; chloroplast	sp|P12357|PSAG_SPIOL/2e-52/Photosystem I reaction center subunit V, chloroplastic OS=Spinacia oleracea GN=PSAG PE=1 SV=1	NA	sot:102593231/9e-63/photosystem I reaction center subunit V, chloroplastic-like; K08905 photosystem I subunit V	PF01241/9.2E-36/Photosystem I psaG / psaK	NA
CL814.Contig3_All	1578	196.27	3.44	-5.83429	0	0	Down	gi|413968454|gb|AFW90564.1|/8.91223e-62/photosystem I reaction center V (chloroplast) [Solanum tuberosum]	gi|123237488|emb|CU207236.5|/5e-41/M.truncatula DNA sequence from clone MTH2-56B11 on chromosome 3, complete sequence	sp|P12357|PSAG_SPIOL/5e-52/Photosystem I reaction center subunit V, chloroplastic OS=Spinacia oleracea GN=PSAG PE=1 SV=1	NA	sot:102593231/3e-62/photosystem I reaction center subunit V, chloroplastic-like; K08905 photosystem I subunit V	PF01241/9.2E-36/Photosystem I psaG / psaK	NA
CL8162.Contig2_All	1010	202.51	14.35	-3.81887	0	0	Down	gi|697131037|ref|XP_009619574.1|/3.49585e-89/PREDICTED: 50S ribosomal protein L10, chloroplastic [Nicotiana tomentosiformis]	gi|225311382|dbj|AK319521.1|/3e-50/Solanum lycopersicum cDNA, clone: LEFL1030BD08, HTC in leaf	sp|O80362|RK10_TOBAC/2e-89/50S ribosomal protein L10, chloroplastic OS=Nicotiana tabacum GN=RPL10 PE=2 SV=1	TM0456/4e-18/---	sot:102606013/1e-89/50S ribosomal protein L10, chloroplastic-like; K02864 large subunit ribosomal protein L10	PTHR11560:SF8/3.8E-53/--	NA
CL8205.Contig2_All	1749	144.76	2.1	-6.10713	0	0	Down	gi|661885347|emb|CDP11022.1|/0/unnamed protein product [Coffea canephora]	gi|225311854|dbj|AK319593.1|/1e-127/Solanum lycopersicum cDNA, clone: LEFL1070BF02, HTC in leaf	sp|O82660|P2SAF_ARATH/3e-176/Photosystem II stability/assembly factor HCF136, chloroplastic OS=Arabidopsis thaliana GN=HCF136 PE=1 SV=1	slr2034/8e-82/---	NA	PTHR32010:SF6/7.7E-222/--	NA
CL8327.Contig1_All	1376	669.62	1.84	-8.50749	0	0	Down	gi|590708886|ref|XP_007048403.1|/2.46865e-65/Photosystem I reaction center subunit PSI [Theobroma cacao] &gt;gi|508700664|gb|EOX92560.1| Photosystem I reaction center subunit PSI [Theobroma cacao]	gi|449507489|ref|XM_004162999.1|/3e-57/PREDICTED: Cucumis sativus photosystem I reaction center subunit N, chloroplastic-like (LOC101204396), mRNA	sp|P49107|PSAN_ARATH/1e-59/Photosystem I reaction center subunit N, chloroplastic OS=Arabidopsis thaliana GN=PSAN PE=1 SV=2	NA	tcc:TCM_001498/4e-66/Photosystem I reaction center subunit PSI; K02701 photosystem I subunit PsaN	PF05479/2.0E-68/Photosystem I reaction centre subunit N (PSAN or PSI-N)	NA
CL8347.Contig1_All	837	861.71	15.73	-5.77561	0	0	Down	gi|702314027|ref|XP_010051492.1|/6.95049e-42/PREDICTED: mechanosensitive ion channel protein 10-like [Eucalyptus grandis]	gi|160959699|emb|CU227609.1|/1e-15/Populus EST from severe drought-stressed leaves	NA	NA	vcn:VOLCADRAFT_106026/5e-10/psbx; hypothetical protein; K02259 cytochrome c oxidase assembly protein subunit 15	PF06596/2.7E-15/Photosystem II reaction centre X protein (PsbX)	NA
CL8347.Contig2_All	741	343.31	1.42	-7.91748	0	0	Down	gi|566176443|ref|XP_006381647.1|/6.07914e-41/membrane family protein [Populus trichocarpa] &gt;gi|550336355|gb|ERP59444.1| membrane family protein [Populus trichocarpa]	gi|33520420|gb|AY340642.1|/4e-18/Trifolium pratense ultraviolet-B-repressible protein mRNA, complete cds	NA	NA	vcn:VOLCADRAFT_106026/4e-10/psbx; hypothetical protein; K02259 cytochrome c oxidase assembly protein subunit 15	PF06596/2.2E-15/Photosystem II reaction centre X protein (PsbX)	NA
CL8360.Contig2_All	3985	121.52	1.37	-6.47087	0	0	Down	gi|720091083|ref|XP_010245313.1|/0/PREDICTED: protochlorophyllide reductase-like [Nelumbo nucifera]	gi|225446945|ref|XM_002263964.1|/1e-163/PREDICTED: Vitis vinifera protochlorophyllide reductase, chloroplastic-like, transcript variant 1 (LOC100241491), mRNA	sp|Q9SDT1|POR_DAUCA/0.0/Protochlorophyllide reductase, chloroplastic OS=Daucus carota GN=POR1 PE=2 SV=1	all1743/3e-102/---	vvi:100241491/0.0/protochlorophyllide reductase; K00218 protochlorophyllide reductase [EC:1.3.1.33]	PR01950/1.0E-47/LanC-like protein superfamily signature	biological_process:GO:0009723//response to ethylene;GO:0055114//oxidation-reduction process;cellular_component:GO:0016020//membrane;molecular_function:GO:0000166//nucleotide binding;GO:0016630//protochlorophyllide reductase activity;
CL8379.Contig1_All	1475	176.49	35.62	-2.30883	0	0	Down	gi|697117878|ref|XP_009612878.1|/1.30755e-59/PREDICTED: blue copper protein-like [Nicotiana tomentosiformis]	NA	sp|Q9T076|ENL2_ARATH/1e-28/Early nodulin-like protein 2 OS=Arabidopsis thaliana GN=At4g27520 PE=1 SV=1	Rv3876/1e-13/---	sot:102593556/3e-20/formin-like protein 20-like; K02184 formin 2	PF02298/1.8E-24/Plastocyanin-like domain	NA
CL8528.Contig1_All	1238	372.71	1.7	-7.77637	0	0	Down	gi|224128069|ref|XP_002320236.1|/1.43144e-61/Thylakoid membrane phosphoprotein 14 kDa [Populus trichocarpa] &gt;gi|222861009|gb|EEE98551.1| Thylakoid membrane phosphoprotein 14 kDa [Populus trichocarpa]	gi|160950188|emb|CU228958.1|/4e-47/Populus EST from severe drought-stressed leaves	sp|Q8LCA1|CUT1B_ARATH/1e-51/Protein CURVATURE THYLAKOID 1B, chloroplastic OS=Arabidopsis thaliana GN=CURT1B PE=1 SV=2	NA	NA	PF14159/8.0E-26/CAAD domains of cyanobacterial aminoacyl-tRNA synthetase	NA
CL8528.Contig2_All	330	227.05	1.82	-6.96293	0	0	Down	gi|351723855|ref|NP_001238573.1|/5.28599e-28/uncharacterized protein LOC100306676 [Glycine max]	gi|160950188|emb|CU228958.1|/5e-31/Populus EST from severe drought-stressed leaves	sp|Q8LCA1|CUT1B_ARATH/5e-29/Protein CURVATURE THYLAKOID 1B, chloroplastic OS=Arabidopsis thaliana GN=CURT1B PE=1 SV=2	NA	NA	PF14159/2.4E-16/CAAD domains of cyanobacterial aminoacyl-tRNA synthetase	NA
CL8541.Contig4_All	999	167.25	0.19	-9.78179	0	0	Down	gi|225424556|ref|XP_002285325.1|/1.15917e-60/PREDICTED: photosystem II core complex proteins psbY, chloroplastic-like [Vitis vinifera]	gi|290789823|gb|AC240215.3|/8e-14/Solanum lycopersicum strain Heinz 1706 chromosome 10 clone hba-88g8 map 10, complete sequence	sp|P80470|PSBY_SPIOL/2e-49/Photosystem II core complex proteins psbY, chloroplastic OS=Spinacia oleracea GN=PSBY PE=1 SV=2	NA	vvi:100252545/2e-61/photosystem II core complex proteins psbY, chloroplastic; K02723 photosystem II PsbY protein	PF06298/3.0E-8/Photosystem II protein Y (PsbY)	NA
CL8541.Contig5_All	883	283.42	0.38	-9.54273	0	0	Down	gi|225424556|ref|XP_002285325.1|/8.59665e-62/PREDICTED: photosystem II core complex proteins psbY, chloroplastic-like [Vitis vinifera]	gi|290789823|gb|AC240215.3|/7e-14/Solanum lycopersicum strain Heinz 1706 chromosome 10 clone hba-88g8 map 10, complete sequence	sp|P80470|PSBY_SPIOL/1e-52/Photosystem II core complex proteins psbY, chloroplastic OS=Spinacia oleracea GN=PSBY PE=1 SV=2	NA	vvi:100252545/2e-62/photosystem II core complex proteins psbY, chloroplastic; K02723 photosystem II PsbY protein	PF06298/2.9E-8/Photosystem II protein Y (PsbY)	NA
CL8671.Contig1_All	1337	1447.89	3.73	-8.60056	0	0	Down	gi|460393734|ref|XP_004242464.1|/8.1076e-106/PREDICTED: photosystem I reaction center subunit XI, chloroplastic [Solanum lycopersicum]	gi|148538033|dbj|AK246799.1|/1e-65/Solanum lycopersicum cDNA, clone: FC24CF01, HTC in fruit	sp|Q9SUI4|PSAL_ARATH/8e-100/Photosystem I reaction center subunit XI, chloroplastic OS=Arabidopsis thaliana GN=PSAL PE=1 SV=2	NA	sly:101265249/1e-106/photosystem I reaction center subunit XI, chloroplastic; K02699 photosystem I subunit XI	PF02605/6.3E-59/Photosystem I reaction centre subunit XI	NA
CL8689.Contig2_All	1918	148.3	36.45	-2.02453	0	0	Down	gi|604346393|gb|EYU44856.1|/0/hypothetical protein MIMGU_mgv1a006274mg [Erythranthe guttata]	gi|225312770|dbj|AK320113.1|/1e-97/Solanum lycopersicum cDNA, clone: LEFL1005BA04, HTC in leaf	sp|Q9FKS8|LHT1_ARATH/0.0/Lysine histidine transporter 1 OS=Arabidopsis thaliana GN=LHT1 PE=1 SV=1	YJR001w/4e-12/---	brp:103868752/5e-156/lysine histidine transporter-like 1; K14209 solute carrier family 36 (proton-coupled amino acid transporter)	PTHR22950:SF204/1.8E-298/--	NA
CL8689.Contig3_All	1869	149.14	36.26	-2.04022	0	0	Down	gi|641836731|gb|KDO55693.1|/0/hypothetical protein CISIN_1g013039mg [Citrus sinensis]	gi|225312770|dbj|AK320113.1|/1e-100/Solanum lycopersicum cDNA, clone: LEFL1005BA04, HTC in leaf	sp|Q9FKS8|LHT1_ARATH/0.0/Lysine histidine transporter 1 OS=Arabidopsis thaliana GN=LHT1 PE=1 SV=1	YJR001w/4e-12/---	brp:103868752/5e-156/lysine histidine transporter-like 1; K14209 solute carrier family 36 (proton-coupled amino acid transporter)	PTHR22950/1.2E-298/--	NA
CL8715.Contig1_All	1186	736.25	2.71	-8.08576	0	0	Down	gi|674252087|gb|KFK44852.1|/1.26596e-51/hypothetical protein AALP_AA1G310700 [Arabis alpina]	gi|225311348|dbj|AK319487.1|/2e-55/Solanum lycopersicum cDNA, clone: LEFL1010BC12, HTC in leaf	sp|Q9SUI5|PSAK_ARATH/3e-53/Photosystem I reaction center subunit psaK, chloroplastic OS=Arabidopsis thaliana GN=PSAK PE=2 SV=2	NA	brp:103835217/4e-52/photosystem I reaction center subunit psaK, chloroplastic; K02698 photosystem I subunit X	PS01026/-/Photosystem I psaG and psaK proteins signature.	biological_process:GO:0019344//cysteine biosynthetic process;GO:0070838//divalent metal ion transport;GO:0015979//photosynthesis;GO:0030003//cellular cation homeostasis;cellular_component:GO:0009535//chloroplast thylakoid membrane;GO:0009522//photosystem I;
CL8733.Contig1_All	1565	2451.09	306.51	-2.99942	0	0	Down	gi|661896523|emb|CDO99712.1|/2.03243e-175/unnamed protein product [Coffea canephora]	gi|558695703|gb|KF569597.1|/1e-137/Phaseolus vulgaris clone BE306 thiamin biosynthetic enzyme mRNA, complete cds	sp|F6H7K5|THI42_VITVI/8e-163/Thiamine thiazole synthase 2, chloroplastic OS=Vitis vinifera GN=THI1-2 PE=3 SV=1	SPBC26H8.01/7e-95/---	cit:102629135/7e-162/thiamine thiazole synthase 2, chloroplastic-like; K03146 thiamine thiazole synthase	PTHR10617/2.9E-112/--	NA
CL8958.Contig1_All	1733	215.89	1.25	-7.43222	0	0	Down	gi|643710308|gb|KDP24515.1|/0/hypothetical protein JCGZ_25079 [Jatropha curcas]	gi|359481706|ref|XM_002276531.2|/0.0/PREDICTED: Vitis vinifera fructose-1,6-bisphosphatase, chloroplastic-like (LOC100240924), mRNA	sp|P46275|F16P1_PEA/0.0/Fructose-1,6-bisphosphatase, chloroplastic OS=Pisum sativum GN=FBP PE=1 SV=2	VC2544/6e-79/---	jcu:105646664/0.0/fructose-1,6-bisphosphatase, chloroplastic; K03841 fructose-1,6-bisphosphatase I [EC:3.1.3.11]	PTHR11556:SF7/9.2E-275/--	biological_process:GO:0009773//photosynthetic electron transport in photosystem I;GO:0009409//response to cold;GO:0005975//carbohydrate metabolic process;cellular_component:GO:0048046//apoplast;GO:0010319//stromule;GO:0009570//chloroplast stroma;molecular_function:GO:0042132//fructose 1,6-bisphosphate 1-phosphatase activity;
CL9043.Contig2_All	981	297.64	1	-8.21742	0	0	Down	gi|449447890|ref|XP_004141699.1|/2.34084e-82/PREDICTED: auxin-binding protein ABP19a-like [Cucumis sativus] &gt;gi|449480531|ref|XP_004155922.1| PREDICTED: auxin-binding protein ABP19a-like [Cucumis sativus] &gt;gi|700190259|gb|KGN45492.1| hypothetical protein Csa_7G450510 [Cucumis sativus]	gi|1916806|gb|U81162.1|PPU81162/3e-10/Prunus persica auxin-binding protein (ABP20) mRNA, complete cds	sp|Q9ZRA4|AB19A_PRUPE/5e-82/Auxin-binding protein ABP19a OS=Prunus persica GN=ABP19A PE=3 SV=1	NA	sly:101250545/9e-28/uncharacterized LOC101250545; K11426 SET and MYND domain-containing protein	PS00725/-/Germin family signature.	NA
CL9083.Contig1_All	2794	136.64	18.24	-2.9052	0	0	Down	gi|661887392|emb|CDP09172.1|/0/unnamed protein product [Coffea canephora]	gi|225321483|dbj|AK319350.1|/1e-30/Solanum lycopersicum cDNA, clone: LEFL1089DB10, HTC in leaf	NA	NA	NA	PS50005/5.487/TPR repeat profile.	NA
CL9121.Contig1_All	744	132.04	2.89	-5.51376	0	0	Down	gi|697164526|ref|XP_009591073.1|/3.37158e-31/PREDICTED: peamaclein-like [Nicotiana tomentosiformis]	gi|485451295|gb|KC807998.1|/6e-11/Solanum habrochaites isolate LA1778 chromosome 8 terpene biosynthesis gene locus, partial sequence	sp|P86888|PMLN_PRUPE/2e-28/Peamaclein OS=Prunus persica PE=1 SV=1	NA	NA	PF02704/1.0E-23/Gibberellin regulated protein	NA
CL9127.Contig1_All	798	114.95	0.77	-7.22193	0	0	Down	gi|698548580|ref|XP_009768375.1|/1.51894e-27/PREDICTED: uncharacterized protein LOC104219388 [Nicotiana sylvestris]	gi|388502393|gb|BT139468.1|/2e-07/Medicago truncatula clone JCVI-FLMt-6H20 unknown mRNA	NA	NA	NA	PF11493/1.1E-22/Thylakoid soluble phosphoprotein TSP9	NA
CL9231.Contig1_All	1221	1911.38	7.33	-8.02659	0	0	Down	gi|720099079|ref|XP_010247826.1|/1.43133e-114/PREDICTED: oxygen-evolving enhancer protein 2, chloroplastic-like [Nelumbo nucifera]	gi|19910|emb|X55354.1|/2e-46/N. tabacum mRNA for a photosystem II 23kDa polypeptide	sp|P18212|PSBP2_TOBAC/2e-113/Oxygen-evolving enhancer protein 2-2, chloroplastic OS=Nicotiana tabacum GN=PSBP2 PE=1 SV=2	NA	pmum:103328945/5e-114/oxygen-evolving enhancer protein 2, chloroplastic; K02717 photosystem II oxygen-evolving enhancer protein 2	PF01789/2.9E-53/PsbP	NA
CL9352.Contig1_All	1893	696.57	73.14	-3.25154	0	0	Down	gi|193290696|gb|ACF17656.1|/0/putative glutamine synthase 2 [Capsicum annuum]	gi|40457327|gb|AY426758.1|/0.0/Nicotiana attenuata glutamine synthetase GS58 mRNA, complete cds; nuclear gene for plastid product	sp|O22506|GLNA2_DAUCA/0.0/Glutamine synthetase, chloroplastic OS=Daucus carota GN=GLN2 PE=2 SV=1	YPR035w/3e-111/---	sly:543998/0.0/gs; glutamine synthetase, chloroplastic; K01915 glutamine synthetase [EC:6.3.1.2]	PTHR20852:SF53/1.6E-293/--	NA
CL9352.Contig2_All	1738	114.85	0.91	-6.97967	0	0	Down	gi|604347349|gb|EYU45601.1|/0/hypothetical protein MIMGU_mgv1a007136mg [Erythranthe guttata]	gi|40457327|gb|AY426758.1|/0.0/Nicotiana attenuata glutamine synthetase GS58 mRNA, complete cds; nuclear gene for plastid product	sp|O22506|GLNA2_DAUCA/0.0/Glutamine synthetase, chloroplastic OS=Daucus carota GN=GLN2 PE=2 SV=1	YPR035w/4e-113/---	sly:543998/0.0/gs; glutamine synthetase, chloroplastic; K01915 glutamine synthetase [EC:6.3.1.2]	PS00180/-/Glutamine synthetase signature 1.	NA
CL9357.Contig4_All	1835	903.47	1.33	-9.40791	0	0	Down	gi|658022064|ref|XP_008346447.1|/0/PREDICTED: glyceraldehyde-3-phosphate dehydrogenase B, chloroplastic [Malus domestica]	gi|47104179|gb|BT012764.1|/0.0/Lycopersicon esculentum clone 113710R, mRNA sequence	sp|P12859|G3PB_PEA/0.0/Glyceraldehyde-3-phosphate dehydrogenase B, chloroplastic OS=Pisum sativum GN=GAPB PE=1 SV=2	sll1342/3e-132/---	pop:POPTR_0005s27550g/0.0/POPTRDRAFT_831715; glyceraldehyde-3-phosphate dehydrogenase family protein; K05298 glyceraldehyde-3-phosphate dehydrogenase (NADP+) (phosphorylating) [EC:1.2.1.13]	SM00846/2.9E-76/Glyceraldehyde 3-phosphate dehydrogenase, NAD binding domain	biological_process:GO:0006006//glucose metabolic process;GO:0009409//response to cold;GO:0009416//response to light stimulus;GO:0055114//oxidation-reduction process;GO:0009744//response to sucrose;GO:0046686//response to cadmium ion;cellular_component:GO:0048046//apoplast;GO:0009535//chloroplast thylakoid membrane;GO:0009941//chloroplast envelope;GO:0010319//stromule;GO:0009570//chloroplast strom…
CL9554.Contig1_All	988	604.56	2.92	-7.69377	0	0	Down	gi|590691514|ref|XP_007043804.1|/3.44494e-33/Light-regulated protein precursor, putative isoform 1 [Theobroma cacao] &gt;gi|590691518|ref|XP_007043805.1| Light-regulated protein precursor, putative isoform 1 [Theobroma cacao] &gt;gi|508707739|gb|EOX99635.1| Light-regulated protein precursor, putative isoform 1 [Theobroma cacao] &gt;gi|508707740|gb|EOX99636.1| Light-regulated protein precursor, pu…	gi|525506954|ref|NM_001280594.1|/1e-09/Cucumis sativus light-regulated protein-like (CR9), mRNA	sp|Q03200|LIRP1_ORYSJ/2e-21/Light-regulated protein OS=Oryza sativa subsp. japonica GN=LIR1 PE=2 SV=1	NA	NA	PF07207/3.5E-45/Light regulated protein Lir1	NA
Unigene10495_All	1572	393.77	3.89	-6.66144	0	0	Down	gi|590717461|ref|XP_007050620.1|/0/Chloroplast stem-loop binding protein of 41 kDa isoform 1 [Theobroma cacao] &gt;gi|508702881|gb|EOX94777.1| Chloroplast stem-loop binding protein of 41 kDa isoform 1 [Theobroma cacao]	gi|449444636|ref|XM_004140032.1|/1e-87/PREDICTED: Cucumis sativus chloroplast stem-loop binding protein of 41 kDa a, chloroplastic-like (LOC101219557), mRNA	sp|Q9LYA9|CP41A_ARATH/7e-175/Chloroplast stem-loop binding protein of 41 kDa a, chloroplastic OS=Arabidopsis thaliana GN=CSP41A PE=1 SV=1	FN1299/6e-15/---	NA	PTHR10366/1.6E-193/--	biological_process:GO:0006364//rRNA processing;cellular_component:GO:0048046//apoplast;GO:0010287//plastoglobule;GO:0009579//thylakoid;GO:0009941//chloroplast envelope;molecular_function:GO:0003824//catalytic activity;GO:0008266//poly(U) RNA binding;GO:0000166//nucleotide binding;GO:0050662//coenzyme binding;
Unigene10540_All	3099	122.39	20.6	-2.57077	0	0	Down	gi|604343197|gb|EYU42168.1|/0/hypothetical protein MIMGU_mgv1a001215mg [Erythranthe guttata]	gi|449525550|ref|XM_004169732.1|/7e-23/PREDICTED: Cucumis sativus probable linoleate 9S-lipoxygenase 5-like (LOC101211823), mRNA	sp|Q43191|LOX15_SOLTU/0.0/Probable linoleate 9S-lipoxygenase 5 OS=Solanum tuberosum GN=LOX1.5 PE=2 SV=1	NA	vvi:100252850/0.0/probable linoleate 9S-lipoxygenase 5; K15718 linoleate 9S-lipoxygenase [EC:1.13.11.58]	PR00087/1.5E-22/Lipoxygenase signature	NA
Unigene10621_All	2425	122.52	13.59	-3.1724	0	0	Down	gi|460383504|ref|XP_004237462.1|/0/PREDICTED: ABC transporter F family member 5 [Solanum lycopersicum]	gi|359480718|ref|XM_002279768.2|/0.0/PREDICTED: Vitis vinifera ABC transporter F family member 5-like (LOC100250725), mRNA	sp|Q9LV93|AB5F_ARATH/0.0/ABC transporter F family member 5 OS=Arabidopsis thaliana GN=ABCF5 PE=2 SV=1	all4183/2e-170/---	gmx:100785099/6e-72/ABC transporter F family member 1-like; K06185 ATP-binding cassette, subfamily F, member 2	PS50893/18.708/ATP-binding cassette, ABC transporter-type domain profile.	NA
Unigene10659_All	848	207.04	47.12	-2.1355	0	0	Down	gi|698516913|ref|XP_009803342.1|/8.53653e-56/PREDICTED: 50S ribosomal protein L18, chloroplastic-like [Nicotiana sylvestris]	gi|470122010|ref|XM_004297001.1|/2e-26/PREDICTED: Fragaria vesca subsp. vesca 50S ribosomal protein L18, chloroplastic-like (LOC101298307), mRNA	sp|Q9SX68|RK18_ARATH/2e-52/50S ribosomal protein L18, chloroplastic OS=Arabidopsis thaliana GN=RPL18 PE=2 SV=1	TM1484/4e-37/---	cit:102611774/2e-56/50S ribosomal protein L18, chloroplastic-like; K02881 large subunit ribosomal protein L18	PTHR12899/1.2E-50/--	NA
Unigene10733_All	689	399.55	48.94	-3.02929	0	0	Down	gi|604346807|gb|EYU45187.1|/1.13439e-51/hypothetical protein MIMGU_mgv1a016132mg [Erythranthe guttata]	gi|359492151|ref|XM_003634322.1|/2e-13/PREDICTED: Vitis vinifera 50S ribosomal protein L31, chloroplastic-like, transcript variant 2 (LOC100250681), mRNA	sp|Q9FWS4|RK31_ARATH/6e-41/50S ribosomal protein L31, chloroplastic OS=Arabidopsis thaliana GN=RPL31 PE=2 SV=1	asl4186/1e-16/---	sly:101245942/4e-51/50S ribosomal protein L31, chloroplastic; K02909 large subunit ribosomal protein L31	PF01197/4.8E-18/Ribosomal protein L31	NA
Unigene10760_All	890	113.13	6.8	-4.0563	0	0	Down	gi|661899220|emb|CDO97214.1|/1.00013e-41/unnamed protein product [Coffea canephora]	gi|224105604|ref|XM_002313833.1|/1e-15/Populus trichocarpa STRESS ENHANCED protein 1 (POPTR_0009s09970g) mRNA, complete cds	sp|Q9M7I9|STEP1_ARATH/1e-33/Stress enhanced protein 1, chloroplastic OS=Arabidopsis thaliana GN=SEP1 PE=2 SV=1	NA	csv:101217017/4e-33/ADP-ribosylation factor 1-like; K07977 Arf/Sar family, other	NA	NA
Unigene10780_All	789	124.48	18.34	-2.76285	4e-308	2.02973e-306	Down	gi|661888762|emb|CDP07798.1|/5.63339e-35/unnamed protein product [Coffea canephora]	NA	sp|P80680|FTRV_MAIZE/4e-21/Ferredoxin-thioredoxin reductase, variable chain OS=Zea mays PE=1 SV=1	NA	ppp:PHYPADRAFT_65521/3e-14/intraflagellar transport protein IFT122; K19674 WD repeat-containing protein 35	PTHR10949/1.4E-26/--	NA
Unigene10960_All	1155	157.68	4.98	-4.98471	0	0	Down	gi|359489916|ref|XP_002275188.2|/1.78607e-111/PREDICTED: uncharacterized protein LOC100263114 [Vitis vinifera] &gt;gi|297737366|emb|CBI26567.3| unnamed protein product [Vitis vinifera]	gi|225317195|dbj|AK322751.1|/6e-55/Solanum lycopersicum cDNA, clone: LEFL1042CC09, HTC in leaf	NA	NA	bpg:Bathy02g01510/6e-08/nitrite reductase; K00366 ferredoxin-nitrite reductase [EC:1.7.7.1]	PS50106/9.732/PDZ domain profile.	cellular_component:GO:0009535//chloroplast thylakoid membrane;GO:0009941//chloroplast envelope;molecular_function:GO:0005506//iron ion binding;
Unigene10986_All	1186	157.04	10.27	-3.93462	0	0	Down	gi|661888683|emb|CDP07719.1|/8.16095e-83/unnamed protein product [Coffea canephora]	gi|160959678|emb|CU227456.1|/5e-31/Populus EST from severe drought-stressed leaves	sp|P82277|RRP2_SPIOL/5e-74/30S ribosomal protein 2, chloroplastic OS=Spinacia oleracea GN=PSRP2 PE=1 SV=1	SPAC140.02/5e-11/---	jcu:105632415/1e-82/30S ribosomal protein 2, chloroplastic; K13126 polyadenylate-binding protein	SM00360/6.2E-21/RNA recognition motif	molecular_function:GO:1901363//heterocyclic compound binding;GO:0097159//organic cyclic compound binding;
Unigene10988_All	1430	146.49	10.97	-3.73917	0	0	Down	gi|565363267|ref|XP_006348359.1|/7.24201e-108/PREDICTED: 50S ribosomal protein L4, chloroplastic-like [Solanum tuberosum]	gi|3298438|dbj|AB010878.1|/6e-25/Nicotiana tabacum mRNA for chloroplast ribosomal protein L4, complete cds	sp|O80361|RK4_TOBAC/1e-108/50S ribosomal protein L4, chloroplastic OS=Nicotiana tabacum GN=RPL4 PE=2 SV=1	all4214/2e-49/---	sot:102596426/1e-108/50S ribosomal protein L4, chloroplastic-like; K02926 large subunit ribosomal protein L4	PTHR10746/1.5E-79/--	NA
Unigene11176_All	1618	172.39	20.51	-3.07128	0	0	Down	gi|565373850|ref|XP_006353479.1|/5.59791e-176/PREDICTED: probable lactoylglutathione lyase, chloroplast-like [Solanum tuberosum]	gi|359484558|ref|XM_003633073.1|/0.0/PREDICTED: Vitis vinifera probable lactoylglutathione lyase, chloroplast-like, transcript variant 2 (LOC100252461), mRNA	sp|Q8W593|LGUC_ARATH/5e-164/Probable lactoylglutathione lyase, chloroplast OS=Arabidopsis thaliana GN=At1g67280 PE=1 SV=1	RSc0520/1e-40/---	sot:102600375/1e-176/probable lactoylglutathione lyase, chloroplast-like; K01759 lactoylglutathione lyase [EC:4.4.1.5]	PTHR10374/9.6E-135/--	NA
Unigene11204_All	1582	174.72	0.37	-8.8833	0	0	Down	gi|568874405|ref|XP_006490306.1|/1.7595e-150/PREDICTED: sorbitol dehydrogenase-like isoform X1 [Citrus sinensis] &gt;gi|568874407|ref|XP_006490307.1| PREDICTED: sorbitol dehydrogenase-like isoform X2 [Citrus sinensis]	gi|37935726|gb|AY244809.1|/3e-11/Malus x domestica NAD-dependent sorbitol dehydrogenase 3 gene, partial cds	sp|Q9FJ95|DHSO_ARATH/5e-150/Sorbitol dehydrogenase OS=Arabidopsis thaliana GN=SDH PE=1 SV=1	BS_gutB/6e-68/---	cit:102614310/3e-151/sorbitol dehydrogenase-like; K00008 L-iditol 2-dehydrogenase [EC:1.1.1.14]	PF08240/3.8E-31/Alcohol dehydrogenase GroES-like domain	biological_process:GO:0055114//oxidation-reduction process;cellular_component:GO:0009506//plasmodesma;GO:0005829//cytosol;molecular_function:GO:0000166//nucleotide binding;GO:0008270//zinc ion binding;GO:0016491//oxidoreductase activity;
Unigene1156_All	704	170.82	0.48	-8.47523	0	0	Down	gi|225425224|ref|XP_002267614.1|/1.01162e-34/PREDICTED: acyl carrier protein 4, chloroplastic [Vitis vinifera] &gt;gi|296088168|emb|CBI35660.3| unnamed protein product [Vitis vinifera]	gi|195605437|gb|EU952431.1|/3e-06/Zea mays clone 1280227 acyl carrier protein 3 mRNA, complete cds	sp|P52414|ACP4_CUPLA/8e-30/Acyl carrier protein 4, chloroplastic OS=Cuphea lanceolata GN=ACL1 PE=3 SV=1	asr3342/2e-13/---	mis:MICPUN_57396/5e-09/acyl carrier protein 1; K03955 NADH dehydrogenase (ubiquinone) 1 alpha/beta subcomplex 1	PTHR20863:SF29/9.4E-48/--	biological_process:GO:0006633//fatty acid biosynthetic process;molecular_function:GO:0016491//oxidoreductase activity;
Unigene1220_All	1743	159.34	26.04	-2.61331	0	0	Down	gi|541129150|gb|AGV15820.1|/0/cysteine protease CP6 [Nicotiana tabacum]	gi|50355618|dbj|AB098629.1|/1e-44/Daucus carota DcCysP6 mRNA for cysteine protease, complete cds	sp|P25776|ORYA_ORYSJ/0.0/Oryzain alpha chain OS=Oryza sativa subsp. japonica GN=Os04g0650000 PE=1 SV=2	AF1946_2/5e-18/---	cre:CHLREDRAFT_206048/3e-117/CEP1; cysteine endopeptidase; K16292 KDEL-tailed cysteine endopeptidase [EC:3.4.22.-]	PTHR12411/3.2E-174/--	biological_process:GO:0006508//proteolysis;cellular_component:GO:0044434//chloroplast part;GO:0044428//nuclear part;molecular_function:GO:0008234//cysteine-type peptidase activity;
Unigene12220_All	1768	217.11	2.34	-6.53577	0	0	Down	gi|75216452|sp|Q9ZS34.1|CHLP_TOBAC/0/RecName: Full=Geranylgeranyl diphosphate reductase, chloroplastic; AltName: Full=Geranylgeranyl reductase; Flags: Precursor [Nicotiana tabacum] &gt;gi|3821254|emb|CAA07683.1| geranylgeranyl reductase [Nicotiana tabacum]	gi|502152031|ref|XM_004508673.1|/4e-97/PREDICTED: Cicer arietinum geranylgeranyl diphosphate reductase, chloroplastic-like (LOC101504312), mRNA	sp|Q9ZS34|CHLP_TOBAC/0.0/Geranylgeranyl diphosphate reductase, chloroplastic OS=Nicotiana tabacum GN=CHLP PE=2 SV=1	alr0128/2e-157/---	sly:101262299/0.0/geranylgeranyl diphosphate reductase, chloroplastic; K10960 geranylgeranyl reductase [EC:1.3.1.83]	PR00420/3.5E-11/Aromatic-ring hydroxylase (flavoprotein monooxygenase) signature	NA
Unigene12260_All	2693	213.51	14.38	-3.89217	0	0	Down	gi|645266475|ref|XP_008238628.1|/0/PREDICTED: elongation factor G-2, chloroplastic [Prunus mume]	gi|359496424|ref|XM_002264185.2|/0.0/PREDICTED: Vitis vinifera elongation factor G, chloroplastic-like (LOC100257414), mRNA	sp|I1K0K6|EFGC2_SOYBN/0.0/Elongation factor G-2, chloroplastic OS=Glycine max GN=fusA2 PE=3 SV=1	RC0174/0.0/---	pmum:103337242/0.0/elongation factor G-2, chloroplastic; K02355 elongation factor G	PR00315/1.1E-15/GTP-binding elongation factor signature	NA
Unigene12391_All	1048	109.88	6.59	-4.05951	0	0	Down	gi|661898473|emb|CDO98440.1|/2.51683e-53/unnamed protein product [Coffea canephora]	gi|349704708|emb|FQ383668.1|/4e-19/Vitis vinifera clone SS0ABG1YC10	NA	NA	NA	NA	NA
Unigene12426_All	1064	143.19	10.66	-3.74765	0	0	Down	gi|723669668|ref|XP_010316033.1|/1.98503e-29/PREDICTED: 60S ribosomal protein L23a-like isoform X2 [Solanum lycopersicum]	NA	sp|Q9AT35|RL23A_DAUCA/2e-28/60S ribosomal protein L23a OS=Daucus carota GN=RPL23A PE=2 SV=1	SPBC106.18/3e-16/---	sly:101243757/4e-30/60S ribosomal protein L23a-like; K02893 large subunit ribosomal protein L23Ae	PF00276/3.1E-10/Ribosomal protein L23	NA
Unigene12427_All	1140	141.95	2.51	-5.82155	0	0	Down	gi|502151084|ref|XP_004508270.1|/1.45218e-65/PREDICTED: uncharacterized protein LOC101493781 [Cicer arietinum]	gi|502151083|ref|XM_004508213.1|/6e-09/PREDICTED: Cicer arietinum uncharacterized LOC101493781 (LOC101493781), mRNA	NA	VCA0827/1e-10/---	csl:COCSUDRAFT_18000/5e-25/transcriptional coactivator/pterin dehydratase; K01724 4a-hydroxytetrahydrobiopterin dehydratase [EC:4.2.1.96]	PTHR12599/4.6E-69/--	NA
Unigene12534_All	789	979.25	123.8	-2.98367	0	0	Down	gi|502111651|ref|XP_004494123.1|/3.77686e-07/PREDICTED: embryonic protein DC-8-like [Cicer arietinum]	NA	sp|P20075|LEAD8_DAUCA/2e-08/Embryonic protein DC-8 OS=Daucus carota PE=3 SV=1	NA	NA	NA	NA
Unigene12537_All	884	172.49	11.37	-3.92321	0	0	Down	gi|604332291|gb|EYU37024.1|/3.25161e-77/hypothetical protein MIMGU_mgv1a014206mg [Erythranthe guttata] &gt;gi|604332292|gb|EYU37025.1| hypothetical protein MIMGU_mgv1a014206mg [Erythranthe guttata] &gt;gi|604332293|gb|EYU37026.1| hypothetical protein MIMGU_mgv1a014206mg [Erythranthe guttata] &gt;gi|604332294|gb|EYU37027.1| hypothetical protein MIMGU_mgv1a014206mg [Erythranthe guttata]	gi|402766094|ref|NM_001248813.2|/1e-46/Glycine max uncharacterized LOC100500279 (LOC100500279), mRNA	sp|Q6JJ61|RK9_IPOTF/7e-73/50S ribosomal protein L9, chloroplastic OS=Ipomoea trifida GN=RPL9 PE=3 SV=1	all0579/8e-26/---	vvi:100251697/1e-77/50S ribosomal protein L9, chloroplastic; K02939 large subunit ribosomal protein L9	PS00651/-/Ribosomal protein L9 signature.	NA
Unigene1260_All	1520	197.32	44.78	-2.13961	0	0	Down	gi|643704326|gb|KDP21390.1|/2.91904e-171/hypothetical protein JCGZ_21861 [Jatropha curcas]	gi|470108683|ref|XM_004290592.1|/1e-138/PREDICTED: Fragaria vesca subsp. vesca 37 kDa inner envelope membrane protein, chloroplastic-like (LOC101310277), mRNA	sp|P23525|IN37_SPIOL/2e-158/2-methyl-6-phytyl-1,4-hydroquinone methyltransferase, chloroplastic OS=Spinacia oleracea PE=1 SV=1	AF0512/7e-37/---	jcu:105649922/5e-172/2-methyl-6-phytyl-1,4-hydroquinone methyltransferase, chloroplastic; K12502 MPBQ/MSBQ methyltransferase [EC:2.1.1.295]	PTHR10108:SF752/1.0E-110/--	biological_process:GO:0010236//plastoquinone biosynthetic process;GO:0010189//vitamin E biosynthetic process;GO:0032259//methylation;cellular_component:GO:0009941//chloroplast envelope;molecular_function:GO:0051741//2-methyl-6-phytyl-1,4-benzoquinone methyltransferase activity;
Unigene12603_All	1295	3330.19	15.71	-7.72778	0	0	Down	gi|698515438|ref|XP_009802594.1|/9.357e-144/PREDICTED: chlorophyll a-b binding protein 36, chloroplastic [Nicotiana sylvestris]	gi|3560528|gb|AF039598.1|/1e-115/Prunus persica light harvesting chlorophyll A/B binding protein (Lhcb-Pp2) mRNA, complete cds	sp|P27494|CB23_TOBAC/2e-145/Chlorophyll a-b binding protein 36, chloroplastic OS=Nicotiana tabacum GN=CAB36 PE=3 SV=1	NA	pop:POPTR_0002s22220g/3e-142/POPTRDRAFT_830495; chlorophyll a/b-binding family protein; K08913 light-harvesting complex II chlorophyll a/b binding protein 2	PTHR21649:SF8/6.5E-193/--	NA
Unigene12618_All	1333	123.32	21.71	-2.50598	0	0	Down	gi|125995173|dbj|BAF47270.1|/4.72691e-114/chitinase C [Ananas comosus]	gi|3273664|gb|AF043248.1|AF043248/3e-11/Solanum tuberosum class I chitinase (ChtC2) mRNA, complete cds	sp|P08252|CHI1_TOBAC/2e-106/Endochitinase A OS=Nicotiana tabacum GN=CHN48 PE=1 SV=2	VC0769/8e-23/---	brp:103859446/7e-112/endochitinase CH25-like; K01183 chitinase [EC:3.2.1.14]	PS50941/9.091/Chitin-binding type-1 domain profile.	NA
Unigene12685_All	888	172.21	18.34	-3.2311	0	0	Down	gi|629105085|gb|KCW70554.1|/1.4807e-69/hypothetical protein EUGRSUZ_F03746 [Eucalyptus grandis]	gi|225311403|dbj|AK319542.1|/3e-38/Solanum lycopersicum cDNA, clone: LEFL1038BH03, HTC in leaf	sp|P42732|RR13_ARATH/3e-65/30S ribosomal protein S13, chloroplastic OS=Arabidopsis thaliana GN=RPS13 PE=2 SV=1	NMB0165/1e-29/---	egr:104450469/4e-69/30S ribosomal protein S13, chloroplastic; K02952 small subunit ribosomal protein S13	PF00416/9.8E-38/Ribosomal protein S13/S18	NA
Unigene12740_All	1235	169.96	11.92	-3.83374	0	0	Down	gi|604318490|gb|EYU29982.1|/3.35571e-103/hypothetical protein MIMGU_mgv1a011607mg [Erythranthe guttata]	gi|225311396|dbj|AK319535.1|/7e-52/Solanum lycopersicum cDNA, clone: LEFL1036BA11, HTC in leaf	sp|P25873|RK15_ARATH/3e-87/50S ribosomal protein L15, chloroplastic OS=Arabidopsis thaliana GN=RPL15 PE=2 SV=2	all4198/1e-32/---	sly:101255295/1e-103/50S ribosomal protein L15, chloroplastic; K02876 large subunit ribosomal protein L15	PF00828/2.9E-23/Ribosomal protein L18e/L15	NA
Unigene12791_All	1470	241.02	19.72	-3.61142	0	0	Down	gi|697167278|ref|XP_009592488.1|/8.33064e-99/PREDICTED: 31 kDa ribonucleoprotein, chloroplastic [Nicotiana tomentosiformis]	gi|168274275|dbj|AB294247.1|/1e-59/Mesembryanthemum crystallinum mRNA for chloroplast RNA binding protein, complete cds	sp|P19683|ROC4_NICSY/2e-100/31 kDa ribonucleoprotein, chloroplastic OS=Nicotiana sylvestris PE=1 SV=1	SPAC140.02/5e-21/---	sly:101250878/1e-96/28 kDa ribonucleoprotein, chloroplastic; K11294 nucleolin	PS50102/17.677/Eukaryotic RNA Recognition Motif (RRM) profile.	NA
Unigene12885_All	1561	295.61	6.38	-5.53399	0	0	Down	gi|698576268|ref|XP_009776165.1|/6.34383e-145/PREDICTED: PGR5-like protein 1B, chloroplastic [Nicotiana sylvestris] &gt;gi|698576272|ref|XP_009776166.1| PREDICTED: PGR5-like protein 1B, chloroplastic [Nicotiana sylvestris]	gi|225319292|dbj|AK324051.1|/1e-118/Solanum lycopersicum cDNA, clone: LEFL1070BH08, HTC in leaf	sp|Q8H112|PGL1A_ARATH/6e-129/PGR5-like protein 1A, chloroplastic OS=Arabidopsis thaliana GN=PGRL1A PE=1 SV=1	NA	NA	PTHR31032/1.6E-163/--	NA
Unigene12959_All	1677	386.61	0.54	-9.4837	0	0	Down	gi|697163836|ref|XP_009590742.1|/1.20672e-80/PREDICTED: proline-rich protein 4-like [Nicotiana tomentosiformis]	gi|359475043|ref|XM_003631526.1|/3e-08/PREDICTED: Vitis vinifera uncharacterized LOC100245206 (LOC100245206), mRNA	sp|Q9T0I5|PRP4_ARATH/9e-57/Proline-rich protein 4 OS=Arabidopsis thaliana GN=PRP4 PE=2 SV=1	Rv3876/4e-10/---	bvg:104883960/1e-17/endochitinase-like; K01183 chitinase [EC:3.2.1.14]	PF01190/6.2E-16/Pollen proteins Ole e I like	NA
Unigene12962_All	836	182.35	1.02	-7.482	0	0	Down	gi|698482316|ref|XP_009788089.1|/4.75936e-59/PREDICTED: photosystem II repair protein PSB27-H1, chloroplastic [Nicotiana sylvestris]	gi|470136702|ref|XM_004304075.1|/2e-17/PREDICTED: Fragaria vesca subsp. vesca thylakoid lumenal protein At1g03610, chloroplastic-like (LOC101312849), mRNA	sp|Q9LR64|PB27A_ARATH/7e-51/Photosystem II repair protein PSB27-H1, chloroplastic OS=Arabidopsis thaliana GN=PSB27-1 PE=1 SV=1	NA	sot:102601299/3e-58/photosystem II repair protein PSB27-H1, chloroplastic-like; K08902 photosystem II Psb27 protein	PF13326/1.4E-38/Photosystem II Pbs27	NA
Unigene1311_All	1962	135.84	2.9	-5.54971	0	0	Down	gi|661888673|emb|CDP07709.1|/0/unnamed protein product [Coffea canephora]	gi|502171538|ref|XM_004514998.1|/2e-13/PREDICTED: Cicer arietinum beta-glucosidase 12-like (LOC101515322), mRNA	sp|Q7XKV4|BGL12_ORYSJ/5e-177/Beta-glucosidase 12 OS=Oryza sativa subsp. japonica GN=BGLU12 PE=2 SV=2	CAC0385/1e-87/---	vvi:100254458/0.0/beta-glucosidase 12-like; K01188 beta-glucosidase [EC:3.2.1.21]	PS00572/-/Glycosyl hydrolases family 1 active site.	biological_process:GO:0005975//carbohydrate metabolic process;molecular_function:GO:0050535//beta-primeverosidase activity;
Unigene13397_All	656	135.82	11.58	-3.55199	0	0	Down	gi|697105791|ref|XP_009606723.1|/2.30106e-35/PREDICTED: 50S ribosomal protein 5, chloroplastic-like [Nicotiana tomentosiformis]	gi|290789823|gb|AC240215.3|/1e-11/Solanum lycopersicum strain Heinz 1706 chromosome 10 clone hba-88g8 map 10, complete sequence	sp|P27684|PSRP5_SPIOL/4e-21/50S ribosomal protein 5 alpha, chloroplastic OS=Spinacia oleracea GN=PSRP5 PE=1 SV=1	NA	sot:102582336/3e-33/50S ribosomal protein 5, chloroplastic-like; K19034 50S ribosomal protein 5	NA	NA
Unigene13857_All	422	340.18	0.8	-8.73208	0	0	Down	gi|115766|sp|P13869.1|CB12_PETHY/8.15185e-37/RecName: Full=Chlorophyll a-b binding protein, chloroplastic; AltName: Full=LHCI type II CAB; Flags: Precursor [Petunia x hybrida] &gt;gi|169214|gb|AAA33711.1| chlorophyll binding protein precursor [Petunia x hybrida] &gt;gi|226259|prf||1503272A chlorophyll binding protein	gi|160956406|emb|CU226074.1|/6e-19/Populus EST from leave	sp|P13869|CB12_PETHY/1e-38/Chlorophyll a-b binding protein, chloroplastic OS=Petunia hybrida PE=2 SV=1	NA	sot:102594790/9e-37/chlorophyll a-b binding protein 7, chloroplastic-like; K08908 light-harvesting complex I chlorophyll a/b binding protein 2	NA	NA
Unigene14238_All	899	213.34	9.39	-4.50589	0	0	Down	gi|698477792|ref|XP_009786092.1|/7.24561e-64/PREDICTED: 50S ribosomal protein L21, chloroplastic [Nicotiana sylvestris]	gi|225311904|dbj|AK319643.1|/6e-39/Solanum lycopersicum cDNA, clone: LEFL1091AF08, HTC in leaf	sp|P24613|RK21_SPIOL/6e-51/50S ribosomal protein L21, chloroplastic OS=Spinacia oleracea GN=RPL21 PE=1 SV=1	RC1162/2e-16/---	sly:101250811/2e-62/50S ribosomal protein L21, chloroplastic; K02888 large subunit ribosomal protein L21	PF00829/4.3E-31/Ribosomal prokaryotic L21 protein	NA
Unigene14348_All	912	519.52	0.72	-9.49497	0	0	Down	gi|698570692|ref|XP_009774670.1|/1.1895e-45/PREDICTED: calvin cycle protein CP12-2, chloroplastic [Nicotiana sylvestris]	gi|151564657|gb|EF694978.1|/3e-19/Arnebia euchroma chloroplast protein 12 (CP12) mRNA, partial cds; nuclear gene for chloroplast product	sp|Q9LZP9|CP122_ARATH/1e-34/Calvin cycle protein CP12-2, chloroplastic OS=Arabidopsis thaliana GN=CP12-2 PE=1 SV=1	NA	NA	SM01093/4.3E-29/--	NA
Unigene14383_All	720	167.73	13.7	-3.61389	0	0	Down	gi|400992|sp|P30956.1|RK28_TOBAC/2.27333e-45/RecName: Full=50S ribosomal protein L28, chloroplastic; AltName: Full=CL28; Flags: Precursor [Nicotiana tabacum] &gt;gi|279656|pir||R5NT28 ribosomal protein L28 precursor, chloroplast - tobacco &gt;gi|189096147|pdb|3BBO|Y Chain Y, Homology Model For The Spinach Chloroplast 50s Subunit Fitted To 9.4a Cryo-Em Map Of The 70s Chlororibosome &gt;gi|20016|em…	gi|20015|emb|X68078.1|/2e-54/N.tabacum mRNA for chloroplast ribosomal protein CL28	sp|P30956|RK28_TOBAC/3e-47/50S ribosomal protein L28, chloroplastic OS=Nicotiana tabacum GN=RPL28 PE=1 SV=1	asl2630/4e-21/---	sot:102579775/6e-45/50S ribosomal protein L28, chloroplastic-like; K02902 large subunit ribosomal protein L28	PTHR13528:SF2/2.4E-52/--	cellular_component:GO:0030529//ribonucleoprotein complex;GO:0009536//plastid;
Unigene14460_All	1481	177.31	12.14	-3.86843	0	0	Down	gi|698508264|ref|XP_009799414.1|/7.70852e-60/PREDICTED: uncharacterized protein LOC104245497 [Nicotiana sylvestris]	gi|255569844|ref|XM_002525840.1|/5e-10/Ricinus communis small heat-shock protein, putative, mRNA	sp|O81822|HS177_ARATH/3e-12/17.7 kDa class II heat shock protein OS=Arabidopsis thaliana GN=HSP17.7 PE=2 SV=1	TM0374/7e-07/---	sot:102586713/7e-54/uncharacterized LOC102586713; K13993 HSP20 family protein	PF00011/6.2E-15/Hsp20/alpha crystallin family	NA
Unigene14526_All	1254	339	40.99	-3.04794	0	0	Down	gi|604331919|gb|EYU36777.1|/5.82046e-119/hypothetical protein MIMGU_mgv1a011534mg [Erythranthe guttata]	gi|283135275|gb|AC239580.2|/6e-77/Solanum lycopersicum strain Heinz 1706 chromosome 1 clone hba-319d11 map 1, complete sequence	sp|Q9S726|RPI3_ARATH/8e-102/Probable ribose-5-phosphate isomerase 3, chloroplastic OS=Arabidopsis thaliana GN=RPI3 PE=1 SV=1	PAB0522/3e-46/---	sot:102588569/1e-118/probable ribose-5-phosphate isomerase-like; K01807 ribose 5-phosphate isomerase A [EC:5.3.1.6]	PF06026/6.4E-61/Ribose 5-phosphate isomerase A (phosphoriboisomerase A)	NA
Unigene14536_All	1403	171.81	12.1	-3.82774	0	0	Down	gi|449454648|ref|XP_004145066.1|/3.61312e-112/PREDICTED: 50S ribosomal protein L3, chloroplastic-like [Cucumis sativus]	gi|3298436|dbj|AB010877.1|/2e-49/Nicotiana tabacum mRNA for chloroplast ribosomal protein L3, partial cds	sp|O80360|RK3_TOBAC/6e-110/50S ribosomal protein L3, chloroplastic (Fragment) OS=Nicotiana tabacum GN=RPL3 PE=1 SV=1	sll1799/5e-61/---	cmo:103499009/2e-112/50S ribosomal protein L3, chloroplastic; K02906 large subunit ribosomal protein L3	PF00297/8.7E-43/Ribosomal protein L3	biological_process:GO:0006412//translation;cellular_component:GO:0005840//ribosome;molecular_function:GO:0003735//structural constituent of ribosome;
Unigene14558_All	1214	515.13	73.95	-2.80031	0	0	Down	gi|255578581|ref|XP_002530152.1|/1.47608e-111/peroxiredoxins, prx-1, prx-2, prx-3, putative [Ricinus communis] &gt;gi|223530313|gb|EEF32207.1| peroxiredoxins, prx-1, prx-2, prx-3, putative [Ricinus communis]	gi|11558241|emb|AJ288895.1|/3e-97/Phaseolus vulgaris mRNA for peroxiredoxin (2-Cys PRx gene)	sp|Q6ER94|BAS1_ORYSJ/8e-112/2-Cys peroxiredoxin BAS1, chloroplastic OS=Oryza sativa subsp. japonica GN=BAS1 PE=1 SV=1	alr4641/3e-84/---	fve:101312555/4e-111/2-Cys peroxiredoxin BAS1, chloroplastic; K03386 peroxiredoxin (alkyl hydroperoxide reductase subunit C) [EC:1.11.1.15]	PTHR10681:SF85/2.0E-148/--	biological_process:GO:0055114//oxidation-reduction process;molecular_function:GO:0004601//peroxidase activity;GO:0051920//peroxiredoxin activity;
Unigene1456_All	931	375.19	45.45	-3.04527	0	0	Down	gi|604312896|gb|EYU26390.1|/7.16983e-54/hypothetical protein MIMGU_mgv1a014875mg [Erythranthe guttata]	gi|329750616|gb|HM055919.1|/1e-21/Hevea brasiliensis mitochondrial thioredoxin (TrxM) mRNA, complete cds; nuclear gene for mitochondrial product	sp|Q9ZP20|TRXM5_ORYSJ/8e-45/Thioredoxin M5, chloroplastic OS=Oryza sativa subsp. japonica GN=TRXM PE=2 SV=1	all1866/9e-30/---	egr:104450133/1e-53/thioredoxin; K03671 thioredoxin 1	PTHR10438/4.0E-75/--	NA
Unigene14662_All	1359	431.11	98.35	-2.13206	0	0	Down	gi|410444526|gb|AFV68275.1|/8.26978e-90/allene oxide cyclase [Catharanthus roseus]	gi|402793937|ref|NM_001253104.2|/3e-23/Glycine max allene oxide cyclase 4, chloroplastic-like (AOC6), mRNA	sp|Q9LS02|AOC2_ARATH/3e-68/Allene oxide cyclase 2, chloroplastic OS=Arabidopsis thaliana GN=AOC2 PE=1 SV=1	NA	sot:102577822/8e-86/allene oxide cyclase (EC:5.3.99.6); K10525 allene oxide cyclase [EC:5.3.99.6]	PTHR31843/2.7E-81/--	NA
Unigene1475_All	1003	196.7	5.56	-5.14477	0	0	Down	gi|661891962|emb|CDP04188.1|/5.08968e-56/unnamed protein product [Coffea canephora]	gi|21343|emb|X14959.1|/2e-23/Spinach mRNA for thioredoxin f	sp|P29450|TRXF_PEA/6e-54/Thioredoxin F-type, chloroplastic OS=Pisum sativum PE=2 SV=1	SPAC7D4.07c/2e-14/---	sot:102579084/1e-54/thioredoxin F1, chloroplastic-like; K03671 thioredoxin 1	PTHR10438:SF238/1.2E-49/--	NA
Unigene14774_All	2393	115.35	11.13	-3.37349	0	0	Down	gi|590688650|ref|XP_007043009.1|/7.41047e-146/Peroxidase N1 [Theobroma cacao] &gt;gi|508706944|gb|EOX98840.1| Peroxidase N1 [Theobroma cacao]	gi|110377771|gb|DQ676844.1|/1e-107/Nicotiana tabacum chloroplast pigment-binding protein CP24 (Lhcb6) mRNA, complete cds; nuclear gene for chloroplast product	sp|Q9XIV8|PERN1_TOBAC/1e-132/Peroxidase N1 OS=Nicotiana tabacum GN=poxN1 PE=1 SV=1	NA	tcc:TCM_007520/1e-146/Peroxidase N1; K00430 peroxidase [EC:1.11.1.7]	PS00436/-/Peroxidases active site signature.	NA
Unigene14931_All	1021	786.51	0.91	-9.75538	0	0	Down	gi|703116522|ref|XP_010101150.1|/1.08311e-53/Ferredoxin [Morus notabilis] &gt;gi|587898951|gb|EXB87368.1| Ferredoxin [Morus notabilis]	gi|169930148|gb|EU401726.1|/2e-24/Capsicum annuum chloroplast ferredoxin mRNA, complete cds; nuclear gene for chloroplast product	sp|Q9ZTS2|FER_CAPAN/5e-53/Ferredoxin, chloroplastic OS=Capsicum annuum GN=AP1 PE=1 SV=1	ssl0020/4e-35/---	tcc:TCM_006938/8e-53/2Fe-2S ferredoxin-like superfamily protein, A,ATFD2; K02639 ferredoxin	PF00111/1.4E-18/2Fe-2S iron-sulfur cluster binding domain	NA
Unigene15108_All	1870	117.14	0.48	-7.93098	0	0	Down	gi|697128992|ref|XP_009618552.1|/0/PREDICTED: plastidal glycolate/glycerate translocator 1, chloroplastic [Nicotiana tomentosiformis]	gi|225312333|dbj|AK319874.1|/1e-119/Solanum lycopersicum cDNA, clone: LEFL1003AA03, HTC in leaf	sp|Q9FVQ4|PLGG1_ARATH/0.0/Plastidal glycolate/glycerate translocator 1, chloroplastic OS=Arabidopsis thaliana GN=PLGG1 PE=2 SV=1	PH1802/4e-19/---	NA	PTHR30249/1.9E-136/--	NA
Unigene15171_All	396	1453.4	0.4	-11.8271	0	0	Down	gi|659091543|ref|XP_008446602.1|/8.43695e-26/PREDICTED: ribulose bisphosphate carboxylase small chain, chloroplastic [Cucumis melo]	gi|358350492|dbj|AB627220.1|/3e-14/Malus x domestica mRNA, microsatellite: MEST052, clone: FLW01_44_E07	sp|P29684|RBS_HEVBR/7e-26/Ribulose bisphosphate carboxylase small chain, chloroplastic OS=Hevea brasiliensis GN=RBCS PE=2 SV=1	NA	cmo:103489286/1e-26/ribulose bisphosphate carboxylase small chain, chloroplastic; K01602 ribulose-bisphosphate carboxylase small chain [EC:4.1.1.39]	PTHR31262/1.7E-21/--	NA
Unigene15523_All	2172	130.49	0.31	-8.71746	0	0	Down	gi|697113463|ref|XP_009610611.1|/0/PREDICTED: protein NRT1/ PTR FAMILY 2.13 isoform X2 [Nicotiana tomentosiformis]	gi|502155044|ref|XM_004509883.1|/1e-08/PREDICTED: Cicer arietinum nitrate transporter 1.7-like (LOC101511495), mRNA	sp|Q8RX77|PTR21_ARATH/0.0/Protein NRT1/ PTR FAMILY 2.13 OS=Arabidopsis thaliana GN=NPF2.13 PE=1 SV=1	ECU11g1050/7e-22/---	cit:102618258/0.0/nitrate transporter 1.7-like; K14638 solute carrier family 15 (peptide/histidine transporter), member 3/4	PTHR11654/7.8E-301/--	biological_process:GO:0006810//transport;cellular_component:GO:0016020//membrane;molecular_function:GO:0005215//transporter activity;
Unigene1572_All	790	200.82	21.67	-3.21213	0	0	Down	gi|460392356|ref|XP_004241782.1|/9.58685e-43/PREDICTED: 14 kDa proline-rich protein DC2.15-like [Solanum lycopersicum]	gi|225316380|dbj|AK322333.1|/7e-17/Solanum lycopersicum cDNA, clone: LEFL1036BG06, HTC in leaf	sp|P14009|14KD_DAUCA/8e-29/14 kDa proline-rich protein DC2.15 OS=Daucus carota PE=2 SV=1	NA	zma:103646289/3e-26/uncharacterized LOC103646289; K02883 large subunit ribosomal protein L18e	PTHR31731/4.3E-42/--	NA
Unigene15752_All	2082	103.06	14.64	-2.8155	0	0	Down	gi|604345933|gb|EYU44430.1|/9.73709e-147/hypothetical protein MIMGU_mgv1a005057mg [Erythranthe guttata]	gi|297592032|gb|GU784915.1|/2e-10/Volvox carteri f. nagariensis female mating type locus, complete sequence	sp|Q8W3M4|Y4744_ARATH/1e-75/Uncharacterized protein At4g06744 OS=Arabidopsis thaliana GN=At4g06744 PE=2 SV=1	XF0818/4e-16/---	brp:103853700/6e-26/LRR receptor-like serine/threonine-protein kinase FLS2; K13420 LRR receptor-like serine/threonine-protein kinase FLS2 [EC:2.7.11.1]	PF00560/0.21/Leucine Rich Repeat	NA
Unigene15773_All	1833	179.94	5.79	-4.95781	0	0	Down	gi|565390673|ref|XP_006361060.1|/0/PREDICTED: magnesium-chelatase subunit ChlI, chloroplastic-like [Solanum tuberosum]	gi|156713528|gb|AC209272.1|/1e-179/Populus trichocarpa clone POP059-A05, complete sequence	sp|O22436|CHLI_TOBAC/0.0/Magnesium-chelatase subunit ChlI, chloroplastic OS=Nicotiana tabacum GN=CHLI PE=2 SV=1	slr1030/2e-144/---	sot:102591731/0.0/magnesium-chelatase subunit ChlI, chloroplastic-like; K03405 magnesium chelatase subunit I [EC:6.6.1.1]	PF01078/2.0E-7/Magnesium chelatase, subunit ChlI	NA
Unigene15818_All	1340	115.83	9.37	-3.62782	0	0	Down	gi|566164165|ref|XP_006383843.1|/5.81541e-112/chromoplast-specific carotenoid-associated protein CHRC [Populus trichocarpa] &gt;gi|550339988|gb|ERP61640.1| chromoplast-specific carotenoid-associated protein CHRC [Populus trichocarpa]	gi|76560799|gb|DQ157168.1|/3e-54/Coffea canephora fibrillin (FIB1) mRNA, complete cds	sp|Q9ZWQ8|PAP_CITUN/3e-112/Plastid-lipid-associated protein, chloroplastic OS=Citrus unshiu GN=PAP PE=2 SV=1	NA	NA	PTHR31906:SF7/3.2E-108/--	NA
Unigene15983_All	1208	2168	5.59	-8.5993	0	0	Down	gi|565372960|ref|XP_006353053.1|/2.67647e-105/PREDICTED: photosystem I reaction center subunit III, chloroplastic-like [Solanum tuberosum]	gi|413968523|gb|JX576243.1|/1e-123/Solanum tuberosum clone St-DNT35 photosystem I subunit III precursor, mRNA, complete cds; chloroplast	sp|P46486|PSAF_FLATR/9e-93/Photosystem I reaction center subunit III, chloroplastic OS=Flaveria trinervia GN=PSAF PE=2 SV=1	NA	sot:102585620/5e-106/photosystem I reaction center subunit III, chloroplastic-like; K02694 photosystem I subunit III	PF02507/6.6E-85/Photosystem I reaction centre subunit III	NA
Unigene1602_All	762	180.9	2.31	-6.29116	0	0	Down	gi|337730997|gb|AEI70830.1|/4.04108e-35/non-specific lipid-transfer protein [Helianthus annuus]	gi|225320931|dbj|AK325142.1|/6e-08/Solanum lycopersicum cDNA, clone: LEFL1092BB01, HTC in leaf	sp|O24038|NLTP2_SOLPN/9e-36/Non-specific lipid-transfer protein 2 OS=Solanum pennellii GN=LTP2 PE=3 SV=1	NA	NA	PS00597/-/Plant lipid transfer proteins signature.	NA
Unigene16082_All	763	1504.05	4.37	-8.427	0	0	Down	gi|697110292|ref|XP_009609016.1|/4.89426e-65/PREDICTED: photosystem I subunit O-like [Nicotiana tomentosiformis]	gi|192336556|gb|EU830169.1|/3e-28/Linum usitatissimum clone LU0009A07 mRNA sequence	NA	NA	jcu:105647070/3e-65/photosystem I subunit O; K14332 photosystem I subunit PsaO	NA	NA
Unigene16111_All	832	208.1	10.44	-4.31708	0	0	Down	gi|659085800|ref|XP_008443610.1|/1.48022e-12/PREDICTED: uncharacterized protein LOC103487165 [Cucumis melo]	gi|215276321|gb|FJ446546.1|/4e-09/Suaeda maritima microsatellite H07-M13-RP sequence	sp|Q8VYN2|VAP42_ARATH/9e-08/Vesicle-associated protein 4-2 OS=Arabidopsis thaliana GN=PVA42 PE=1 SV=1	mlr2980/3e-08/---	bpg:Bathy07g00500/5e-10/tRNA modification GTPase TrmE; K03650 tRNA modification GTPase [EC:3.6.-.-]	NA	NA
Unigene16141_All	840	198.25	3.76	-5.72044	0	0	Down	gi|661885789|emb|CDP10406.1|/9.07762e-42/unnamed protein product [Coffea canephora]	gi|210143340|dbj|AK286122.1|/2e-20/Glycine max cDNA, clone: GMFL01-22-C17	NA	NA	NA	NA	NA
Unigene16160_All	812	458.74	6.53	-6.13445	0	0	Down	gi|590682488|ref|XP_007041356.1|/1.90617e-33/Cytochrome P450 82C4, putative isoform 2 [Theobroma cacao] &gt;gi|508705291|gb|EOX97187.1| Cytochrome P450 82C4, putative isoform 2 [Theobroma cacao]	gi|260399563|gb|AC238499.2|/1e-06/Solanum lycopersicum strain Heinz 1706 chromosome 1 clone hba-8l19 map 1, complete sequence	sp|P80883|PETM_SPIOL/6e-09/Cytochrome b6-f complex subunit 7 (Fragment) OS=Spinacia oleracea GN=petM PE=1 SV=1	NA	NA	PF08041/1.4E-11/PetM family of cytochrome b6f complex subunit 7	NA
Unigene16164_All	850	217.97	2.22	-6.61743	0	0	Down	gi|685052314|dbj|BAP47433.1|/7.82569e-33/chitin-binding lectin [Datura stramonium]	gi|333601361|gb|HM219844.1|/4e-06/Picea engelmannii x Picea glauca class I chitinase (Chia1-2) mRNA, complete cds	sp|Q9S8M0|LECT_SOLTU/3e-27/Chitin-binding lectin 1 OS=Solanum tuberosum PE=1 SV=2	NA	brp:103859446/1e-19/endochitinase CH25-like; K01183 chitinase [EC:3.2.1.14]	PS50941/10.001/Chitin-binding type-1 domain profile.	NA
Unigene16245_All	1648	197.52	47.97	-2.04179	0	0	Down	gi|558761405|gb|AHA90804.1|/1.37796e-137/allylphenol synthase 1 [Larrea tridentata]	gi|526118005|ref|NM_001281242.1|/2e-62/Vitis vinifera isoflavone reductase-like protein 5 (IFRL5), mRNA >gi|76559893|tpe|BN000710.1| TPA_inf: Vitis vinifera mRNA for isoflavone reductase-like protein 5 (ifrl5 gene)	sp|E1U332|ALL12_OLEEU/1e-132/Isoflavone reductase-like protein OS=Olea europaea PE=1 SV=1	BH0305/2e-07/---	jcu:105641976/2e-67/leucoanthocyanidin reductase-like; K13081 leucoanthocyanidin reductase [EC:1.17.1.3]	PTHR10366:SF310/6.6E-120/--	NA
Unigene16288_All	899	183.97	33.8	-2.44438	0	0	Down	gi|697120804|ref|XP_009614370.1|/2.11305e-55/PREDICTED: protein CURVATURE THYLAKOID 1A, chloroplastic [Nicotiana tomentosiformis]	gi|225321251|dbj|AK325462.1|/3e-38/Solanum lycopersicum cDNA, clone: LEFL1096DH04, HTC in leaf	sp|O04616|CUT1A_ARATH/4e-54/Protein CURVATURE THYLAKOID 1A, chloroplastic OS=Arabidopsis thaliana GN=CURT1A PE=1 SV=1	NA	NA	PF14159/1.6E-31/CAAD domains of cyanobacterial aminoacyl-tRNA synthetase	NA
Unigene1635_All	785	138.57	34.52	-2.00511	7.24362e-231	2.8507e-229	Down	gi|698575494|ref|XP_009775955.1|/1.00442e-60/PREDICTED: lactoylglutathione lyase [Nicotiana sylvestris]	gi|225316212|dbj|AK322165.1|/4e-18/Solanum lycopersicum cDNA, clone: LEFL1034BD04, HTC in leaf	NA	NA	mus:103986044/1e-06/nucleobase-ascorbate transporter 3-like; K14611 solute carrier family 23 (nucleobase transporter), member 1/2	PTHR10374/2.0E-56/--	NA
Unigene1652_All	838	125.93	8.16	-3.94791	0	0	Down	gi|661898768|emb|CDO96762.1|/7.68467e-41/unnamed protein product [Coffea canephora]	gi|225311388|dbj|AK319527.1|/7e-17/Solanum lycopersicum cDNA, clone: LEFL1032BF03, HTC in leaf	sp|P82244|RK34_SPIOL/7e-34/50S ribosomal protein L34, chloroplastic OS=Spinacia oleracea GN=RPL34 PE=1 SV=1	NA	sly:101259190/4e-36/50S ribosomal protein L34, chloroplastic; K02914 large subunit ribosomal protein L34	PF00468/3.5E-14/Ribosomal protein L34	NA
Unigene16532_All	915	168.77	22.72	-2.89302	0	0	Down	NA	NA	NA	NA	NA	NA	NA
Unigene16544_All	1248	104.28	0.7	-7.21889	0	0	Down	gi|698513431|ref|XP_009801656.1|/2.96825e-115/PREDICTED: aquaporin NIP2-1-like [Nicotiana sylvestris]	gi|358442124|gb|JN831609.1|/5e-31/Solanum lycopersicum Lsi-1 mRNA, partial cds	sp|Q6Z2T3|NIP21_ORYSJ/1e-94/Aquaporin NIP2-1 OS=Oryza sativa subsp. japonica GN=NIP2-1 PE=1 SV=1	AF1426/2e-26/---	vvi:100265406/3e-115/aquaporin NIP2-1; K09874 aquaporin NIP	PF00230/6.5E-52/Major intrinsic protein	biological_process:GO:0006810//transport;cellular_component:GO:0016021//integral component of membrane;molecular_function:GO:0005215//transporter activity;
Unigene1668_All	779	103.04	5.12	-4.33092	0	0	Down	gi|645240893|ref|XP_008226815.1|/1.3963e-62/PREDICTED: protein LHCP TRANSLOCATION DEFECT [Prunus mume]	gi|359494015|ref|XM_002281405.2|/2e-54/PREDICTED: Vitis vinifera protein LHCP TRANSLOCATION DEFECT-like (LOC100260680), mRNA	sp|Q8VY88|LTD_ARATH/1e-60/Protein LHCP TRANSLOCATION DEFECT OS=Arabidopsis thaliana GN=LTD PE=1 SV=1	NA	fve:101303016/1e-08/peptidyl-prolyl cis-trans isomerase FKBP12-like; K01802 peptidylprolyl isomerase [EC:5.2.1.8]	PS50297/10.604/Ankyrin repeat region circular profile.	NA
Unigene16691_All	1053	335.05	37.13	-3.17372	0	0	Down	gi|698570692|ref|XP_009774670.1|/1.21539e-47/PREDICTED: calvin cycle protein CP12-2, chloroplastic [Nicotiana sylvestris]	gi|151564657|gb|EF694978.1|/2e-23/Arnebia euchroma chloroplast protein 12 (CP12) mRNA, partial cds; nuclear gene for chloroplast product	sp|Q9LZP9|CP122_ARATH/5e-31/Calvin cycle protein CP12-2, chloroplastic OS=Arabidopsis thaliana GN=CP12-2 PE=1 SV=1	NA	NA	PF02672/7.4E-29/CP12 domain	NA
Unigene17119_All	722	225.3	0.4	-9.13763	0	0	Down	gi|702465377|ref|XP_010029174.1|/3.22259e-23/PREDICTED: carbonic anhydrase 2-like isoform X2 [Eucalyptus grandis]	gi|62865754|gb|AY974607.1|/2e-23/Nicotiana benthamiana clone 30C84 chloroplast carbonic anhydrase mRNA, partial cds; nuclear gene for chloroplast product	sp|P27141|CAHC_TOBAC/2e-23/Carbonic anhydrase, chloroplastic OS=Nicotiana tabacum PE=2 SV=1	NA	egr:104419257/6e-24/carbonic anhydrase 2-like; K01673 carbonic anhydrase [EC:4.2.1.1]	NA	NA
Unigene1732_All	1534	214.19	6.59	-5.02247	0	0	Down	gi|460409293|ref|XP_004250073.1|/2.41928e-165/PREDICTED: phosphoglycolate phosphatase 1B, chloroplastic [Solanum lycopersicum]	gi|470132626|ref|XM_004302132.1|/1e-137/PREDICTED: Fragaria vesca subsp. vesca phosphoglycolate phosphatase-like (LOC101294770), mRNA	sp|P0DKC4|PGP1B_ARATH/8e-155/Phosphoglycolate phosphatase 1B, chloroplastic OS=Arabidopsis thaliana GN=PGLP1B PE=1 SV=1	YDL236w/2e-51/---	sly:101249417/4e-166/phosphoglycolate phosphatase 1B, chloroplastic; K19269 phosphoglycolate phosphatase [EC:3.1.3.18 3.1.3.48]	PTHR19288/1.2E-173/--	NA
Unigene17349_All	1115	106.68	0.25	-8.73715	0	0	Down	gi|661866294|emb|CDP21915.1|/5.40181e-25/unnamed protein product [Coffea canephora]	NA	sp|P85524|KIRO_ACTDE/1e-23/Kirola OS=Actinidia deliciosa PE=1 SV=1	NA	NA	PF00407/1.0E-29/Pathogenesis-related protein Bet v I family	NA
Unigene17611_All	2096	110	17.15	-2.68122	0	0	Down	gi|116833020|gb|ABK29439.1|/0/sugar transport protein [Coffea canephora]	gi|116833019|gb|DQ842236.1|/2e-47/Coffea canephora sugar transport protein (STP1) mRNA, complete cds	sp|Q8VZ80|PLT5_ARATH/0.0/Polyol transporter 5 OS=Arabidopsis thaliana GN=PLT5 PE=1 SV=2	Cgl0181/7e-61/---	bvg:104888510/6e-73/inositol transporter 1-like; K08150 MFS transporter, SP family, solute carrier family 2 (myo-inositol transporter), member 13	PS00217/-/Sugar transport proteins signature 2.	NA
Unigene17636_All	1699	359.87	1.06	-8.40727	0	0	Down	gi|460370413|ref|XP_004231047.1|/0/PREDICTED: glycerate dehydrogenase [Solanum lycopersicum]	gi|225319957|dbj|AK324327.1|/0.0/Solanum lycopersicum cDNA, clone: LEFL1075DH10, HTC in leaf	sp|Q9C9W5|HPR1_ARATH/0.0/Glycerate dehydrogenase HPR, peroxisomal OS=Arabidopsis thaliana GN=HPR PE=1 SV=1	PH0597/2e-51/---	sly:100191110/0.0/HPR; glycerate dehydrogenase; K15893 hydroxypyruvate reductase 1	PF00389/4.9E-18/D-isomer specific 2-hydroxyacid dehydrogenase, catalytic domain	NA
Unigene17661_All	1583	122.63	21.93	-2.48333	0	0	Down	gi|565351009|ref|XP_006342453.1|/3.12024e-131/PREDICTED: zinc finger protein CONSTANS-LIKE 4-like [Solanum tuberosum]	gi|359485004|ref|XM_002277917.2|/2e-21/PREDICTED: Vitis vinifera zinc finger protein CONSTANS-LIKE 5-like (LOC100244502), mRNA	sp|Q940T9|COL4_ARATH/6e-94/Zinc finger protein CONSTANS-LIKE 4 OS=Arabidopsis thaliana GN=COL4 PE=2 SV=2	NA	ath:AT5G15840/2e-33/CO; zinc finger protein CONSTANS; K12135 zinc finger protein CONSTANS	PS51017/16.787/CCT domain profile.	NA
Unigene17719_All	4282	101.71	8.82	-3.52754	0	0	Down	gi|565345131|ref|XP_006339652.1|/2.98811e-119/PREDICTED: BAG family molecular chaperone regulator 6-like [Solanum tuberosum]	NA	sp|O82345|BAG6_ARATH/1e-65/BAG family molecular chaperone regulator 6 OS=Arabidopsis thaliana GN=BAG6 PE=1 SV=1	aq_1006/2e-06/---	sly:101261704/3e-12/fumarylacetoacetase-like; K01555 fumarylacetoacetase [EC:3.7.1.2]	SM00264/1.2E-7/BAG domains, present in regulator of Hsp70 proteins	NA
Unigene17832_All	886	152.26	15.37	-3.30835	0	0	Down	gi|697159639|ref|XP_009588583.1|/1.02402e-54/PREDICTED: copper transporter 1-like [Nicotiana tomentosiformis]	gi|225320793|dbj|AK325004.1|/3e-13/Solanum lycopersicum cDNA, clone: LEFL1090AA10, HTC in leaf	sp|Q39065|COPT1_ARATH/8e-39/Copper transporter 1 OS=Arabidopsis thaliana GN=COPT1 PE=2 SV=2	NA	sot:102606340/3e-53/copper transporter 6-like; K14686 solute carrier family 31 (copper transporter), member 1	PF04145/4.5E-11/Ctr copper transporter family	NA
Unigene17834_All	1019	238.02	53.18	-2.16213	0	0	Down	gi|297306776|dbj|BAJ08390.1|/3.85169e-35/ECP63 protein [Daucus carota]	NA	sp|P20075|LEAD8_DAUCA/2e-34/Embryonic protein DC-8 OS=Daucus carota PE=3 SV=1	NA	NA	PTHR23241:SF45/2.0E-21/--	NA
Unigene17842_All	1124	128.87	1.44	-6.4837	0	0	Down	gi|225444667|ref|XP_002277280.1|/5.30717e-129/PREDICTED: chlorophyll a-b binding protein, chloroplastic [Vitis vinifera] &gt;gi|297738533|emb|CBI27778.3| unnamed protein product [Vitis vinifera]	gi|225444666|ref|XM_002277244.1|/4e-87/PREDICTED: Vitis vinifera chlorophyll a-b binding protein, chloroplastic-like (LOC100243962), mRNA	sp|P13869|CB12_PETHY/5e-90/Chlorophyll a-b binding protein, chloroplastic OS=Petunia hybrida PE=2 SV=1	NA	vvi:100243962/1e-129/chlorophyll a-b binding protein, chloroplastic; K08908 light-harvesting complex I chlorophyll a/b binding protein 2	PF00504/4.1E-51/Chlorophyll A-B binding protein	biological_process:GO:0009765//photosynthesis, light harvesting;cellular_component:GO:0016020//membrane;GO:0009507//chloroplast;molecular_function:GO:0046872//metal ion binding;
Unigene17977_All	849	246.34	34.41	-2.83975	0	0	Down	gi|147845835|emb|CAN82190.1|/9.76705e-52/hypothetical protein VITISV_031115 [Vitis vinifera]	gi|359488499|ref|XM_002268692.2|/9e-32/PREDICTED: Vitis vinifera uncharacterized LOC100241260 (LOC100241260), mRNA	sp|P82024|RR21_SPIOL/2e-11/30S ribosomal protein S21, chloroplastic (Fragment) OS=Spinacia oleracea GN=rps21 PE=1 SV=1	ssl0601/3e-08/---	NA	PTHR21109/4.6E-13/--	NA
Unigene17999_All	992	263.66	3.33	-6.30701	0	0	Down	gi|661890413|emb|CDP05910.1|/6.09972e-54/unnamed protein product [Coffea canephora]	gi|349713321|emb|FQ391489.1|/2e-30/Vitis vinifera clone SS0AP1YK05	sp|Q9SEU6|TRXM4_ARATH/2e-44/Thioredoxin M4, chloroplastic OS=Arabidopsis thaliana GN=At3g15360 PE=2 SV=2	all1866/1e-28/---	pxb:103947623/2e-52/thioredoxin M4, chloroplastic; K03671 thioredoxin 1	PTHR10438/1.1E-74/--	NA
Unigene18001_All	1026	164.54	13.07	-3.65411	0	0	Down	gi|697134338|ref|XP_009621221.1|/3.99674e-72/PREDICTED: 50S ribosomal protein L17, chloroplastic-like [Nicotiana tomentosiformis]	gi|225311363|dbj|AK319502.1|/2e-51/Solanum lycopersicum cDNA, clone: LEFL1020DC07, HTC in leaf	sp|O80363|RK17_TOBAC/1e-72/50S ribosomal protein L17, chloroplastic OS=Nicotiana tabacum GN=RPL17 PE=2 SV=1	sll1819/3e-40/---	sot:102586592/1e-72/50S ribosomal protein L17, chloroplastic-like; K02879 large subunit ribosomal protein L17	PTHR14413/1.3E-95/--	NA
Unigene18077_All	1478	421.82	5.13	-6.36152	0	0	Down	gi|698419499|ref|XP_009793616.1|/0/PREDICTED: protochlorophyllide reductase, chloroplastic-like [Nicotiana sylvestris]	gi|470110822|ref|XM_004291614.1|/1e-150/PREDICTED: Fragaria vesca subsp. vesca protochlorophyllide reductase, chloroplastic-like (LOC101304937), mRNA	sp|Q9SDT1|POR_DAUCA/0.0/Protochlorophyllide reductase, chloroplastic OS=Daucus carota GN=POR1 PE=2 SV=1	all1743/2e-102/---	sot:102594293/0.0/protochlorophyllide reductase, chloroplastic-like; K00218 protochlorophyllide reductase [EC:1.3.1.33]	PTHR24316:SF264/5.3E-199/--	NA
Unigene1810_All	1156	116.74	4.82	-4.59812	0	0	Down	gi|661892860|emb|CDP04018.1|/2.68757e-83/unnamed protein product [Coffea canephora]	gi|192337347|gb|EU830960.1|/9e-42/Linum usitatissimum clone LU0019G08 mRNA sequence	sp|P51204|YCF54_PORPU/2e-11/Uncharacterized protein ycf54 OS=Porphyra purpurea GN=ycf54 PE=3 SV=1	NA	NA	PF10674/3.3E-31/Protein of unknown function (DUF2488)	NA
Unigene18116_All	1181	1649.41	6	-8.10277	0	0	Down	gi|460401640|ref|XP_004246325.1|/8.78976e-146/PREDICTED: chlorophyll a-b binding protein CP29.1, chloroplastic [Solanum lycopersicum]	gi|110377765|gb|DQ676843.1|/1e-124/Nicotiana tabacum chloroplast pigment-binding protein CP29 (Lhcb4) mRNA, complete cds; nuclear gene for chloroplast product	sp|Q07473|CB4A_ARATH/4e-137/Chlorophyll a-b binding protein CP29.1, chloroplastic OS=Arabidopsis thaliana GN=LHCB4.1 PE=1 SV=1	NA	sly:101249002/2e-146/chlorophyll a-b binding protein CP29.1, chloroplastic; K08915 light-harvesting complex II chlorophyll a/b binding protein 4	PTHR21649:SF6/6.6E-152/--	NA
Unigene18148_All	1157	102.1	8.79	-3.53798	0	0	Down	gi|661895204|emb|CDP01009.1|/1.25047e-88/unnamed protein product [Coffea canephora]	gi|449529904|ref|XM_004171890.1|/4e-10/PREDICTED: Cucumis sativus uncharacterized LOC101228828 (LOC101228828), mRNA	NA	NA	cme:CYME_CMT571C/1e-09/probable adenylate kinase, chloroplast precursor; K00939 adenylate kinase [EC:2.7.4.3]	PF11255/4.7E-30/Protein of unknown function (DUF3054)	NA
Unigene1847_All	1261	155.87	2.07	-6.23457	0	0	Down	gi|565400090|ref|XP_006365565.1|/4.79496e-121/PREDICTED: uncharacterized protein ycf23-like [Solanum tuberosum]	gi|470114703|ref|XM_004293502.1|/1e-104/PREDICTED: Fragaria vesca subsp. vesca uncharacterized LOC101297039 (LOC101297039), mRNA	sp|P51373|YCF23_PORPU/1e-45/Uncharacterized protein ycf23 OS=Porphyra purpurea GN=ycf23 PE=3 SV=1	NA	NA	PF04481/3.8E-86/Protein of unknown function (DUF561)	biological_process:GO:0008152//metabolic process;molecular_function:GO:0003824//catalytic activity;
Unigene19233_All	1903	100.6	0.21	-8.90403	0	0	Down	gi|661880109|emb|CDP16234.1|/0/unnamed protein product [Coffea canephora]	gi|71727524|gb|DQ129870.1|/5e-29/Nicotiana tabacum fatty acid hydroperoxide lyase mRNA, complete cds	sp|P48417|CP74_LINUS/9e-111/Allene oxide synthase, chloroplastic OS=Linum usitatissimum GN=CYP74A PE=1 SV=1	slr0574/3e-08/---	sly:543642/0.0/HPL, CYP74B; fatty acid hydroperoxide lyase; K10528 hydroperoxide lyase [EC:4.1.2.-]	PTHR24286:SF38/1.2E-117/--	NA
Unigene19739_All	775	125.76	1.67	-6.23468	0	0	Down	gi|697117761|ref|XP_009612825.1|/4.33773e-40/PREDICTED: photosystem II reaction center W protein, chloroplastic-like [Nicotiana tomentosiformis]	gi|349714158|emb|FQ380053.1|/2e-32/Vitis vinifera clone SS0ADG1YI24	sp|Q39194|PSBW_ARATH/9e-36/Photosystem II reaction center W protein, chloroplastic OS=Arabidopsis thaliana GN=PSBW PE=1 SV=2	NA	sot:102581428/4e-37/photosystem II reaction center W protein, chloroplastic-like; K02721 photosystem II PsbW protein	PF07123/2.6E-41/Photosystem II reaction centre W protein (PsbW)	NA
Unigene20078_All	778	352.82	0.31	-10.1524	0	0	Down	gi|350535973|ref|NP_001234735.1|/1.90034e-35/non-specific lipid transfer protein precursor [Solanum lycopersicum] &gt;gi|71360928|emb|CAJ19705.1| non-specific lipid transfer protein [Solanum lycopersicum]	gi|37625028|gb|AY395741.1|/6e-11/Vitis aestivalis lipid transfer protein mRNA, complete cds	sp|Q3YMR2|NLTP2_SOLCI/1e-36/Non-specific lipid-transfer protein 2 OS=Solanum chilense PE=3 SV=1	NA	NA	SM00499/7.9E-15/Plant lipid transfer protein / seed storage protein / trypsin-alpha amylase inhibitor domain family	biological_process:GO:0006810//transport;
Unigene2028_All	1557	500.34	0.55	-9.82926	0	0	Down	gi|698457483|ref|XP_009780849.1|/6.31448e-161/PREDICTED: chloroplast stem-loop binding protein of 41 kDa b, chloroplastic [Nicotiana sylvestris]	gi|470132856|ref|XM_004302243.1|/1e-115/PREDICTED: Fragaria vesca subsp. vesca chloroplast stem-loop binding protein of 41 kDa b, chloroplastic-like (LOC101304884), mRNA	sp|Q9SA52|CP41B_ARATH/2e-153/Chloroplast stem-loop binding protein of 41 kDa b, chloroplastic OS=Arabidopsis thaliana GN=CSP41B PE=1 SV=1	FN1299/1e-21/---	NA	PF13460/1.5E-11/NADH(P)-binding	NA
Unigene2093_All	1100	145.14	0.71	-7.67541	0	0	Down	gi|661886538|emb|CDP09902.1|/2.59755e-88/unnamed protein product [Coffea canephora]	gi|470125366|ref|XM_004298626.1|/1e-15/PREDICTED: Fragaria vesca subsp. vesca uncharacterized LOC101294262 (LOC101294262), mRNA	NA	NA	NA	NA	NA
Unigene2117_All	1576	200.54	6.89	-4.86324	0	0	Down	gi|565401505|ref|XP_006366239.1|/6.41155e-153/PREDICTED: uncharacterized protein LOC102599907 [Solanum tuberosum]	gi|349705583|emb|FQ384139.1|/1e-104/Vitis vinifera clone SS0AAG36YF23	NA	NA	brp:103844710/4e-16/cysteine--tRNA ligase, cytoplasmic-like; K01883 cysteinyl-tRNA synthetase [EC:6.1.1.16]	PF02517/3.9E-10/CAAX protease self-immunity	cellular_component:GO:0016020//membrane;
Unigene2118_All	1502	479.39	1.27	-8.56023	0	0	Down	gi|613782699|sp|K4BW79.1|ENOX_SOLLC/1.02142e-168/RecName: Full=2-methylene-furan-3-one reductase; AltName: Full=Enone oxidoreductase; Short=SlEO; Flags: Precursor [Solanum lycopersicum]	gi|359473177|ref|XM_003631207.1|/5e-93/PREDICTED: Vitis vinifera quinone oxidoreductase-like protein At1g23740, chloroplastic-like (LOC100852555), mRNA	sp|K4BW79|ENOX_SOLLC/1e-170/2-methylene-furan-3-one reductase OS=Solanum lycopersicum GN=EO PE=1 SV=1	lin0622/2e-49/---	sly:101250690/2e-169/EO, QR, SlEO; 2-methylene-furan-3-one reductase-like (EC:1.3.1.105); K18980 2-methylene-furan-3-one reductase [EC:1.3.1.105]	PTHR11695:SF294/2.8E-113/--	NA
Unigene2177_All	1202	553.39	130.36	-2.0858	0	0	Down	gi|697176864|ref|XP_009597381.1|/1.76649e-16/PREDICTED: hornerin-like [Nicotiana tomentosiformis]	NA	sp|P10496|GRP2_PHAVU/6e-09/Glycine-rich cell wall structural protein 1.8 OS=Phaseolus vulgaris PE=2 SV=1	DR0392/6e-12/---	sot:102577603/5e-12/RNA-binding protein precursor; K12741 heterogeneous nuclear ribonucleoprotein A1/A3	NA	NA
Unigene24195_All	1012	103.04	0.23	-8.80735	0	0	Down	gi|698515799|ref|XP_009802779.1|/1.3747e-85/PREDICTED: uncharacterized protein LOC104248250 [Nicotiana sylvestris]	gi|225319237|dbj|AK323996.1|/2e-51/Solanum lycopersicum cDNA, clone: LEFL1069CD02, HTC in leaf	NA	NA	NA	NA	NA
Unigene24313_All	501	347.59	0.4	-9.76317	0	0	Down	NA	NA	NA	NA	NA	NA	NA
Unigene25070_All	804	132.71	0.24	-9.11103	0	0	Down	gi|703119800|ref|XP_010101957.1|/6.62243e-63/NAD(P)H-quinone oxidoreductase subunit L [Morus notabilis] &gt;gi|587902642|gb|EXB90881.1| NAD(P)H-quinone oxidoreductase subunit L [Morus notabilis]	gi|145337390|ref|NM_105744.3|/1e-33/Arabidopsis thaliana NAD(P)H dehydrogenase-like complex L mRNA, complete cds	NA	NA	NA	PF10716/1.3E-29/NADH dehydrogenase transmembrane subunit	NA
Unigene25272_All	838	207.13	0.28	-9.53089	0	0	Down	gi|697128827|ref|XP_009618462.1|/3.51328e-70/PREDICTED: uncharacterized protein LOC104110640 [Nicotiana tomentosiformis]	gi|225314967|dbj|AK321316.1|/5e-64/Solanum lycopersicum cDNA, clone: LEFL1023AG05, HTC in leaf	NA	NA	NA	NA	NA
Unigene25462_All	589	150.95	0.08	-10.8818	0	0	Down	NA	NA	NA	NA	NA	NA	NA
Unigene25469_All	1181	251.83	0.31	-9.66597	0	0	Down	NA	gi|27752308|gb|AY166969.1|/4e-07/Oryza sativa (indica cultivar-group) resistance-related non-coding RNA (nc1), complete sequence	NA	NA	NA	NA	NA
Unigene26359_All	267	300.95	0.65	-8.85487	0	0	Down	NA	NA	NA	NA	NA	NA	NA
Unigene27186_All	295	473.48	1.9	-7.96116	0	0	Down	gi|1657859|gb|AAB18209.1|/1.55277e-11/chlorophyll a/b-binding protein WCAB precursor [Triticum aestivum]	gi|161789367|gb|AC215381.1|/3e-29/Solanum lycopersicum chromosome 2 clone C02HBa0091J18, complete sequence	sp|P14277|CB2F_SOLLC/2e-13/Chlorophyll a-b binding protein 3B, chloroplastic (Fragments) OS=Solanum lycopersicum GN=CAB3B PE=3 SV=1	NA	sly:101245729/2e-12/uncharacterized LOC101245729; K08912 light-harvesting complex II chlorophyll a/b binding protein 1	NA	NA
Unigene27628_All	737	146.04	0.45	-8.34222	0	0	Down	gi|567873077|ref|XP_006429128.1|/1.13684e-39/hypothetical protein CICLE_v10013090mg [Citrus clementina] &gt;gi|568854514|ref|XP_006480870.1| PREDICTED: uncharacterized protein LOC102609873 [Citrus sinensis] &gt;gi|557531185|gb|ESR42368.1| hypothetical protein CICLE_v10013090mg [Citrus clementina] &gt;gi|641833331|gb|KDO52346.1| hypothetical protein CISIN_1g032793mg [Citrus sinensis]	gi|470133865|ref|XM_004302732.1|/3e-16/PREDICTED: Fragaria vesca subsp. vesca uncharacterized LOC101305773 (LOC101305773), mRNA	NA	NA	NA	NA	NA
Unigene28039_All	641	151.29	0.08	-10.885	0	0	Down	gi|645259790|ref|XP_008235531.1|/5.36299e-34/PREDICTED: glycine-rich cell wall structural protein [Prunus mume]	NA	sp|P21997|SSGP_VOLCA/5e-24/Sulfated surface glycoprotein 185 OS=Volvox carteri PE=1 SV=1	XF0818/3e-16/---	bvg:104883960/5e-23/endochitinase-like; K01183 chitinase [EC:3.2.1.14]	NA	NA
Unigene28281_All	1754	106.36	0.21	-8.98435	0	0	Down	gi|698515205|ref|XP_009802476.1|/0/PREDICTED: uncharacterized protein LOC104248003 [Nicotiana sylvestris]	gi|225316043|dbj|AK321997.1|/2e-80/Solanum lycopersicum cDNA, clone: LEFL1032AF10, HTC in leaf	NA	alr5168/5e-18/---	NA	NA	NA
Unigene28334_All	1398	120.34	0.23	-9.03127	0	0	Down	gi|225456794|ref|XP_002277650.1|/3.70191e-133/PREDICTED: protein CbbY [Vitis vinifera] &gt;gi|297733644|emb|CBI14891.3| unnamed protein product [Vitis vinifera]	gi|225313769|dbj|AK320715.1|/1e-110/Solanum lycopersicum cDNA, clone: LEFL1012CB12, HTC in leaf	sp|Q94K71|GPPL2_ARATH/6e-126/Haloacid dehalogenase-like hydrolase domain-containing protein At3g48420 OS=Arabidopsis thaliana GN=At3g48420 PE=2 SV=1	CAC0855/4e-21/---	cmo:103485993/3e-11/bifunctional riboflavin kinase/FMN phosphatase; K00861 riboflavin kinase [EC:2.7.1.26]	PF13419/1.7E-22/Haloacid dehalogenase-like hydrolase	molecular_function:GO:0016787//hydrolase activity;
Unigene29111_All	303	100.49	0.37	-8.08531	6.9745e-152	1.9465e-150	Down	gi|18396941|ref|NP_565348.1|/3.08297e-20/Bifunctional inhibitor/lipid-transfer protein/seed storage 2S albumin superfamily protein [Arabidopsis thaliana] &gt;gi|30678667|ref|NP_849949.1| Bifunctional inhibitor/lipid-transfer protein/seed storage 2S albumin superfamily protein [Arabidopsis thaliana] &gt;gi|4662641|gb|AAD26911.1| expressed protein [Arabidopsis thaliana] &gt;gi|22022562|gb|AAM83238.…	NA	sp|P40603|APG_BRANA/3e-15/Anther-specific proline-rich protein APG (Fragment) OS=Brassica napus GN=APG PE=2 SV=1	SP0117/1e-09/---	bvg:104883960/3e-13/endochitinase-like; K01183 chitinase [EC:3.2.1.14]	NA	cellular_component:GO:0009535//chloroplast thylakoid membrane;GO:0048046//apoplast;GO:0009506//plasmodesma;
Unigene3072_All	1982	142.83	27.97	-2.35235	0	0	Down	gi|702492040|ref|XP_010036111.1|/0/PREDICTED: glucose-1-phosphate adenylyltransferase small subunit, chloroplastic/amyloplastic [Eucalyptus grandis] &gt;gi|629081185|gb|KCW47630.1| hypothetical protein EUGRSUZ_K01372 [Eucalyptus grandis]	gi|398363560|gb|JX067530.1|/0.0/Actinidia chinensis clone 2789482 ADP glucose pyrophosphorylase (APS1) mRNA, complete cds	sp|P23509|GLGS_SOLTU/0.0/Glucose-1-phosphate adenylyltransferase small subunit, chloroplastic/amyloplastic OS=Solanum tuberosum PE=1 SV=2	all4645/1e-167/---	egr:104425190/0.0/glucose-1-phosphate adenylyltransferase small subunit, chloroplastic/amyloplastic; K00975 glucose-1-phosphate adenylyltransferase [EC:2.7.7.27]	PTHR22572/0.0/--	NA
Unigene31688_All	297	154.75	1.7	-6.50826	1.62783e-216	6.03593e-215	Down	gi|566169343|ref|XP_006382643.1|/2.9126e-18/hypothetical protein POPTR_0005s04080g [Populus trichocarpa] &gt;gi|550338008|gb|ERP60440.1| hypothetical protein POPTR_0005s04080g [Populus trichocarpa]	NA	sp|P09789|GRP1_PETHY/1e-19/Glycine-rich cell wall structural protein 1 OS=Petunia hybrida GN=GRP-1 PE=1 SV=1	NA	egu:105056093/4e-07/glycine-rich RNA-binding protein 2, mitochondrial-like; K12741 heterogeneous nuclear ribonucleoprotein A1/A3	NA	NA
Unigene3188_All	3897	112.45	15.59	-2.85059	0	0	Down	gi|698526853|ref|XP_009760273.1|/0/PREDICTED: presequence protease 1, chloroplastic/mitochondrial-like [Nicotiana sylvestris]	gi|225428771|ref|XM_002281988.1|/1e-139/PREDICTED: Vitis vinifera presequence protease 2, chloroplastic/mitochondrial-like (LOC100255619), mRNA	sp|Q8VY06|PREP2_ARATH/0.0/Presequence protease 2, chloroplastic/mitochondrial OS=Arabidopsis thaliana GN=PREP2 PE=1 SV=1	CAC3006/0.0/---	sot:102580845/0.0/presequence protease 1, chloroplastic/mitochondrial-like; K06972 uncharacterized protein	PF05193/3.1E-22/Peptidase M16 inactive domain	NA
Unigene327_All	1463	126.22	0.84	-7.23134	0	0	Down	gi|698488782|ref|XP_009790978.1|/6.45787e-152/PREDICTED: uncharacterized protein LOC104238346 [Nicotiana sylvestris]	gi|470134745|ref|XM_004303151.1|/2e-92/PREDICTED: Fragaria vesca subsp. vesca uncharacterized LOC101312845 (LOC101312845), mRNA	sp|Q8GYX8|DNJ10_ARATH/1e-09/Chaperone protein dnaJ 10 OS=Arabidopsis thaliana GN=ATJ10 PE=2 SV=2	sll0662/2e-19/---	cam:101504293/4e-10/chaperone protein dnaJ 1, mitochondrial-like; K03686 molecular chaperone DnaJ	PTHR25040:SF110/2.1E-117/--	NA
Unigene3288_All	916	106.36	10.02	-3.408	0	0	Down	gi|565364921|ref|XP_006349166.1|/3.24631e-75/PREDICTED: nifU-like protein 1, chloroplastic-like [Solanum tuberosum]	gi|225437625|ref|XM_002278474.1|/4e-31/PREDICTED: Vitis vinifera nifU-like protein 1, chloroplastic (LOC100265749), mRNA	sp|Q93W77|NIFU1_ARATH/9e-68/NifU-like protein 1, chloroplastic OS=Arabidopsis thaliana GN=NIFU1 PE=1 SV=1	asr1309/7e-17/---	NA	PTHR11178/3.7E-56/--	NA
Unigene3403_All	776	115.44	1.71	-6.077	0	0	Down	gi|351723447|ref|NP_001237535.1|/5.1359e-33/thioredoxin h1 [Glycine max] &gt;gi|157781191|gb|ABV71991.1| thioredoxin h1 [Glycine max]	gi|357438130|ref|XM_003589293.1|/2e-07/Medicago truncatula Thioredoxin H-type (MTR_1g023140) mRNA, complete cds	sp|P29449|TRXH1_TOBAC/2e-32/Thioredoxin H-type 1 OS=Nicotiana tabacum PE=1 SV=1	YCR083w/3e-16/---	egu:105053337/6e-34/thioredoxin H1; K03671 thioredoxin 1	PF00085/1.8E-27/Thioredoxin	biological_process:GO:0006662//glycerol ether metabolic process;GO:0045454//cell redox homeostasis;molecular_function:GO:0015035//protein disulfide oxidoreductase activity;GO:0009055//electron carrier activity;
Unigene3432_All	832	144.15	12.26	-3.55554	0	0	Down	gi|565342801|ref|XP_006338529.1|/4.13294e-39/PREDICTED: uncharacterized protein LOC102581674 [Solanum tuberosum]	gi|148538880|dbj|AK247646.1|/2e-29/Solanum lycopersicum cDNA, clone: LEFL1076DE09, HTC in leaf	NA	NA	smo:SELMODRAFT_415962/2e-12/hypothetical protein; K01609 indole-3-glycerol phosphate synthase [EC:4.1.1.48]	PS50846/8.561/Heavy-metal-associated domain profile.	NA
Unigene3434_All	948	103.41	23.1	-2.16241	1.69098e-234	6.74189e-233	Down	gi|255590302|ref|XP_002535232.1|/1.3068e-34/metal ion binding protein, putative [Ricinus communis] &gt;gi|223523696|gb|EEF27151.1| metal ion binding protein, putative [Ricinus communis]	NA	NA	NA	egu:105040068/3e-10/DEAD-box ATP-dependent RNA helicase 40; K12823 ATP-dependent RNA helicase DDX5/DBP2 [EC:3.6.4.13]	PF00403/1.4E-6/Heavy-metal-associated domain	NA
Unigene34580_All	808	573.08	1.1	-9.02509	0	0	Down	gi|697158905|ref|XP_009588213.1|/4.44278e-83/PREDICTED: ferredoxin--NADP reductase, leaf-type isozyme, chloroplastic [Nicotiana tomentosiformis]	gi|502161373|ref|XM_004512082.1|/1e-70/PREDICTED: Cicer arietinum ferredoxin--NADP reductase, leaf isozyme, chloroplastic-like (LOC101503587), mRNA	sp|O04977|FENR1_TOBAC/2e-83/Ferredoxin--NADP reductase, leaf-type isozyme, chloroplastic OS=Nicotiana tabacum GN=PETH PE=2 SV=1	slr1643/7e-26/---	sot:102591399/7e-83/ferredoxin--NADP reductase, leaf-type isozyme, chloroplastic-like; K02641 ferredoxin--NADP+ reductase [EC:1.18.1.2]	PS51384/8.737/Ferredoxin reductase-type FAD binding domain profile.	NA
Unigene3472_All	1217	131.87	12.46	-3.40374	0	0	Down	gi|698451013|ref|XP_009776691.1|/6.05335e-65/PREDICTED: 30S ribosomal protein S20, chloroplastic isoform X2 [Nicotiana sylvestris]	gi|225311935|dbj|AK319674.1|/5e-25/Solanum lycopersicum cDNA, clone: LEFL1098AA05, HTC in leaf	sp|Q9ASV6|RR20_ARATH/5e-51/30S ribosomal protein S20, chloroplastic OS=Arabidopsis thaliana GN=RPS20 PE=2 SV=1	asr1592/5e-14/---	pmum:103326065/4e-61/30S ribosomal protein S20, chloroplastic; K02968 small subunit ribosomal protein S20	PF01649/3.7E-19/Ribosomal protein S20	NA
Unigene3474_All	816	159.14	5.16	-4.94678	0	0	Down	gi|698485499|ref|XP_009789523.1|/6.14653e-48/PREDICTED: uncharacterized protein LOC104237133 [Nicotiana sylvestris]	gi|210144151|dbj|AK286933.1|/3e-13/Glycine max cDNA, clone: GMFL01-40-H14	sp|Q9XIL9|PLRX3_ARATH/1e-06/Pollen-specific leucine-rich repeat extensin-like protein 3 OS=Arabidopsis thaliana GN=PEX3 PE=2 SV=1	NA	gmx:100776781/1e-06/probable pectinesterase/pectinesterase inhibitor 47-like; K01051 pectinesterase [EC:3.1.1.11]	NA	NA
Unigene34802_All	683	275.62	4.7	-5.87388	0	0	Down	gi|698535747|ref|XP_009764287.1|/2.48385e-43/PREDICTED: photosystem II reaction center W protein, chloroplastic-like [Nicotiana sylvestris]	gi|470107130|ref|XM_004289855.1|/7e-26/PREDICTED: Fragaria vesca subsp. vesca photosystem II reaction center W protein, chloroplastic-like (LOC101299249), mRNA	sp|Q39194|PSBW_ARATH/6e-36/Photosystem II reaction center W protein, chloroplastic OS=Arabidopsis thaliana GN=PSBW PE=1 SV=2	NA	cam:101513777/7e-40/photosystem II reaction center W protein, chloroplastic-like; K02721 photosystem II PsbW protein	PF07123/1.1E-38/Photosystem II reaction centre W protein (PsbW)	NA
Unigene35001_All	1608	318.49	1.25	-7.99318	0	0	Down	gi|590626142|ref|XP_007026083.1|/2.67046e-162/ATPase, F1 complex, gamma subunit protein [Theobroma cacao] &gt;gi|508781449|gb|EOY28705.1| ATPase, F1 complex, gamma subunit protein [Theobroma cacao]	gi|19784|emb|X63606.1|/3e-79/N.tabacum atpC mRNA for gamma subunit of ATP synthase	sp|P29790|ATPG_TOBAC/6e-162/ATP synthase gamma chain, chloroplastic OS=Nicotiana tabacum GN=ATPC PE=1 SV=1	all0004/2e-86/---	tcc:TCM_030229/5e-163/ATPase, F1 complex, gamma subunit protein; K02115 F-type H+-transporting ATPase subunit gamma	PTHR11693/5.8E-148/--	biological_process:GO:0015986//ATP synthesis coupled proton transport;cellular_component:GO:0045261//proton-transporting ATP synthase complex, catalytic core F(1);molecular_function:GO:0046933//proton-transporting ATP synthase activity, rotational mechanism;GO:0046961//proton-transporting ATPase activity, rotational mechanism;
Unigene3506_All	1244	257.29	20.04	-3.68244	0	0	Down	gi|308229784|gb|ADO24300.1|/2.48074e-146/xyloglucan endotransglucosylase/hydrolase [Gossypium hirsutum]	gi|88604929|gb|DQ320658.2|/1e-93/Rosa x borboniana xyloglucan endotransglucosylase/hydrolase 2 (Xth2) mRNA, complete cds	sp|Q8LER3|XTH7_ARATH/8e-139/Probable xyloglucan endotransglucosylase/hydrolase protein 7 OS=Arabidopsis thaliana GN=XTH7 PE=2 SV=2	YLR213c/2e-14/---	vvi:100852777/2e-146/probable xyloglucan endotransglucosylase/hydrolase protein 7; K08235 xyloglucan:xyloglucosyl transferase [EC:2.4.1.207]	PTHR31062:SF12/4.9E-207/--	NA
Unigene3596_All	1071	232.48	15.12	-3.94258	0	0	Down	gi|698484400|ref|XP_009789007.1|/2.91745e-113/PREDICTED: 30S ribosomal protein S5, chloroplastic [Nicotiana sylvestris]	gi|225321162|dbj|AK325373.1|/6e-86/Solanum lycopersicum cDNA, clone: LEFL1095DC05, HTC in leaf	sp|Q9ST69|RR5_SPIOL/7e-104/30S ribosomal protein S5, chloroplastic OS=Spinacia oleracea GN=rps5 PE=1 SV=1	all4199/5e-51/---	sot:102585478/1e-113/30S ribosomal protein S5, chloroplastic-like; K02988 small subunit ribosomal protein S5	PF03719/3.0E-26/Ribosomal protein S5, C-terminal domain	NA
Unigene3645_All	1396	118.55	4.18	-4.82585	0	0	Down	gi|604334555|gb|EYU38639.1|/2.85686e-85/hypothetical protein MIMGU_mgv1a011347mg [Erythranthe guttata]	gi|470134280|ref|XM_004302935.1|/7e-06/PREDICTED: Fragaria vesca subsp. vesca bifunctional monodehydroascorbate reductase and carbonic anhydrase nectarin-3-like (LOC101292138), mRNA	sp|Q84UV8|NEC3_NICLS/8e-45/Bifunctional monodehydroascorbate reductase and carbonic anhydrase nectarin-3 OS=Nicotiana langsdorffii x Nicotiana sanderae GN=NEC3 PE=1 SV=1	PM1905/4e-35/---	sly:101254722/8e-84/alpha carbonic anhydrase 1, chloroplastic; K01674 carbonic anhydrase [EC:4.2.1.1]	PS00162/-/Alpha-carbonic anhydrases signature.	NA
Unigene3647_All	1221	150	5.22	-4.84477	0	0	Down	gi|75324751|sp|Q6UBI3.1|PERQ_SUASA/1.34412e-88/RecName: Full=Peroxiredoxin Q, chloroplastic; AltName: Full=Thioredoxin reductase; Flags: Precursor [Suaeda salsa] &gt;gi|34420838|gb|AAQ67661.1| peroxiredoxin Q [Suaeda salsa]	gi|357479350|ref|XM_003609913.1|/1e-65/Medicago truncatula Peroxiredoxin Q (MTR_4g124790) mRNA, complete cds	sp|Q6UBI3|PERQ_SUASA/2e-90/Peroxiredoxin Q, chloroplastic OS=Suaeda salsa GN=PRXQ PE=1 SV=1	alr3183/3e-42/---	tcc:TCM_037475/5e-88/Thioredoxin superfamily protein, Q; K03564 peroxiredoxin Q/BCP [EC:1.11.1.15]	PF00578/6.5E-40/AhpC/TSA family	NA
Unigene3653_All	1184	198.01	29.51	-2.7463	0	0	Down	gi|697128179|ref|XP_009618135.1|/3.90349e-129/PREDICTED: L-ascorbate peroxidase 3, peroxisomal [Nicotiana tomentosiformis]	gi|17066704|gb|AF442387.1|/1e-37/Capsicum annuum ascorbate peroxidase mRNA, complete cds	sp|Q42564|APX3_ARATH/2e-124/L-ascorbate peroxidase 3, peroxisomal OS=Arabidopsis thaliana GN=APX3 PE=1 SV=1	YKR066c/1e-40/---	sot:102597356/2e-129/APX; L-ascorbate peroxidase 3, peroxisomal-like; K00434 L-ascorbate peroxidase [EC:1.11.1.11]	PF00141/1.0E-49/Peroxidase	NA
Unigene3663_All	1428	115.81	16.5	-2.81122	0	0	Down	gi|460396674|ref|XP_004243896.1|/1.18471e-126/PREDICTED: zinc transporter 5-like [Solanum lycopersicum]	gi|351723098|ref|NM_001249570.1|/8e-15/Glycine max zinc transporter protein ZIP1 (LOC547695), mRNA >gi|15418777|gb|AY029321.1| Glycine max zinc transporter protein ZIP1 mRNA, complete cds	sp|O23039|ZIP5_ARATH/2e-101/Zinc transporter 5 OS=Arabidopsis thaliana GN=ZIP5 PE=2 SV=1	ECU09g0740/6e-06/---	sly:101248893/2e-127/zinc transporter 5-like; K14709 solute carrier family 39 (zinc transporter), member 1/2/3	PF02535/2.3E-59/ZIP Zinc transporter	NA
Unigene39775_All	2260	336.46	17.58	-4.25843	0	0	Down	gi|697106040|ref|XP_009606853.1|/0/PREDICTED: ATP-dependent zinc metalloprotease FTSH, chloroplastic [Nicotiana tomentosiformis]	gi|350535466|ref|NM_001247267.1|/0.0/Solanum lycopersicum FtsH-like protein precursor (LOC100037730), mRNA >gi|37538488|gb|AY334306.1| Solanum lycopersicum FtsH-like protein precursor, mRNA, complete cds	sp|O82150|FTSH_TOBAC/0.0/ATP-dependent zinc metalloprotease FTSH, chloroplastic OS=Nicotiana tabacum GN=FTSH PE=2 SV=2	slr1604/0.0/---	sot:102591510/0.0/ATP-dependent zinc metalloprotease FTSH, chloroplastic-like; K03798 cell division protease FtsH [EC:3.4.24.-]	PF01434/3.4E-82/Peptidase family M41	NA
Unigene4030_All	1084	625.26	3.75	-7.38142	0	0	Down	gi|694404743|ref|XP_009377241.1|/1.04177e-57/PREDICTED: protein CURVATURE THYLAKOID 1A, chloroplastic isoform X1 [Pyrus x bretschneideri] &gt;gi|694404745|ref|XP_009377242.1| PREDICTED: protein CURVATURE THYLAKOID 1A, chloroplastic isoform X1 [Pyrus x bretschneideri]	gi|225321251|dbj|AK325462.1|/9e-51/Solanum lycopersicum cDNA, clone: LEFL1096DH04, HTC in leaf	sp|O04616|CUT1A_ARATH/1e-50/Protein CURVATURE THYLAKOID 1A, chloroplastic OS=Arabidopsis thaliana GN=CURT1A PE=1 SV=1	NA	NA	PF14159/1.6E-31/CAAD domains of cyanobacterial aminoacyl-tRNA synthetase	NA
Unigene4147_All	768	172.28	9.97	-4.11102	0	0	Down	gi|255579977|ref|XP_002530823.1|/1.40116e-59/L-ascorbate peroxidase 1, cytosolic, putative [Ricinus communis] &gt;gi|223529615|gb|EEF31563.1| L-ascorbate peroxidase 1, cytosolic, putative [Ricinus communis]	gi|195657758|gb|EU976229.1|/2e-07/Zea mays clone 688596 APx4 - Peroxisomal Ascorbate Peroxidase mRNA, complete cds	sp|Q6ZJJ1|APX4_ORYSJ/5e-58/Probable L-ascorbate peroxidase 4 OS=Oryza sativa subsp. japonica GN=APX4 PE=2 SV=1	YKR066c/1e-24/---	sot:102597684/3e-60/L-ascorbate peroxidase 3, peroxisomal-like; K00434 L-ascorbate peroxidase [EC:1.11.1.11]	PTHR31356:SF5/5.6E-69/--	biological_process:GO:0006979//response to oxidative stress;GO:0055114//oxidation-reduction process;molecular_function:GO:0020037//heme binding;GO:0016688//L-ascorbate peroxidase activity;
Unigene4717_All	1062	103.7	11.12	-3.22119	0	0	Down	gi|698485591|ref|XP_009789568.1|/1.10404e-80/PREDICTED: uncharacterized protein LOC104237170 [Nicotiana sylvestris] &gt;gi|698485594|ref|XP_009789569.1| PREDICTED: uncharacterized protein LOC104237170 [Nicotiana sylvestris]	gi|349725658|emb|FQ388696.1|/6e-52/Vitis vinifera clone SS0AEB22YE04	NA	NA	NA	NA	NA
Unigene5031_All	1705	132.46	6.69	-4.30741	0	0	Down	gi|698499618|ref|XP_009795620.1|/0/PREDICTED: inner membrane protein PPF-1, chloroplastic [Nicotiana sylvestris] &gt;gi|698499621|ref|XP_009795621.1| PREDICTED: inner membrane protein PPF-1, chloroplastic [Nicotiana sylvestris] &gt;gi|698499623|ref|XP_009795622.1| PREDICTED: inner membrane protein PPF-1, chloroplastic [Nicotiana sylvestris] &gt;gi|698499625|ref|XP_009795623.1| PREDICTED: inner me…	gi|349720912|emb|FQ393040.1|/1e-134/Vitis vinifera clone SS0AFA2YO21	sp|Q9FY06|PPF1_PEA/3e-173/Inner membrane protein PPF-1, chloroplastic OS=Pisum sativum GN=PPF-1 PE=2 SV=2	Cj0958c/1e-30/---	sly:101257139/0.0/inner membrane protein PPF-1, chloroplastic; K03217 YidC/Oxa1 family membrane protein insertase	PTHR12428/4.7E-148/--	biological_process:GO:0051205//protein insertion into membrane;cellular_component:GO:0016021//integral component of membrane;
Unigene5168_All	923	169.37	15.11	-3.4866	0	0	Down	gi|719983240|ref|XP_010250698.1|/8.55869e-76/PREDICTED: 50S ribosomal protein L27, chloroplastic [Nelumbo nucifera] &gt;gi|719983246|ref|XP_010250699.1| PREDICTED: 50S ribosomal protein L27, chloroplastic [Nelumbo nucifera] &gt;gi|719983251|ref|XP_010250700.1| PREDICTED: 50S ribosomal protein L27, chloroplastic [Nelumbo nucifera] &gt;gi|719983255|ref|XP_010250701.1| PREDICTED: 50S ribosomal prote…	gi|225311936|dbj|AK319675.1|/3e-53/Solanum lycopersicum cDNA, clone: LEFL1098BA04, HTC in leaf	sp|P30155|RK27_TOBAC/2e-68/50S ribosomal protein L27, chloroplastic OS=Nicotiana tabacum GN=RPL27 PE=1 SV=1	asl0146/1e-26/---	csv:101211246/2e-74/50S ribosomal protein L27, chloroplastic; K02899 large subunit ribosomal protein L27	PF01016/1.4E-37/Ribosomal L27 protein	NA
Unigene5314_All	678	134.41	31.13	-2.11026	2.75764e-203	9.71298e-202	Down	NA	NA	NA	NA	NA	NA	NA
Unigene5317_All	840	209.82	11.57	-4.18069	0	0	Down	gi|697169254|ref|XP_009593521.1|/1.29569e-80/PREDICTED: 50S ribosomal protein L24, chloroplastic [Nicotiana tomentosiformis] &gt;gi|697169256|ref|XP_009593522.1| PREDICTED: 50S ribosomal protein L24, chloroplastic [Nicotiana tomentosiformis]	gi|170323|gb|M87839.1|TOBRPL24B/9e-38/Nicotiana tabacum (clone: L24-2) chloroplast ribosomal protein L24 mRNA, complete cds	sp|Q02764|RK24_TOBAC/2e-79/50S ribosomal protein L24, chloroplastic OS=Nicotiana tabacum GN=RPL24 PE=1 SV=1	sll1807/6e-30/---	tcc:TCM_031129/2e-80/Translation protein SH3-like family protein; K02895 large subunit ribosomal protein L24	PTHR12903:SF1/3.0E-82/--	NA
Unigene5323_All	1156	108.78	0.96	-6.82416	0	0	Down	gi|565403241|ref|XP_006367071.1|/1.06598e-63/PREDICTED: uncharacterized protein LOC102582737 [Solanum tuberosum]	gi|332189094|gb|CP002684.1|/2e-08/Arabidopsis thaliana chromosome 1 sequence	NA	NA	NA	PTHR31425/8.7E-56/--	NA
Unigene5411_All	1309	273.52	33.93	-3.01101	0	0	Down	gi|460401841|ref|XP_004246424.1|/1.5755e-130/PREDICTED: uncharacterized protein At5g02240 [Solanum lycopersicum]	gi|225321007|dbj|AK325218.1|/3e-79/Solanum lycopersicum cDNA, clone: LEFL1093BE05, HTC in leaf	sp|O80934|Y2766_ARATH/9e-123/Uncharacterized protein At2g37660, chloroplastic OS=Arabidopsis thaliana GN=At2g37660 PE=1 SV=2	sll1218/1e-29/---	obr:102708813/7e-07/probable histone acetyltransferase HAC-like 2-like; K04498 E1A/CREB-binding protein [EC:2.3.1.48]	PTHR14194:SF43/1.4E-143/--	NA
Unigene5448_All	1211	137.36	1.06	-7.01775	0	0	Down	gi|719979590|ref|XP_010249529.1|/4.2516e-18/PREDICTED: lachrymatory-factor synthase-like [Nelumbo nucifera]	NA	NA	NA	NA	PF10604/3.2E-9/Polyketide cyclase / dehydrase and lipid transport	NA
Unigene5458_All	1010	319.29	1.47	-7.76291	0	0	Down	gi|645274185|ref|XP_008242222.1|/5.96302e-89/PREDICTED: auxin-binding protein ABP19a [Prunus mume]	gi|359806877|ref|NM_001254133.1|/2e-08/Glycine max auxin-binding protein ABP19a-like (LOC100806553), mRNA >gi|196122023|gb|EU916258.1| Glycine max germin-like protein 10 mRNA, complete cds	sp|Q9ZRA4|AB19A_PRUPE/2e-90/Auxin-binding protein ABP19a OS=Prunus persica GN=ABP19A PE=3 SV=1	NA	sly:101250545/6e-29/uncharacterized LOC101250545; K11426 SET and MYND domain-containing protein	PTHR31238:SF2/8.2E-112/--	NA
Unigene5533_All	1195	104.11	20.11	-2.37212	0	0	Down	gi|697129779|ref|XP_009618950.1|/5.13416e-109/PREDICTED: 20 kDa chaperonin, chloroplastic-like [Nicotiana tomentosiformis]	gi|225311874|dbj|AK319613.1|/9e-39/Solanum lycopersicum cDNA, clone: LEFL1076DG09, HTC in leaf	sp|O65282|CH10C_ARATH/6e-94/20 kDa chaperonin, chloroplastic OS=Arabidopsis thaliana GN=CPN21 PE=1 SV=2	CAC2704/3e-21/---	sly:543643/1e-106/Cpn21, leCpn21; chaperonin 21 precursor; K04078 chaperonin GroES	PTHR10772/1.5E-79/--	biological_process:GO:0006457//protein folding;cellular_component:GO:0005737//cytoplasm;molecular_function:GO:0005524//ATP binding;
Unigene5535_All	1224	167.01	8.4	-4.3134	0	0	Down	gi|566197848|ref|XP_002318168.2|/1.68296e-131/hypothetical protein POPTR_0012s10840g [Populus trichocarpa] &gt;gi|550326834|gb|EEE96388.2| hypothetical protein POPTR_0012s10840g [Populus trichocarpa]	gi|225315746|dbj|AK321898.1|/6e-46/Solanum lycopersicum cDNA, clone: LEFL1031AD01, HTC in leaf	sp|Q9SW18|CHLM_ARATH/4e-117/Magnesium protoporphyrin IX methyltransferase, chloroplastic OS=Arabidopsis thaliana GN=CHLM PE=1 SV=1	slr0525/9e-71/---	sot:102580238/7e-131/magnesium protoporphyrin IX methyltransferase, chloroplastic-like; K03428 magnesium-protoporphyrin O-methyltransferase [EC:2.1.1.11]	PF05175/2.1E-6/Methyltransferase small domain	NA
Unigene5595_All	1992	211.83	1.64	-7.01307	0	0	Down	gi|698575439|ref|XP_009775939.1|/0/PREDICTED: serine--glyoxylate aminotransferase [Nicotiana sylvestris]	gi|525314082|ref|NM_001279017.1|/0.0/Solanum lycopersicum Hop-interacting protein THI032 (LOC101055519), mRNA >gi|365222885|gb|GQ261239.1| Solanum lycopersicum cultivar Rio Grande PtoR Hop-interacting protein THI032 mRNA, complete cds	sp|Q56YA5|SGAT_ARATH/0.0/Serine--glyoxylate aminotransferase OS=Arabidopsis thaliana GN=AGT1 PE=1 SV=2	mlr1322/1e-115/---	sly:101055519/0.0/Hop-interacting protein THI032; K00830 alanine-glyoxylate transaminase / serine-glyoxylate transaminase / serine-pyruvate transaminase [EC:2.6.1.44 2.6.1.45 2.6.1.51]	PTHR21152:SF7/4.6E-130/--	biological_process:GO:0008152//metabolic process;molecular_function:GO:0003824//catalytic activity;GO:0030170//pyridoxal phosphate binding;
Unigene5658_All	1734	174.86	1.2	-7.18702	0	0	Down	gi|698511388|ref|XP_009800795.1|/0/PREDICTED: BAHD acyltransferase DCR [Nicotiana sylvestris]	gi|7415598|dbj|AB026495.1|/2e-40/Petunia x hybrida mRNA for acyltransferase homolog, complete cds	sp|Q9FF86|DCR_ARATH/7e-164/BAHD acyltransferase DCR OS=Arabidopsis thaliana GN=DCR PE=2 SV=1	NA	smo:SELMODRAFT_450572/4e-39/BAHDa6b-1; BAHD acyltransferase, clade I (EC:2.3.1.-); K13065 shikimate O-hydroxycinnamoyltransferase [EC:2.3.1.133]	PTHR31896/5.6E-240/--	NA
Unigene568_All	829	849.56	2.39	-8.47356	0	0	Down	gi|604348096|gb|EYU46251.1|/3.28233e-28/hypothetical protein MIMGU_mgv1a016929mg [Erythranthe guttata]	gi|192335850|gb|EU829463.1|/4e-12/Linum usitatissimum clone LU0027D08 mRNA sequence	sp|B3EWI4|PST2_PETHY/2e-27/Photosystem II 5 kDa protein, chloroplastic OS=Petunia hybrida PE=1 SV=1	NA	NA	NA	biological_process:GO:0006950//response to stress;
Unigene5778_All	2083	191.73	8.1	-4.56501	0	0	Down	gi|697186838|ref|XP_009602455.1|/6.36689e-122/PREDICTED: UPF0603 protein At1g54780, chloroplastic [Nicotiana tomentosiformis]	gi|225315726|dbj|AK321878.1|/6e-72/Solanum lycopersicum cDNA, clone: LEFL1030DB04, HTC in leaf	sp|Q9ZVL6|U603_ARATH/2e-105/UPF0603 protein At1g54780, chloroplastic OS=Arabidopsis thaliana GN=At1g54780 PE=1 SV=1	alr4100/9e-27/---	NA	PF04536/8.8E-7/TLP18.3, Psb32 and MOLO-1 founding proteins of phosphatase	NA
Unigene5957_All	785	109.12	1.93	-5.82117	0	0	Down	gi|590686062|ref|XP_007042270.1|/1.40481e-54/2Fe-2S ferredoxin-like superfamily protein, A,ATFD2 [Theobroma cacao] &gt;gi|508706205|gb|EOX98101.1| 2Fe-2S ferredoxin-like superfamily protein, A,ATFD2 [Theobroma cacao]	gi|502076835|ref|XM_004485416.1|/1e-27/PREDICTED: Cicer arietinum ferredoxin-1, chloroplastic-like (LOC101508579), mRNA	sp|Q9ZTS2|FER_CAPAN/2e-54/Ferredoxin, chloroplastic OS=Capsicum annuum GN=AP1 PE=1 SV=1	ssl0020/9e-36/---	tcc:TCM_006938/3e-55/2Fe-2S ferredoxin-like superfamily protein, A,ATFD2; K02639 ferredoxin	PS51085/12.669/2Fe-2S ferredoxin-type iron-sulfur binding domain profile.	NA
Unigene5983_All	851	163.16	0.39	-8.7086	0	0	Down	NA	NA	NA	NA	NA	NA	NA
Unigene6135_All	603	187.44	12.64	-3.89036	0	0	Down	gi|629100814|gb|KCW66283.1|/1.00316e-28/hypothetical protein EUGRSUZ_F00111 [Eucalyptus grandis]	gi|224067137|ref|XM_002302338.1|/5e-08/Populus trichocarpa plastid-specific ribosomal family protein (POPTR_0002s11310g) mRNA, complete cds	sp|Q9FKP0|PSRP6_ARATH/1e-26/50S ribosomal protein 6, chloroplastic OS=Arabidopsis thaliana GN=PSRP6 PE=3 SV=1	NA	egr:104447813/6e-29/50S ribosomal protein 6, chloroplastic; K19035 50S ribosomal protein 6	NA	NA
Unigene6584_All	1044	299.66	0.36	-9.70111	0	0	Down	NA	gi|21216073|gb|AY111483.1|/1e-06/Zea mays CL4444_1 mRNA sequence	NA	NA	NA	NA	NA
Unigene6781_All	1326	119.43	10.02	-3.57521	0	0	Down	gi|697135887|ref|XP_009622014.1|/5.20466e-105/PREDICTED: ribosome-recycling factor, chloroplastic [Nicotiana tomentosiformis]	gi|225311417|dbj|AK319556.1|/1e-75/Solanum lycopersicum cDNA, clone: LEFL1045CD11, HTC in leaf	sp|P37706|RRFC_DAUCA/3e-93/Ribosome-recycling factor, chloroplastic (Fragment) OS=Daucus carota GN=RRF PE=2 SV=2	alr1208/3e-55/---	sot:102588362/8e-102/ribosome-recycling factor, chloroplastic-like; K02838 ribosome recycling factor	PTHR20982/7.1E-75/--	NA
Unigene6787_All	1348	193.75	8.9	-4.44425	0	0	Down	gi|697143489|ref|XP_009625859.1|/1.16654e-136/PREDICTED: 50S ribosomal protein L1, chloroplastic [Nicotiana tomentosiformis]	gi|349718204|emb|FQ381209.1|/1e-115/Vitis vinifera clone SS0ACG1YB12	sp|Q9LE95|RK1_SPIOL/3e-121/50S ribosomal protein L1, chloroplastic OS=Spinacia oleracea GN=RPL1 PE=1 SV=1	alr5301/5e-73/---	sot:102605048/5e-137/50S ribosomal protein L1, chloroplastic-like; K02863 large subunit ribosomal protein L1	PF00687/9.5E-44/Ribosomal protein L1p/L10e family	NA
Unigene6811_All	1818	348.34	0.95	-8.51835	0	0	Down	gi|224078826|ref|XP_002305643.1|/9.92099e-92/Oxygen-evolving enhancer protein 3-1 [Populus trichocarpa] &gt;gi|222848607|gb|EEE86154.1| Oxygen-evolving enhancer protein 3-1 [Populus trichocarpa]	gi|62898518|dbj|AB188569.1|/7e-25/Nicotiana tabacum psbQ mRNA for PsbQ, complete cds	sp|Q41932|PSBQ2_ARATH/1e-82/Oxygen-evolving enhancer protein 3-2, chloroplastic OS=Arabidopsis thaliana GN=PSBQ2 PE=1 SV=2	NA	pop:POPTR_0004s03160g/2e-92/POPTRDRAFT_831063; Oxygen-evolving enhancer protein 3-1; K08901 photosystem II oxygen-evolving enhancer protein 3	PF05757/1.5E-81/Oxygen evolving enhancer protein 3 (PsbQ)	biological_process:GO:0015979//photosynthesis;cellular_component:GO:0009535//chloroplast thylakoid membrane;GO:0048046//apoplast;GO:0019898//extrinsic component of membrane;GO:0009654//photosystem II oxygen evolving complex;GO:0009543//chloroplast thylakoid lumen;GO:0009570//chloroplast stroma;molecular_function:GO:0005509//calcium ion binding;
Unigene6812_All	1435	362.32	22.63	-4.00096	0	0	Down	gi|1350820|sp|P49313.1|ROC1_NICPL/5.24459e-90/RecName: Full=30 kDa ribonucleoprotein, chloroplastic; AltName: Full=CP-RBP30; Flags: Precursor [Nicotiana plumbaginifolia] &gt;gi|19708|emb|CAA46234.1| RNA binding protein 30 [Nicotiana plumbaginifolia]	gi|19753|emb|X61113.1|/6e-34/N.sylvestris mRNA for chloroplast 29kD A ribonucleoprotein	sp|P49313|ROC1_NICPL/7e-92/30 kDa ribonucleoprotein, chloroplastic OS=Nicotiana plumbaginifolia PE=2 SV=1	SPAC140.02/1e-18/---	vvi:100246501/5e-90/29 kDa ribonucleoprotein A, chloroplastic; K11294 nucleolin	SM00360/2.2E-27/RNA recognition motif	cellular_component:GO:0009536//plastid;molecular_function:GO:0003676//nucleic acid binding;
Unigene6815_All	1469	130.04	1.55	-6.39054	0	0	Down	gi|645224927|ref|XP_008219341.1|/2.09405e-142/PREDICTED: thylakoid lumenal 29 kDa protein, chloroplastic [Prunus mume]	gi|225311341|dbj|AK319480.1|/3e-48/Solanum lycopersicum cDNA, clone: LEFL1007AD08, HTC in leaf	sp|Q9THX6|TL29_SOLLC/1e-141/Thylakoid lumenal 29 kDa protein, chloroplastic OS=Solanum lycopersicum GN=CLEB3J9 PE=3 SV=1	NA	pmum:103319568/4e-143/thylakoid lumenal 29 kDa protein, chloroplastic; K00434 L-ascorbate peroxidase [EC:1.11.1.11]	PF00141/1.1E-24/Peroxidase	NA
Unigene6970_All	2582	307.97	14.95	-4.36457	0	0	Down	gi|703120568|ref|XP_010102129.1|/0/ATP-dependent zinc metalloprotease FTSH 2 [Morus notabilis] &gt;gi|587904178|gb|EXB92379.1| ATP-dependent zinc metalloprotease FTSH 2 [Morus notabilis]	gi|4325040|gb|AF117339.1|AF117339/0.0/Nicotiana tabacum FtsH-like protein Pftf precursor (Pftf) mRNA, nuclear gene encoding chloroplast protein, complete cds	sp|O80860|FTSH2_ARATH/0.0/ATP-dependent zinc metalloprotease FTSH 2, chloroplastic OS=Arabidopsis thaliana GN=FTSH2 PE=1 SV=1	all3642/0.0/---	tcc:TCM_008938/0.0/FtsH extracellular protease family isoform 1; K03798 cell division protease FtsH [EC:3.4.24.-]	PS00674/-/AAA-protein family signature.	NA
Unigene6994_All	952	214.9	23.48	-3.19416	0	0	Down	gi|698476278|ref|XP_009785468.1|/7.60163e-99/PREDICTED: 50S ribosomal protein L6, chloroplastic [Nicotiana sylvestris]	gi|225320204|dbj|AK324574.1|/4e-40/Solanum lycopersicum cDNA, clone: LEFL1079CC06, HTC in leaf	sp|O23049|RK6_ARATH/3e-96/50S ribosomal protein L6, chloroplastic OS=Arabidopsis thaliana GN=RPL6 PE=2 SV=1	all4201/3e-50/---	sly:101248086/1e-97/50S ribosomal protein L6, chloroplastic; K02933 large subunit ribosomal protein L6	PF00347/6.7E-15/Ribosomal protein L6	NA
Unigene6995_All	939	120.06	9.8	-3.61483	0	0	Down	gi|719964013|ref|XP_010251373.1|/1.45519e-86/PREDICTED: 50S ribosomal protein L11, chloroplastic isoform X2 [Nelumbo nucifera]	gi|502134267|ref|XM_004502000.1|/1e-61/PREDICTED: Cicer arietinum 50S ribosomal protein L11, chloroplastic-like (LOC101509416), mRNA	sp|Q9MAP3|RK11_ARATH/1e-86/50S ribosomal protein L11, chloroplastic OS=Arabidopsis thaliana GN=RPL11 PE=2 SV=1	alr5300/2e-50/---	ath:AT1G32990/2e-85/PRPL11; plastid ribosomal protein l11; K02867 large subunit ribosomal protein L11	PS00359/-/Ribosomal protein L11 signature.	biological_process:GO:0019288//isopentenyl diphosphate biosynthetic process, methylerythritol 4-phosphate pathway;GO:0006364//rRNA processing;GO:0006412//translation;GO:0010027//thylakoid membrane organization;GO:0015995//chlorophyll biosynthetic process;cellular_component:GO:0016020//membrane;GO:0022625//cytosolic large ribosomal subunit;GO:0009941//chloroplast envelope;GO:0009570//chloroplast s…
Unigene7148_All	802	184.37	13.11	-3.81386	0	0	Down	gi|698448035|ref|XP_009771805.1|/6.33739e-50/PREDICTED: 50S ribosomal protein L29, chloroplastic-like [Nicotiana sylvestris]	gi|330318595|gb|HM003249.1|/1e-09/Camellia sinensis clone U10BCDNA 1304 50S ribosomal protein L29 mRNA, complete cds	sp|Q9FJP3|RK29_ARATH/2e-46/50S ribosomal protein L29, chloroplastic OS=Arabidopsis thaliana GN=RPL29 PE=1 SV=1	SA2039/4e-07/---	cit:102622482/2e-50/50S ribosomal protein L29, chloroplastic-like; K02904 large subunit ribosomal protein L29	PTHR10916/1.1E-33/--	NA
Unigene7152_All	734	720.58	1.89	-8.57463	0	0	Down	gi|590676958|ref|XP_007039886.1|/5.76237e-52/14 kDa proline-rich protein DC2.15, putative [Theobroma cacao] &gt;gi|508777131|gb|EOY24387.1| 14 kDa proline-rich protein DC2.15, putative [Theobroma cacao]	gi|413968429|gb|JX576196.1|/7e-23/Solanum tuberosum clone St-TNT1 14 kDa proline-rich protein mRNA, complete cds	sp|Q39176|ERLI1_ARATH/3e-44/Lipid transfer protein EARLI 1 OS=Arabidopsis thaliana GN=EARLI1 PE=1 SV=1	NA	zma:103646289/1e-31/uncharacterized LOC103646289; K02883 large subunit ribosomal protein L18e	NA	NA
Unigene7298_All	1192	101.6	1.39	-6.19167	0	0	Down	gi|565388976|ref|XP_006360242.1|/1.97545e-52/PREDICTED: salicylic acid-binding protein 2-like [Solanum tuberosum]	NA	sp|Q9LFT6|HNL_ARATH/1e-49/Alpha-hydroxynitrile lyase OS=Arabidopsis thaliana GN=HNL PE=1 SV=1	NA	brp:103862513/3e-42/methylesterase 9-like; K08233 polyneuridine-aldehyde esterase [EC:3.1.1.78]	PTHR10992:SF56/8.9E-65/--	NA
Unigene7481_All	2166	144.62	0.37	-8.61053	0	0	Down	gi|565359609|ref|XP_006346596.1|/2.36088e-119/PREDICTED: uncharacterized protein LOC102579625 [Solanum tuberosum]	gi|225315292|dbj|AK321445.1|/7e-47/Solanum lycopersicum cDNA, clone: LEFL1024DD04, HTC in leaf	NA	NA	NA	PTHR32429:SF9/1.0E-126/--	NA
Unigene7792_All	1249	113.5	16.77	-2.75874	0	0	Down	gi|300124295|gb|ADJ68049.1|/3.6453e-97/auxin responsive protein [Catharanthus roseus]	gi|525313494|ref|NM_001279141.1|/1e-104/Solanum lycopersicum IAA14 (LOC101055547), mRNA >gi|365818536|gb|JN379441.1| Solanum lycopersicum IAA14 mRNA, complete cds	sp|Q38832|IAA14_ARATH/9e-85/Auxin-responsive protein IAA14 OS=Arabidopsis thaliana GN=IAA14 PE=1 SV=2	NA	vvi:100254530/7e-94/auxin-responsive protein IAA14; K14484 auxin-responsive protein IAA	PS50962/30.26/Aux/IAA-ARF dimerization domain profile.	NA
Unigene7836_All	372	129.09	30.94	-2.06083	5.62314e-93	1.05347e-91	Down	gi|719972701|ref|XP_010278269.1|/5.10554e-07/PREDICTED: stem-specific protein TSJT1-like [Nelumbo nucifera]	gi|349722944|emb|FQ393279.1|/2e-06/Vitis vinifera clone SS0AFA26YM15	NA	NA	NA	NA	NA
Unigene7894_All	478	136.99	17.56	-2.96371	1.21492e-205	4.31874e-204	Down	gi|460379854|ref|XP_004235675.1|/1.90415e-42/PREDICTED: 30S ribosomal protein S17, chloroplastic [Solanum lycopersicum]	gi|349707055|emb|FQ390000.1|/2e-28/Vitis vinifera clone SS0AEB19YA19	sp|P16180|RR17_ARATH/2e-38/30S ribosomal protein S17, chloroplastic OS=Arabidopsis thaliana GN=RPS17 PE=1 SV=1	SMc01300/3e-14/---	sly:101264910/4e-43/30S ribosomal protein S17, chloroplastic; K02961 small subunit ribosomal protein S17	NA	NA
Unigene8204_All	595	197.12	1.15	-7.4213	0	0	Down	gi|225443896|ref|XP_002278104.1|/2.43616e-43/PREDICTED: peroxisomal (S)-2-hydroxy-acid oxidase GLO1 [Vitis vinifera] &gt;gi|297740741|emb|CBI30923.3| unnamed protein product [Vitis vinifera]	gi|359494413|ref|XM_002277213.2|/2e-35/PREDICTED: Vitis vinifera peroxisomal (S)-2-hydroxy-acid oxidase GLO1-like (LOC100244701), mRNA	sp|Q9LRS0|GLO2_ARATH/2e-43/Peroxisomal (S)-2-hydroxy-acid oxidase GLO2 OS=Arabidopsis thaliana GN=GLO2 PE=1 SV=1	mll4732/1e-18/---	vvi:100232932/5e-44/GOX; peroxisomal (S)-2-hydroxy-acid oxidase GLO1; K11517 (S)-2-hydroxy-acid oxidase [EC:1.1.3.15]	NA	biological_process:GO:0055114//oxidation-reduction process;molecular_function:GO:0010181//FMN binding;GO:0016491//oxidoreductase activity;
Unigene8444_All	378	635.01	1.12	-9.14714	0	0	Down	gi|255557387|ref|XP_002519724.1|/1.2405e-29/chlorophyll A/B binding protein, putative [Ricinus communis] &gt;gi|223541141|gb|EEF42697.1| chlorophyll A/B binding protein, putative [Ricinus communis]	gi|161789367|gb|AC215381.1|/9e-30/Solanum lycopersicum chromosome 2 clone C02HBa0091J18, complete sequence	sp|P92919|CB23_APIGR/4e-31/Chlorophyll a-b binding protein, chloroplastic OS=Apium graveolens GN=LHC0 PE=1 SV=1	NA	jcu:105633971/3e-30/chlorophyll a-b binding protein of LHCII type 1; K08912 light-harvesting complex II chlorophyll a/b binding protein 1	PTHR21649:SF9/9.6E-22/--	biological_process:GO:0009765//photosynthesis, light harvesting;cellular_component:GO:0016020//membrane;GO:0009507//chloroplast;molecular_function:GO:0046872//metal ion binding;
Unigene8560_All	2103	527.52	25.79	-4.35434	0	0	Down	gi|698533810|ref|XP_009763674.1|/0/PREDICTED: phosphoglycerate kinase, chloroplastic [Nicotiana sylvestris]	gi|3738260|dbj|AB018412.1|/0.0/Populus nigra PnChlPGK mRNA for chloroplast phosphoglycerate kinase, complete cds	sp|Q42961|PGKH_TOBAC/0.0/Phosphoglycerate kinase, chloroplastic OS=Nicotiana tabacum PE=1 SV=1	all4131/1e-166/---	sot:102605730/0.0/phosphoglycerate kinase, chloroplastic-like; K00927 phosphoglycerate kinase [EC:2.7.2.3]	PS00111/-/Phosphoglycerate kinase signature.	NA
Unigene8761_All	996	136.92	14.2	-3.26937	0	0	Down	gi|661882729|emb|CDP13732.1|/1.35935e-69/unnamed protein product [Coffea canephora]	gi|449465510|ref|XM_004150423.1|/2e-54/PREDICTED: Cucumis sativus 30S ribosomal protein S10, chloroplastic-like (LOC101213702), mRNA >gi|449519588|ref|XM_004166769.1| PREDICTED: Cucumis sativus 30S ribosomal protein S10, chloroplastic-like (LOC101213702), mRNA	sp|Q9M4Y3|RR10_MESCR/4e-64/30S ribosomal protein S10, chloroplastic OS=Mesembryanthemum crystallinum GN=RPS10 PE=2 SV=1	sll1101/8e-32/---	sot:102600501/3e-69/30S ribosomal protein S10, chloroplastic-like; K02946 small subunit ribosomal protein S10	PF00338/1.2E-35/Ribosomal protein S10p/S20e	cellular_component:GO:0030529//ribonucleoprotein complex;GO:0009536//plastid;
Unigene8825_All	837	256.46	25.59	-3.32508	0	0	Down	gi|565342883|ref|XP_006338570.1|/1.06734e-58/PREDICTED: 50S ribosomal protein L12, chloroplastic-like [Solanum tuberosum]	gi|248302|gb|S93166.1|/9e-38/ribosomal protein L12 [Nicotiana sylvestris=tobacco, leaf, mRNA Chloroplast, 766 nt]	sp|P36688|RK12_NICSY/6e-60/50S ribosomal protein L12, chloroplastic OS=Nicotiana sylvestris PE=2 SV=1	alr5303/7e-29/---	sot:102594485/2e-59/50S ribosomal protein L12, chloroplastic-like; K02935 large subunit ribosomal protein L7/L12	PTHR11809/8.5E-50/--	NA
Unigene8863_All	1259	865.41	1.71	-8.98324	0	0	Down	gi|698560463|ref|XP_009771859.1|/2.46834e-109/PREDICTED: photosystem II 22 kDa protein, chloroplastic [Nicotiana sylvestris]	gi|186926675|gb|EU645483.1|/8e-70/Nicotiana benthamiana chloroplast photosystem II 22 kDa component (psbS1) mRNA, complete cds; nuclear gene for chloroplast product	sp|Q9SMB4|PSBS_TOBAC/2e-109/Photosystem II 22 kDa protein, chloroplastic OS=Nicotiana tabacum GN=PSBS PE=2 SV=1	NA	mdm:103401841/8e-109/photosystem II 22 kDa protein, chloroplastic-like; K03542 photosystem II 22kDa protein	PTHR14154/1.6E-12/--	NA
Unigene8935_All	754	1177.44	14.22	-6.37159	0	0	Down	gi|337730996|gb|AEI70829.1|/6.33456e-41/non-specific lipid-transfer protein [Helianthus annuus]	gi|468861633|gb|JX435811.1|/2e-10/Papaver somniferum cultivar Sujata non-specific lipid transfer protein (nsLTP) mRNA, complete cds	sp|Q39950|NLTP_HELAN/4e-41/Non-specific lipid-transfer protein OS=Helianthus annuus PE=3 SV=1	NA	NA	PR00382/7.1E-31/Plant phospholipid transfer protein signature	NA
Unigene9022_All	1239	177	28.56	-2.63168	0	0	Down	gi|563426020|gb|AHB59750.1|/2.04791e-92/Prx02 [Brunfelsia pauciflora var. calycina]	gi|167427546|gb|EU346700.1|/2e-09/Casuarina glauca peroxidase mRNA, partial cds	sp|Q96520|PER12_ARATH/8e-83/Peroxidase 12 OS=Arabidopsis thaliana GN=PER12 PE=1 SV=1	YKR066c/1e-06/---	pmum:103336232/1e-90/peroxidase 12; K00430 peroxidase [EC:1.11.1.7]	PR00458/2.0E-27/Haem peroxidase superfamily signature	NA
Unigene9110_All	1444	1614.02	4.09	-8.62434	0	0	Down	gi|698491972|ref|XP_009792367.1|/1.12512e-124/PREDICTED: chlorophyll a-b binding protein 6A, chloroplastic-like [Nicotiana sylvestris]	gi|493722|emb|X64198.1|/1e-124/N.tabacum LHC-I mRNA for photosystem I light-harvesting chlorophyll a/b-binding protein	sp|Q01667|CAB6_ARATH/4e-125/Chlorophyll a-b binding protein 6, chloroplastic OS=Arabidopsis thaliana GN=LHCA1 PE=1 SV=1	NA	csv:101211428/8e-125/chlorophyll a-b binding protein 6A, chloroplastic; K08907 light-harvesting complex I chlorophyll a/b binding protein 1	PTHR21649:SF7/1.3E-120/--	biological_process:GO:0009765//photosynthesis, light harvesting;cellular_component:GO:0016020//membrane;GO:0009507//chloroplast;molecular_function:GO:0046872//metal ion binding;
Unigene9146_All	1232	164.45	11.46	-3.84297	0	0	Down	gi|698426073|ref|XP_009786256.1|/1.71724e-99/PREDICTED: 50S ribosomal protein L13, chloroplastic [Nicotiana sylvestris]	gi|225321906|dbj|AK325922.1|/4e-56/Solanum lycopersicum cDNA, clone: LEFL2038M13, HTC in fruit	sp|Q9SYL9|RK13_ARATH/2e-95/50S ribosomal protein L13, chloroplastic OS=Arabidopsis thaliana GN=RPL13 PE=2 SV=1	all4188/9e-50/---	sot:102587160/4e-100/50S ribosomal protein L13, chloroplastic-like; K02871 large subunit ribosomal protein L13	PF00572/2.4E-50/Ribosomal protein L13	NA
Unigene9457_All	1592	333.59	0.57	-9.1929	0	0	Down	gi|698578260|ref|XP_009776701.1|/0/PREDICTED: sedoheptulose-1,7-bisphosphatase, chloroplastic-like [Nicotiana sylvestris]	gi|350538148|ref|NM_001247656.1|/1e-166/Solanum lycopersicum chloroplast sedoheptulose-1,7-bisphosphatase (SBPase), mRNA >gi|238563982|gb|FJ959073.1| Solanum lycopersicum chloroplast sedoheptulose-1,7-bisphosphatase (SBPase) mRNA, complete cds; nuclear gene for chloroplast product	sp|O20252|S17P_SPIOL/0.0/Sedoheptulose-1,7-bisphosphatase, chloroplastic OS=Spinacia oleracea PE=2 SV=1	Cj0840c/2e-29/---	sot:102583431/0.0/sedoheptulose-1,7-bisphosphatase, chloroplastic-like; K01100 sedoheptulose-bisphosphatase [EC:3.1.3.37]	PS00124/-/Fructose-1-6-bisphosphatase active site.	biological_process:GO:0005975//carbohydrate metabolic process;molecular_function:GO:0042132//fructose 1,6-bisphosphate 1-phosphatase activity;
Unigene9476_All	1849	157.09	19.33	-3.02268	0	0	Down	gi|698553598|ref|XP_009769985.1|/1.35047e-136/PREDICTED: uncharacterized protein LOC104220752 [Nicotiana sylvestris]	gi|47105633|gb|BT014218.1|/2e-77/Lycopersicon esculentum clone 133396F, mRNA sequence	NA	NA	sot:102590255/3e-137/uncharacterized LOC102590255; K13348 protein Mpv17	PF04117/1.4E-16/Mpv17 / PMP22 family	NA
Unigene9543_All	3817	131.72	2.88	-5.51526	0	0	Down	gi|697184643|ref|XP_009601340.1|/0/PREDICTED: translation initiation factor IF-2, chloroplastic [Nicotiana tomentosiformis]	gi|470116031|ref|XM_004294142.1|/1e-117/PREDICTED: Fragaria vesca subsp. vesca translation initiation factor IF-2, chloroplastic-like (LOC101299274), mRNA	sp|Q9SHI1|IF2C_ARATH/0.0/Translation initiation factor IF-2, chloroplastic OS=Arabidopsis thaliana GN=At1g17220 PE=2 SV=2	slr0744/0.0/---	sly:101254504/0.0/translation initiation factor IF-2, chloroplastic; K02519 translation initiation factor IF-2	PF11987/4.2E-31/Translation-initiation factor 2	NA
Unigene9731_All	936	1882.5	7.74	-7.9261	0	0	Down	gi|595876424|ref|XP_007212214.1|/1.10972e-62/hypothetical protein PRUPE_ppa013107mg [Prunus persica] &gt;gi|462408079|gb|EMJ13413.1| hypothetical protein PRUPE_ppa013107mg [Prunus persica]	gi|558695559|gb|KF569526.1|/7e-39/Phaseolus vulgaris clone BE1476 chloroplast photosystem II 10 kDa protein mRNA, complete cds; nuclear gene for chloroplast product	sp|P06183|PSBR_SOLTU/5e-58/Photosystem II 10 kDa polypeptide, chloroplastic OS=Solanum tuberosum GN=PSBR PE=2 SV=1	NA	pmum:103325873/2e-62/photosystem II 10 kDa polypeptide, chloroplastic; K03541 photosystem II 10kDa protein	PF04725/2.3E-51/Photosystem II 10 kDa polypeptide PsbR	biological_process:GO:0015979//photosynthesis;cellular_component:GO:0042651//thylakoid membrane;GO:0009654//photosystem II oxygen evolving complex;

## Sheet: Supplementary Table S3.2
Supplementary Table S3.2. Highly significant differentially expressed unigenes (HDEGs) in Arnebia euchroma. (Red font: unigenes are potentially related to shikonin biosynthesis.)
Unigene IDs	Length (bp)	AeGL FPKM	AeRR FPKM	Log2(AeRR/AeGL)	p-Value	FDR	Up/Down	NR	NT	SwissProt	InterPro	KEGG	COG	GO
CL10028.Contig2_All	1355	28.15	806.65	4.84074	0	0	Up	gi|697192204|ref|XP_009605184.1|/1.38674e-137/PREDICTED: protein EXORDIUM-like [Nicotiana tomentosiformis]	gi|3759183|dbj|AB018441.1|/9e-30/Nicotiana tabacum phi-1 mRNA, complete cds	NA	PF04674/3.5E-126/Phosphate-induced protein 1 conserved region	mdm:103418195/6e-13/nucleoporin SEH1-like; K14299 nucleoporin SEH1	NA	NA
CL10040.Contig1_All	1177	151.38	652.07	2.10685	0	0	Up	NA	NA	NA	NA	NA	NA	NA
CL10051.Contig1_All	1241	38.38	155.88	2.02201	1.3984e-208	9.04228e-207	Up	gi|698490311|ref|XP_009791654.1|/4.53634e-124/PREDICTED: pirin-like protein [Nicotiana sylvestris]	gi|225318415|dbj|AK329390.1|/3e-35/Solanum lycopersicum cDNA, clone: LEFL3140K18, HTC in root	sp|Q9SEE4|PIRL_SOLLC/3e-116/Pirin-like protein OS=Solanum lycopersicum PE=2 SV=1	PTHR13903:SF8/8.3E-148/--	sly:101261553/4e-124/pirin-like protein; K06911 uncharacterized protein	RSc0541/9e-56/---	NA
CL10079.Contig1_All	1590	1.1	283.23	8.00833	0	0	Up	gi|698554860|ref|XP_009770331.1|/8.98278e-70/PREDICTED: LOW QUALITY PROTEIN: protein TIFY 6B [Nicotiana sylvestris]	gi|389986104|gb|JQ172763.1|/8e-09/Nicotiana attenuata jasmonate ZIM domain protein e mRNA, complete cds	sp|Q9LVI4|TIF6B_ARATH/7e-30/Protein TIFY 6B OS=Arabidopsis thaliana GN=TIFY6B PE=1 SV=1	PF06200/7.5E-19/tify domain	sly:101244360/5e-70/protein TIFY 6B; K13464 jasmonate ZIM domain-containing protein	NA	NA
CL1011.Contig1_All	2053	5.54	163.8	4.88591	0	0	Up	gi|75162372|sp|Q8W404.1|PGT2_LITER/1.64161e-130/RecName: Full=4-hydroxybenzoate geranyltransferase 2; AltName: Full=PHB geranyltransferase 2.; Short=LePGT2 [Lithospermum erythrorhizon] &gt;gi|18389308|dbj|BAB84123.1| PGT-2 [Lithospermum erythrorhizon]	gi|225317459|dbj|AK329026.1|/5e-26/Solanum lycopersicum cDNA, clone: LEFL3081E04, HTC in root	sp|Q8W404|PGT2_LITER/2e-132/4-hydroxybenzoate geranyltransferase 2 OS=Lithospermum erythrorhizon GN=PGT-2 PE=1 SV=1	PTHR11048:SF7/4.3E-142/--	sot:102595300/1e-113/4-hydroxybenzoate polyprenyltransferase, mitochondrial-like; K06125 4-hydroxybenzoate polyprenyltransferase [EC:2.5.1.39]	YNR041c/2e-59/---	NA
CL10152.Contig2_All	1310	6.53	279.11	5.41761	0	0	Up	gi|698480022|ref|XP_009787075.1|/7.62632e-101/PREDICTED: glycine-rich cell wall structural protein 1.8-like [Nicotiana sylvestris]	gi|32479345|gb|AY321293.1|/5e-16/Lycopersicon esculentum glycine-rich protein TomR2 (TomR2) gene, complete cds	sp|P10496|GRP2_PHAVU/3e-83/Glycine-rich cell wall structural protein 1.8 OS=Phaseolus vulgaris PE=2 SV=1	PR01228/1.1E-8/Eggshell protein signature	sly:101262608/3e-63/formin-like protein 20; K02184 formin 2	XF0818/3e-41/---	NA
CL10180.Contig1_All	1035	40.64	183.9	2.17795	1.46349e-217	9.7563e-216	Up	gi|38228697|emb|CAE54085.1|/2.20874e-78/superoxide dismutase [Fagus sylvatica]	gi|224042461|gb|EF534203.2|/1e-127/Arnebia euchroma copper-zinc superoxide dismutase mRNA, complete cds	sp|Q43779|SODC2_SOLLC/1e-75/Superoxide dismutase [Cu-Zn] 2 OS=Solanum lycopersicum GN=SODCC.5 PE=3 SV=3	PS00087/-/Copper/Zinc superoxide dismutase signature 1.	fve:101307336/7e-76/superoxide dismutase [Cu-Zn]; K04565 superoxide dismutase, Cu-Zn family [EC:1.15.1.1]	YJR104c/7e-40/---	biological_process:GO:0006801//superoxide metabolic process;GO:0055114//oxidation-reduction process;molecular_function:GO:0004784//superoxide dismutase activity;GO:0046872//metal ion binding;
CL10182.Contig1_All	2733	34.45	192.85	2.4849	0	0	Up	gi|21322711|emb|CAD22154.1|/7.37265e-121/pherophorin-dz1 protein [Volvox carteri f. nagariensis]	gi|90704859|gb|AC151604.2|/8e-07/Emiliania huxleyi clone JGIACCU-13A1, complete sequence	sp|Q9ZQI0|EPR1_ARATH/2e-89/Proline-rich extensin-like protein EPR1 OS=Arabidopsis thaliana GN=EPR1 PE=2 SV=1	PR01217/2.6E-10/Proline rich extensin signature	sot:102593556/2e-76/formin-like protein 20-like; K02184 formin 2	Rv3876/4e-25/---	NA
CL10236.Contig2_All	887	0.43	124.62	8.17898	0	0	Up	gi|590706815|ref|XP_007047828.1|/3.31715e-29/Uncharacterized protein TCM_001018 [Theobroma cacao] &gt;gi|508700089|gb|EOX91985.1| Uncharacterized protein TCM_001018 [Theobroma cacao]	gi|194477519|gb|EU664688.1|/1e-06/Jatropha curcas microsatellite JATR032 sequence	sp|Q9ZT16|AGP4_ARATH/4e-20/Classical arabinogalactan protein 4 OS=Arabidopsis thaliana GN=AGP4 PE=1 SV=1	PR01217/8.1E-10/Proline rich extensin signature	gsl:Gasu_61540/1e-17/SNARE-interacting protein-like protein; K15292 syntaxin-binding protein 1	slr0599/8e-12/---	NA
CL10238.Contig5_All	2030	9.06	102.57	3.50095	0	0	Up	gi|514779142|ref|XP_004969277.1|/6.5862e-07/PREDICTED: proline-rich receptor-like protein kinase PERK8-like [Setaria italica]	NA	sp|Q9T0K5|LRX3_ARATH/4e-06/Leucine-rich repeat extensin-like protein 3 OS=Arabidopsis thaliana GN=LRX3 PE=1 SV=1	NA	NA	Rv2264c/7e-06/---	NA
CL10238.Contig7_All	729	35.82	236.98	2.72593	5.8032e-235	4.11252e-233	Up	NA	NA	NA	NA	NA	NA	NA
CL10256.Contig1_All	367	15.42	414.75	4.74937	1.01373e-236	7.27286e-235	Up	gi|661886158|emb|CDP10080.1|/1.30266e-10/unnamed protein product [Coffea canephora]	NA	NA	NA	NA	NA	NA
CL10283.Contig1_All	1048	0.44	306.32	9.44332	0	0	Up	gi|114797021|gb|ABI79448.1|/3.55291e-15/apoplastic protein [Arnebia euchroma]	NA	NA	PF10604/9.6E-10/Polyketide cyclase / dehydrase and lipid transport	NA	NA	NA
CL10349.Contig1_All	847	60.66	328.61	2.43756	0	0	Up	gi|460405643|ref|XP_004248285.1|/2.25167e-48/PREDICTED: calcium-binding protein PBP1-like [Solanum lycopersicum]	gi|312032523|gb|AC243090.1|/1e-64/Gossypioides kirkii clone GKH030A02-jgz, complete sequence	sp|Q9LSQ6|PBP1_ARATH/3e-36/Calcium-binding protein PBP1 OS=Arabidopsis thaliana GN=PBP1 PE=1 SV=1	PF13833/4.2E-19/EF-hand domain pair	pda:103707714/4e-23/calcium-binding protein KIC-like; K02183 calmodulin	YOR257w/2e-06/---	molecular_function:GO:0005509//calcium ion binding;
CL10349.Contig3_All	721	33.08	280.31	3.08299	0	0	Up	gi|566154292|ref|XP_006370401.1|/1.68203e-48/hypothetical protein POPTR_0001s42270g [Populus trichocarpa] &gt;gi|550349580|gb|ERP66970.1| hypothetical protein POPTR_0001s42270g [Populus trichocarpa]	gi|156139188|gb|AC208733.1|/1e-39/Populus trichocarpa clone JGIACSB1073-L10, complete sequence	sp|Q9LSQ6|PBP1_ARATH/2e-36/Calcium-binding protein PBP1 OS=Arabidopsis thaliana GN=PBP1 PE=1 SV=1	PS00018/-/EF-hand calcium-binding domain.	pda:103707714/2e-22/calcium-binding protein KIC-like; K02183 calmodulin	YOR257w/2e-07/---	molecular_function:GO:0005509//calcium ion binding;
CL1035.Contig6_All	496	31.58	389.71	3.62532	1.49451e-296	1.28814e-294	Up	gi|228065909|gb|ACP56699.1|/2.68787e-90/arginine decarboxylase [Lithospermum erythrorhizon]	gi|228065908|gb|FJ890316.1|/0.0/Lithospermum erythrorhizon arginine decarboxylase mRNA, complete cds	sp|Q43075|SPE1_PEA/8e-77/Arginine decarboxylase OS=Pisum sativum PE=2 SV=1	PR01180/1.1E-40/Arginine decarboxylase signature	pmum:103335592/1e-78/arginine decarboxylase; K01583 arginine decarboxylase [EC:4.1.1.19]	all3401/3e-34/---	NA
CL1035.Contig7_All	2946	40.91	595.73	3.86413	0	0	Up	gi|228065909|gb|ACP56699.1|/0/arginine decarboxylase [Lithospermum erythrorhizon]	gi|228065908|gb|FJ890316.1|/0.0/Lithospermum erythrorhizon arginine decarboxylase mRNA, complete cds	sp|Q43075|SPE1_PEA/0.0/Arginine decarboxylase OS=Pisum sativum PE=2 SV=1	PF02784/6.8E-55/Pyridoxal-dependent decarboxylase, pyridoxal binding domain	sot:102600980/0.0/arginine decarboxylase 2-like; K01583 arginine decarboxylase [EC:4.1.1.19]	all3401/6e-136/---	NA
CL1035.Contig8_All	3181	49.76	252.26	2.34185	0	0	Up	gi|228065909|gb|ACP56699.1|/0/arginine decarboxylase [Lithospermum erythrorhizon]	gi|228065908|gb|FJ890316.1|/0.0/Lithospermum erythrorhizon arginine decarboxylase mRNA, complete cds	sp|Q43075|SPE1_PEA/0.0/Arginine decarboxylase OS=Pisum sativum PE=2 SV=1	PTHR11482/1.2E-260/--	sot:102600980/0.0/arginine decarboxylase 2-like; K01583 arginine decarboxylase [EC:4.1.1.19]	all3401/8e-137/---	NA
CL10415.Contig1_All	1059	3.99	356.87	6.48287	0	0	Up	gi|565385032|ref|XP_006358424.1|/5.49203e-72/PREDICTED: endo-1,3;1,4-beta-D-glucanase-like [Solanum tuberosum]	gi|255646460|gb|BT098501.1|/5e-06/Soybean clone JCVI-FLGm-16L11 unknown mRNA	sp|Q9ZT66|E134_MAIZE/5e-36/Endo-1,3;1,4-beta-D-glucanase OS=Zea mays PE=1 SV=1	PTHR17630:SF44/5.9E-71/--	fve:101296340/5e-63/endo-1,3;1,4-beta-D-glucanase-like; K01061 carboxymethylenebutenolidase [EC:3.1.1.45]	YAL049c/3e-17/---	NA
CL10474.Contig1_All	673	15.08	105.94	2.81254	1.22766e-98	4.13047e-97	Up	gi|661884035|emb|CDP12297.1|/8.19225e-15/unnamed protein product [Coffea canephora]	gi|470126763|ref|XR_184641.1|/5e-11/PREDICTED: Fragaria vesca subsp. vesca uncharacterized LOC101302939 (LOC101302939), misc_RNA	NA	NA	NA	NA	NA
CL10630.Contig2_All	1081	45.33	253.61	2.48407	0	0	Up	gi|697096095|ref|XP_009614678.1|/1.57854e-90/PREDICTED: glycine-rich protein 2-like [Nicotiana tomentosiformis]	gi|297720830|ref|NM_001185849.1|/2e-08/Oryza sativa Japonica Group Os02g0121100 (Os02g0121100) mRNA, complete cds	sp|P27484|GRP2_NICSY/4e-79/Glycine-rich protein 2 OS=Nicotiana sylvestris GN=GRP-2 PE=1 SV=1	PS50158/11.301/Zinc finger CCHC-type profile.	sita:101783401/4e-75/glycine-rich protein 2; K09250 cellular nucleic acid-binding protein	XF0818/3e-26/---	NA
CL10804.Contig2_All	1934	28.7	188.6	2.71621	0	0	Up	gi|698547752|ref|XP_009768118.1|/1.96431e-170/PREDICTED: gibberellin receptor GID1B-like [Nicotiana sylvestris]	gi|511337401|gb|JX501239.1|/6e-84/Petunia x hybrida gibberellin receptor GID1B (GID1B) mRNA, complete cds	sp|Q9LYC1|GID1B_ARATH/2e-156/Gibberellin receptor GID1B OS=Arabidopsis thaliana GN=GID1B PE=1 SV=1	PF07859/1.9E-59/alpha/beta hydrolase fold	sly:101253192/1e-170/gibberellin receptor GID1B-like; K14493 gibberellin receptor GID1 [EC:3.-.-.-]	AF1716/4e-22/---	NA
CL1082.Contig3_All	1903	81.51	633.62	2.95857	0	0	Up	gi|158957517|gb|ABD59796.2|/4.28109e-170/geranyl diphosphate:4-hydroxybenzoate geranyltransferase [Arnebia euchroma]	gi|158957516|gb|DQ397513.2|/0.0/Arnebia euchroma geranyl diphosphate:4-hydroxybenzoate geranyltransferase mRNA, complete cds	sp|Q8W404|PGT2_LITER/3e-171/4-hydroxybenzoate geranyltransferase 2 OS=Lithospermum erythrorhizon GN=PGT-2 PE=1 SV=1	PF01040/9.0E-36/UbiA prenyltransferase family	sot:102595300/8e-112/4-hydroxybenzoate polyprenyltransferase, mitochondrial-like; K06125 4-hydroxybenzoate polyprenyltransferase [EC:2.5.1.39]	BMEI1518/6e-60/---	NA
CL1082.Contig5_All	1188	44.07	607.75	3.78561	0	0	Up	gi|158957517|gb|ABD59796.2|/1.67673e-144/geranyl diphosphate:4-hydroxybenzoate geranyltransferase [Arnebia euchroma]	gi|158957516|gb|DQ397513.2|/9e-76/Arnebia euchroma geranyl diphosphate:4-hydroxybenzoate geranyltransferase mRNA, complete cds	sp|Q8W404|PGT2_LITER/1e-144/4-hydroxybenzoate geranyltransferase 2 OS=Lithospermum erythrorhizon GN=PGT-2 PE=1 SV=1	PF01040/7.0E-37/UbiA prenyltransferase family	sot:102595300/8e-109/4-hydroxybenzoate polyprenyltransferase, mitochondrial-like; K06125 4-hydroxybenzoate polyprenyltransferase [EC:2.5.1.39]	mll7442/4e-58/---	NA
CL11060.Contig1_All	861	49.81	298.65	2.58395	0	0	Up	gi|698456977|ref|XP_009780737.1|/4.82896e-38/PREDICTED: lipid transfer-like protein VAS [Nicotiana sylvestris]	NA	sp|Q9FFY3|VAS_ARATH/9e-11/Lipid transfer-like protein VAS OS=Arabidopsis thaliana GN=VAS PE=2 SV=1	PF14368/5.3E-18/Probable lipid transfer	mdm:103431243/2e-08/surfeit locus protein 1-like; K14998 surfeit locus 1 family protein	NA	NA
CL1194.Contig1_All	1294	27.78	111.74	2.00803	3.51882e-156	1.77784e-154	Up	gi|359484996|ref|XP_002273742.2|/9.52231e-72/PREDICTED: probable xyloglucan endotransglucosylase/hydrolase protein 23-like [Vitis vinifera]	gi|225315980|dbj|AK328539.1|/2e-76/Solanum lycopersicum cDNA, clone: LEFL3007J21, HTC in root	sp|Q38910|XTH23_ARATH/2e-66/Probable xyloglucan endotransglucosylase/hydrolase protein 23 OS=Arabidopsis thaliana GN=XTH23 PE=2 SV=1	PTHR31062:SF20/1.8E-101/--	vvi:100266747/2e-72/probable xyloglucan endotransglucosylase/hydrolase protein 23; K14504 xyloglucan:xyloglucosyl transferase TCH4 [EC:2.4.1.207]	YLR213c/2e-12/---	NA
CL1194.Contig4_All	286	58.2	299.09	2.36149	9.92642e-54	2.03974e-52	Up	gi|698524962|ref|XP_009759293.1|/1.95958e-46/PREDICTED: xyloglucan endotransglucosylase/hydrolase protein 24-like [Nicotiana sylvestris] &gt;gi|698545744|ref|XP_009767490.1| PREDICTED: xyloglucan endotransglucosylase/hydrolase protein 24-like [Nicotiana sylvestris]	gi|210141347|dbj|AK245266.1|/3e-38/Glycine max cDNA, clone: GMFL01-25-I06	sp|P24806|XTH24_ARATH/5e-45/Xyloglucan endotransglucosylase/hydrolase protein 24 OS=Arabidopsis thaliana GN=XTH24 PE=1 SV=2	PF00722/1.6E-33/Glycosyl hydrolases family 16	vvi:100261619/5e-47/probable xyloglucan endotransglucosylase/hydrolase protein 23; K14504 xyloglucan:xyloglucosyl transferase TCH4 [EC:2.4.1.207]	NA	NA
CL1194.Contig6_All	1104	269.29	1318.49	2.29165	0	0	Up	gi|359484996|ref|XP_002273742.2|/1.72157e-140/PREDICTED: probable xyloglucan endotransglucosylase/hydrolase protein 23-like [Vitis vinifera]	gi|225317888|dbj|AK329256.1|/1e-105/Solanum lycopersicum cDNA, clone: LEFL3125D14, HTC in root	sp|Q38910|XTH23_ARATH/3e-125/Probable xyloglucan endotransglucosylase/hydrolase protein 23 OS=Arabidopsis thaliana GN=XTH23 PE=2 SV=1	PF06955/7.5E-23/Xyloglucan endo-transglycosylase (XET) C-terminus	vvi:100266747/3e-141/probable xyloglucan endotransglucosylase/hydrolase protein 23; K14504 xyloglucan:xyloglucosyl transferase TCH4 [EC:2.4.1.207]	YLR213c/4e-16/---	NA
CL1293.Contig2_All	1591	94.15	466.04	2.30742	0	0	Up	gi|697101926|ref|XP_009598374.1|/0/PREDICTED: ATP-citrate synthase alpha chain protein 2 [Nicotiana tomentosiformis]	gi|359473204|ref|XM_002262878.2|/1e-176/PREDICTED: Vitis vinifera ATP-citrate synthase alpha chain protein 1-like (LOC100255189), mRNA	sp|O22718|ACLA2_ARATH/0.0/ATP-citrate synthase alpha chain protein 2 OS=Arabidopsis thaliana GN=ACLA-2 PE=2 SV=1	PTHR23118/0.0/--	sly:101246135/0.0/ATP-citrate synthase alpha chain protein 2; K01648 ATP citrate (pro-S)-lyase [EC:2.3.3.8]	SPAC22A12.16/1e-85/---	NA
CL1293.Contig3_All	1622	78.99	395.2	2.32284	0	0	Up	gi|697101926|ref|XP_009598374.1|/0/PREDICTED: ATP-citrate synthase alpha chain protein 2 [Nicotiana tomentosiformis]	gi|359473204|ref|XM_002262878.2|/1e-167/PREDICTED: Vitis vinifera ATP-citrate synthase alpha chain protein 1-like (LOC100255189), mRNA	sp|O22718|ACLA2_ARATH/0.0/ATP-citrate synthase alpha chain protein 2 OS=Arabidopsis thaliana GN=ACLA-2 PE=2 SV=1	PTHR23118/0.0/--	sly:101246135/0.0/ATP-citrate synthase alpha chain protein 2; K01648 ATP citrate (pro-S)-lyase [EC:2.3.3.8]	SPAC22A12.16/1e-85/---	NA
CL1298.Contig1_All	1156	301.47	1345.97	2.15856	0	0	Up	gi|698532079|ref|XP_009762866.1|/4.2413e-121/PREDICTED: brassinosteroid-regulated protein BRU1-like isoform X1 [Nicotiana sylvestris] &gt;gi|698532081|ref|XP_009762867.1| PREDICTED: brassinosteroid-regulated protein BRU1-like isoform X2 [Nicotiana sylvestris] &gt;gi|698532083|ref|XP_009762869.1| PREDICTED: brassinosteroid-regulated protein BRU1-like isoform X3 [Nicotiana sylvestris]	gi|480296306|emb|HE802693.1|/6e-18/Cucumis sativus xth10 gene for xyloglucan endotransglycosylase, cultivar Borszczagowski	sp|Q38857|XTH22_ARATH/1e-99/Xyloglucan endotransglucosylase/hydrolase protein 22 OS=Arabidopsis thaliana GN=XTH22 PE=1 SV=1	PTHR31062/3.6E-168/--	sot:102594338/3e-121/probable xyloglucan endotransglucosylase/hydrolase protein 16-like; K08235 xyloglucan:xyloglucosyl transferase [EC:2.4.1.207]	YGR189c/4e-14/---	NA
CL1298.Contig2_All	1178	17.83	526.63	4.88441	0	0	Up	gi|565366679|ref|XP_006350013.1|/6.29621e-118/PREDICTED: probable xyloglucan endotransglucosylase/hydrolase protein 16-like [Solanum tuberosum]	gi|110003185|emb|AM232302.1|/7e-21/Catharanthus roseus cDNA-AFLP fragment, clone CRG448	sp|P35694|BRU1_SOYBN/5e-96/Brassinosteroid-regulated protein BRU1 OS=Glycine max PE=2 SV=1	PS01034/-/Glycosyl hydrolases family 16 active sites.	sot:102594338/1e-118/probable xyloglucan endotransglucosylase/hydrolase protein 16-like; K08235 xyloglucan:xyloglucosyl transferase [EC:2.4.1.207]	YGR189c/5e-10/---	biological_process:GO:0006073//cellular glucan metabolic process;cellular_component:GO:0048046//apoplast;GO:0005618//cell wall;molecular_function:GO:0016762//xyloglucan:xyloglucosyl transferase activity;GO:0004553//hydrolase activity, hydrolyzing O-glycosyl compounds;
CL1298.Contig4_All	1197	117.04	740.45	2.6614	0	0	Up	gi|697187798|ref|XP_009602932.1|/1.5387e-121/PREDICTED: probable xyloglucan endotransglucosylase/hydrolase protein 15 [Nicotiana tomentosiformis]	gi|110003185|emb|AM232302.1|/2e-21/Catharanthus roseus cDNA-AFLP fragment, clone CRG448	sp|P35694|BRU1_SOYBN/7e-100/Brassinosteroid-regulated protein BRU1 OS=Glycine max PE=2 SV=1	PTHR31062:SF20/8.5E-169/--	sly:543916/5e-122/XTH9, LeXTH9; xyloglucan endotransglucosylase-hydrolase XTH9; K08235 xyloglucan:xyloglucosyl transferase [EC:2.4.1.207]	YGR189c/3e-14/---	biological_process:GO:0006073//cellular glucan metabolic process;cellular_component:GO:0048046//apoplast;GO:0005618//cell wall;molecular_function:GO:0016762//xyloglucan:xyloglucosyl transferase activity;GO:0004553//hydrolase activity, hydrolyzing O-glycosyl compounds;
CL1342.Contig1_All	1973	3.12	122.78	5.29839	0	0	Up	gi|661889477|emb|CDP07064.1|/0/unnamed protein product [Coffea canephora]	gi|38636546|dbj|AB097402.1|/1e-66/Prunus persica PpNRT2;1 mRNA for high-affinity nitrate transporter, complete cds	sp|O82811|NRT21_ARATH/0.0/High-affinity nitrate transporter 2.1 OS=Arabidopsis thaliana GN=NRT2.1 PE=1 SV=1	PF07690/2.9E-18/Major Facilitator Superfamily	tcc:TCM_042127/0.0/Nitrate transporter 2:1; K02575 MFS transporter, NNP family, nitrate/nitrite transporter	RSp1223/5e-72/---	NA
CL1345.Contig1_All	1087	67.01	308.01	2.20053	0	0	Up	gi|661877938|emb|CDP18288.1|/1.18094e-85/unnamed protein product [Coffea canephora]	gi|545911809|gb|KF286543.1|/5e-06/Nicotiana tabacum EF2 protein mRNA, complete cds	sp|P16273|PRPX_HORVU/1e-60/Pathogen-related protein OS=Hordeum vulgare PE=2 SV=2	PTHR31723/9.2E-61/--	NA	NA	NA
CL1410.Contig3_All	2336	9.13	118.44	3.6974	0	0	Up	gi|702506369|ref|XP_010039746.1|/3.60178e-159/PREDICTED: wall-associated receptor kinase-like 8 [Eucalyptus grandis]	gi|225349557|gb|FJ185658.1|/3e-15/Corylus avellana isolate cav.wak.III.11 kinase-like protein gene, partial cds	sp|Q9M092|WAKLM_ARATH/3e-129/Wall-associated receptor kinase-like 17 OS=Arabidopsis thaliana GN=WAKL17 PE=3 SV=2	PS50026/10.295/EGF-like domain profile.	cit:102617024/8e-132/wall-associated receptor kinase-like 22-like; K04733 interleukin-1 receptor-associated kinase 4 [EC:2.7.11.1]	BH2504_1/2e-20/---	NA
CL1424.Contig1_All	809	0.72	133.55	7.53517	4.74394e-297	4.09823e-295	Up	gi|595806954|ref|XP_007202524.1|/1.87092e-73/hypothetical protein PRUPE_ppa010958mg [Prunus persica] &gt;gi|462398055|gb|EMJ03723.1| hypothetical protein PRUPE_ppa010958mg [Prunus persica]	gi|270134480|gb|BT101432.1|/1e-21/Picea glauca clone GQ01304_G08 mRNA sequence	sp|Q00451|PRF1_SOLLC/7e-52/36.4 kDa proline-rich protein OS=Solanum lycopersicum GN=TPRP-F1 PE=2 SV=1	PF14547/1.5E-27/Hydrophobic seed protein	bvg:104906049/1e-23/ubiquitin carboxyl-terminal hydrolase 36; K11855 ubiquitin carboxyl-terminal hydrolase 36/42 [EC:3.4.19.12]	YPO2725/9e-07/---	NA
CL1450.Contig2_All	1452	69.13	553.89	3.00222	0	0	Up	gi|359489392|ref|XP_003633919.1|/7.91842e-110/PREDICTED: glyoxylate reductase isoform 1 [Vitis vinifera]	gi|470142368|ref|XM_004306835.1|/7e-06/PREDICTED: Fragaria vesca subsp. vesca glyoxylate/hydroxypyruvate reductase HPR3-like (LOC101306855), mRNA	sp|Q9LE33|HPR3_ARATH/3e-92/Glyoxylate/hydroxypyruvate reductase HPR3 OS=Arabidopsis thaliana GN=HPR3 PE=2 SV=1	PTHR10996:SF131/1.7E-165/--	vvi:100262633/1e-110/glyoxylate/hydroxypyruvate reductase HPR3; K15919 hydroxypyruvate reductase 2	AGl379/3e-60/---	NA
CL1506.Contig1_All	1875	12.84	124.6	3.27859	0	0	Up	gi|697142602|ref|XP_009625407.1|/0/PREDICTED: arogenate dehydratase/prephenate dehydratase 6, chloroplastic-like [Nicotiana tomentosiformis]	gi|292683009|dbj|AK339561.1|/1e-63/Lotus japonicus cDNA, clone: LjFL3-026-AD03, HTC	sp|Q9ZUY3|AROD3_ARATH/7e-172/Arogenate dehydratase 3, chloroplastic OS=Arabidopsis thaliana GN=ADT3 PE=1 SV=1	PS00858/-/Prephenate dehydratase signature 2.	vvi:100267022/0.0/arogenate dehydratase/prephenate dehydratase 6, chloroplastic-like; K05359 arogenate/prephenate dehydratase [EC:4.2.1.91 4.2.1.51]	DR1147/2e-47/---	biological_process:GO:0009094//L-phenylalanine biosynthetic process;GO:0080167//response to karrikin;cellular_component:GO:0009507//chloroplast;molecular_function:GO:0004664//prephenate dehydratase activity;GO:0047769//arogenate dehydratase activity;
CL1650.Contig1_All	1264	0.35	287.17	9.68033	0	0	Up	gi|661884836|emb|CDP11368.1|/1.89655e-109/unnamed protein product [Coffea canephora]	gi|20419|emb|X65718.1|/1e-07/P.amygdalus mRNA for extensin	sp|Q38913|EXTN1_ARATH/2e-84/Extensin-1 OS=Arabidopsis thaliana GN=EXT1 PE=2 SV=2	NA	csv:101215105/8e-61/formin-like protein 20; K02184 formin 2	Rv3876/2e-27/---	NA
CL1737.Contig2_All	1450	5.46	108.11	4.30746	0	0	Up	gi|53850030|emb|CAG29000.1|/0/homospermidine synthase [Symphytum officinale]	gi|53850029|emb|AJ704851.1|/0.0/Symphytum officinale mRNA for homospermidine synthase (hss1 gene)	sp|Q9SC80|DHYS_TOBAC/2e-163/Deoxyhypusine synthase OS=Nicotiana tabacum GN=DHS1 PE=2 SV=1	PF01916/7.7E-132/Deoxyhypusine synthase	sly:543666/1e-161/DHS; deoxyhypusine synthase (EC:2.5.1.46); K00809 deoxyhypusine synthase [EC:2.5.1.46]	SPBC1271.04c/5e-114/---	NA
CL1919.Contig1_All	1333	34.17	427.64	3.64559	0	0	Up	gi|19698452|gb|AAL93154.1|AF485268_1/4.10274e-142/bacterial-induced class III peroxidase [Gossypium hirsutum]	gi|225320941|dbj|AK325152.1|/2e-40/Solanum lycopersicum cDNA, clone: LEFL1092BG05, HTC in leaf	sp|Q9XIV8|PERN1_TOBAC/6e-128/Peroxidase N1 OS=Nicotiana tabacum GN=poxN1 PE=1 SV=1	PR00458/2.2E-27/Haem peroxidase superfamily signature	tcc:TCM_007520/9e-143/Peroxidase N1; K00430 peroxidase [EC:1.11.1.7]	NA	NA
CL1919.Contig3_All	1263	13.93	345.23	4.63129	0	0	Up	gi|590688650|ref|XP_007043009.1|/8.15066e-145/Peroxidase N1 [Theobroma cacao] &gt;gi|508706944|gb|EOX98840.1| Peroxidase N1 [Theobroma cacao]	gi|19698451|gb|AF485268.1|/8e-33/Gossypium hirsutum bacterial-induced class III peroxidase (pod6) mRNA, complete cds	sp|Q9XIV8|PERN1_TOBAC/4e-130/Peroxidase N1 OS=Nicotiana tabacum GN=poxN1 PE=1 SV=1	PS50873/74.218/Plant heme peroxidase family profile.	tcc:TCM_007520/1e-145/Peroxidase N1; K00430 peroxidase [EC:1.11.1.7]	NA	NA
CL1919.Contig4_All	1458	0.39	297.68	9.57607	0	0	Up	gi|590688650|ref|XP_007043009.1|/3.53166e-142/Peroxidase N1 [Theobroma cacao] &gt;gi|508706944|gb|EOX98840.1| Peroxidase N1 [Theobroma cacao]	gi|19698451|gb|AF485268.1|/9e-30/Gossypium hirsutum bacterial-induced class III peroxidase (pod6) mRNA, complete cds	sp|Q9XIV8|PERN1_TOBAC/5e-130/Peroxidase N1 OS=Nicotiana tabacum GN=poxN1 PE=1 SV=1	PR00458/5.04E-30/Haem peroxidase superfamily signature	tcc:TCM_007520/6e-143/Peroxidase N1; K00430 peroxidase [EC:1.11.1.7]	NA	NA
CL1919.Contig7_All	1487	45.9	440.9	3.26389	0	0	Up	gi|19698452|gb|AAL93154.1|AF485268_1/4.29067e-143/bacterial-induced class III peroxidase [Gossypium hirsutum]	gi|225320941|dbj|AK325152.1|/2e-40/Solanum lycopersicum cDNA, clone: LEFL1092BG05, HTC in leaf	sp|Q9XIV8|PERN1_TOBAC/2e-131/Peroxidase N1 OS=Nicotiana tabacum GN=poxN1 PE=1 SV=1	PS50873/73.359/Plant heme peroxidase family profile.	tcc:TCM_007520/5e-143/Peroxidase N1; K00430 peroxidase [EC:1.11.1.7]	NA	NA
CL1988.Contig2_All	958	48.12	512.71	3.41343	0	0	Up	gi|565368173|ref|XP_006350722.1|/4.86517e-45/PREDICTED: indole-3-acetic acid-induced protein ARG7-like [Solanum tuberosum]	gi|502156750|ref|XM_004510572.1|/1e-12/PREDICTED: Cicer arietinum auxin-induced protein 10A5-like (LOC101509355), mRNA	sp|P32295|ARG7_VIGRR/5e-11/Indole-3-acetic acid-induced protein ARG7 OS=Vigna radiata var. radiata GN=ARG7 PE=2 SV=1	PF02519/8.6E-28/Auxin responsive protein	sot:102578891/9e-46/indole-3-acetic acid-induced protein ARG7-like; K14488 SAUR family protein	NA	NA
CL2023.Contig2_All	1626	79.57	752.41	3.24122	0	0	Up	gi|698529032|ref|XP_009761344.1|/3.7998e-148/PREDICTED: mitochondrial uncoupling protein 5-like [Nicotiana sylvestris]	gi|470104225|ref|XM_004288461.1|/1e-38/PREDICTED: Fragaria vesca subsp. vesca mitochondrial uncoupling protein 5-like (LOC101298066), mRNA	sp|Q9SJY5|PUMP5_ARATH/2e-129/Mitochondrial uncoupling protein 5 OS=Arabidopsis thaliana GN=PUMP5 PE=2 SV=1	PTHR24089/6.1E-152/--	sot:102579771/3e-146/mitochondrial uncoupling protein 5-like; K15104 solute carrier family 25 (mitochondrial oxoglutarate transporter), member 11	NA	biological_process:GO:0006839//mitochondrial transport;cellular_component:GO:0016021//integral component of membrane;GO:0031966//mitochondrial membrane;
CL2023.Contig3_All	321	111.99	637.02	2.50797	3.99152e-152	1.96784e-150	Up	gi|698529032|ref|XP_009761344.1|/4.96045e-50/PREDICTED: mitochondrial uncoupling protein 5-like [Nicotiana sylvestris]	gi|292786897|dbj|AK338685.1|/2e-30/Lotus japonicus cDNA, clone: LjFL2-037-BE06, HTC	sp|Q9SJY5|PUMP5_ARATH/2e-47/Mitochondrial uncoupling protein 5 OS=Arabidopsis thaliana GN=PUMP5 PE=2 SV=1	PF00153/5.3E-12/Mitochondrial carrier protein	sot:102579771/4e-50/mitochondrial uncoupling protein 5-like; K15104 solute carrier family 25 (mitochondrial oxoglutarate transporter), member 11	NA	biological_process:GO:0006835//dicarboxylic acid transport;GO:0006839//mitochondrial transport;cellular_component:GO:0016021//integral component of membrane;GO:0031966//mitochondrial membrane;molecular_function:GO:0005310//dicarboxylic acid transmembrane transporter activity;
CL2091.Contig2_All	2675	0.72	502.37	9.44654	0	0	Up	gi|661886457|emb|CDP09821.1|/0/unnamed protein product [Coffea canephora]	gi|225312581|dbj|AK327121.1|/4e-18/Solanum lycopersicum cDNA, clone: LEFL2021N09, HTC in fruit	sp|Q9S746|HTH_ARATH/6e-143/Protein HOTHEAD OS=Arabidopsis thaliana GN=HTH PE=1 SV=1	PS00623/-/GMC oxidoreductases signature 1.	sot:102602541/0.0/protein HOTHEAD-like; K00108 choline dehydrogenase [EC:1.1.99.1]	AGc1517/4e-29/---	NA
CL2119.Contig1_All	433	20.69	520.46	4.65278	0	0	Up	gi|661880587|emb|CDP15720.1|/1.42535e-17/unnamed protein product [Coffea canephora]	NA	sp|P17772|OSS2_PEA/3e-08/Organ-specific protein S2 OS=Pisum sativum PE=2 SV=1	PF10950/1.8E-13/Protein of unknown function (DUF2775)	NA	NA	NA
CL2119.Contig3_All	239	0.01	432.13	15.3992	8.21874e-140	3.77056e-138	Up	NA	NA	NA	NA	NA	NA	NA
CL212.Contig2_All	545	42.28	405.05	3.26005	0	0	Up	gi|697182810|ref|XP_009600419.1|/7.04721e-54/PREDICTED: uncharacterized protein LOC104095884 [Nicotiana tomentosiformis]	gi|225317064|dbj|AK328829.1|/2e-90/Solanum lycopersicum cDNA, clone: LEFL3054J22, HTC in root	sp|P0CG89|H4_SOYBN/9e-54/Histone H4 OS=Glycine max PE=3 SV=1	PS00047/-/Histone H4 signature.	cam:101512088/7e-54/uncharacterized LOC101512088; K11254 histone H4	SPBC1105.12/7e-50/---	NA
CL2190.Contig5_All	1602	3.31	102.67	4.95504	0	0	Up	gi|702238790|ref|XP_010033427.1|/0/PREDICTED: pyruvate decarboxylase 1-like [Eucalyptus grandis] &gt;gi|629123732|gb|KCW88157.1| hypothetical protein EUGRSUZ_A00546 [Eucalyptus grandis]	gi|470133354|ref|XM_004302484.1|/1e-132/PREDICTED: Fragaria vesca subsp. vesca pyruvate decarboxylase isozyme 2-like (LOC101303820), mRNA	sp|O82647|PDC1_ARATH/0.0/Pyruvate decarboxylase 1 OS=Arabidopsis thaliana GN=PDC1 PE=2 SV=1	PF00205/4.6E-18/Thiamine pyrophosphate enzyme, central domain	egr:104422688/0.0/pyruvate decarboxylase 1-like; K01568 pyruvate decarboxylase [EC:4.1.1.1]	SPAC186.09/2e-105/---	NA
CL2489.Contig2_All	6785	93.68	488.87	2.38364	0	0	Up	gi|357488201|ref|XP_003614388.1|/0/hypothetical protein MTR_5g051050, partial [Medicago truncatula]	gi|391224534|gb|AC246968.1|/0.0/Solanum lycopersicum chromosome 3 clone EcoRI0042E07, complete sequence >gi|393393933|gb|AC247030.1| Solanum lycopersicum chromosome 3 clone EcoRI0042E07, complete sequence	NA	NA	mdm:103411291/2e-35/lysosomal alpha-mannosidase-like; K01191 alpha-mannosidase [EC:3.2.1.24]	NA	NA
CL2489.Contig4_All	6695	94.18	488.29	2.37425	0	0	Up	gi|357488201|ref|XP_003614388.1|/0/hypothetical protein MTR_5g051050, partial [Medicago truncatula]	gi|391224534|gb|AC246968.1|/0.0/Solanum lycopersicum chromosome 3 clone EcoRI0042E07, complete sequence >gi|393393933|gb|AC247030.1| Solanum lycopersicum chromosome 3 clone EcoRI0042E07, complete sequence	NA	NA	mdm:103411291/2e-35/lysosomal alpha-mannosidase-like; K01191 alpha-mannosidase [EC:3.2.1.24]	NA	NA
CL252.Contig13_All	1303	24.54	141.11	2.52361	7.3883e-265	5.80969e-263	Up	gi|590606063|ref|XP_007020648.1|/1.42546e-107/RmlC-like cupins superfamily protein [Theobroma cacao] &gt;gi|508720276|gb|EOY12173.1| RmlC-like cupins superfamily protein [Theobroma cacao]	NA	sp|Q9SEE4|PIRL_SOLLC/8e-97/Pirin-like protein OS=Solanum lycopersicum PE=2 SV=1	PF02678/7.8E-32/Pirin	tcc:TCM_030751/3e-108/RmlC-like cupins superfamily protein; K06911 uncharacterized protein	RSc0541/3e-54/---	NA
CL2531.Contig1_All	848	2.94	446.67	7.24725	0	0	Up	gi|657392310|gb|AES69779.2|/2.83519e-59/specific tissue protein [Medicago truncatula]	gi|351723674|ref|NM_001251126.1|/4e-06/Glycine max uncharacterized LOC100527571 (LOC100527571), mRNA	sp|P17772|OSS2_PEA/1e-21/Organ-specific protein S2 OS=Pisum sativum PE=2 SV=1	PF10950/8.7E-16/Protein of unknown function (DUF2775)	NA	NA	NA
CL2531.Contig2_All	1015	8.3	267.32	5.00931	0	0	Up	gi|657392310|gb|AES69779.2|/5.32399e-53/specific tissue protein [Medicago truncatula]	gi|351723674|ref|NM_001251126.1|/3e-07/Glycine max uncharacterized LOC100527571 (LOC100527571), mRNA	sp|P17772|OSS2_PEA/2e-20/Organ-specific protein S2 OS=Pisum sativum PE=2 SV=1	PF10950/5.4E-12/Protein of unknown function (DUF2775)	NA	NA	NA
CL2582.Contig2_All	2167	0.55	141.19	8.00399	0	0	Up	gi|698509118|ref|XP_009799791.1|/0/PREDICTED: probable pectinesterase/pectinesterase inhibitor 20 [Nicotiana sylvestris]	gi|502165087|ref|XM_004513353.1|/8e-22/PREDICTED: Cicer arietinum probable pectinesterase/pectinesterase inhibitor 20-like (LOC101495953), mRNA	sp|Q8RXK7|PME41_ARATH/2e-168/Probable pectinesterase/pectinesterase inhibitor 41 OS=Arabidopsis thaliana GN=PME41 PE=2 SV=2	PTHR31707/2.2E-272/--	vvi:100258932/0.0/probable pectinesterase/pectinesterase inhibitor 7; K01051 pectinesterase [EC:3.1.1.11]	CAC3373/2e-36/---	NA
CL2605.Contig10_All	1871	31.57	463.1	3.8747	0	0	Up	gi|16555879|dbj|BAB71717.1|/0/cinnamic acid 4-hydroxylase [Lithospermum erythrorhizon]	gi|399761418|gb|DQ417206.3|/0.0/Arnebia euchroma cinnamic acid 4-hydroxylase mRNA, complete cds	sp|P48522|TCMO_CATRO/0.0/Trans-cinnamate 4-monooxygenase OS=Catharanthus roseus GN=CYP73A4 PE=2 SV=1	PTHR24298:SF56/0.0/--	cmo:103496249/0.0/c4H; trans-cinnamate 4-monooxygenase; K00487 trans-cinnamate 4-monooxygenase [EC:1.14.13.11]	alr1450/8e-25/---	NA
CL2605.Contig2_All	1982	51.41	331.77	2.69006	0	0	Up	gi|158957574|gb|ABD77493.2|/0/cinnamic acid 4-hydroxylase [Arnebia euchroma]	gi|399761418|gb|DQ417206.3|/0.0/Arnebia euchroma cinnamic acid 4-hydroxylase mRNA, complete cds	sp|P48522|TCMO_CATRO/0.0/Trans-cinnamate 4-monooxygenase OS=Catharanthus roseus GN=CYP73A4 PE=2 SV=1	PF00067/3.5E-114/Cytochrome P450	cmo:103496249/0.0/c4H; trans-cinnamate 4-monooxygenase; K00487 trans-cinnamate 4-monooxygenase [EC:1.14.13.11]	alr1450/3e-24/---	NA
CL2696.Contig2_All	5944	57.09	389.96	2.77202	0	0	Up	gi|702486073|ref|XP_010034422.1|/1.33528e-173/PREDICTED: uncharacterized protein LOC104423658 [Eucalyptus grandis]	NA	sp|P92555|M1250_ARATH/6e-08/Uncharacterized mitochondrial protein AtMg01250 OS=Arabidopsis thaliana GN=AtMg01250 PE=4 SV=1	PS50878/17.608/Reverse transcriptase (RT) catalytic domain profile.	mdm:103414113/4e-91/uncharacterized LOC103414113; K18577 mannosylglycoprotein endo-beta-mannosidase [EC:3.2.1.152]	NA	NA
CL2696.Contig3_All	6534	52.86	350.48	2.72908	0	0	Up	gi|702486073|ref|XP_010034422.1|/1.47863e-173/PREDICTED: uncharacterized protein LOC104423658 [Eucalyptus grandis]	NA	sp|P92555|M1250_ARATH/7e-08/Uncharacterized mitochondrial protein AtMg01250 OS=Arabidopsis thaliana GN=AtMg01250 PE=4 SV=1	PS50878/17.608/Reverse transcriptase (RT) catalytic domain profile.	mdm:103414113/5e-91/uncharacterized LOC103414113; K18577 mannosylglycoprotein endo-beta-mannosidase [EC:3.2.1.152]	NA	NA
CL2740.Contig3_All	2784	25.55	113.02	2.14518	0	0	Up	gi|698522359|ref|XP_009758000.1|/0/PREDICTED: subtilisin-like protease [Nicotiana sylvestris]	gi|148299084|gb|EF373047.1|/3e-22/Nicotiana tabacum subtilisin-like protease (SBT1.1B) mRNA, complete cds	sp|O65351|SUBL_ARATH/0.0/Subtilisin-like protease OS=Arabidopsis thaliana GN=ARA12 PE=1 SV=1	PR00723/2.0E-13/Subtilisin serine protease family (S8) signature	mtr:MTR_7g081660/2e-27/Transcription factor; K13199 plasminogen activator inhibitor 1 RNA-binding protein	BH0831/1e-34/---	biological_process:GO:0006508//proteolysis;GO:0043086//negative regulation of catalytic activity;molecular_function:GO:0004252//serine-type endopeptidase activity;GO:0042802//identical protein binding;
CL29.Contig3_All	813	51.27	212.22	2.04937	2.67464e-170	1.43302e-168	Up	gi|604341285|gb|EYU40637.1|/1.34717e-79/hypothetical protein MIMGU_mgv1a009859mg [Erythranthe guttata]	gi|5701737|dbj|AB030704.1|/0.0/Lithospermum erythrorhizon mRNA for LEDI-4 protein, complete cds	sp|Q8H0M1|QORH_SPIOL/4e-73/Quinone-oxidoreductase homolog, chloroplastic OS=Spinacia oleracea GN=QOR PE=1 SV=1	PTHR11695/2.5E-77/--	pmum:103329869/8e-15/2-methylene-furan-3-one reductase-like; K18980 2-methylene-furan-3-one reductase [EC:1.3.1.105]	all0412/3e-14/---	NA
CL2908.Contig2_All	779	25.2	260.12	3.36768	0	0	Up	gi|661886158|emb|CDP10080.1|/5.56774e-11/unnamed protein product [Coffea canephora]	NA	NA	NA	NA	NA	NA
CL3072.Contig1_All	1663	56.98	320.17	2.49031	0	0	Up	gi|661895655|emb|CDP00233.1|/1.86752e-166/unnamed protein product [Coffea canephora]	gi|210141942|dbj|AK245861.1|/1e-29/Glycine max cDNA, clone: GMFL01-43-I16	sp|O04536|GATL9_ARATH/7e-150/Probable galacturonosyltransferase-like 9 OS=Arabidopsis thaliana GN=GATL9 PE=2 SV=1	PTHR13778:SF7/1.7E-223/--	tcc:TCM_014355/4e-23/Galacturonosyltransferase 11; K13648 alpha-1,4-galacturonosyltransferase [EC:2.4.1.43]	BS_gspA/7e-08/---	NA
CL3072.Contig2_All	1708	150.47	727.55	2.27357	0	0	Up	gi|661895655|emb|CDP00233.1|/4.43213e-171/unnamed protein product [Coffea canephora]	gi|502141229|ref|XM_004504436.1|/3e-33/PREDICTED: Cicer arietinum probable galacturonosyltransferase-like 9-like (LOC101508153), mRNA	sp|O04536|GATL9_ARATH/1e-154/Probable galacturonosyltransferase-like 9 OS=Arabidopsis thaliana GN=GATL9 PE=2 SV=1	PF01501/1.1E-65/Glycosyl transferase family 8	aly:ARALYDRAFT_480918/2e-24/GAUT10/LGT4; K13648 alpha-1,4-galacturonosyltransferase [EC:2.4.1.43]	PM1139/1e-07/---	NA
CL314.Contig1_All	1147	13.89	297.57	4.42111	0	0	Up	gi|565390939|ref|XP_006361190.1|/2.93423e-98/PREDICTED: glycine-rich cell wall structural protein 1.8-like [Solanum tuberosum]	gi|32479345|gb|AY321293.1|/4e-10/Lycopersicon esculentum glycine-rich protein TomR2 (TomR2) gene, complete cds	sp|P10496|GRP2_PHAVU/3e-89/Glycine-rich cell wall structural protein 1.8 OS=Phaseolus vulgaris PE=2 SV=1	NA	sly:101262608/4e-61/formin-like protein 20; K02184 formin 2	XF0818/1e-39/---	NA
CL314.Contig2_All	971	8.56	358.45	5.38802	0	0	Up	gi|661883391|emb|CDP13035.1|/2.90779e-69/unnamed protein product [Coffea canephora]	gi|32479345|gb|AY321293.1|/3e-16/Lycopersicon esculentum glycine-rich protein TomR2 (TomR2) gene, complete cds	sp|P10496|GRP2_PHAVU/9e-58/Glycine-rich cell wall structural protein 1.8 OS=Phaseolus vulgaris PE=2 SV=1	NA	cam:101508170/6e-47/formin-like protein 20; K02184 formin 2	XF0818/2e-37/---	NA
CL320.Contig5_All	741	4.4	134.9	4.93824	6.0033e-229	4.16806e-227	Up	gi|414587287|tpg|DAA37858.1|/7.36262e-71/TPA: histone H3.2 [Zea mays]	gi|470117287|ref|XM_004294745.1|/4e-89/PREDICTED: Fragaria vesca subsp. vesca histone H3.2-like (LOC101315030), mRNA	sp|Q76MV0|H32_TOBAC/6e-71/Histone H3.2 OS=Nicotiana tabacum GN=B34 PE=1 SV=1	PTHR11426/1.2E-132/--	zma:103646471/1e-71/histone H3.2-like; K11253 histone H3	SPBC1105.11c/3e-65/---	biological_process:GO:0006334//nucleosome assembly;cellular_component:GO:0005634//nucleus;GO:0000786//nucleosome;molecular_function:GO:0003677//DNA binding;GO:0046982//protein heterodimerization activity;
CL320.Contig9_All	674	1.81	113.6	5.97183	3.51254e-186	2.06077e-184	Up	gi|565487241|ref|XP_006301260.1|/2.3452e-70/hypothetical protein CARUB_v10021660mg, partial [Capsella rubella] &gt;gi|482569970|gb|EOA34158.1| hypothetical protein CARUB_v10021660mg, partial [Capsella rubella]	gi|22324933|gb|AF532170.1|/1e-105/Orobanche cumana histone H3 mRNA, complete cds	sp|Q76MV0|H32_TOBAC/5e-71/Histone H3.2 OS=Nicotiana tabacum GN=B34 PE=1 SV=1	PTHR11426/1.1E-132/--	atr:18422868/6e-70/histone H3.2; K11253 histone H3	SPBC1105.11c/2e-65/---	NA
CL3328.Contig1_All	825	31.26	141.58	2.17923	1.53637e-126	6.49109e-125	Up	gi|661883551|emb|CDP12895.1|/1.54929e-38/unnamed protein product [Coffea canephora]	gi|225318812|dbj|AK323770.1|/8e-26/Solanum lycopersicum cDNA, clone: LEFL1063DA01, HTC in leaf	NA	NA	NA	NA	NA
CL3382.Contig2_All	1973	8.22	499.09	5.92402	0	0	Up	gi|85068676|gb|ABC69418.1|/2.38539e-163/CYP92B3 [Nicotiana tabacum]	NA	sp|Q9SBQ9|F3PH_PETHY/1e-104/Flavonoid 3'-monooxygenase OS=Petunia hybrida GN=CYP75B2 PE=2 SV=1	PTHR24298:SF51/1.5E-207/--	mdm:103437875/5e-110/flavonoid 3'-monooxygenase-like; K05280 flavonoid 3'-monooxygenase [EC:1.14.13.21]	alr1450/3e-27/---	NA
CL3455.Contig17_All	1353	1.25	100.33	6.32668	0	0	Up	gi|526118006|ref|NP_001268171.1|/9.1069e-81/uncharacterized protein LOC100260557 [Vitis vinifera] &gt;gi|76559894|tpe|CAI56334.1| TPA: isoflavone reductase-like protein 5 [Vitis vinifera]	gi|449478780|ref|XM_004155369.1|/7e-06/PREDICTED: Cucumis sativus isoflavone reductase homolog (LOC101212294), mRNA	sp|P52579|IFRH_TOBAC/2e-81/Isoflavone reductase homolog A622 OS=Nicotiana tabacum PE=2 SV=1	PF05368/3.7E-62/NmrA-like family	vvi:100233112/5e-53/LAR2; leucoanthocyanidin reductase 2; K13081 leucoanthocyanidin reductase [EC:1.17.1.3]	NA	NA
CL3641.Contig1_All	1104	0.25	249.27	9.96157	0	0	Up	gi|697120677|ref|XP_009614306.1|/1.23474e-122/PREDICTED: aquaporin TIP2-1-like [Nicotiana tomentosiformis]	gi|383479041|gb|JQ846274.1|/2e-91/Quercus petraea aquaporin TIP2;1 (AQP) mRNA, complete cds	sp|Q41951|TIP21_ARATH/1e-114/Aquaporin TIP2-1 OS=Arabidopsis thaliana GN=TIP2-1 PE=1 SV=2	PR00783/1.1E-54/Major intrinsic protein family signature	cit:102624065/3e-123/aquaporin TIP2-1-like; K09873 aquaporin TIP	mll6943/8e-23/---	NA
CL3641.Contig2_All	1131	1.37	102.81	6.22966	0	0	Up	gi|568822461|ref|XP_006465649.1|/3.05095e-124/PREDICTED: aquaporin TIP2-1-like [Citrus sinensis] &gt;gi|641838020|gb|KDO56968.1| hypothetical protein CISIN_1g025865mg [Citrus sinensis]	gi|4884867|gb|AF133532.1|AF133532/7e-58/Mesembryanthemum crystallinum water channel protein MipK (MipK) mRNA, complete cds	sp|Q41951|TIP21_ARATH/4e-116/Aquaporin TIP2-1 OS=Arabidopsis thaliana GN=TIP2-1 PE=1 SV=2	PTHR19139:SF99/6.0E-154/--	cit:102624065/5e-125/aquaporin TIP2-1-like; K09873 aquaporin TIP	SMa0627/1e-23/---	biological_process:GO:0006810//transport;cellular_component:GO:0016021//integral component of membrane;molecular_function:GO:0005215//transporter activity;
CL3641.Contig3_All	794	2.45	179.46	6.19474	0	0	Up	gi|568822461|ref|XP_006465649.1|/9.43645e-123/PREDICTED: aquaporin TIP2-1-like [Citrus sinensis] &gt;gi|641838020|gb|KDO56968.1| hypothetical protein CISIN_1g025865mg [Citrus sinensis]	gi|4884867|gb|AF133532.1|AF133532/5e-58/Mesembryanthemum crystallinum water channel protein MipK (MipK) mRNA, complete cds	sp|Q41951|TIP21_ARATH/5e-115/Aquaporin TIP2-1 OS=Arabidopsis thaliana GN=TIP2-1 PE=1 SV=2	PR00783/1.7E-55/Major intrinsic protein family signature	cit:102624065/2e-123/aquaporin TIP2-1-like; K09873 aquaporin TIP	SMa0627/6e-24/---	biological_process:GO:0006810//transport;cellular_component:GO:0016021//integral component of membrane;molecular_function:GO:0005215//transporter activity;
CL3707.Contig2_All	1408	28.65	206.84	2.85191	0	0	Up	gi|225456658|ref|XP_002271524.1|/5.45677e-92/PREDICTED: momilactone A synthase [Vitis vinifera]	gi|349720461|emb|FQ381708.1|/2e-12/Vitis vinifera clone SS0ABG87YN19	sp|Q5C9I9|ISPD_MENPI/1e-75/(-)-isopiperitenol/(-)-carveol dehydrogenase, mitochondrial OS=Mentha piperita PE=1 SV=1	PF00106/8.9E-29/short chain dehydrogenase	sot:102584670/1e-54/xanthoxin dehydrogenase-like; K09841 xanthoxin dehydrogenase [EC:1.1.1.288]	CC0094/1e-32/---	biological_process:GO:0055114//oxidation-reduction process;molecular_function:GO:0047044//androstan-3-alpha,17-beta-diol dehydrogenase activity;GO:0000166//nucleotide binding;
CL3797.Contig2_All	1315	3.93	213.64	5.76451	0	0	Up	gi|225446995|ref|XP_002266937.1|/1.54889e-85/PREDICTED: fasciclin-like arabinogalactan protein 7 isoform 2 [Vitis vinifera] &gt;gi|225446997|ref|XP_002266986.1| PREDICTED: fasciclin-like arabinogalactan protein 7 isoform 3 [Vitis vinifera] &gt;gi|225446999|ref|XP_002266893.1| PREDICTED: fasciclin-like arabinogalactan protein 7 isoform 1 [Vitis vinifera] &gt;gi|147823112|emb|CAN73020.1| hypothetic…	gi|359485669|ref|XM_002266857.2|/3e-14/PREDICTED: Vitis vinifera fasciclin-like arabinogalactan protein 7, transcript variant 1 (LOC100256792), mRNA	sp|Q9SJ81|FLA7_ARATH/2e-77/Fasciclin-like arabinogalactan protein 7 OS=Arabidopsis thaliana GN=FLA7 PE=1 SV=1	PTHR32077:SF3/5.9E-95/--	mus:103981635/2e-17/serine/threonine-protein phosphatase 2A 65 kDa regulatory subunit A beta isoform-like; K03456 serine/threonine-protein phosphatase 2A regulatory subunit A	all5264/7e-06/---	cellular_component:GO:0046658//anchored component of plasma membrane;
CL3813.Contig2_All	1383	7.8	222.53	4.83438	0	0	Up	gi|590708674|ref|XP_007048344.1|/0/Alcohol dehydrogenase 1 [Theobroma cacao] &gt;gi|508700605|gb|EOX92501.1| Alcohol dehydrogenase 1 [Theobroma cacao]	gi|283826824|gb|GU233767.1|/1e-143/Mangifera indica alcohol dehydrogenase 2 mRNA, complete cds	sp|P25141|ADH1_PETHY/0.0/Alcohol dehydrogenase 1 OS=Petunia hybrida GN=ADH1 PE=3 SV=1	PTHR11695/2.3E-270/--	tcc:TCM_001447/0.0/Alcohol dehydrogenase 1; K18857 alcohol dehydrogenase class-P [EC:1.1.1.1]	YPO1502/1e-112/---	biological_process:GO:0055114//oxidation-reduction process;molecular_function:GO:0004022//alcohol dehydrogenase (NAD) activity;GO:0000166//nucleotide binding;GO:0008270//zinc ion binding;
CL384.Contig1_All	1445	4.69	311.76	6.0547	0	0	Up	gi|697164479|ref|XP_009591051.1|/3.99469e-138/PREDICTED: nitrile-specifier protein 5-like [Nicotiana tomentosiformis]	gi|197252118|gb|AC232052.1|/3e-08/Solanum tuberosum chromosome 5 clone RH072I03, complete sequence	sp|Q93XW5|NSP5_ARATH/5e-93/Nitrile-specifier protein 5 OS=Arabidopsis thaliana GN=NSP5 PE=2 SV=1	PF01344/8.4E-7/Kelch motif	fve:101292484/2e-17/tRNA wybutosine-synthesizing protein 2/3/4; K15450 tRNA wybutosine-synthesizing protein 3 [EC:2.1.1.282]	NA	NA
CL3846.Contig6_All	997	163.23	736.76	2.17429	0	0	Up	gi|698502236|ref|XP_009796781.1|/1.42028e-50/PREDICTED: lysine-rich arabinogalactan protein 18-like [Nicotiana sylvestris]	NA	sp|Q9FPR2|AGP18_ARATH/4e-37/Lysine-rich arabinogalactan protein 18 OS=Arabidopsis thaliana GN=AGP18 PE=2 SV=1	NA	bdi:100822183/2e-19/peroxidase 46-like; K00430 peroxidase [EC:1.11.1.7]	XF0818/3e-12/---	NA
[truncated: 634 more rows]

## Sheet: Supplementary Table S3.3
Supplementary Table S3.3. Highly significant differentially expressed unigenes (HDEGs) in Echium plantagineum. (Red font: unigenes are potentially related to shikonin biosynthesis.)
[truncated: 689 more rows]
