# Supplementary material for: Transcriptome analysis explores genes related to shikonin biosynthesis in Lithospermeae plants and provides insights into Boraginales’ evolutionary history
Source: Sci Rep. 2017 Jun 30;7:4477. doi: 10.1038/s41598-017-04750-1 (PMC5493674; doi:10.1038/s41598-017-04750-1)
Supplement: Supplementary file 5 — Supplementary Table S4 [file 41598_2017_4750_MOESM5_ESM.xls]

## Sheet: Supplementary Table S4.1
Supplementary Table S4.1. Unigene involved in shikonin biosynthesis in Lithospermum erythrorhizon.
Gene famlies	Unigene IDs	Length (bp)	LeGL FPKM	LeRR FPKM	Log2(LeRR/LeGL)	p-Value	FDR	Up/Down	NR	NT	SwissProt	InterPro	KEGG	COG	GO
1. AACT	CL3747.Contig2_All	2026	29.32	79.69	1.44251	1.33405e-231	5.26997e-230	Up	gi|604343960|gb|EYU42777.1|/0/hypothetical protein MIMGU_mgv1a007511mg [Erythranthe guttata]	gi|289552246|gb|GU594059.1|/1e-163/Camellia oleifera acetyl-CoA C-acetyltransferase protein mRNA, complete cds	sp|Q8S4Y1|THIC1_ARATH/0.0/Acetyl-CoA acetyltransferase, cytosolic 1 OS=Arabidopsis thaliana GN=AAT1 PE=2 SV=1	PS00099/-/Thiolases active site.	cam:101489491/0.0/acetyl-CoA acetyltransferase, cytosolic 1; K00626 acetyl-CoA C-acetyltransferase [EC:2.3.1.9]	SPBC215.09c/4e-128/---	NA
	CL3747.Contig3_All	2366	1.99	10.15	2.35064	3.4348e-68	5.13611e-67	Up	gi|604343960|gb|EYU42777.1|/0/hypothetical protein MIMGU_mgv1a007511mg [Erythranthe guttata]	gi|289552246|gb|GU594059.1|/1e-147/Camellia oleifera acetyl-CoA C-acetyltransferase protein mRNA, complete cds	sp|Q8S4Y1|THIC1_ARATH/0.0/Acetyl-CoA acetyltransferase, cytosolic 1 OS=Arabidopsis thaliana GN=AAT1 PE=2 SV=1	PF00108/6.8E-97/Thiolase, N-terminal domain	cam:101489491/0.0/acetyl-CoA acetyltransferase, cytosolic 1; K00626 acetyl-CoA C-acetyltransferase [EC:2.3.1.9]	SPBC215.09c/5e-123/---	NA
	CL3747.Contig4_All	2037	24.91	64.63	1.37548	1.35641e-176	4.26406e-175	Up	gi|604343960|gb|EYU42777.1|/0/hypothetical protein MIMGU_mgv1a007511mg [Erythranthe guttata]	gi|289552246|gb|GU594059.1|/1e-163/Camellia oleifera acetyl-CoA C-acetyltransferase protein mRNA, complete cds	sp|Q8S4Y1|THIC1_ARATH/0.0/Acetyl-CoA acetyltransferase, cytosolic 1 OS=Arabidopsis thaliana GN=AAT1 PE=2 SV=1	PS00099/-/Thiolases active site.	cam:101489491/0.0/acetyl-CoA acetyltransferase, cytosolic 1; K00626 acetyl-CoA C-acetyltransferase [EC:2.3.1.9]	SPBC215.09c/4e-128/---	NA
	CL4436.Contig1_All	1631	10.7	11.86	0.148493	0.127797	0.19881	Equal	gi|91974440|gb|ABD57973.1|/0/acetoacetyl-coenzyme A thiolase [Arnebia euchroma]	gi|91974439|gb|DQ395086.1|/0.0/Arnebia euchroma acetoacetyl-coenzyme A thiolase mRNA, complete cds	sp|Q9FIK7|THIC2_ARATH/0.0/Probable acetyl-CoA acetyltransferase, cytosolic 2 OS=Arabidopsis thaliana GN=At5g47720 PE=2 SV=1	PS00099/-/Thiolases active site.	sly:101256172/0.0/probable acetyl-CoA acetyltransferase, cytosolic 2; K00626 acetyl-CoA C-acetyltransferase [EC:2.3.1.9]	SPBC215.09c/1e-122/---	NA
	Unigene11207_All	1174	1.14	5.6	2.29639	8.97706e-19	5.46691e-18	Up	gi|289552247|gb|ADD10719.1|/6.08595e-06/acetyl-CoA C-acetyltransferase protein [Camellia oleifera]	gi|117606420|gb|AC182567.2|/1e-09/Erythranthe guttata clone MGBa-50E20, complete sequence	sp|Q8S4Y1|THIC1_ARATH/5e-07/Acetyl-CoA acetyltransferase, cytosolic 1 OS=Arabidopsis thaliana GN=AAT1 PE=2 SV=1	PF00108/7.1E-7/Thiolase, N-terminal domain	mtr:MTR_5g098310/5e-06/Acetyl-CoA acetyltransferase, cytosolic; K00626 acetyl-CoA C-acetyltransferase [EC:2.3.1.9]	NA	NA
	Unigene14980_All	445	5.67	16.53	1.54367	8.09116e-12	3.74594e-11	Up	gi|388507330|gb|AFK41731.1|/2.101e-08/unknown [Medicago truncatula]	gi|330417989|gb|JF739870.1|/2e-12/Catharanthus roseus acetoacetyl-CoA thiolase mRNA, complete cds	sp|Q8S4Y1|THIC1_ARATH/2e-08/Acetyl-CoA acetyltransferase, cytosolic 1 OS=Arabidopsis thaliana GN=AAT1 PE=2 SV=1	NA	mtr:MTR_5g098310/1e-08/Acetyl-CoA acetyltransferase, cytosolic; K00626 acetyl-CoA C-acetyltransferase [EC:2.3.1.9]	NA	NA
	Unigene18957_All	903	14.53	27.94	0.943297	1.37197e-19	8.56334e-19	Equal	gi|604343961|gb|EYU42778.1|/9.95981e-138/hypothetical protein MIMGU_mgv1a007511mg [Erythranthe guttata]	gi|91974439|gb|DQ395086.1|/0.0/Arnebia euchroma acetoacetyl-coenzyme A thiolase mRNA, complete cds	sp|Q8S4Y1|THIC1_ARATH/5e-134/Acetyl-CoA acetyltransferase, cytosolic 1 OS=Arabidopsis thaliana GN=AAT1 PE=2 SV=1	PTHR18919/5.7E-147/--	pxb:103951803/3e-134/acetyl-CoA acetyltransferase, cytosolic 1; K00626 acetyl-CoA C-acetyltransferase [EC:2.3.1.9]	SPBC215.09c/2e-78/---	NA
	Unigene18958_All	413	0.69	0.13	-2.40808	0.103751	0.169782	Equal	gi|225447510|ref|XP_002265690.1|/1.29999e-74/PREDICTED: probable acetyl-CoA acetyltransferase, cytosolic 2 [Vitis vinifera] &gt;gi|296085046|emb|CBI28461.3| unnamed protein product [Vitis vinifera]	gi|359485773|ref|XM_002265654.2|/0.0/PREDICTED: Vitis vinifera probable acetyl-CoA acetyltransferase, cytosolic 2-like (LOC100240809), mRNA	sp|Q8S4Y1|THIC1_ARATH/4e-65/Acetyl-CoA acetyltransferase, cytosolic 1 OS=Arabidopsis thaliana GN=AAT1 PE=2 SV=1	PF00108/1.4E-40/Thiolase, N-terminal domain	vvi:100240809/2e-75/acetyl-CoA acetyltransferase, cytosolic 1; K00626 acetyl-CoA C-acetyltransferase [EC:2.3.1.9]	SPBC215.09c/1e-29/---	NA
	Unigene20380_All	218	0.32	0.01	-5	0.465882	0.562717	Equal	gi|551651288|ref|XP_005828425.1|/8.49677e-18/hypothetical protein GUITHDRAFT_159886 [Guillardia theta CCMP2712] &gt;gi|428172537|gb|EKX41445.1| hypothetical protein GUITHDRAFT_159886 [Guillardia theta CCMP2712]	NA	NA	PF02803/7.8E-21/Thiolase, C-terminal domain	ccp:CHC_T00008981001/1e-06/acetyl-CoA acetyltransferase; K00626 acetyl-CoA C-acetyltransferase [EC:2.3.1.9]	STM2389/4e-13/---	biological_process:GO:0008152//metabolic process;molecular_function:GO:0016747//transferase activity, transferring acyl groups other than amino-acyl groups;
	Unigene24573_All	332	0.54	0.01	-5.75489	0.108523	0.174501	Equal	gi|694452069|ref|XP_009351063.1|/1.75969e-23/PREDICTED: acetyl-CoA acetyltransferase, mitochondrial-like [Pyrus x bretschneideri]	NA	sp|Q8S4Y1|THIC1_ARATH/2e-17/Acetyl-CoA acetyltransferase, cytosolic 1 OS=Arabidopsis thaliana GN=AAT1 PE=2 SV=1	PTHR18919/2.2E-51/--	pxb:103942606/3e-24/acetyl-CoA acetyltransferase, mitochondrial-like; K00626 acetyl-CoA C-acetyltransferase [EC:2.3.1.9]	YPL028w/2e-20/---	NA
	Unigene24645_All	354	0.84	0.01	-6.39232	0.0252794	0.0496589	Equal	gi|449466735|ref|XP_004151081.1|/5.02062e-18/PREDICTED: acetyl-CoA acetyltransferase-like [Cucumis sativus]	NA	sp|Q8LF48|THIK1_ARATH/1e-15/3-ketoacyl-CoA thiolase 1, peroxisomal OS=Arabidopsis thaliana GN=KAT1 PE=2 SV=2	PTHR18919/2.5E-43/--	fve:101302909/7e-17/acetyl-CoA acetyltransferase, cytosolic 1; K00626 acetyl-CoA C-acetyltransferase [EC:2.3.1.9]	BMEI0274/1e-27/---	NA
	Unigene25989_All	205	0.7	0.01	-6.12928	0.224852	0.312574	Equal	gi|673034142|ref|XP_008871032.1|/1.19929e-19/hypothetical protein, variant [Aphanomyces invadans] &gt;gi|574473003|gb|ETW00007.1| hypothetical protein, variant [Aphanomyces invadans]	NA	sp|Q8S4Y1|THIC1_ARATH/7e-18/Acetyl-CoA acetyltransferase, cytosolic 1 OS=Arabidopsis thaliana GN=AAT1 PE=2 SV=1	PF00108/2.4E-21/Thiolase, N-terminal domain	cam:101489491/3e-18/acetyl-CoA acetyltransferase, cytosolic 1; K00626 acetyl-CoA C-acetyltransferase [EC:2.3.1.9]	SPBC215.09c/7e-19/---	NA
	Unigene27435_All	257	1.27	0.46	-1.46512	0.245844	0.337034	Equal	gi|225447510|ref|XP_002265690.1|/2.91329e-26/PREDICTED: probable acetyl-CoA acetyltransferase, cytosolic 2 [Vitis vinifera] &gt;gi|296085046|emb|CBI28461.3| unnamed protein product [Vitis vinifera]	gi|359485773|ref|XM_002265654.2|/1e-126/PREDICTED: Vitis vinifera probable acetyl-CoA acetyltransferase, cytosolic 2-like (LOC100240809), mRNA	sp|Q8S4Y1|THIC1_ARATH/1e-24/Acetyl-CoA acetyltransferase, cytosolic 1 OS=Arabidopsis thaliana GN=AAT1 PE=2 SV=1	NA	vvi:100240809/4e-27/acetyl-CoA acetyltransferase, cytosolic 1; K00626 acetyl-CoA C-acetyltransferase [EC:2.3.1.9]	YPL028w/4e-19/---	NA
	Unigene29294_All	956	1.27	0.01	-6.98868	2.46374e-08	9.40393e-08	Down	gi|551651288|ref|XP_005828425.1|/1.54344e-91/hypothetical protein GUITHDRAFT_159886 [Guillardia theta CCMP2712] &gt;gi|428172537|gb|EKX41445.1| hypothetical protein GUITHDRAFT_159886 [Guillardia theta CCMP2712]	NA	sp|Q8S4Y1|THIC1_ARATH/6e-30/Acetyl-CoA acetyltransferase, cytosolic 1 OS=Arabidopsis thaliana GN=AAT1 PE=2 SV=1	PF02803/3.0E-21/Thiolase, C-terminal domain	fve:101302909/9e-32/acetyl-CoA acetyltransferase, cytosolic 1; K00626 acetyl-CoA C-acetyltransferase [EC:2.3.1.9]	YPO2746/1e-65/---	NA
	Unigene2972_All	354	2.34	7.77	1.73141	1.03989e-05	3.26286e-05	Up	gi|388507330|gb|AFK41731.1|/2.11425e-08/unknown [Medicago truncatula]	gi|330417989|gb|JF739870.1|/2e-12/Catharanthus roseus acetoacetyl-CoA thiolase mRNA, complete cds	sp|Q8S4Y1|THIC1_ARATH/1e-08/Acetyl-CoA acetyltransferase, cytosolic 1 OS=Arabidopsis thaliana GN=AAT1 PE=2 SV=1	NA	mtr:MTR_5g098310/1e-08/Acetyl-CoA acetyltransferase, cytosolic; K00626 acetyl-CoA C-acetyltransferase [EC:2.3.1.9]	NA	NA
	Unigene32167_All	598	0.89	0.01	-6.47573	0.000662032	0.00170879	Equal	gi|449466735|ref|XP_004151081.1|/1.93029e-40/PREDICTED: acetyl-CoA acetyltransferase-like [Cucumis sativus]	NA	sp|Q9FIK7|THIC2_ARATH/6e-31/Probable acetyl-CoA acetyltransferase, cytosolic 2 OS=Arabidopsis thaliana GN=At5g47720 PE=2 SV=1	PS00098/-/Thiolases acyl-enzyme intermediate signature.	cre:CHLREDRAFT_118204/8e-34/acetyl-CoA C-acetyltransferase (EC:2.3.1.9); K00626 acetyl-CoA C-acetyltransferase [EC:2.3.1.9]	CC0510/1e-47/---	NA
	Unigene34198_All	372	1.41	0.01	-7.13955	0.00137169	0.00340471	Equal	gi|224003771|ref|XP_002291557.1|/1.29533e-18/3-ketoacyl-coa thiolase, mitochondrial [Thalassiosira pseudonana CCMP1335] &gt;gi|220973333|gb|EED91664.1| 3-ketoacyl-coa thiolase, mitochondrial [Thalassiosira pseudonana CCMP1335]	NA	sp|Q8S4Y1|THIC1_ARATH/2e-06/Acetyl-CoA acetyltransferase, cytosolic 1 OS=Arabidopsis thaliana GN=AAT1 PE=2 SV=1	PF00108/5.0E-16/Thiolase, N-terminal domain	cre:CHLREDRAFT_118204/3e-07/acetyl-CoA C-acetyltransferase (EC:2.3.1.9); K00626 acetyl-CoA C-acetyltransferase [EC:2.3.1.9]	BH1997/4e-11/---	molecular_function:GO:0016747//transferase activity, transferring acyl groups other than amino-acyl groups;
	Unigene34880_All	929	1.44	4.87	1.75785	8.93478e-10	3.72411e-09	Up	gi|604343961|gb|EYU42778.1|/1.0386e-137/hypothetical protein MIMGU_mgv1a007511mg [Erythranthe guttata]	gi|91974439|gb|DQ395086.1|/0.0/Arnebia euchroma acetoacetyl-coenzyme A thiolase mRNA, complete cds	sp|Q8S4Y1|THIC1_ARATH/6e-134/Acetyl-CoA acetyltransferase, cytosolic 1 OS=Arabidopsis thaliana GN=AAT1 PE=2 SV=1	PF00108/4.4E-97/Thiolase, N-terminal domain	pxb:103951803/3e-134/acetyl-CoA acetyltransferase, cytosolic 1; K00626 acetyl-CoA C-acetyltransferase [EC:2.3.1.9]	SPBC215.09c/2e-78/---	NA
2. HMGS	CL383.Contig1_All	1984	14.93	40.01	1.42215	1.42e-112	3.11527e-111	Up	gi|697145661|ref|XP_009626966.1|/0/PREDICTED: hydroxymethylglutaryl-CoA synthase-like [Nicotiana tomentosiformis]	gi|312837832|gb|DQ395087.2|/0.0/Arnebia euchroma hydroxy-methylglutaryl CoA synthase mRNA, partial cds	sp|P54873|HMCS_ARATH/0.0/Hydroxymethylglutaryl-CoA synthase OS=Arabidopsis thaliana GN=HMGS PE=1 SV=2	PTHR11877:SF10/1.2E-255/--	sly:100134904/0.0/HMGS; 3-hydroxy-3-methylglutaryl coenzyme A synthase; K01641 hydroxymethylglutaryl-CoA synthase [EC:2.3.3.10]	YML126c/4e-111/---	NA
	CL383.Contig2_All	1883	15.18	97.64	2.6853	0	0	Up	gi|661886460|emb|CDP09824.1|/0/unnamed protein product [Coffea canephora]	gi|312837832|gb|DQ395087.2|/0.0/Arnebia euchroma hydroxy-methylglutaryl CoA synthase mRNA, partial cds	sp|P54873|HMCS_ARATH/0.0/Hydroxymethylglutaryl-CoA synthase OS=Arabidopsis thaliana GN=HMGS PE=1 SV=2	PS01226/-/Hydroxymethylglutaryl-coenzyme A synthase active site.	sot:102597613/0.0/hydroxymethylglutaryl-CoA synthase-like; K01641 hydroxymethylglutaryl-CoA synthase [EC:2.3.3.10]	YML126c/3e-110/---	NA
	CL383.Contig3_All	224	0.01	3.83	8.5812	0.000101843	0.00028966	Up	gi|695016849|ref|XP_009395343.1|/4.06095e-08/PREDICTED: hydroxymethylglutaryl-CoA synthase-like [Musa acuminata subsp. malaccensis]	gi|312837832|gb|DQ395087.2|/2e-11/Arnebia euchroma hydroxy-methylglutaryl CoA synthase mRNA, partial cds	sp|P54873|HMCS_ARATH/5e-10/Hydroxymethylglutaryl-CoA synthase OS=Arabidopsis thaliana GN=HMGS PE=1 SV=2	PF08540/1.4E-8/Hydroxymethylglutaryl-coenzyme A synthase C terminal	mus:103980621/6e-09/hydroxymethylglutaryl-CoA synthase-like; K01641 hydroxymethylglutaryl-CoA synthase [EC:2.3.3.10]	NA	NA
	Unigene1995_All	865	8.48	28.29	1.73816	1.79834e-45	1.99418e-44	Up	gi|312837833|gb|ABD57974.2|/2.73226e-89/hydroxy-methylglutaryl CoA synthase, partial [Arnebia euchroma]	gi|312837832|gb|DQ395087.2|/0.0/Arnebia euchroma hydroxy-methylglutaryl CoA synthase mRNA, partial cds	sp|P54873|HMCS_ARATH/3e-82/Hydroxymethylglutaryl-CoA synthase OS=Arabidopsis thaliana GN=HMGS PE=1 SV=2	PF08540/3.5E-59/Hydroxymethylglutaryl-coenzyme A synthase C terminal	aly:ARALYDRAFT_911556/1e-81/hydroxymethylglutaryl-CoA synthase; K01641 hydroxymethylglutaryl-CoA synthase [EC:2.3.3.10]	YML126c/6e-34/---	biological_process:GO:0008299//isoprenoid biosynthetic process;molecular_function:GO:0004421//hydroxymethylglutaryl-CoA synthase activity;
	Unigene34478_All	1479	23.59	109.65	2.21666	0	0	Up	gi|694406164|ref|XP_009377905.1|/0/PREDICTED: hydroxymethylglutaryl-CoA synthase-like [Pyrus x bretschneideri]	gi|312837832|gb|DQ395087.2|/0.0/Arnebia euchroma hydroxy-methylglutaryl CoA synthase mRNA, partial cds	sp|P54873|HMCS_ARATH/0.0/Hydroxymethylglutaryl-CoA synthase OS=Arabidopsis thaliana GN=HMGS PE=1 SV=2	PTHR11877/1.5E-227/--	pxb:103966465/0.0/hydroxymethylglutaryl-CoA synthase-like; K01641 hydroxymethylglutaryl-CoA synthase [EC:2.3.3.10]	YML126c/3e-102/---	NA
	Unigene38279_All	203	0.35	4.69	3.74416	0.000459572	0.0012101	Equal	gi|312837833|gb|ABD57974.2|/1.48163e-08/hydroxy-methylglutaryl CoA synthase, partial [Arnebia euchroma]	gi|312837832|gb|DQ395087.2|/2e-23/Arnebia euchroma hydroxy-methylglutaryl CoA synthase mRNA, partial cds	sp|P54873|HMCS_ARATH/6e-08/Hydroxymethylglutaryl-CoA synthase OS=Arabidopsis thaliana GN=HMGS PE=1 SV=2	NA	gmx:100794889/8e-09/hydroxymethylglutaryl-CoA synthase-like; K01641 hydroxymethylglutaryl-CoA synthase [EC:2.3.3.10]	NA	NA
	Unigene40584_All	213	0.01	2.93	8.19476	0.00142154	0.00349804	Equal	gi|343466153|gb|AEM42970.1|/3.79727e-10/hydroxymethylglutaryl-CoA synthase [Siraitia grosvenorii]	gi|312837832|gb|DQ395087.2|/3e-16/Arnebia euchroma hydroxy-methylglutaryl CoA synthase mRNA, partial cds	sp|P54873|HMCS_ARATH/1e-10/Hydroxymethylglutaryl-CoA synthase OS=Arabidopsis thaliana GN=HMGS PE=1 SV=2	NA	jcu:105645894/2e-10/hydroxymethylglutaryl-CoA synthase; K01641 hydroxymethylglutaryl-CoA synthase [EC:2.3.3.10]	NA	NA
3. HMGR	CL3084.Contig1_All	770	32.69	110.85	1.76169	8.29598e-156	2.37886e-154	Up	gi|91208651|gb|ABE27875.1|/2.6508e-74/hydroxymethylglutaryl-coenzyme A reductase [Arnebia euchroma]	gi|91208650|gb|DQ453140.1|/7e-23/Arnebia euchroma hydroxymethylglutaryl-coenzyme A reductase mRNA, complete cds	sp|Q01559|HMDH_NICSY/2e-56/3-hydroxy-3-methylglutaryl-coenzyme A reductase OS=Nicotiana sylvestris GN=HMGR PE=2 SV=1	PS50065/17.477/Hydroxymethylglutaryl-coenzyme A reductases family profile.	sly:543702/6e-55/3-hydroxy-3-methylglutaryl-coenzyme A reductase 1 (EC:1.1.1.34); K00021 hydroxymethylglutaryl-CoA reductase (NADPH) [EC:1.1.1.34]	YML075c/1e-08/---	NA
	CL3084.Contig2_All	1584	127.72	404.11	1.66176	0	0	Up	gi|91208651|gb|ABE27875.1|/0/hydroxymethylglutaryl-coenzyme A reductase [Arnebia euchroma]	gi|511013|emb|X74783.1|/0.0/L.erythrorhizon mRNA for 3-hydroxy-3-methyl glutaryl coenzyme A reductase	sp|P48021|HMDH_CAMAC/0.0/3-hydroxy-3-methylglutaryl-coenzyme A reductase OS=Camptotheca acuminata PE=3 SV=1	PTHR10572:SF2/2.6E-245/--	sot:102599791/0.0/hmg1; 3-hydroxy-3-methylglutaryl-coenzyme A reductase 1-like; K00021 hydroxymethylglutaryl-CoA reductase (NADPH) [EC:1.1.1.34]	SPCC162.09c/4e-110/---	NA
	CL3084.Contig3_All	851	67.43	197.08	1.54732	7.78106e-256	3.37461e-254	Up	gi|91208651|gb|ABE27875.1|/4.81159e-99/hydroxymethylglutaryl-coenzyme A reductase [Arnebia euchroma]	gi|91208650|gb|DQ453140.1|/1e-115/Arnebia euchroma hydroxymethylglutaryl-coenzyme A reductase mRNA, complete cds	sp|P48020|HMDH1_SOLTU/1e-72/3-hydroxy-3-methylglutaryl-coenzyme A reductase 1 OS=Solanum tuberosum GN=HMG1 PE=2 SV=1	PR00071/2.2E-16/Hydroxymethylglutaryl-coenzyme A reductase signature	sly:543702/1e-71/3-hydroxy-3-methylglutaryl-coenzyme A reductase 1 (EC:1.1.1.34); K00021 hydroxymethylglutaryl-CoA reductase (NADPH) [EC:1.1.1.34]	YML075c/2e-22/---	NA
	CL3084.Contig4_All	2189	9.97	488.27	5.61394	0	0	Up	gi|91208651|gb|ABE27875.1|/0/hydroxymethylglutaryl-coenzyme A reductase [Arnebia euchroma]	gi|91208650|gb|DQ453140.1|/0.0/Arnebia euchroma hydroxymethylglutaryl-coenzyme A reductase mRNA, complete cds	sp|P48021|HMDH_CAMAC/0.0/3-hydroxy-3-methylglutaryl-coenzyme A reductase OS=Camptotheca acuminata PE=3 SV=1	PR00071/2.9E-86/Hydroxymethylglutaryl-coenzyme A reductase signature	sot:102599791/0.0/hmg1; 3-hydroxy-3-methylglutaryl-coenzyme A reductase 1-like; K00021 hydroxymethylglutaryl-CoA reductase (NADPH) [EC:1.1.1.34]	YML075c/2e-135/---	NA
	CL3084.Contig5_All	725	1.86	71.14	5.25729	4.60056e-265	2.04497e-263	Up	gi|91208651|gb|ABE27875.1|/1.87949e-71/hydroxymethylglutaryl-coenzyme A reductase [Arnebia euchroma]	gi|91208650|gb|DQ453140.1|/4e-61/Arnebia euchroma hydroxymethylglutaryl-coenzyme A reductase mRNA, complete cds	sp|P48021|HMDH_CAMAC/3e-51/3-hydroxy-3-methylglutaryl-coenzyme A reductase OS=Camptotheca acuminata PE=3 SV=1	PTHR10572/4.4E-22/--	tcc:TCM_007601/5e-49/3-hydroxy-3-methylglutaryl-coenzyme A reductase 1 isoform 1; K00021 hydroxymethylglutaryl-CoA reductase (NADPH) [EC:1.1.1.34]	NA	NA
	CL9331.Contig1_All	2493	3.46	15.3	2.14469	1.26796e-96	2.45212e-95	Up	gi|698457189|ref|XP_009780786.1|/0/PREDICTED: 3-hydroxy-3-methylglutaryl-coenzyme A reductase 1 [Nicotiana sylvestris]	gi|1245485|gb|U51986.1|STU51986/1e-119/Solanum tuberosum clone hmg3.3 HMG-CoA reductase mRNA, complete cds	sp|P48020|HMDH1_SOLTU/0.0/3-hydroxy-3-methylglutaryl-coenzyme A reductase 1 OS=Solanum tuberosum GN=HMG1 PE=2 SV=1	PF00368/1.0E-158/Hydroxymethylglutaryl-coenzyme A reductase	sly:543702/0.0/3-hydroxy-3-methylglutaryl-coenzyme A reductase 1 (EC:1.1.1.34); K00021 hydroxymethylglutaryl-CoA reductase (NADPH) [EC:1.1.1.34]	YML075c/1e-131/---	NA
	CL9331.Contig2_All	2496	23.2	16.41	-0.49955	3.47212e-15	1.85955e-14	Equal	gi|698457189|ref|XP_009780786.1|/0/PREDICTED: 3-hydroxy-3-methylglutaryl-coenzyme A reductase 1 [Nicotiana sylvestris]	gi|2654422|gb|U60452.1|NTU60452/1e-159/Nicotiana tabacum hydroxy-methylglutaryl-coenzyme A reductase (HMGR1) mRNA, complete cds	sp|P48020|HMDH1_SOLTU/0.0/3-hydroxy-3-methylglutaryl-coenzyme A reductase 1 OS=Solanum tuberosum GN=HMG1 PE=2 SV=1	PTHR10572:SF2/8.3E-289/--	sot:102599791/0.0/hmg1; 3-hydroxy-3-methylglutaryl-coenzyme A reductase 1-like; K00021 hydroxymethylglutaryl-CoA reductase (NADPH) [EC:1.1.1.34]	YML075c/8e-134/---	biological_process:GO:0008299//isoprenoid biosynthetic process;GO:0015936//coenzyme A metabolic process;GO:0055114//oxidation-reduction process;cellular_component:GO:0016021//integral component of membrane;molecular_function:GO:0050661//NADP binding;GO:0004420//hydroxymethylglutaryl-CoA reductase (NADPH) activity;
	CL9331.Contig3_All	2343	5.58	9.34	0.743157	2.66476e-12	1.26304e-11	Equal	gi|2654423|gb|AAB87727.1|/0/hydroxy-methylglutaryl-coenzyme A reductase [Nicotiana tabacum]	gi|2654422|gb|U60452.1|NTU60452/0.0/Nicotiana tabacum hydroxy-methylglutaryl-coenzyme A reductase (HMGR1) mRNA, complete cds	sp|P48020|HMDH1_SOLTU/0.0/3-hydroxy-3-methylglutaryl-coenzyme A reductase 1 OS=Solanum tuberosum GN=HMG1 PE=2 SV=1	PTHR10572:SF2/4.3E-284/--	sly:543702/0.0/3-hydroxy-3-methylglutaryl-coenzyme A reductase 1 (EC:1.1.1.34); K00021 hydroxymethylglutaryl-CoA reductase (NADPH) [EC:1.1.1.34]	YML075c/3e-132/---	biological_process:GO:0008299//isoprenoid biosynthetic process;GO:0015936//coenzyme A metabolic process;GO:0055114//oxidation-reduction process;cellular_component:GO:0016021//integral component of membrane;molecular_function:GO:0050661//NADP binding;GO:0004420//hydroxymethylglutaryl-CoA reductase (NADPH) activity;
	CL9331.Contig4_All	2280	3.47	3.53	0.0247325	0.82901	0.871149	Equal	gi|370344624|gb|AEX26934.1|/0/3-hydroxy-3-methylglutaryl coenzyme A reductase 1 [Solanum chacoense]	gi|2654422|gb|U60452.1|NTU60452/1e-168/Nicotiana tabacum hydroxy-methylglutaryl-coenzyme A reductase (HMGR1) mRNA, complete cds	sp|P48020|HMDH1_SOLTU/0.0/3-hydroxy-3-methylglutaryl-coenzyme A reductase 1 OS=Solanum tuberosum GN=HMG1 PE=2 SV=1	PTHR10572:SF2/3.3E-286/--	sot:102599791/0.0/hmg1; 3-hydroxy-3-methylglutaryl-coenzyme A reductase 1-like; K00021 hydroxymethylglutaryl-CoA reductase (NADPH) [EC:1.1.1.34]	YML075c/1e-132/---	biological_process:GO:0008299//isoprenoid biosynthetic process;GO:0015936//coenzyme A metabolic process;GO:0055114//oxidation-reduction process;cellular_component:GO:0016021//integral component of membrane;molecular_function:GO:0050661//NADP binding;GO:0004420//hydroxymethylglutaryl-CoA reductase (NADPH) activity;
	Unigene1124_All	700	10.17	86.85	3.09421	1.59113e-213	5.83768e-212	Up	gi|357484561|ref|XP_003612568.1|/8.12324e-69/3-hydroxy-3-methylglutaryl coenzyme A reductase [Medicago truncatula] &gt;gi|355513903|gb|AES95526.1| 3-hydroxy-3-methylglutaryl-coenzyme A reductase-like protein [Medicago truncatula]	gi|91208650|gb|DQ453140.1|/3e-59/Arnebia euchroma hydroxymethylglutaryl-coenzyme A reductase mRNA, complete cds	sp|Q01559|HMDH_NICSY/3e-70/3-hydroxy-3-methylglutaryl-coenzyme A reductase OS=Nicotiana sylvestris GN=HMGR PE=2 SV=1	PS00318/-/Hydroxymethylglutaryl-coenzyme A reductases signature 2.	mtr:MTR_5g026430/2e-69/3-hydroxy-3-methylglutaryl coenzyme A reductase; K00021 hydroxymethylglutaryl-CoA reductase (NADPH) [EC:1.1.1.34]	YLR450w/1e-47/---	biological_process:GO:0008299//isoprenoid biosynthetic process;GO:0015936//coenzyme A metabolic process;GO:0055114//oxidation-reduction process;cellular_component:GO:0016021//integral component of membrane;molecular_function:GO:0050661//NADP binding;GO:0004420//hydroxymethylglutaryl-CoA reductase (NADPH) activity;
	Unigene12150_All	2094	217.85	541.4	1.31336	0	0	Up	gi|91208651|gb|ABE27875.1|/0/hydroxymethylglutaryl-coenzyme A reductase [Arnebia euchroma]	gi|511013|emb|X74783.1|/0.0/L.erythrorhizon mRNA for 3-hydroxy-3-methyl glutaryl coenzyme A reductase	sp|Q01559|HMDH_NICSY/0.0/3-hydroxy-3-methylglutaryl-coenzyme A reductase OS=Nicotiana sylvestris GN=HMGR PE=2 SV=1	PS00066/-/Hydroxymethylglutaryl-coenzyme A reductases signature 1.	sot:102599791/0.0/hmg1; 3-hydroxy-3-methylglutaryl-coenzyme A reductase 1-like; K00021 hydroxymethylglutaryl-CoA reductase (NADPH) [EC:1.1.1.34]	YML075c/1e-133/---	biological_process:GO:0008299//isoprenoid biosynthetic process;GO:0015936//coenzyme A metabolic process;GO:0055114//oxidation-reduction process;cellular_component:GO:0016021//integral component of membrane;GO:0005789//endoplasmic reticulum membrane;molecular_function:GO:0050661//NADP binding;GO:0004420//hydroxymethylglutaryl-CoA reductase (NADPH) activity;
	Unigene16748_All	632	0.92	0.92	0	0.974858	0.977545	Equal	gi|604333656|gb|EYU38007.1|/6.65492e-29/hypothetical protein MIMGU_mgv1a004728mg [Erythranthe guttata]	NA	sp|Q84WE9|LHTL7_ARATH/6e-27/Lysine histidine transporter-like 7 OS=Arabidopsis thaliana GN=At4g35180 PE=2 SV=2	PF01490/1.3E-11/Transmembrane amino acid transporter protein	mdm:103421883/2e-09/3-hydroxy-3-methylglutaryl-coenzyme A reductase 2; K00021 hydroxymethylglutaryl-CoA reductase (NADPH) [EC:1.1.1.34]	NA	NA
	Unigene18491_All	268	14.91	111.82	2.90683	2.40482e-84	4.19272e-83	Up	gi|91208651|gb|ABE27875.1|/5.77319e-43/hydroxymethylglutaryl-coenzyme A reductase [Arnebia euchroma]	gi|91208650|gb|DQ453140.1|/8e-79/Arnebia euchroma hydroxymethylglutaryl-coenzyme A reductase mRNA, complete cds	sp|P48021|HMDH_CAMAC/4e-40/3-hydroxy-3-methylglutaryl-coenzyme A reductase OS=Camptotheca acuminata PE=3 SV=1	PS50065/28.359/Hydroxymethylglutaryl-coenzyme A reductases family profile.	sot:102577467/1e-38/HMG3, HMG3.3; HMG-CoA reductase (EC:1.1.1.34); K00021 hydroxymethylglutaryl-CoA reductase (NADPH) [EC:1.1.1.34]	SPCC162.09c/2e-20/---	NA
	Unigene3678_All	407	1.55	76.24	5.62021	8.84086e-152	2.46361e-150	Up	gi|91208651|gb|ABE27875.1|/5.15238e-68/hydroxymethylglutaryl-coenzyme A reductase [Arnebia euchroma]	gi|91208650|gb|DQ453140.1|/8e-83/Arnebia euchroma hydroxymethylglutaryl-coenzyme A reductase mRNA, complete cds	sp|Q01559|HMDH_NICSY/3e-65/3-hydroxy-3-methylglutaryl-coenzyme A reductase OS=Nicotiana sylvestris GN=HMGR PE=2 SV=1	PR00071/4.8E-26/Hydroxymethylglutaryl-coenzyme A reductase signature	pop:POPTR_0011s14810g/2e-64/POPTRDRAFT_834149; 3-hydroxy-3-methylglutaryl coenzyme A reductase family protein; K00021 hydroxymethylglutaryl-CoA reductase (NADPH) [EC:1.1.1.34]	YML075c/3e-36/---	biological_process:GO:0008299//isoprenoid biosynthetic process;GO:0015936//coenzyme A metabolic process;GO:0055114//oxidation-reduction process;cellular_component:GO:0016021//integral component of membrane;molecular_function:GO:0050661//NADP binding;GO:0004420//hydroxymethylglutaryl-CoA reductase (NADPH) activity;
	Unigene40000_All	2253	1.47	7.42	2.3356	5.72668e-48	6.62355e-47	Up	gi|698457189|ref|XP_009780786.1|/0/PREDICTED: 3-hydroxy-3-methylglutaryl-coenzyme A reductase 1 [Nicotiana sylvestris]	gi|2654422|gb|U60452.1|NTU60452/1e-180/Nicotiana tabacum hydroxy-methylglutaryl-coenzyme A reductase (HMGR1) mRNA, complete cds	sp|Q01559|HMDH_NICSY/0.0/3-hydroxy-3-methylglutaryl-coenzyme A reductase OS=Nicotiana sylvestris GN=HMGR PE=2 SV=1	PF00368/5.4E-160/Hydroxymethylglutaryl-coenzyme A reductase	sot:102599791/0.0/hmg1; 3-hydroxy-3-methylglutaryl-coenzyme A reductase 1-like; K00021 hydroxymethylglutaryl-CoA reductase (NADPH) [EC:1.1.1.34]	YML075c/8e-133/---	biological_process:GO:0008299//isoprenoid biosynthetic process;GO:0015936//coenzyme A metabolic process;GO:0055114//oxidation-reduction process;cellular_component:GO:0016021//integral component of membrane;molecular_function:GO:0050661//NADP binding;GO:0004420//hydroxymethylglutaryl-CoA reductase (NADPH) activity;
	Unigene42419_All	319	0.95	62.42	6.03794	3.7223e-95	7.11205e-94	Up	gi|91208651|gb|ABE27875.1|/2.66938e-11/hydroxymethylglutaryl-coenzyme A reductase [Arnebia euchroma]	gi|91208650|gb|DQ453140.1|/7e-18/Arnebia euchroma hydroxymethylglutaryl-coenzyme A reductase mRNA, complete cds	sp|Q41438|HMDH3_SOLTU/2e-07/3-hydroxy-3-methylglutaryl-coenzyme A reductase 3 OS=Solanum tuberosum GN=HMG3 PE=2 SV=1	NA	jcu:105635170/4e-07/3-hydroxy-3-methylglutaryl-coenzyme A reductase 1; K00021 hydroxymethylglutaryl-CoA reductase (NADPH) [EC:1.1.1.34]	NA	NA
	Unigene4297_All	816	1.26	91.8	6.187	0	0	Up	gi|62945913|gb|AAY22199.1|/5.35976e-84/HMG CoA reductase, partial [Datura inoxia]	gi|91208650|gb|DQ453140.1|/4e-89/Arnebia euchroma hydroxymethylglutaryl-coenzyme A reductase mRNA, complete cds	sp|Q01559|HMDH_NICSY/1e-85/3-hydroxy-3-methylglutaryl-coenzyme A reductase OS=Nicotiana sylvestris GN=HMGR PE=2 SV=1	PS00318/-/Hydroxymethylglutaryl-coenzyme A reductases signature 2.	vvi:100245191/6e-84/3-hydroxy-3-methylglutaryl-coenzyme A reductase; K00021 hydroxymethylglutaryl-CoA reductase (NADPH) [EC:1.1.1.34]	YLR450w/6e-56/---	biological_process:GO:0008299//isoprenoid biosynthetic process;GO:0015936//coenzyme A metabolic process;GO:0055114//oxidation-reduction process;cellular_component:GO:0016021//integral component of membrane;GO:0005789//endoplasmic reticulum membrane;molecular_function:GO:0050661//NADP binding;GO:0004420//hydroxymethylglutaryl-CoA reductase (NADPH) activity;
	Unigene4826_All	268	31.51	112.25	1.83283	2.15476e-50	2.58123e-49	Up	gi|91208651|gb|ABE27875.1|/7.54002e-43/hydroxymethylglutaryl-coenzyme A reductase [Arnebia euchroma]	gi|91208650|gb|DQ453140.1|/3e-81/Arnebia euchroma hydroxymethylglutaryl-coenzyme A reductase mRNA, complete cds	sp|P48021|HMDH_CAMAC/1e-40/3-hydroxy-3-methylglutaryl-coenzyme A reductase OS=Camptotheca acuminata PE=3 SV=1	PTHR10572:SF2/3.1E-49/--	cmo:103490442/1e-38/3-hydroxy-3-methylglutaryl-coenzyme A reductase 1-like; K00021 hydroxymethylglutaryl-CoA reductase (NADPH) [EC:1.1.1.34]	SPCC162.09c/5e-20/---	NA
	Unigene5097_All	2125	35.57	65.47	0.880173	2.24684e-92	4.18896e-91	Equal	gi|604331739|gb|EYU36597.1|/0/hypothetical protein MIMGU_mgv1a003864mg [Erythranthe guttata]	gi|392522228|gb|JQ905593.1|/1e-150/Eleutherococcus senticosus 3-hydroxy-3-methylglutaryl coenzyme A reductase mRNA, complete cds	sp|P29057|HMDH1_HEVBR/0.0/3-hydroxy-3-methylglutaryl-coenzyme A reductase 1 OS=Hevea brasiliensis GN=HMGR1 PE=2 SV=1	PS00318/-/Hydroxymethylglutaryl-coenzyme A reductases signature 2.	gmx:100784330/0.0/3-hydroxy-3-methylglutaryl-coenzyme A reductase 1-like; K00021 hydroxymethylglutaryl-CoA reductase (NADPH) [EC:1.1.1.34]	YML075c/2e-129/---	NA
	Unigene6924_All	1966	5.26	3.74	-0.492025	0.0011647	0.00291558	Equal	gi|567878665|ref|XP_006431891.1|/2.49346e-112/hypothetical protein CICLE_v10000890mg [Citrus clementina] &gt;gi|557534013|gb|ESR45131.1| hypothetical protein CICLE_v10000890mg [Citrus clementina]	NA	sp|Q9FPQ6|GP1_CHLRE/2e-13/Vegetative cell wall protein gp1 OS=Chlamydomonas reinhardtii GN=GP1 PE=1 SV=1	NA	mdm:103420907/4e-17/3-hydroxy-3-methylglutaryl-coenzyme A reductase 1-like; K00021 hydroxymethylglutaryl-CoA reductase (NADPH) [EC:1.1.1.34]	Rv3876/8e-07/---	NA
	Unigene7891_All	964	38	153.48	2.01398	0	0	Up	gi|256681158|gb|ACV04940.1|/1.72568e-106/hydroxy-methyl-glutaryl-coenzyme A reductase [Bacopa monnieri]	gi|91208650|gb|DQ453140.1|/1e-111/Arnebia euchroma hydroxymethylglutaryl-coenzyme A reductase mRNA, complete cds	sp|Q01559|HMDH_NICSY/3e-108/3-hydroxy-3-methylglutaryl-coenzyme A reductase OS=Nicotiana sylvestris GN=HMGR PE=2 SV=1	PR00071/1.1E-42/Hydroxymethylglutaryl-coenzyme A reductase signature	vvi:100245191/1e-106/3-hydroxy-3-methylglutaryl-coenzyme A reductase; K00021 hydroxymethylglutaryl-CoA reductase (NADPH) [EC:1.1.1.34]	YML075c/5e-74/---	biological_process:GO:0008299//isoprenoid biosynthetic process;GO:0015936//coenzyme A metabolic process;GO:0055114//oxidation-reduction process;cellular_component:GO:0016021//integral component of membrane;GO:0005789//endoplasmic reticulum membrane;molecular_function:GO:0050661//NADP binding;GO:0004420//hydroxymethylglutaryl-CoA reductase (NADPH) activity;
	Unigene8303_All	356	8.63	45.29	2.39176	2.70658e-40	2.74948e-39	Up	gi|91208651|gb|ABE27875.1|/1.14832e-30/hydroxymethylglutaryl-coenzyme A reductase [Arnebia euchroma]	gi|91208650|gb|DQ453140.1|/1e-90/Arnebia euchroma hydroxymethylglutaryl-coenzyme A reductase mRNA, complete cds	sp|P48021|HMDH_CAMAC/1e-15/3-hydroxy-3-methylglutaryl-coenzyme A reductase OS=Camptotheca acuminata PE=3 SV=1	NA	tcc:TCM_007601/6e-14/3-hydroxy-3-methylglutaryl-coenzyme A reductase 1 isoform 1; K00021 hydroxymethylglutaryl-CoA reductase (NADPH) [EC:1.1.1.34]	NA	NA
	Unigene9522_All	1265	14.34	124	3.11222	0	0	Up	gi|604341101|gb|EYU40486.1|/8.65789e-179/hypothetical protein MIMGU_mgv1a003590mg [Erythranthe guttata]	gi|91208650|gb|DQ453140.1|/0.0/Arnebia euchroma hydroxymethylglutaryl-coenzyme A reductase mRNA, complete cds	sp|P48021|HMDH_CAMAC/1e-178/3-hydroxy-3-methylglutaryl-coenzyme A reductase OS=Camptotheca acuminata PE=3 SV=1	PR00071/4.99E-72/Hydroxymethylglutaryl-coenzyme A reductase signature	vvi:100245191/6e-178/3-hydroxy-3-methylglutaryl-coenzyme A reductase; K00021 hydroxymethylglutaryl-CoA reductase (NADPH) [EC:1.1.1.34]	YML075c/1e-119/---	NA
4. MK	CL7695.Contig2_All	1987	27.3	85.89	1.65359	3.95934e-298	1.9522e-296	Up	gi|661875397|emb|CDP20121.1|/0/unnamed protein product [Coffea canephora]	gi|313507393|gb|HM462019.1|/3e-83/Catharanthus roseus mevalonate kinase mRNA, complete cds	sp|P46086|KIME_ARATH/2e-139/Mevalonate kinase OS=Arabidopsis thaliana GN=At5g27450 PE=2 SV=1	PF08544/7.3E-6/GHMP kinases C terminal	sot:102582697/2e-176/mevalonate kinase-like; K00869 mevalonate kinase [EC:2.7.1.36]	SPAC13G6.11c/6e-46/---	NA
	Unigene34417_All	2359	8.62	21.45	1.31522	7.30926e-65	1.05023e-63	Up	gi|661875397|emb|CDP20121.1|/5.04269e-163/unnamed protein product [Coffea canephora]	gi|313507393|gb|HM462019.1|/3e-83/Catharanthus roseus mevalonate kinase mRNA, complete cds	sp|P46086|KIME_ARATH/3e-129/Mevalonate kinase OS=Arabidopsis thaliana GN=At5g27450 PE=2 SV=1	PF00288/4.5E-22/GHMP kinases N terminal domain	sot:102582697/9e-159/mevalonate kinase-like; K00869 mevalonate kinase [EC:2.7.1.36]	SPAC13G6.11c/8e-46/---	NA
5. PMK	CL3150.Contig1_All	2049	16.64	29.6	0.830942	1.36413e-37	1.31853e-36	Equal	gi|312837835|gb|ABY27562.2|/0/phosphomevalonate kinase [Arnebia euchroma]	gi|312837834|gb|EU315068.2|/0.0/Arnebia euchroma phosphomevalonate kinase mRNA, complete cds	NA	PTHR31814/3.3E-151/--	sot:102593814/0.0/phosphomevalonate kinase-like; K00938 phosphomevalonate kinase [EC:2.7.4.2]	SPAC343.01c/1e-41/---	NA
	CL3150.Contig2_All	2943	7.48	21.87	1.54784	2.00578e-104	4.12211e-103	Up	gi|312837835|gb|ABY27562.2|/2.01442e-172/phosphomevalonate kinase [Arnebia euchroma]	gi|312837834|gb|EU315068.2|/0.0/Arnebia euchroma phosphomevalonate kinase mRNA, complete cds	NA	PF08544/1.5E-6/GHMP kinases C terminal	sot:102581852/7e-155/phosphomevalonate kinase-like; K00938 phosphomevalonate kinase [EC:2.7.4.2]	SPAC343.01c/6e-35/---	NA
6. MVD	CL582.Contig2_All	1712	56.89	140.73	1.30668	9.39524e-296	4.61067e-294	Up	gi|118763544|gb|ABG24207.2|/0/mevalonate disphosphate decarboxylase [Arnebia euchroma]	gi|118763543|gb|DQ631830.2|/0.0/Arnebia euchroma mevalonate disphosphate decarboxylase (MVDD) mRNA, complete cds	NA	PTHR10977:SF2/7.2E-227/--	sot:102604354/0.0/diphosphomevalonate decarboxylase-like; K01597 diphosphomevalonate decarboxylase [EC:4.1.1.33]	YNR043w/1e-87/---	biological_process:GO:0008299//isoprenoid biosynthetic process;molecular_function:GO:0005524//ATP binding;GO:0004163//diphosphomevalonate decarboxylase activity;
	CL582.Contig3_All	1696	9.93	21.06	1.08464	2.6337e-34	2.3834e-33	Up	gi|118763544|gb|ABG24207.2|/4.53357e-168/mevalonate disphosphate decarboxylase [Arnebia euchroma]	gi|118763543|gb|DQ631830.2|/0.0/Arnebia euchroma mevalonate disphosphate decarboxylase (MVDD) mRNA, complete cds	NA	PTHR10977/1.1E-191/--	sly:101254587/7e-154/diphosphomevalonate decarboxylase-like; K01597 diphosphomevalonate decarboxylase [EC:4.1.1.33]	SPAC24C9.03/4e-77/---	NA
	Unigene13744_All	1144	1.28	0.83	-0.624961	0.128421	0.19973	Equal	gi|118763544|gb|ABG24207.2|/8.11714e-42/mevalonate disphosphate decarboxylase [Arnebia euchroma]	gi|118763543|gb|DQ631830.2|/1e-90/Arnebia euchroma mevalonate disphosphate decarboxylase (MVDD) mRNA, complete cds	NA	PTHR10977/2.5E-22/--	cam:101491864/1e-39/diphosphomevalonate decarboxylase-like; K01597 diphosphomevalonate decarboxylase [EC:4.1.1.33]	YNR043w/2e-12/---	NA
	Unigene18868_All	244	0.27	0.01	-4.75489	0.465882	0.552666	Equal	gi|565403360|ref|XP_006367129.1|/7.30367e-18/PREDICTED: diphosphomevalonate decarboxylase-like [Solanum tuberosum]	gi|118763543|gb|DQ631830.2|/4e-77/Arnebia euchroma mevalonate disphosphate decarboxylase (MVDD) mRNA, complete cds	NA	NA	sot:102578206/1e-18/diphosphomevalonate decarboxylase-like; K01597 diphosphomevalonate decarboxylase [EC:4.1.1.33]	NA	NA
	Unigene2943_All	700	1.01	0.78	-0.372809	0.565862	0.641604	Equal	gi|118763544|gb|ABG24207.2|/1.72556e-51/mevalonate disphosphate decarboxylase [Arnebia euchroma]	gi|118763543|gb|DQ631830.2|/4e-92/Arnebia euchroma mevalonate disphosphate decarboxylase (MVDD) mRNA, complete cds	NA	PTHR10977/2.5E-22/--	cam:101491864/3e-46/diphosphomevalonate decarboxylase-like; K01597 diphosphomevalonate decarboxylase [EC:4.1.1.33]	YNR043w/5e-14/---	NA
	Unigene7136_All	802	4.1	4.61	0.169143	0.450024	0.554696	Equal	gi|313507398|gb|ADR65113.1|/3.56523e-56/mevalonate 5-diphosphate decarboxylase [Catharanthus roseus]	gi|118763543|gb|DQ631830.2|/1e-113/Arnebia euchroma mevalonate disphosphate decarboxylase (MVDD) mRNA, complete cds	NA	NA	vvi:100251686/2e-54/diphosphomevalonate decarboxylase; K01597 diphosphomevalonate decarboxylase [EC:4.1.1.33]	YNR043w/1e-09/---	NA
7. GDS	CL2913.Contig1_All	251	0.53	0.01	-5.72792	0.224852	0.319406	Equal	gi|88910043|gb|ABD57975.1|/9.40582e-33/geranyl diphosphate synthase [Arnebia euchroma]	gi|88910042|gb|DQ395088.1|/1e-83/Arnebia euchroma geranyl diphosphate synthase mRNA, complete cds	sp|P80042|GGPPS_CAPAN/3e-15/Geranylgeranyl pyrophosphate synthase, chloroplastic OS=Capsicum annuum GN=GGPS1 PE=3 SV=1	PF00348/2.1E-6/Polyprenyl synthetase	sot:102580359/5e-17/heterodimeric geranylgeranyl pyrophosphate synthase large subunit 1, chloroplastic-like; K13789 geranylgeranyl diphosphate synthase, type II [EC:2.5.1.1 2.5.1.10 2.5.1.29]	slr0739/4e-10/---	NA
	CL2913.Contig2_All	1041	0.72	1.87	1.37697	0.000810632	0.002062	Equal	gi|88910043|gb|ABD57975.1|/6.57412e-147/geranyl diphosphate synthase [Arnebia euchroma]	gi|88910042|gb|DQ395088.1|/0.0/Arnebia euchroma geranyl diphosphate synthase mRNA, complete cds	sp|Q42698|GGPPS_CATRO/5e-102/Geranylgeranyl pyrophosphate synthase, chloroplastic OS=Catharanthus roseus GN=GGPS1 PE=3 SV=1	PS00723/-/Polyprenyl synthases signature 1.	vvi:100266842/3e-105/geranylgeranyl pyrophosphate synthase, chloroplastic; K13789 geranylgeranyl diphosphate synthase, type II [EC:2.5.1.1 2.5.1.10 2.5.1.29]	slr0739/1e-75/---	NA
	CL3399.Contig1_All	1753	13.51	49.66	1.87806	1.41519e-181	4.53859e-180	Up	gi|14488053|gb|AAK63847.1|AF384040_1/3.51957e-155/farnesyl diphosphate synthase [Mentha x piperita]	gi|521953402|gb|JX630156.1|/2e-56/Lavandula angustifolia cultivar Diva farnesyl diphosphate synthase (FPPS) mRNA, complete cds	sp|P49351|FPPS1_LUPAL/4e-150/Farnesyl pyrophosphate synthase 1 OS=Lupinus albus GN=FPS1 PE=1 SV=1	PS00444/-/Polyprenyl synthases signature 2.	pxb:103950899/8e-153/farnesyl pyrophosphate synthase 2-like; K00787 farnesyl diphosphate synthase [EC:2.5.1.1 2.5.1.10]	YJL167w/8e-90/---	biological_process:GO:0008299//isoprenoid biosynthetic process;molecular_function:GO:0004161//dimethylallyltranstransferase activity;
	CL5613.Contig2_All	1296	46.01	9.98	-2.20484	1.21834e-150	3.37321e-149	Down	gi|566187928|ref|XP_002312936.2|/4.98972e-137/geranylgeranyl pyrophosphate synthase family protein [Populus trichocarpa] &gt;gi|550331696|gb|EEE86891.2| geranylgeranyl pyrophosphate synthase family protein [Populus trichocarpa]	gi|115413241|emb|CT028693.1|/2e-30/Poplar cDNA sequences	sp|Q39108|GGR_ARATH/2e-112/Heterodimeric geranylgeranyl pyrophosphate synthase small subunit, chloroplastic OS=Arabidopsis thaliana GN=GGR PE=1 SV=2	PTHR12001:SF41/1.5E-130/--	pop:POPTR_0009s14150g/9e-138/POPTRDRAFT_649179; geranylgeranyl pyrophosphate synthase family protein; K13789 geranylgeranyl diphosphate synthase, type II [EC:2.5.1.1 2.5.1.10 2.5.1.29]	slr0739/5e-56/---	NA
	CL5823.Contig1_All	694	0.86	0.81	-0.0864148	0.866278	0.904256	Equal	gi|698494744|ref|XP_009793550.1|/5.52037e-70/PREDICTED: solanesyl diphosphate synthase 3, chloroplastic/mitochondrial isoform X1 [Nicotiana sylvestris]	gi|359489043|ref|XM_002268193.2|/5e-33/PREDICTED: Vitis vinifera geranyl diphosphate synthase (GPPS), mRNA	sp|Q5HZ00|SPS3_ARATH/4e-55/Solanesyl diphosphate synthase 3, chloroplastic/mitochondrial OS=Arabidopsis thaliana GN=SPS3 PE=1 SV=1	PTHR12001/7.8E-48/--	sot:102588989/2e-70/solanesyl diphosphate synthase 3, chloroplastic/mitochondrial-like; K14066 geranyl diphosphate synthase [EC:2.5.1.1]	slr0611/1e-16/---	NA
	CL5823.Contig2_All	1692	1.94	0.01	-7.59991	6.1287e-22	4.10795e-21	Down	gi|565398643|ref|XP_006364882.1|/2.24994e-159/PREDICTED: solanesyl diphosphate synthase 3, chloroplastic/mitochondrial-like [Solanum tuberosum]	gi|359489043|ref|XM_002268193.2|/1e-81/PREDICTED: Vitis vinifera geranyl diphosphate synthase (GPPS), mRNA	sp|Q653T6|SPS1_ORYSJ/2e-143/Solanesyl-diphosphate synthase 1, mitochondrial OS=Oryza sativa subsp. japonica GN=SPS1 PE=1 SV=1	PF00348/7.7E-52/Polyprenyl synthetase	sot:102588989/4e-160/solanesyl diphosphate synthase 3, chloroplastic/mitochondrial-like; K14066 geranyl diphosphate synthase [EC:2.5.1.1]	alr0096/1e-64/---	biological_process:GO:0008299//isoprenoid biosynthetic process;molecular_function:GO:0016740//transferase activity;
	CL5823.Contig3_All	2064	1.5	0.37	-2.01937	6.19646e-09	2.45804e-08	Down	gi|697182041|ref|XP_009600020.1|/1.58766e-149/PREDICTED: solanesyl diphosphate synthase 3, chloroplastic/mitochondrial isoform X1 [Nicotiana tomentosiformis]	gi|359489043|ref|XM_002268193.2|/2e-81/PREDICTED: Vitis vinifera geranyl diphosphate synthase (GPPS), mRNA	sp|Q5HZ00|SPS3_ARATH/2e-126/Solanesyl diphosphate synthase 3, chloroplastic/mitochondrial OS=Arabidopsis thaliana GN=SPS3 PE=1 SV=1	PTHR12001/4.5E-140/--	sot:102588989/8e-150/solanesyl diphosphate synthase 3, chloroplastic/mitochondrial-like; K14066 geranyl diphosphate synthase [EC:2.5.1.1]	slr0611/8e-55/---	NA
	CL5823.Contig4_All	1785	5.8	2.89	-1.00498	8.62264e-10	3.59626e-09	Down	gi|565398643|ref|XP_006364882.1|/1.40826e-175/PREDICTED: solanesyl diphosphate synthase 3, chloroplastic/mitochondrial-like [Solanum tuberosum]	gi|359489043|ref|XM_002268193.2|/1e-81/PREDICTED: Vitis vinifera geranyl diphosphate synthase (GPPS), mRNA	sp|Q5HZ00|SPS3_ARATH/1e-150/Solanesyl diphosphate synthase 3, chloroplastic/mitochondrial OS=Arabidopsis thaliana GN=SPS3 PE=1 SV=1	PTHR12001/1.1E-163/--	sot:102588989/2e-176/solanesyl diphosphate synthase 3, chloroplastic/mitochondrial-like; K14066 geranyl diphosphate synthase [EC:2.5.1.1]	alr0096/2e-64/---	biological_process:GO:0008299//isoprenoid biosynthetic process;molecular_function:GO:0016740//transferase activity;
	CL5823.Contig5_All	1698	5.33	5.61	0.0738652	0.575272	0.645903	Equal	gi|697182041|ref|XP_009600020.1|/8.28142e-170/PREDICTED: solanesyl diphosphate synthase 3, chloroplastic/mitochondrial isoform X1 [Nicotiana tomentosiformis]	gi|502152793|ref|XM_004509040.1|/9e-83/PREDICTED: Cicer arietinum solanesyl diphosphate synthase 3, chloroplastic/mitochondrial-like (LOC101489348), mRNA	sp|Q5HZ00|SPS3_ARATH/2e-148/Solanesyl diphosphate synthase 3, chloroplastic/mitochondrial OS=Arabidopsis thaliana GN=SPS3 PE=1 SV=1	PS00444/-/Polyprenyl synthases signature 2.	sot:102588989/1e-169/solanesyl diphosphate synthase 3, chloroplastic/mitochondrial-like; K14066 geranyl diphosphate synthase [EC:2.5.1.1]	alr0096/1e-65/---	NA
	CL9132.Contig1_All	1570	18.69	5.57	-1.74652	4.3453e-56	5.6206e-55	Down	gi|661882681|emb|CDP13684.1|/3.26921e-165/unnamed protein product [Coffea canephora]	gi|300431228|gb|HM219226.1|/1e-72/Aralia elata farnesyl diphosphate synthase mRNA, complete cds	sp|P49351|FPPS1_LUPAL/4e-156/Farnesyl pyrophosphate synthase 1 OS=Lupinus albus GN=FPS1 PE=1 SV=1	PTHR11525:SF0/1.3E-214/--	sly:101259377/2e-162/farnesyl pyrophosphate synthase 1-like; K00787 farnesyl diphosphate synthase [EC:2.5.1.1 2.5.1.10]	YJL167w/2e-91/---	NA
	CL9132.Contig2_All	627	1.69	0.62	-1.44668	0.014633	0.0301717	Equal	gi|470117521|ref|XP_004294906.1|/2.24586e-91/PREDICTED: farnesyl pyrophosphate synthase 1-like [Fragaria vesca subsp. vesca]	gi|484847890|gb|KC524468.1|/5e-54/Panax quinquefolius farnesyl diphosphate synthase mRNA, complete cds	sp|P49351|FPPS1_LUPAL/4e-93/Farnesyl pyrophosphate synthase 1 OS=Lupinus albus GN=FPS1 PE=1 SV=1	PTHR11525:SF0/1.2E-65/--	fve:101300324/4e-92/farnesyl pyrophosphate synthase 1-like; K00787 farnesyl diphosphate synthase [EC:2.5.1.1 2.5.1.10]	YJL167w/3e-56/---	NA
	CL9132.Contig3_All	2104	33.52	16.11	-1.05707	7.23812e-63	1.01332e-61	Down	gi|529276257|gb|AGS79228.1|/2.33338e-148/farnesyl diphosphate synthase [Panax notoginseng] &gt;gi|672930589|gb|AIK21789.1| farnesyl diphosphate synthase [Panax notoginseng]	gi|484847890|gb|KC524468.1|/1e-54/Panax quinquefolius farnesyl diphosphate synthase mRNA, complete cds	sp|P49351|FPPS1_LUPAL/6e-144/Farnesyl pyrophosphate synthase 1 OS=Lupinus albus GN=FPS1 PE=1 SV=1	PS00444/-/Polyprenyl synthases signature 2.	fve:101300324/2e-145/farnesyl pyrophosphate synthase 1-like; K00787 farnesyl diphosphate synthase [EC:2.5.1.1 2.5.1.10]	YJL167w/8e-87/---	NA
	CL9132.Contig4_All	1690	41.08	26.61	-0.626468	1.02723e-25	7.62327e-25	Equal	gi|529276257|gb|AGS79228.1|/3.02674e-164/farnesyl diphosphate synthase [Panax notoginseng] &gt;gi|672930589|gb|AIK21789.1| farnesyl diphosphate synthase [Panax notoginseng]	gi|484847890|gb|KC524468.1|/1e-54/Panax quinquefolius farnesyl diphosphate synthase mRNA, complete cds	sp|P49351|FPPS1_LUPAL/2e-159/Farnesyl pyrophosphate synthase 1 OS=Lupinus albus GN=FPS1 PE=1 SV=1	PTHR11525:SF0/6.2E-209/--	sly:101259377/1e-160/farnesyl pyrophosphate synthase 1-like; K00787 farnesyl diphosphate synthase [EC:2.5.1.1 2.5.1.10]	YJL167w/5e-89/---	NA
	Unigene12070_All	344	3.47	0.63	-2.46151	0.000490474	0.00128665	Equal	gi|188501751|gb|ACD54843.1|/5.01926e-47/farnesyl pyrophosphate syntethase [Olea europaea]	gi|188501750|gb|EU660493.1|/1e-25/Olea europaea clone I farnesyl pyrophosphate syntethase (FPPS) mRNA, partial cds	sp|Q09152|FPPS1_ARATH/1e-40/Farnesyl pyrophosphate synthase 1, mitochondrial OS=Arabidopsis thaliana GN=FPS1 PE=2 SV=2	PTHR11525:SF0/6.4E-56/--	fve:101300324/6e-42/farnesyl pyrophosphate synthase 1-like; K00787 farnesyl diphosphate synthase [EC:2.5.1.1 2.5.1.10]	YJL167w/1e-21/---	NA
	Unigene12647_All	1453	30.87	5.54	-2.47825	4.63736e-132	1.15062e-130	Down	gi|500864400|gb|AGL91645.1|/6.8373e-146/geranyl diphosphate synthase large subunit [Catharanthus roseus]	gi|500864399|gb|JX417183.1|/3e-91/Catharanthus roseus geranyl diphosphate synthase large subunit (IDS1) mRNA, complete cds	sp|Q42698|GGPPS_CATRO/3e-145/Geranylgeranyl pyrophosphate synthase, chloroplastic OS=Catharanthus roseus GN=GGPS1 PE=3 SV=1	PTHR12001:SF23/8.9E-120/--	mtr:MTR_8g078070/1e-135/Geranylgeranyl pyrophosphate synthase; K13789 geranylgeranyl diphosphate synthase, type II [EC:2.5.1.1 2.5.1.10 2.5.1.29]	slr0739/1e-93/---	NA
	Unigene15782_All	2008	12.9	109.09	3.08008	0	0	Up	gi|14488053|gb|AAK63847.1|AF384040_1/4.16458e-155/farnesyl diphosphate synthase [Mentha x piperita]	gi|521953402|gb|JX630156.1|/2e-56/Lavandula angustifolia cultivar Diva farnesyl diphosphate synthase (FPPS) mRNA, complete cds	sp|P49351|FPPS1_LUPAL/5e-150/Farnesyl pyrophosphate synthase 1 OS=Lupinus albus GN=FPS1 PE=1 SV=1	PTHR11525/5.4E-201/--	pxb:103950899/1e-152/farnesyl pyrophosphate synthase 2-like; K00787 farnesyl diphosphate synthase [EC:2.5.1.1 2.5.1.10]	YJL167w/9e-90/---	biological_process:GO:0008299//isoprenoid biosynthetic process;molecular_function:GO:0004161//dimethylallyltranstransferase activity;
	Unigene18867_All	349	1.36	0.15	-3.18057	0.0160754	0.0328237	Equal	gi|297802274|ref|XP_002869021.1|/2.17724e-11/hypothetical protein ARALYDRAFT_490952 [Arabidopsis lyrata subsp. lyrata] &gt;gi|297314857|gb|EFH45280.1| hypothetical protein ARALYDRAFT_490952 [Arabidopsis lyrata subsp. lyrata]	gi|500864399|gb|JX417183.1|/6e-06/Catharanthus roseus geranyl diphosphate synthase large subunit (IDS1) mRNA, complete cds	sp|P34802|GGPP1_ARATH/3e-13/Heterodimeric geranylgeranyl pyrophosphate synthase large subunit 1, chloroplastic OS=Arabidopsis thaliana GN=GGPPS1 PE=1 SV=2	NA	ath:AT4G36810/4e-12/GGPS1; geranylgeranyl pyrophosphate synthase 1; K13789 geranylgeranyl diphosphate synthase, type II [EC:2.5.1.1 2.5.1.10 2.5.1.29]	slr0739/3e-08/---	biological_process:GO:0008299//isoprenoid biosynthetic process;GO:0019761//glucosinolate biosynthetic process;cellular_component:GO:0009513//etioplast;GO:0009507//chloroplast;molecular_function:GO:0004311//farnesyltranstransferase activity;GO:0005515//protein binding;GO:0004161//dimethylallyltranstransferase activity;
	Unigene37500_All	285	0.22	0.01	-4.45943	0.465882	0.555151	Equal	gi|269996470|gb|ACZ57571.1|/2.6546e-35/isoprenyl diphosphate synthase [Picea abies]	gi|56122558|gb|AY661708.1|/6e-15/Adonis palaestina geranylgeranyl diphosphate synthase (Ggps3) mRNA, complete cds	sp|Q42698|GGPPS_CATRO/2e-31/Geranylgeranyl pyrophosphate synthase, chloroplastic OS=Catharanthus roseus GN=GGPS1 PE=3 SV=1	PTHR12001:SF46/4.5E-26/--	sot:102587251/2e-35/geranylgeranyl pyrophosphate synthase, chloroplastic-like; K13789 geranylgeranyl diphosphate synthase, type II [EC:2.5.1.1 2.5.1.10 2.5.1.29]	slr0739/2e-20/---	NA
	Unigene6819_All	1615	5.86	12.91	1.13952	2.99948e-22	2.03003e-21	Up	gi|500864666|gb|AGL91649.1|/2.2318e-116/geranylgeranyl diphosphate synthase [Catharanthus roseus]	gi|88910042|gb|DQ395088.1|/4e-17/Arnebia euchroma geranyl diphosphate synthase mRNA, complete cds	sp|Q42698|GGPPS_CATRO/4e-110/Geranylgeranyl pyrophosphate synthase, chloroplastic OS=Catharanthus roseus GN=GGPS1 PE=3 SV=1	PF00348/4.4E-64/Polyprenyl synthetase	sot:102580359/4e-108/heterodimeric geranylgeranyl pyrophosphate synthase large subunit 1, chloroplastic-like; K13789 geranylgeranyl diphosphate synthase, type II [EC:2.5.1.1 2.5.1.10 2.5.1.29]	slr0739/8e-73/---	NA
	Unigene7685_All	1062	1.51	2.14	0.503062	0.116868	0.183137	Equal	gi|537845480|gb|AGU91431.1|/1.03575e-70/geranylgeranyl pyrophosphate synthase [Chrysanthemum boreale]	NA	sp|Q43133|GGPPS_SINAL/7e-70/Geranylgeranyl pyrophosphate synthase, chloroplastic/chromoplastic OS=Sinapis alba GN=GGPS1 PE=1 SV=1	PS00444/-/Polyprenyl synthases signature 2.	mtr:MTR_5g019460/3e-70/Geranylgeranyl pyrophosphate synthase; K13789 geranylgeranyl diphosphate synthase, type II [EC:2.5.1.1 2.5.1.10 2.5.1.29]	alr0213/6e-47/---	NA
	Unigene7747_All	610	10.8	20.32	0.911869	1.23622e-09	5.12234e-09	Equal	gi|188501751|gb|ACD54843.1|/5.13929e-52/farnesyl pyrophosphate syntethase [Olea europaea]	gi|484847890|gb|KC524468.1|/1e-42/Panax quinquefolius farnesyl diphosphate synthase mRNA, complete cds	sp|O24241|FPPS1_PARAR/8e-49/Farnesyl pyrophosphate synthase 1 OS=Parthenium argentatum GN=FPS1 PE=2 SV=1	PF00348/3.3E-21/Polyprenyl synthetase	cit:102615408/2e-51/farnesyl pyrophosphate synthase 1-like; K00787 farnesyl diphosphate synthase [EC:2.5.1.1 2.5.1.10]	YJL167w/2e-29/---	NA
8. PAL	CL36.Contig1_All	2602	60.68	141.84	1.22497	0	0	Up	gi|3914262|sp|O49836.1|PAL2_LITER/0/RecName: Full=Phenylalanine ammonia-lyase 2; Short=PAL-2 [Lithospermum erythrorhizon] &gt;gi|2911124|dbj|BAA24929.1| phenylalanine ammonia-lyase [Lithospermum erythrorhizon]	gi|2911123|dbj|D83076.1|/0.0/Lithospermum erythrorhizon mRNA for phenylalanine ammonia-lyase, complete cds	sp|O49836|PAL2_LITER/0.0/Phenylalanine ammonia-lyase 2 OS=Lithospermum erythrorhizon PE=2 SV=1	PTHR10362/0.0/--	vvi:100241377/0.0/phenylalanine ammonia-lyase; K10775 phenylalanine ammonia-lyase [EC:4.3.1.24]	RSp0365/1e-62/---	NA
	CL36.Contig2_All	2573	47.05	98.61	1.06754	1.89282e-229	7.40132e-228	Up	gi|3914261|sp|O49835.1|PAL1_LITER/0/RecName: Full=Phenylalanine ammonia-lyase 1; Short=PAL-1 [Lithospermum erythrorhizon] &gt;gi|2911122|dbj|BAA24928.1| phenylalanine ammonia-lyase [Lithospermum erythrorhizon]	gi|2911121|dbj|D83075.1|/0.0/Lithospermum erythrorhizon mRNA for phenylalanine ammonia-lyase, complete cds	sp|O49835|PAL1_LITER/0.0/Phenylalanine ammonia-lyase 1 OS=Lithospermum erythrorhizon PE=2 SV=1	PTHR10362:SF7/0.0/--	vvi:100241377/0.0/phenylalanine ammonia-lyase; K10775 phenylalanine ammonia-lyase [EC:4.3.1.24]	RSp0365/2e-63/---	NA
	CL36.Contig3_All	1898	35.85	179.14	2.32104	0	0	Up	gi|3914261|sp|O49835.1|PAL1_LITER/0/RecName: Full=Phenylalanine ammonia-lyase 1; Short=PAL-1 [Lithospermum erythrorhizon] &gt;gi|2911122|dbj|BAA24928.1| phenylalanine ammonia-lyase [Lithospermum erythrorhizon]	gi|2911121|dbj|D83075.1|/0.0/Lithospermum erythrorhizon mRNA for phenylalanine ammonia-lyase, complete cds	sp|O49835|PAL1_LITER/0.0/Phenylalanine ammonia-lyase 1 OS=Lithospermum erythrorhizon PE=2 SV=1	PS00488/-/Phenylalanine and histidine ammonia-lyases signature.	sly:101243922/0.0/phenylalanine ammonia-lyase-like; K10775 phenylalanine ammonia-lyase [EC:4.3.1.24]	RSp0365/1e-56/---	NA
	CL36.Contig4_All	1193	12.7	41.69	1.71487	6.83702e-91	1.25579e-89	Up	gi|3914262|sp|O49836.1|PAL2_LITER/0/RecName: Full=Phenylalanine ammonia-lyase 2; Short=PAL-2 [Lithospermum erythrorhizon] &gt;gi|2911124|dbj|BAA24929.1| phenylalanine ammonia-lyase [Lithospermum erythrorhizon]	gi|2911123|dbj|D83076.1|/0.0/Lithospermum erythrorhizon mRNA for phenylalanine ammonia-lyase, complete cds	sp|O49836|PAL2_LITER/0.0/Phenylalanine ammonia-lyase 2 OS=Lithospermum erythrorhizon PE=2 SV=1	PTHR10362/4.2E-143/--	vvi:100256293/3e-165/phenylalanine ammonia-lyase-like; K10775 phenylalanine ammonia-lyase [EC:4.3.1.24]	RSp0365/5e-22/---	biological_process:GO:0009800//cinnamic acid biosynthetic process;GO:0006559//L-phenylalanine catabolic process;cellular_component:GO:0005737//cytoplasm;molecular_function:GO:0045548//phenylalanine ammonia-lyase activity;
	CL36.Contig5_All	2651	41.82	155.72	1.89669	0	0	Up	gi|3914261|sp|O49835.1|PAL1_LITER/0/RecName: Full=Phenylalanine ammonia-lyase 1; Short=PAL-1 [Lithospermum erythrorhizon] &gt;gi|2911122|dbj|BAA24928.1| phenylalanine ammonia-lyase [Lithospermum erythrorhizon]	gi|2911121|dbj|D83075.1|/0.0/Lithospermum erythrorhizon mRNA for phenylalanine ammonia-lyase, complete cds	sp|O49835|PAL1_LITER/0.0/Phenylalanine ammonia-lyase 1 OS=Lithospermum erythrorhizon PE=2 SV=1	PTHR10362:SF7/0.0/--	vvi:100241377/0.0/phenylalanine ammonia-lyase; K10775 phenylalanine ammonia-lyase [EC:4.3.1.24]	RSp0365/2e-63/---	NA
	CL36.Contig6_All	732	27.17	172.12	2.66333	0	0	Up	gi|3914261|sp|O49835.1|PAL1_LITER/7.42189e-100/RecName: Full=Phenylalanine ammonia-lyase 1; Short=PAL-1 [Lithospermum erythrorhizon] &gt;gi|2911122|dbj|BAA24928.1| phenylalanine ammonia-lyase [Lithospermum erythrorhizon]	gi|2911123|dbj|D83076.1|/0.0/Lithospermum erythrorhizon mRNA for phenylalanine ammonia-lyase, complete cds	sp|O49835|PAL1_LITER/1e-101/Phenylalanine ammonia-lyase 1 OS=Lithospermum erythrorhizon PE=2 SV=1	PTHR10362/1.6E-39/--	sly:101243922/5e-89/phenylalanine ammonia-lyase-like; K10775 phenylalanine ammonia-lyase [EC:4.3.1.24]	NA	NA
	Unigene12353_All	2533	109.78	169.83	0.629476	2.40422e-159	7.00673e-158	Equal	gi|122893276|gb|ABM67591.1|/0/phenylalanin ammonia-lyase [Vitis vinifera]	gi|225435356|ref|XM_002285241.1|/0.0/PREDICTED: Vitis vinifera phenylalanine ammonia-lyase-like (LOC100241575), mRNA	sp|P45726|PALY_CAMSI/0.0/Phenylalanine ammonia-lyase OS=Camellia sinensis GN=PAL PE=2 SV=1	PTHR10362:SF7/0.0/--	vvi:100245997/0.0/phenylalanine ammonia-lyase; K10775 phenylalanine ammonia-lyase [EC:4.3.1.24]	RSp0365/6e-62/---	biological_process:GO:0009800//cinnamic acid biosynthetic process;GO:0006559//L-phenylalanine catabolic process;cellular_component:GO:0005737//cytoplasm;molecular_function:GO:0045548//phenylalanine ammonia-lyase activity;
	Unigene6289_All	506	9.41	105.15	3.48211	1.21833e-199	4.22806e-198	Up	gi|3914261|sp|O49835.1|PAL1_LITER/5.41865e-44/RecName: Full=Phenylalanine ammonia-lyase 1; Short=PAL-1 [Lithospermum erythrorhizon] &gt;gi|2911122|dbj|BAA24928.1| phenylalanine ammonia-lyase [Lithospermum erythrorhizon]	gi|2911121|dbj|D83075.1|/1e-128/Lithospermum erythrorhizon mRNA for phenylalanine ammonia-lyase, complete cds	sp|O49835|PAL1_LITER/1e-45/Phenylalanine ammonia-lyase 1 OS=Lithospermum erythrorhizon PE=2 SV=1	PTHR10362/6.7E-17/--	vvi:100241377/5e-31/phenylalanine ammonia-lyase; K10775 phenylalanine ammonia-lyase [EC:4.3.1.24]	NA	NA
9. 4CL	CL15.Contig1_All	1995	4.19	139.17	5.05375	0	0	Up	gi|661884661|emb|CDP11727.1|/0/unnamed protein product [Coffea canephora]	gi|224074400|ref|XM_002304328.1|/4e-14/Populus trichocarpa 4-coumarate--CoA ligase family protein (POPTR_0003s09880g) mRNA, complete cds	sp|Q84P24|4CLL6_ARATH/2e-178/4-coumarate--CoA ligase-like 6 OS=Arabidopsis thaliana GN=4CLL6 PE=2 SV=2	PF13193/7.0E-15/AMP-binding enzyme C-terminal domain	fve:101312548/0.0/4-coumarate--CoA ligase-like 6; K01904 4-coumarate--CoA ligase [EC:6.2.1.12]	APE2284/6e-66/---	NA
	CL15.Contig2_All	2453	2.74	121.91	5.4755	0	0	Up	gi|661884661|emb|CDP11727.1|/0/unnamed protein product [Coffea canephora]	gi|224074400|ref|XM_002304328.1|/5e-14/Populus trichocarpa 4-coumarate--CoA ligase family protein (POPTR_0003s09880g) mRNA, complete cds	sp|Q84P24|4CLL6_ARATH/2e-178/4-coumarate--CoA ligase-like 6 OS=Arabidopsis thaliana GN=4CLL6 PE=2 SV=2	PTHR24096/4.7E-246/--	fve:101312548/0.0/4-coumarate--CoA ligase-like 6; K01904 4-coumarate--CoA ligase [EC:6.2.1.12]	APE2284/1e-66/---	NA
	CL15.Contig3_All	273	0.01	5.89	9.20212	1.0024e-08	3.93559e-08	Up	gi|657388814|gb|AES89623.2|/2.86319e-34/acyl:CoA ligase [Medicago truncatula]	gi|545273878|gb|KF220562.1|/2e-20/Salvia miltiorrhiza 4-coumarate:coenzyme A ligase 9 (4CL9) mRNA, partial cds	sp|Q84P24|4CLL6_ARATH/1e-29/4-coumarate--CoA ligase-like 6 OS=Arabidopsis thaliana GN=4CLL6 PE=2 SV=2	PTHR24096/2.4E-43/--	mtr:MTR_4g077900/4e-35/4-coumarate CoA ligase; K01904 4-coumarate--CoA ligase [EC:6.2.1.12]	XF0287/1e-18/---	biological_process:GO:0008152//metabolic process;molecular_function:GO:0016874//ligase activity;
	CL3937.Contig1_All	4520	27.17	26	-0.0635029	0.129074	0.200676	Equal	gi|1117778|dbj|BAA08365.1|/0/4-coumarate:CoA ligase [Lithospermum erythrorhizon]	gi|1469861|dbj|D49366.1|LEP4CCOALA/0.0/Lithospermum erythrorhizon mRNA for 4-coumarate:CoA ligase, complete cds., clone LE4CL-1	sp|O24146|4CL2_TOBAC/0.0/4-coumarate--CoA ligase 2 OS=Nicotiana tabacum GN=4CL2 PE=2 SV=1	PTHR24361:SF229/7.5E-228/--	sly:101249624/0.0/4-coumarate--CoA ligase 1; K01904 4-coumarate--CoA ligase [EC:6.2.1.12]	BH3103/4e-66/---	NA
	CL3937.Contig2_All	1835	42.25	17.52	-1.26995	2.02132e-91	3.73423e-90	Down	gi|1117778|dbj|BAA08365.1|/0/4-coumarate:CoA ligase [Lithospermum erythrorhizon]	gi|1469861|dbj|D49366.1|LEP4CCOALA/0.0/Lithospermum erythrorhizon mRNA for 4-coumarate:CoA ligase, complete cds., clone LE4CL-1	sp|O24146|4CL2_TOBAC/0.0/4-coumarate--CoA ligase 2 OS=Nicotiana tabacum GN=4CL2 PE=2 SV=1	PTHR24096/0.0/--	sot:102584603/0.0/4-coumarate--CoA ligase 2-like; K01904 4-coumarate--CoA ligase [EC:6.2.1.12]	BH3104/4e-66/---	NA
	CL8363.Contig1_All	2209	41.41	19.41	-1.09318	1.06726e-85	1.88637e-84	Down	gi|9988455|dbj|BAA08366.2|/0/4-coumarate:CoA ligase [Lithospermum erythrorhizon]	gi|9988454|dbj|D49367.2|LEP4CCOALB/0.0/Lithospermum erythrorhizon mRNA for 4-coumarate:CoA ligase, complete cds, clone LE4CL-2	sp|P31687|4CL2_SOYBN/0.0/4-coumarate--CoA ligase 2 OS=Glycine max PE=2 SV=2	PF00501/2.7E-99/AMP-binding enzyme	tcc:TCM_025459/0.0/4-coumarate:CoA ligase 3; K01904 4-coumarate--CoA ligase [EC:6.2.1.12]	BH3104/4e-69/---	NA
	CL8363.Contig2_All	2217	0.77	0.01	-6.26679	8.15538e-12	3.77257e-11	Down	gi|9988455|dbj|BAA08366.2|/0/4-coumarate:CoA ligase [Lithospermum erythrorhizon]	gi|9988454|dbj|D49367.2|LEP4CCOALB/0.0/Lithospermum erythrorhizon mRNA for 4-coumarate:CoA ligase, complete cds, clone LE4CL-2	sp|P31687|4CL2_SOYBN/0.0/4-coumarate--CoA ligase 2 OS=Glycine max PE=2 SV=2	PF13193/8.6E-15/AMP-binding enzyme C-terminal domain	tcc:TCM_025459/0.0/4-coumarate:CoA ligase 3; K01904 4-coumarate--CoA ligase [EC:6.2.1.12]	BH3104/4e-69/---	NA
	CL8363.Contig3_All	2214	6.58	10.58	0.68518	1.25014e-11	5.72574e-11	Equal	gi|9988455|dbj|BAA08366.2|/0/4-coumarate:CoA ligase [Lithospermum erythrorhizon]	gi|9988454|dbj|D49367.2|LEP4CCOALB/0.0/Lithospermum erythrorhizon mRNA for 4-coumarate:CoA ligase, complete cds, clone LE4CL-2	sp|P31687|4CL2_SOYBN/0.0/4-coumarate--CoA ligase 2 OS=Glycine max PE=2 SV=2	PTHR24096:SF169/0.0/--	tcc:TCM_025459/0.0/4-coumarate:CoA ligase 3; K01904 4-coumarate--CoA ligase [EC:6.2.1.12]	BH3104/2e-70/---	NA
	CL8363.Contig4_All	224	3.08	2.46	-0.324272	0.704	0.757363	Equal	gi|9988455|dbj|BAA08366.2|/3.08774e-36/4-coumarate:CoA ligase [Lithospermum erythrorhizon]	gi|9988454|dbj|D49367.2|LEP4CCOALB/6e-70/Lithospermum erythrorhizon mRNA for 4-coumarate:CoA ligase, complete cds, clone LE4CL-2	sp|Q42982|4CL2_ORYSJ/1e-32/Probable 4-coumarate--CoA ligase 2 OS=Oryza sativa subsp. japonica GN=4CL2 PE=2 SV=2	PF00501/4.0E-18/AMP-binding enzyme	vvi:100245991/4e-33/4CL; 4-coumarate:CoA ligase; K01904 4-coumarate--CoA ligase [EC:6.2.1.12]	MTH657/3e-14/---	NA
	CL8363.Contig5_All	217	1.93	3.71	0.942818	0.155836	0.232914	Equal	gi|9988455|dbj|BAA08366.2|/6.27217e-29/4-coumarate:CoA ligase [Lithospermum erythrorhizon]	gi|9988454|dbj|D49367.2|LEP4CCOALB/3e-68/Lithospermum erythrorhizon mRNA for 4-coumarate:CoA ligase, complete cds, clone LE4CL-2	sp|P31687|4CL2_SOYBN/9e-26/4-coumarate--CoA ligase 2 OS=Glycine max PE=2 SV=2	PTHR24096/2.6E-36/--	sly:101251363/5e-27/4-coumarate--CoA ligase 2; K01904 4-coumarate--CoA ligase [EC:6.2.1.12]	AF0089/6e-12/---	NA
	Unigene12165_All	1874	22.11	19.9	-0.151931	0.039418	0.0729507	Equal	gi|697188685|ref|XP_009603383.1|/0/PREDICTED: 4-coumarate--CoA ligase-like 7 [Nicotiana tomentosiformis]	gi|225312098|dbj|AK326836.1|/1e-101/Solanum lycopersicum cDNA, clone: LEFL2014K24, HTC in fruit	sp|Q9M0X9|4CLL7_ARATH/0.0/4-coumarate--CoA ligase-like 7 OS=Arabidopsis thaliana GN=4CLL7 PE=1 SV=1	PTHR24096:SF131/3.0E-270/--	sot:102597265/0.0/4-coumarate--CoA ligase-like 7-like; K01904 4-coumarate--CoA ligase [EC:6.2.1.12]	BH3104/3e-70/---	NA
	Unigene12176_All	1919	13.91	24.19	0.798288	2.67434e-27	2.06778e-26	Equal	gi|643728270|gb|KDP36410.1|/0/hypothetical protein JCGZ_08679 [Jatropha curcas]	gi|393716303|dbj|AB624047.1|/7e-16/Camellia sinensis DNA, SSR marker, MSG0393	sp|O24146|4CL2_TOBAC/0.0/4-coumarate--CoA ligase 2 OS=Nicotiana tabacum GN=4CL2 PE=2 SV=1	PF13193/2.9E-15/AMP-binding enzyme C-terminal domain	jcu:105635600/0.0/4-coumarate--CoA ligase 2-like; K01904 4-coumarate--CoA ligase [EC:6.2.1.12]	BH3104/1e-71/---	NA
	Unigene26312_All	2001	3.67	0.02	-7.51964	6.29838e-47	7.16465e-46	Down	gi|661893848|emb|CDP02289.1|/0/unnamed protein product [Coffea canephora]	gi|359473611|ref|XM_003631284.1|/8e-31/PREDICTED: Vitis vinifera 4-coumarate--CoA ligase-like 1-like (LOC100264367), mRNA	sp|Q9LQ12|4CLL1_ARATH/0.0/4-coumarate--CoA ligase-like 1 OS=Arabidopsis thaliana GN=4CLL1 PE=2 SV=1	PTHR24096/0.0/--	vvi:100264367/0.0/4-coumarate--CoA ligase-like 1; K01904 4-coumarate--CoA ligase [EC:6.2.1.12]	BH3104/2e-65/---	biological_process:GO:0008152//metabolic process;molecular_function:GO:0016874//ligase activity;
	Unigene34554_All	308	0.2	69.21	8.43484	2.41512e-108	5.13062e-107	Up	gi|661884661|emb|CDP11727.1|/7.53486e-35/unnamed protein product [Coffea canephora]	gi|224074400|ref|XM_002304328.1|/2e-08/Populus trichocarpa 4-coumarate--CoA ligase family protein (POPTR_0003s09880g) mRNA, complete cds	sp|Q84P24|4CLL6_ARATH/1e-30/4-coumarate--CoA ligase-like 6 OS=Arabidopsis thaliana GN=4CLL6 PE=2 SV=2	PTHR24096/3.3E-44/--	tcc:TCM_016640/7e-35/Acyl:coa ligase; K01904 4-coumarate--CoA ligase [EC:6.2.1.12]	APE2284/4e-10/---	NA
	Unigene35349_All	1591	0.15	89.62	9.22271	0	0	Up	gi|661884661|emb|CDP11727.1|/7.41443e-165/unnamed protein product [Coffea canephora]	gi|545273878|gb|KF220562.1|/2e-12/Salvia miltiorrhiza 4-coumarate:coenzyme A ligase 9 (4CL9) mRNA, partial cds	sp|Q84P24|4CLL6_ARATH/2e-149/4-coumarate--CoA ligase-like 6 OS=Arabidopsis thaliana GN=4CLL6 PE=2 SV=2	PTHR24096/8.0E-207/--	tcc:TCM_016640/1e-158/Acyl:coa ligase; K01904 4-coumarate--CoA ligase [EC:6.2.1.12]	PAE1379/7e-50/---	NA
	Unigene38101_All	822	0.01	2.13	7.73471	2.66184e-11	1.20079e-10	Up	gi|698502040|ref|XP_009796689.1|/9.46052e-105/PREDICTED: 4-coumarate--CoA ligase-like 6 isoform X2 [Nicotiana sylvestris]	NA	sp|Q84P24|4CLL6_ARATH/8e-91/4-coumarate--CoA ligase-like 6 OS=Arabidopsis thaliana GN=4CLL6 PE=2 SV=2	PF00501/8.1E-65/AMP-binding enzyme	sot:102589793/2e-104/4-coumarate--CoA ligase-like 6-like; K01904 4-coumarate--CoA ligase [EC:6.2.1.12]	APE2284/2e-31/---	NA
	Unigene39350_All	211	0.01	0.59	5.88264	0.276956	0.366526	Equal	gi|661884661|emb|CDP11727.1|/7.21762e-25/unnamed protein product [Coffea canephora]	gi|470131522|ref|XM_004301595.1|/4e-09/PREDICTED: Fragaria vesca subsp. vesca 4-coumarate--CoA ligase-like 6-like (LOC101312548), mRNA	sp|Q84P24|4CLL6_ARATH/7e-23/4-coumarate--CoA ligase-like 6 OS=Arabidopsis thaliana GN=4CLL6 PE=2 SV=2	PTHR24096/1.5E-35/--	mtr:MTR_4g077900/5e-23/4-coumarate CoA ligase; K01904 4-coumarate--CoA ligase [EC:6.2.1.12]	APE1310/5e-11/---	NA
	Unigene40168_All	569	0.09	12.34	7.0992	1.65465e-39	1.65535e-38	Up	gi|661884661|emb|CDP11727.1|/1.0615e-50/unnamed protein product [Coffea canephora]	NA	sp|Q84P24|4CLL6_ARATH/9e-36/4-coumarate--CoA ligase-like 6 OS=Arabidopsis thaliana GN=4CLL6 PE=2 SV=2	PTHR24096/1.1E-39/--	sot:102589793/2e-47/4-coumarate--CoA ligase-like 6-like; K01904 4-coumarate--CoA ligase [EC:6.2.1.12]	PAE1379/6e-13/---	NA
	Unigene41568_All	286	0.01	0.79	6.30378	0.0741306	0.125947	Equal	gi|545273879|gb|AGW27199.1|/4.70411e-08/4-coumarate:coenzyme A ligase 9, partial [Salvia miltiorrhiza]	NA	sp|Q84P24|4CLL6_ARATH/2e-07/4-coumarate--CoA ligase-like 6 OS=Arabidopsis thaliana GN=4CLL6 PE=2 SV=2	NA	pmum:103334989/5e-08/4-coumarate--CoA ligase-like 6; K01904 4-coumarate--CoA ligase [EC:6.2.1.12]	NA	NA
	Unigene41656_All	637	0.01	1.07	6.74147	0.000101843	0.000289413	Up	gi|698502038|ref|XP_009796688.1|/1.92011e-44/PREDICTED: 4-coumarate--CoA ligase-like 6 isoform X1 [Nicotiana sylvestris]	NA	sp|Q84P24|4CLL6_ARATH/6e-37/4-coumarate--CoA ligase-like 6 OS=Arabidopsis thaliana GN=4CLL6 PE=2 SV=2	PF00501/2.8E-18/AMP-binding enzyme	fve:101312548/7e-44/4-coumarate--CoA ligase-like 6; K01904 4-coumarate--CoA ligase [EC:6.2.1.12]	PAE1379/6e-12/---	NA
	Unigene41999_All	235	0.01	4.36	8.76818	1.4103e-05	4.37815e-05	Up	gi|702329118|ref|XP_010054104.1|/5.58784e-22/PREDICTED: 4-coumarate--CoA ligase-like 6 isoform X2 [Eucalyptus grandis]	NA	sp|Q84P24|4CLL6_ARATH/7e-21/4-coumarate--CoA ligase-like 6 OS=Arabidopsis thaliana GN=4CLL6 PE=2 SV=2	PTHR24096/8.6E-34/--	egr:104442380/9e-23/4-coumarate--CoA ligase-like 6; K01904 4-coumarate--CoA ligase [EC:6.2.1.12]	NA	NA
10. C4H	CL758.Contig4_All	227	0.3	1.34	2.1592	0.149414	0.224958	Equal	gi|697124933|ref|XP_009616474.1|/7.86575e-24/PREDICTED: cytochrome P450 76A1-like [Nicotiana tomentosiformis]	NA	sp|P37122|C76A2_SOLME/2e-23/Cytochrome P450 76A2 OS=Solanum melongena GN=CYP76A2 PE=2 SV=1	PTHR24298/2.3E-32/--	gmx:100818985/4e-15/trans-cinnamate 4-monooxygenase-like; K00487 trans-cinnamate 4-monooxygenase [EC:1.14.13.11]	alr1450/5e-06/---	NA
	CL7310.Contig3_All	1734	87.86	308.51	1.81204	0	0	Up	gi|16555877|dbj|BAB71716.1|/0/cinnamic acid 4-hydroxylase [Lithospermum erythrorhizon]	gi|16555876|dbj|AB055507.1|/0.0/Lithospermum erythrorhizon C4H-1 mRNA for cinnamic acid 4-hydroxylase, complete cds	sp|P48522|TCMO_CATRO/0.0/Trans-cinnamate 4-monooxygenase OS=Catharanthus roseus GN=CYP73A4 PE=2 SV=1	PS00086/-/Cytochrome P450 cysteine heme-iron ligand signature.	cmo:103496249/0.0/c4H; trans-cinnamate 4-monooxygenase; K00487 trans-cinnamate 4-monooxygenase [EC:1.14.13.11]	alr1450/3e-25/---	NA
	CL9471.Contig1_All	1851	50.19	321.73	2.68038	0	0	Up	gi|16555879|dbj|BAB71717.1|/0/cinnamic acid 4-hydroxylase [Lithospermum erythrorhizon]	gi|16555878|dbj|AB055508.1|/0.0/Lithospermum erythrorhizon C4H-2 mRNA for cinnamic acid 4-hydroxylase, complete cds	sp|P48522|TCMO_CATRO/0.0/Trans-cinnamate 4-monooxygenase OS=Catharanthus roseus GN=CYP73A4 PE=2 SV=1	PR00385/1.4E-7/P450 superfamily signature	cmo:103496249/0.0/c4H; trans-cinnamate 4-monooxygenase; K00487 trans-cinnamate 4-monooxygenase [EC:1.14.13.11]	alr1450/1e-23/---	NA
	Unigene34801_All	1731	0.01	0.77	6.26679	5.18602e-09	2.0724e-08	Up	gi|16555877|dbj|BAB71716.1|/0/cinnamic acid 4-hydroxylase [Lithospermum erythrorhizon]	gi|16555876|dbj|AB055507.1|/0.0/Lithospermum erythrorhizon C4H-1 mRNA for cinnamic acid 4-hydroxylase, complete cds	sp|P48522|TCMO_CATRO/0.0/Trans-cinnamate 4-monooxygenase OS=Catharanthus roseus GN=CYP73A4 PE=2 SV=1	PR00463/2.26E-58/E-class P450 group I signature	cmo:103496249/0.0/c4H; trans-cinnamate 4-monooxygenase; K00487 trans-cinnamate 4-monooxygenase [EC:1.14.13.11]	alr1450/2e-24/---	NA
11. PGT	CL1925.Contig1_All	1208	17.56	106.45	2.59981	0	0	Up	gi|75162373|sp|Q8W405.1|PGT1_LITER/9.26441e-174/RecName: Full=4-hydroxybenzoate geranyltransferase 1; AltName: Full=PHB geranyltransferase 1; Short=LePGT1 [Lithospermum erythrorhizon] &gt;gi|18389306|dbj|BAB84122.1| PGT-1 [Lithospermum erythrorhizon]	gi|18389305|dbj|AB055078.1|/0.0/Lithospermum erythrorhizon lepgt-1 mRNA, complete cds	sp|Q8W405|PGT1_LITER/1e-175/4-hydroxybenzoate geranyltransferase 1 OS=Lithospermum erythrorhizon GN=PGT-1 PE=1 SV=1	PTHR11048:SF7/4.3E-73/--	sot:102595300/4e-107/4-hydroxybenzoate polyprenyltransferase, mitochondrial-like; K06125 4-hydroxybenzoate polyprenyltransferase [EC:2.5.1.39]	BMEI1518/1e-53/---	NA
	CL1925.Contig2_All	1254	3.1	192.58	5.95705	0	0	Up	gi|158957517|gb|ABD59796.2|/3.07566e-144/geranyl diphosphate:4-hydroxybenzoate geranyltransferase [Arnebia euchroma]	gi|158957516|gb|DQ397513.2|/5e-71/Arnebia euchroma geranyl diphosphate:4-hydroxybenzoate geranyltransferase mRNA, complete cds	sp|Q8W404|PGT2_LITER/3e-144/4-hydroxybenzoate geranyltransferase 2 OS=Lithospermum erythrorhizon GN=PGT-2 PE=1 SV=1	PTHR11048:SF7/1.9E-134/--	sot:102595300/7e-110/4-hydroxybenzoate polyprenyltransferase, mitochondrial-like; K06125 4-hydroxybenzoate polyprenyltransferase [EC:2.5.1.39]	mll7442/2e-58/---	NA
	CL1925.Contig4_All	2276	2.95	79.05	4.74398	0	0	Up	gi|158957517|gb|ABD59796.2|/1.61612e-142/geranyl diphosphate:4-hydroxybenzoate geranyltransferase [Arnebia euchroma]	gi|158957516|gb|DQ397513.2|/3e-80/Arnebia euchroma geranyl diphosphate:4-hydroxybenzoate geranyltransferase mRNA, complete cds	sp|Q8W404|PGT2_LITER/2e-141/4-hydroxybenzoate geranyltransferase 2 OS=Lithospermum erythrorhizon GN=PGT-2 PE=1 SV=1	PTHR11048/6.7E-138/--	sot:102595300/5e-110/4-hydroxybenzoate polyprenyltransferase, mitochondrial-like; K06125 4-hydroxybenzoate polyprenyltransferase [EC:2.5.1.39]	mll7442/6e-58/---	NA
	CL1925.Contig6_All	1362	1.6	401.07	7.96964	0	0	Up	gi|75162372|sp|Q8W404.1|PGT2_LITER/2.52174e-179/RecName: Full=4-hydroxybenzoate geranyltransferase 2; AltName: Full=PHB geranyltransferase 2.; Short=LePGT2 [Lithospermum erythrorhizon] &gt;gi|18389308|dbj|BAB84123.1| PGT-2 [Lithospermum erythrorhizon]	gi|18389307|dbj|AB055079.1|/0.0/Lithospermum erythrorhizon lepgt-2 mRNA, complete cds	sp|Q8W404|PGT2_LITER/0.0/4-hydroxybenzoate geranyltransferase 2 OS=Lithospermum erythrorhizon GN=PGT-2 PE=1 SV=1	PTHR11048/8.3E-139/--	sot:102595300/3e-111/4-hydroxybenzoate polyprenyltransferase, mitochondrial-like; K06125 4-hydroxybenzoate polyprenyltransferase [EC:2.5.1.39]	BMEI1518/2e-59/---	NA
	CL1925.Contig7_All	1173	1.25	72.51	5.85818	0	0	Up	gi|158957517|gb|ABD59796.2|/4.4901e-134/geranyl diphosphate:4-hydroxybenzoate geranyltransferase [Arnebia euchroma]	gi|470125242|ref|XM_004298566.1|/1e-19/PREDICTED: Fragaria vesca subsp. vesca 4-hydroxybenzoate polyprenyltransferase, mitochondrial-like (LOC101292017), mRNA	sp|Q8W404|PGT2_LITER/1e-135/4-hydroxybenzoate geranyltransferase 2 OS=Lithospermum erythrorhizon GN=PGT-2 PE=1 SV=1	PTHR11048:SF7/6.1E-137/--	sot:102595300/8e-111/4-hydroxybenzoate polyprenyltransferase, mitochondrial-like; K06125 4-hydroxybenzoate polyprenyltransferase [EC:2.5.1.39]	SPAC56F8.04c/4e-60/---	NA
	CL5514.Contig2_All	433	0.65	1.9	1.54749	0.0258856	0.0500339	Equal	gi|645228539|ref|XP_008221044.1|/1.86157e-17/PREDICTED: 4-hydroxybenzoate geranyltransferase 2-like [Prunus mume]	NA	sp|Q8W404|PGT2_LITER/1e-14/4-hydroxybenzoate geranyltransferase 2 OS=Lithospermum erythrorhizon GN=PGT-2 PE=1 SV=1	NA	pmum:103321067/3e-18/4-hydroxybenzoate geranyltransferase 2-like; K06125 4-hydroxybenzoate polyprenyltransferase [EC:2.5.1.39]	NA	NA
	CL703.Contig1_All	1610	3.97	3.34	-0.249291	0.190838	0.27829	Equal	gi|661883971|emb|CDP12395.1|/3.28779e-144/unnamed protein product [Coffea canephora]	gi|225423768|ref|XM_002279447.1|/3e-48/PREDICTED: Vitis vinifera 4-hydroxybenzoate polyprenyltransferase, mitochondrial-like (LOC100247403), mRNA	sp|Q93YP7|4HPT_ARATH/1e-130/4-hydroxybenzoate polyprenyltransferase, mitochondrial OS=Arabidopsis thaliana GN=PPT1 PE=2 SV=1	PTHR11048/1.5E-161/--	pxb:103959032/1e-143/4-hydroxybenzoate polyprenyltransferase, mitochondrial-like; K06125 4-hydroxybenzoate polyprenyltransferase [EC:2.5.1.39]	mll7442/6e-68/---	NA
	CL703.Contig2_All	991	0.63	0.95	0.592576	0.231718	0.319694	Equal	gi|645228537|ref|XP_008221043.1|/2.72537e-70/PREDICTED: 4-hydroxybenzoate polyprenyltransferase, mitochondrial-like isoform X2 [Prunus mume]	gi|225423768|ref|XM_002279447.1|/6e-30/PREDICTED: Vitis vinifera 4-hydroxybenzoate polyprenyltransferase, mitochondrial-like (LOC100247403), mRNA	sp|Q93YP7|4HPT_ARATH/1e-61/4-hydroxybenzoate polyprenyltransferase, mitochondrial OS=Arabidopsis thaliana GN=PPT1 PE=2 SV=1	PF01040/1.5E-11/UbiA prenyltransferase family	tcc:TCM_007750/5e-71/4-hydroxybenzoate polyprenyltransferase; K06125 4-hydroxybenzoate polyprenyltransferase [EC:2.5.1.39]	mll7442/2e-27/---	NA
	CL703.Contig3_All	1626	1.43	4.5	1.65391	2.65486e-14	1.3724e-13	Up	gi|697169179|ref|XP_009593481.1|/1.82682e-150/PREDICTED: 4-hydroxybenzoate geranyltransferase 2 [Nicotiana tomentosiformis] &gt;gi|697169181|ref|XP_009593482.1| PREDICTED: 4-hydroxybenzoate geranyltransferase 2 [Nicotiana tomentosiformis] &gt;gi|697169183|ref|XP_009593483.1| PREDICTED: 4-hydroxybenzoate geranyltransferase 2 [Nicotiana tomentosiformis]	gi|225423768|ref|XM_002279447.1|/3e-48/PREDICTED: Vitis vinifera 4-hydroxybenzoate polyprenyltransferase, mitochondrial-like (LOC100247403), mRNA	sp|Q93YP7|4HPT_ARATH/6e-132/4-hydroxybenzoate polyprenyltransferase, mitochondrial OS=Arabidopsis thaliana GN=PPT1 PE=2 SV=1	PS00943/-/UbiA prenyltransferase family signature.	sot:102595300/7e-149/4-hydroxybenzoate polyprenyltransferase, mitochondrial-like; K06125 4-hydroxybenzoate polyprenyltransferase [EC:2.5.1.39]	mll7442/6e-68/---	NA
	CL703.Contig4_All	1267	4.49	7.59	0.757384	2.92388e-06	9.60195e-06	Equal	gi|694387813|ref|XP_009369642.1|/2.50002e-101/PREDICTED: 4-hydroxybenzoate polyprenyltransferase, mitochondrial-like [Pyrus x bretschneideri] &gt;gi|694387816|ref|XP_009369643.1| PREDICTED: 4-hydroxybenzoate polyprenyltransferase, mitochondrial-like [Pyrus x bretschneideri]	gi|225423768|ref|XM_002279447.1|/3e-48/PREDICTED: Vitis vinifera 4-hydroxybenzoate polyprenyltransferase, mitochondrial-like (LOC100247403), mRNA	sp|Q93YP7|4HPT_ARATH/4e-90/4-hydroxybenzoate polyprenyltransferase, mitochondrial OS=Arabidopsis thaliana GN=PPT1 PE=2 SV=1	PTHR11048:SF7/6.0E-112/--	pxb:103959032/4e-102/4-hydroxybenzoate polyprenyltransferase, mitochondrial-like; K06125 4-hydroxybenzoate polyprenyltransferase [EC:2.5.1.39]	mll7442/3e-44/---	NA
	CL8958.Contig2_All	3046	6.28	95.72	3.92998	0	0	Up	gi|158957517|gb|ABD59796.2|/1.78584e-131/geranyl diphosphate:4-hydroxybenzoate geranyltransferase [Arnebia euchroma]	gi|158427469|gb|EU185333.1|/1e-70/Fragaria x ananassa chloroplast fructose-1,6-bisphosphatase I mRNA, complete cds; nuclear gene for chloroplast product	sp|Q8W404|PGT2_LITER/1e-132/4-hydroxybenzoate geranyltransferase 2 OS=Lithospermum erythrorhizon GN=PGT-2 PE=1 SV=1	PS00943/-/UbiA prenyltransferase family signature.	sot:102595300/7e-113/4-hydroxybenzoate polyprenyltransferase, mitochondrial-like; K06125 4-hydroxybenzoate polyprenyltransferase [EC:2.5.1.39]	YNR041c/1e-59/---	NA
	Unigene10084_All	603	0.62	210.33	8.40617	0	0	Up	gi|158957517|gb|ABD59796.2|/1.25437e-63/geranyl diphosphate:4-hydroxybenzoate geranyltransferase [Arnebia euchroma]	gi|18389307|dbj|AB055079.1|/5e-14/Lithospermum erythrorhizon lepgt-2 mRNA, complete cds	sp|Q8W404|PGT2_LITER/6e-65/4-hydroxybenzoate geranyltransferase 2 OS=Lithospermum erythrorhizon GN=PGT-2 PE=1 SV=1	PS00943/-/UbiA prenyltransferase family signature.	sot:102595300/8e-52/4-hydroxybenzoate polyprenyltransferase, mitochondrial-like; K06125 4-hydroxybenzoate polyprenyltransferase [EC:2.5.1.39]	YNR041c/3e-32/---	NA
	Unigene10989_All	1450	9.78	262.52	4.74645	0	0	Up	gi|75162373|sp|Q8W405.1|PGT1_LITER/2.03965e-174/RecName: Full=4-hydroxybenzoate geranyltransferase 1; AltName: Full=PHB geranyltransferase 1; Short=LePGT1 [Lithospermum erythrorhizon] &gt;gi|18389306|dbj|BAB84122.1| PGT-1 [Lithospermum erythrorhizon]	gi|18389305|dbj|AB055078.1|/0.0/Lithospermum erythrorhizon lepgt-1 mRNA, complete cds	sp|Q8W405|PGT1_LITER/3e-176/4-hydroxybenzoate geranyltransferase 1 OS=Lithospermum erythrorhizon GN=PGT-1 PE=1 SV=1	PTHR11048/2.7E-134/--	sot:102595300/2e-110/4-hydroxybenzoate polyprenyltransferase, mitochondrial-like; K06125 4-hydroxybenzoate polyprenyltransferase [EC:2.5.1.39]	mll7442/5e-59/---	NA
	Unigene11031_All	1504	6.69	190.65	4.83278	0	0	Up	gi|75162372|sp|Q8W404.1|PGT2_LITER/3.88301e-176/RecName: Full=4-hydroxybenzoate geranyltransferase 2; AltName: Full=PHB geranyltransferase 2.; Short=LePGT2 [Lithospermum erythrorhizon] &gt;gi|18389308|dbj|BAB84123.1| PGT-2 [Lithospermum erythrorhizon]	gi|18389307|dbj|AB055079.1|/0.0/Lithospermum erythrorhizon lepgt-2 mRNA, complete cds	sp|Q8W404|PGT2_LITER/5e-178/4-hydroxybenzoate geranyltransferase 2 OS=Lithospermum erythrorhizon GN=PGT-2 PE=1 SV=1	PS00943/-/UbiA prenyltransferase family signature.	sot:102595300/7e-111/4-hydroxybenzoate polyprenyltransferase, mitochondrial-like; K06125 4-hydroxybenzoate polyprenyltransferase [EC:2.5.1.39]	BMEI1518/2e-58/---	NA
	Unigene14544_All	1317	6.47	268.11	5.37292	0	0	Up	gi|158957517|gb|ABD59796.2|/5.60144e-152/geranyl diphosphate:4-hydroxybenzoate geranyltransferase [Arnebia euchroma]	gi|158957516|gb|DQ397513.2|/4e-78/Arnebia euchroma geranyl diphosphate:4-hydroxybenzoate geranyltransferase mRNA, complete cds	sp|Q8W405|PGT1_LITER/1e-153/4-hydroxybenzoate geranyltransferase 1 OS=Lithospermum erythrorhizon GN=PGT-1 PE=1 SV=1	PTHR11048/7.1E-132/--	sot:102595300/1e-104/4-hydroxybenzoate polyprenyltransferase, mitochondrial-like; K06125 4-hydroxybenzoate polyprenyltransferase [EC:2.5.1.39]	mll7442/6e-58/---	NA
	Unigene18890_All	553	1.16	0.7	-0.728698	0.28477	0.375969	Equal	gi|697169179|ref|XP_009593481.1|/1.07682e-28/PREDICTED: 4-hydroxybenzoate geranyltransferase 2 [Nicotiana tomentosiformis] &gt;gi|697169181|ref|XP_009593482.1| PREDICTED: 4-hydroxybenzoate geranyltransferase 2 [Nicotiana tomentosiformis] &gt;gi|697169183|ref|XP_009593483.1| PREDICTED: 4-hydroxybenzoate geranyltransferase 2 [Nicotiana tomentosiformis]	gi|449508408|ref|XM_004163257.1|/1e-14/PREDICTED: Cucumis sativus 4-hydroxybenzoate polyprenyltransferase, mitochondrial-like (LOC101222189), mRNA	sp|Q93YP7|4HPT_ARATH/7e-22/4-hydroxybenzoate polyprenyltransferase, mitochondrial OS=Arabidopsis thaliana GN=PPT1 PE=2 SV=1	PTHR11048/1.1E-25/--	sot:102595300/4e-28/4-hydroxybenzoate polyprenyltransferase, mitochondrial-like; K06125 4-hydroxybenzoate polyprenyltransferase [EC:2.5.1.39]	AGc1159/3e-09/---	NA
	Unigene28285_All	1070	7.65	146.33	4.25762	0	0	Up	gi|158957517|gb|ABD59796.2|/8.42963e-137/geranyl diphosphate:4-hydroxybenzoate geranyltransferase [Arnebia euchroma]	gi|18389307|dbj|AB055079.1|/9e-17/Lithospermum erythrorhizon lepgt-2 mRNA, complete cds	sp|Q8W404|PGT2_LITER/6e-137/4-hydroxybenzoate geranyltransferase 2 OS=Lithospermum erythrorhizon GN=PGT-2 PE=1 SV=1	PTHR11048:SF7/5.8E-138/--	sot:102595300/4e-107/4-hydroxybenzoate polyprenyltransferase, mitochondrial-like; K06125 4-hydroxybenzoate polyprenyltransferase [EC:2.5.1.39]	mll7442/3e-59/---	NA
	Unigene30672_All	1182	4.45	0.12	-5.2127	8.61832e-30	7.07035e-29	Down	gi|75162372|sp|Q8W404.1|PGT2_LITER/6.35788e-112/RecName: Full=4-hydroxybenzoate geranyltransferase 2; AltName: Full=PHB geranyltransferase 2.; Short=LePGT2 [Lithospermum erythrorhizon] &gt;gi|18389308|dbj|BAB84123.1| PGT-2 [Lithospermum erythrorhizon]	gi|18389305|dbj|AB055078.1|/6e-09/Lithospermum erythrorhizon lepgt-1 mRNA, complete cds	sp|Q8W404|PGT2_LITER/9e-114/4-hydroxybenzoate geranyltransferase 2 OS=Lithospermum erythrorhizon GN=PGT-2 PE=1 SV=1	PTHR11048:SF7/1.5E-117/--	pxb:103930717/5e-99/4-hydroxybenzoate geranyltransferase 2-like; K06125 4-hydroxybenzoate polyprenyltransferase [EC:2.5.1.39]	mll7442/5e-55/---	NA
	Unigene40637_All	285	0.01	0.8	6.32193	0.0741306	0.126041	Equal	gi|685259822|ref|XP_009137292.1|/5.02964e-18/PREDICTED: 4-hydroxybenzoate polyprenyltransferase, mitochondrial-like [Brassica rapa]	NA	sp|Q93YP7|4HPT_ARATH/6e-19/4-hydroxybenzoate polyprenyltransferase, mitochondrial OS=Arabidopsis thaliana GN=PPT1 PE=2 SV=1	PTHR11048/5.3E-20/--	brp:103861340/8e-19/4-hydroxybenzoate polyprenyltransferase, mitochondrial-like; K06125 4-hydroxybenzoate polyprenyltransferase [EC:2.5.1.39]	mll7442/5e-07/---	NA
	Unigene7932_All	678	0.63	2.57	2.02834	4.17008e-05	0.00012336	Up	gi|697169179|ref|XP_009593481.1|/1.22051e-42/PREDICTED: 4-hydroxybenzoate geranyltransferase 2 [Nicotiana tomentosiformis] &gt;gi|697169181|ref|XP_009593482.1| PREDICTED: 4-hydroxybenzoate geranyltransferase 2 [Nicotiana tomentosiformis] &gt;gi|697169183|ref|XP_009593483.1| PREDICTED: 4-hydroxybenzoate geranyltransferase 2 [Nicotiana tomentosiformis]	gi|449508408|ref|XM_004163257.1|/1e-14/PREDICTED: Cucumis sativus 4-hydroxybenzoate polyprenyltransferase, mitochondrial-like (LOC101222189), mRNA	sp|Q93YP7|4HPT_ARATH/2e-35/4-hydroxybenzoate polyprenyltransferase, mitochondrial OS=Arabidopsis thaliana GN=PPT1 PE=2 SV=1	PF01040/6.9E-6/UbiA prenyltransferase family	sot:102595300/4e-42/4-hydroxybenzoate polyprenyltransferase, mitochondrial-like; K06125 4-hydroxybenzoate polyprenyltransferase [EC:2.5.1.39]	YNR041c/9e-18/---	NA
12. G10H	CL2498.Contig1_All	1652	6.95	8.76	0.333918	0.00520654	0.0118096	Equal	gi|550826665|gb|AGX93051.1|/5.20095e-177/geraniol 10-hydroxylase-like protein [Cinchona calisaya]	gi|449519807|ref|XM_004166878.1|/2e-09/PREDICTED: Cucumis sativus geraniol 8-hydroxylase-like (LOC101226470), mRNA	sp|Q8VWZ7|C76B6_CATRO/2e-175/geraniol 8-hydroxylase OS=Catharanthus roseus GN=CYP76B6 PE=1 SV=1	PR00385/3.91E-9/P450 superfamily signature	osa:4348172/8e-116/Os10g0166600; K00517	alr1450/5e-26/---	biological_process:GO:0016099//monoterpenoid biosynthetic process;cellular_component:GO:0005783//endoplasmic reticulum;GO:0044425//membrane part;molecular_function:GO:0016709//oxidoreductase activity, acting on paired donors, with incorporation or reduction of molecular oxygen, NAD(P)H as one donor, and incorporation of one atom of oxygen;GO:0046872//metal ion binding;
	CL2498.Contig2_All	1211	0.46	0.94	1.03103	0.0478514	0.0875064	Equal	gi|550826667|gb|AGX93052.1|/2.06167e-97/geraniol 10-hydroxylase-like protein [Amsonia hubrichtii]	gi|550826672|gb|KF415108.1|/1e-06/Vinca minor geraniol 10-hydroxylase-like protein mRNA, complete cds	sp|D1MI46|C76BA_SWEMU/1e-98/geraniol 8-hydroxylase OS=Swertia mussotii GN=CYP76B10 PE=1 SV=1	PR00463/8.3E-6/E-class P450 group I signature	osa:4348172/6e-56/Os10g0166600; K00517	NA	biological_process:GO:0016099//monoterpenoid biosynthetic process;cellular_component:GO:0005783//endoplasmic reticulum;GO:0044425//membrane part;molecular_function:GO:0016709//oxidoreductase activity, acting on paired donors, with incorporation or reduction of molecular oxygen, NAD(P)H as one donor, and incorporation of one atom of oxygen;GO:0046872//metal ion binding;
	CL2498.Contig3_All	1900	2.37	20.64	3.12248	2.4078e-148	6.56453e-147	Up	gi|550826665|gb|AGX93051.1|/3.49404e-180/geraniol 10-hydroxylase-like protein [Cinchona calisaya]	gi|208611507|gb|AC232774.1|/3e-12/Solanum lycopersicum chromosome 2 clone C02SLe0056J10, complete sequence	sp|Q8VWZ7|C76B6_CATRO/3e-179/geraniol 8-hydroxylase OS=Catharanthus roseus GN=CYP76B6 PE=1 SV=1	PS00086/-/Cytochrome P450 cysteine heme-iron ligand signature.	osa:4348172/9e-113/Os10g0166600; K00517	alr1450/4e-27/---	NA
	CL2572.Contig1_All	1805	2.21	319.66	7.17635	0	0	Up	gi|403399733|sp|D1MI46.1|C76BA_SWEMU/7.12891e-159/RecName: Full=geraniol 8-hydroxylase; AltName: Full=Cytochrome P450 76B10; AltName: Full=geraniol 10-hydroxylase; Short=SmG10H [Swertia mussotii] &gt;gi|269838629|gb|ACZ48680.1| geraniol 10-hydroxylase [Swertia mussotii]	gi|357491108|ref|XM_003615794.1|/2e-06/Medicago truncatula Cytochrome P450 71B37 (MTR_5g072980) mRNA, complete cds	sp|D1MI46|C76BA_SWEMU/9e-161/geraniol 8-hydroxylase OS=Swertia mussotii GN=CYP76B10 PE=1 SV=1	PF00067/3.5E-100/Cytochrome P450	osa:4348172/4e-97/Os10g0166600; K00517	BH0579/7e-26/---	biological_process:GO:0016099//monoterpenoid biosynthetic process;cellular_component:GO:0005783//endoplasmic reticulum;GO:0044425//membrane part;molecular_function:GO:0016709//oxidoreductase activity, acting on paired donors, with incorporation or reduction of molecular oxygen, NAD(P)H as one donor, and incorporation of one atom of oxygen;GO:0046872//metal ion binding;
	CL2572.Contig2_All	1765	3.89	77.73	4.32063	0	0	Up	gi|403399733|sp|D1MI46.1|C76BA_SWEMU/2.63325e-158/RecName: Full=geraniol 8-hydroxylase; AltName: Full=Cytochrome P450 76B10; AltName: Full=geraniol 10-hydroxylase; Short=SmG10H [Swertia mussotii] &gt;gi|269838629|gb|ACZ48680.1| geraniol 10-hydroxylase [Swertia mussotii]	gi|357491108|ref|XM_003615794.1|/2e-06/Medicago truncatula Cytochrome P450 71B37 (MTR_5g072980) mRNA, complete cds	sp|D1MI46|C76BA_SWEMU/3e-160/geraniol 8-hydroxylase OS=Swertia mussotii GN=CYP76B10 PE=1 SV=1	PR00463/1.8E-45/E-class P450 group I signature	osa:4348172/2e-97/Os10g0166600; K00517	BH0579/1e-25/---	biological_process:GO:0016099//monoterpenoid biosynthetic process;cellular_component:GO:0005783//endoplasmic reticulum;GO:0044425//membrane part;molecular_function:GO:0016709//oxidoreductase activity, acting on paired donors, with incorporation or reduction of molecular oxygen, NAD(P)H as one donor, and incorporation of one atom of oxygen;GO:0046872//metal ion binding;
	CL4697.Contig1_All	1904	4.95	18.73	1.91985	4.4541e-78	7.35188e-77	Up	gi|723802016|dbj|BAP90522.1|/5.24382e-168/geraniol 10-hydroxylase [Ophiorrhiza pumila]	gi|170763593|gb|AC215367.2|/7e-16/Solanum lycopersicum chromosome 2 clone C02HBa0044L14, complete sequence	sp|Q8VWZ7|C76B6_CATRO/3e-169/geraniol 8-hydroxylase OS=Catharanthus roseus GN=CYP76B6 PE=1 SV=1	PS00086/-/Cytochrome P450 cysteine heme-iron ligand signature.	osa:4348172/6e-109/Os10g0166600; K00517	alr1450/2e-21/---	biological_process:GO:0016099//monoterpenoid biosynthetic process;cellular_component:GO:0005783//endoplasmic reticulum;GO:0044425//membrane part;molecular_function:GO:0016709//oxidoreductase activity, acting on paired donors, with incorporation or reduction of molecular oxygen, NAD(P)H as one donor, and incorporation of one atom of oxygen;GO:0046872//metal ion binding;
	CL4697.Contig2_All	1048	0.01	8.86	9.79116	5.93638e-58	7.86794e-57	Up	gi|723802016|dbj|BAP90522.1|/1.62005e-76/geraniol 10-hydroxylase [Ophiorrhiza pumila]	gi|170763593|gb|AC215367.2|/4e-16/Solanum lycopersicum chromosome 2 clone C02HBa0044L14, complete sequence	sp|Q8VWZ7|C76B6_CATRO/3e-76/geraniol 8-hydroxylase OS=Catharanthus roseus GN=CYP76B6 PE=1 SV=1	PR00385/1.1E-9/P450 superfamily signature	mtr:MTR_3g025230/3e-61/Flavonoid 3'-hydroxylase; K05280 flavonoid 3'-monooxygenase [EC:1.14.13.21]	all1361/4e-20/---	NA
	CL4697.Contig3_All	1827	0.01	0.15	3.90689	0.019842	0.0398151	Equal	gi|723802016|dbj|BAP90522.1|/2.10499e-166/geraniol 10-hydroxylase [Ophiorrhiza pumila]	gi|170763593|gb|AC215367.2|/6e-16/Solanum lycopersicum chromosome 2 clone C02HBa0044L14, complete sequence	sp|Q8VWZ7|C76B6_CATRO/1e-167/geraniol 8-hydroxylase OS=Catharanthus roseus GN=CYP76B6 PE=1 SV=1	PS00086/-/Cytochrome P450 cysteine heme-iron ligand signature.	osa:4348172/9e-110/Os10g0166600; K00517	alr1450/8e-22/---	biological_process:GO:0016099//monoterpenoid biosynthetic process;cellular_component:GO:0005783//endoplasmic reticulum;GO:0044425//membrane part;molecular_function:GO:0016709//oxidoreductase activity, acting on paired donors, with incorporation or reduction of molecular oxygen, NAD(P)H as one donor, and incorporation of one atom of oxygen;GO:0046872//metal ion binding;
	CL4697.Contig4_All	1083	0.05	12	7.90689	5.34374e-79	8.90473e-78	Up	gi|550826665|gb|AGX93051.1|/6.82954e-118/geraniol 10-hydroxylase-like protein [Cinchona calisaya]	gi|502144143|ref|XM_004505536.1|/1e-06/PREDICTED: Cicer arietinum geraniol 8-hydroxylase-like (LOC101514489), mRNA	sp|Q8VWZ7|C76B6_CATRO/7e-117/geraniol 8-hydroxylase OS=Catharanthus roseus GN=CYP76B6 PE=1 SV=1	PF00067/1.4E-61/Cytochrome P450	osa:4348172/4e-75/Os10g0166600; K00517	BS_yetO_1/2e-10/---	NA
	Unigene12133_All	1892	2.84	3.61	0.346108	0.0495048	0.0903064	Equal	gi|702325083|ref|XP_010053414.1|/0/PREDICTED: 7-ethoxycoumarin O-deethylase-like [Eucalyptus grandis] &gt;gi|629112747|gb|KCW77707.1| hypothetical protein EUGRSUZ_D02011 [Eucalyptus grandis]	gi|470129633|ref|XM_004300666.1|/1e-11/PREDICTED: Fragaria vesca subsp. vesca flavonoid 3'-monooxygenase-like (LOC101309453), mRNA	sp|D1MI46|C76BA_SWEMU/2e-102/geraniol 8-hydroxylase OS=Swertia mussotii GN=CYP76B10 PE=1 SV=1	PS00086/-/Cytochrome P450 cysteine heme-iron ligand signature.	egr:104440726/1e-132/flavonoid 3'-monooxygenase-like; K14985 26-hydroxylase [EC:1.14.-.-]	alr4766/5e-24/---	NA
	Unigene12195_All	1705	2.71	6.24	1.20325	4.53842e-13	2.22273e-12	Up	gi|723802016|dbj|BAP90522.1|/3.15428e-177/geraniol 10-hydroxylase [Ophiorrhiza pumila]	gi|269838628|gb|GU168041.1|/3e-24/Swertia mussotii geraniol 10-hydroxylase (g10h) mRNA, complete cds	sp|Q8VWZ7|C76B6_CATRO/4e-179/geraniol 8-hydroxylase OS=Catharanthus roseus GN=CYP76B6 PE=1 SV=1	PS00086/-/Cytochrome P450 cysteine heme-iron ligand signature.	osa:4348172/4e-111/Os10g0166600; K00517	BH0579/6e-29/---	biological_process:GO:0016099//monoterpenoid biosynthetic process;cellular_component:GO:0005783//endoplasmic reticulum;GO:0044425//membrane part;molecular_function:GO:0016709//oxidoreductase activity, acting on paired donors, with incorporation or reduction of molecular oxygen, NAD(P)H as one donor, and incorporation of one atom of oxygen;GO:0046872//metal ion binding;
	Unigene14793_All	1889	1.36	3.81	1.48618	2.89146e-12	1.36828e-11	Up	gi|698553710|ref|XP_009770013.1|/2.26219e-155/PREDICTED: geraniol 8-hydroxylase-like [Nicotiana sylvestris]	NA	sp|O81973|C93A3_SOYBN/9e-85/Cytochrome P450 93A3 OS=Glycine max GN=CYP93A3 PE=2 SV=1	PF00067/6.6E-101/Cytochrome P450	egr:104440726/3e-130/flavonoid 3'-monooxygenase-like; K14985 26-hydroxylase [EC:1.14.-.-]	alr1450/4e-28/---	NA
	Unigene3018_All	1872	114.65	737.31	2.68503	0	0	Up	gi|550826667|gb|AGX93052.1|/0/geraniol 10-hydroxylase-like protein [Amsonia hubrichtii]	gi|502096017|ref|XM_004490542.1|/2e-06/PREDICTED: Cicer arietinum uncharacterized LOC101502297 (LOC101502297), mRNA	sp|Q8VWZ7|C76B6_CATRO/0.0/geraniol 8-hydroxylase OS=Catharanthus roseus GN=CYP76B6 PE=1 SV=1	PR00385/5.79E-9/P450 superfamily signature	osa:4348172/1e-112/Os10g0166600; K00517	BH0579/6e-32/---	biological_process:GO:0016099//monoterpenoid biosynthetic process;GO:0055114//oxidation-reduction process;cellular_component:GO:0016021//integral component of membrane;GO:0005789//endoplasmic reticulum membrane;molecular_function:GO:0016709//oxidoreductase activity, acting on paired donors, with incorporation or reduction of molecular oxygen, NAD(P)H as one donor, and incorporation of one atom of…
	Unigene33827_All	2028	72.72	0.24	-8.24317	0	0	Down	gi|550826667|gb|AGX93052.1|/2.54212e-176/geraniol 10-hydroxylase-like protein [Amsonia hubrichtii]	gi|270156569|gb|GU181286.1|/7e-10/Vinca major flavonoid 3',5'-hydroxylase (FH2) gene, complete cds	sp|Q8VWZ7|C76B6_CATRO/5e-173/geraniol 8-hydroxylase OS=Catharanthus roseus GN=CYP76B6 PE=1 SV=1	PF00067/3.7E-110/Cytochrome P450	osa:4348172/7e-104/Os10g0166600; K00517	BH0579/2e-33/---	NA
	Unigene35845_All	1773	0.03	14.35	8.90187	5.57406e-160	1.63032e-158	Up	gi|550826667|gb|AGX93052.1|/0/geraniol 10-hydroxylase-like protein [Amsonia hubrichtii]	gi|208611507|gb|AC232774.1|/9e-06/Solanum lycopersicum chromosome 2 clone C02SLe0056J10, complete sequence	sp|Q8VWZ7|C76B6_CATRO/0.0/geraniol 8-hydroxylase OS=Catharanthus roseus GN=CYP76B6 PE=1 SV=1	PS00086/-/Cytochrome P450 cysteine heme-iron ligand signature.	osa:4348172/6e-112/Os10g0166600; K00517	BH0579/1e-27/---	NA
	Unigene35937_All	246	0.01	0.24	4.58496	0.535324	0.618595	Equal	gi|565400916|ref|XP_006365963.1|/1.36856e-15/PREDICTED: geraniol 8-hydroxylase-like [Solanum tuberosum]	NA	sp|P49264|C71B1_THLAR/1e-14/Cytochrome P450 71B1 OS=Thlaspi arvense GN=CYP71B1 PE=2 SV=1	PTHR24300/8.9E-24/--	ath:AT5G25130/3e-13/CYP71B12; cytochrome P450 71B12; K00517	NA	NA
	Unigene39607_All	1125	0.31	2.68	3.11189	2.8796e-12	1.36293e-11	Up	gi|723802016|dbj|BAP90522.1|/4.26405e-78/geraniol 10-hydroxylase [Ophiorrhiza pumila]	gi|170763593|gb|AC215367.2|/4e-16/Solanum lycopersicum chromosome 2 clone C02HBa0044L14, complete sequence	sp|Q8VWZ7|C76B6_CATRO/7e-78/geraniol 8-hydroxylase OS=Catharanthus roseus GN=CYP76B6 PE=1 SV=1	PR00385/1.1E-9/P450 superfamily signature	mtr:MTR_3g025230/2e-59/Flavonoid 3'-hydroxylase; K05280 flavonoid 3'-monooxygenase [EC:1.14.13.21]	alr1450/3e-19/---	NA
	Unigene43097_All	994	0.01	0.94	6.55459	1.95296e-06	6.48984e-06	Up	gi|661886486|emb|CDP09850.1|/1.12866e-66/unnamed protein product [Coffea canephora]	NA	sp|D1MI46|C76BA_SWEMU/2e-47/geraniol 8-hydroxylase OS=Swertia mussotii GN=CYP76B10 PE=1 SV=1	PF00067/6.1E-19/Cytochrome P450	osa:4348172/5e-46/Os10g0166600; K00517	NA	NA
	Unigene5017_All	1935	70.11	1.55	-5.49928	0	0	Down	gi|723802016|dbj|BAP90522.1|/7.44708e-178/geraniol 10-hydroxylase [Ophiorrhiza pumila]	NA	sp|D1MI46|C76BA_SWEMU/1e-175/geraniol 8-hydroxylase OS=Swertia mussotii GN=CYP76B10 PE=1 SV=1	PTHR24298:SF49/5.1E-223/--	osa:4348172/2e-115/Os10g0166600; K00517	BH0579/1e-29/---	NA

## Sheet: Supplementary Table S4.2
Supplementary Table S4.2. Unigene involved in shikonin biosynthesis in Arnebia euchroma.
Gene famlies	Unigene IDs	Length (bp)	AeGL FPKM	AeRR FPKM	Log2(AeRR/AeGL)	p-Value	FDR	Up/Down	NR	NT	SwissProt	InterPro	KEGG	COG	GO
1. AACT	CL1672.Contig1_All	691	20.41	27.63	0.436959	0.0299584	0.0724005	Equal	gi|604343961|gb|EYU42778.1|/4.91113e-95/hypothetical protein MIMGU_mgv1a007511mg [Erythranthe guttata]	gi|91974439|gb|DQ395086.1|/1e-157/Arnebia euchroma acetoacetyl-coenzyme A thiolase mRNA, complete cds	sp|Q8S4Y1|THIC1_ARATH/3e-92/Acetyl-CoA acetyltransferase, cytosolic 1 OS=Arabidopsis thaliana GN=AAT1 PE=2 SV=1	PF00108/1.3E-68/Thiolase, N-terminal domain	egr:104456583/9e-94/acetyl-CoA acetyltransferase, cytosolic 1-like; K00626 acetyl-CoA C-acetyltransferase [EC:2.3.1.9]	SPBC215.09c/1e-58/---	NA
	CL1672.Contig2_All	857	0.67	9.05	3.75568	1.27547e-16	1.11245e-15	Up	gi|643718851|gb|KDP29950.1|/1.04257e-08/hypothetical protein JCGZ_18519 [Jatropha curcas]	gi|91974439|gb|DQ395086.1|/6e-36/Arnebia euchroma acetoacetyl-coenzyme A thiolase mRNA, complete cds	sp|Q8S4Y1|THIC1_ARATH/4e-10/Acetyl-CoA acetyltransferase, cytosolic 1 OS=Arabidopsis thaliana GN=AAT1 PE=2 SV=1	NA	jcu:105641535/2e-09/acetyl-CoA acetyltransferase, cytosolic 1; K00626 acetyl-CoA C-acetyltransferase [EC:2.3.1.9]	NA	NA
	CL1672.Contig3_All	1703	12.82	18.37	0.518955	5.49626e-05	0.000221494	Equal	gi|604343960|gb|EYU42777.1|/0/hypothetical protein MIMGU_mgv1a007511mg [Erythranthe guttata]	gi|91974439|gb|DQ395086.1|/0.0/Arnebia euchroma acetoacetyl-coenzyme A thiolase mRNA, complete cds	sp|Q8S4Y1|THIC1_ARATH/0.0/Acetyl-CoA acetyltransferase, cytosolic 1 OS=Arabidopsis thaliana GN=AAT1 PE=2 SV=1	PS00737/-/Thiolases signature 2.	tcc:TCM_002426/0.0/Acetoacetyl-CoA thiolase 2 isoform 1; K00626 acetyl-CoA C-acetyltransferase [EC:2.3.1.9]	SPBC215.09c/1e-127/---	NA
	CL2451.Contig1_All	1542	18.47	11.14	-0.729435	1.59192e-08	8.96402e-08	Equal	gi|91974440|gb|ABD57973.1|/0/acetoacetyl-coenzyme A thiolase [Arnebia euchroma]	gi|91974439|gb|DQ395086.1|/0.0/Arnebia euchroma acetoacetyl-coenzyme A thiolase mRNA, complete cds	sp|Q9FIK7|THIC2_ARATH/0.0/Probable acetyl-CoA acetyltransferase, cytosolic 2 OS=Arabidopsis thaliana GN=At5g47720 PE=2 SV=1	PTHR18919/2.3E-222/--	sly:101256172/0.0/probable acetyl-CoA acetyltransferase, cytosolic 2; K00626 acetyl-CoA C-acetyltransferase [EC:2.3.1.9]	SPBC215.09c/2e-122/---	NA
	CL2451.Contig2_All	926	5.73	2.27	-1.33584	9.40406e-05	0.00036914	Down	gi|91974440|gb|ABD57973.1|/1.12411e-75/acetoacetyl-coenzyme A thiolase [Arnebia euchroma]	gi|91974439|gb|DQ395086.1|/0.0/Arnebia euchroma acetoacetyl-coenzyme A thiolase mRNA, complete cds	sp|Q9FIK7|THIC2_ARATH/5e-64/Probable acetyl-CoA acetyltransferase, cytosolic 2 OS=Arabidopsis thaliana GN=At5g47720 PE=2 SV=1	PTHR18919:SF63/1.1E-74/--	pda:103701964/2e-63/acetyl-CoA acetyltransferase, cytosolic 1-like; K00626 acetyl-CoA C-acetyltransferase [EC:2.3.1.9]	SPBC215.09c/3e-44/---	NA
	CL2451.Contig3_All	839	6.14	3.17	-0.953756	0.00416	0.0124846	Equal	gi|91974440|gb|ABD57973.1|/4.29335e-92/acetoacetyl-coenzyme A thiolase [Arnebia euchroma]	gi|91974439|gb|DQ395086.1|/0.0/Arnebia euchroma acetoacetyl-coenzyme A thiolase mRNA, complete cds	sp|Q9FIK7|THIC2_ARATH/5e-78/Probable acetyl-CoA acetyltransferase, cytosolic 2 OS=Arabidopsis thaliana GN=At5g47720 PE=2 SV=1	PF02803/3.4E-43/Thiolase, C-terminal domain	pop:POPTR_0006s00630g/5e-77/POPTRDRAFT_652350; truncated acetyl Co-A acetyltransferase-like family protein; K00626 acetyl-CoA C-acetyltransferase [EC:2.3.1.9]	SPBC215.09c/5e-50/---	biological_process:GO:0008152//metabolic process;molecular_function:GO:0016747//transferase activity, transferring acyl groups other than amino-acyl groups;
	Unigene17377_All	1716	41.64	325.85	2.96817	0	0	Up	gi|604343960|gb|EYU42777.1|/0/hypothetical protein MIMGU_mgv1a007511mg [Erythranthe guttata]	gi|91974439|gb|DQ395086.1|/0.0/Arnebia euchroma acetoacetyl-coenzyme A thiolase mRNA, complete cds	sp|Q8S4Y1|THIC1_ARATH/0.0/Acetyl-CoA acetyltransferase, cytosolic 1 OS=Arabidopsis thaliana GN=AAT1 PE=2 SV=1	PF02803/5.0E-44/Thiolase, C-terminal domain	jcu:105641535/0.0/acetyl-CoA acetyltransferase, cytosolic 1; K00626 acetyl-CoA C-acetyltransferase [EC:2.3.1.9]	SPBC215.09c/6e-127/---	NA
	Unigene18192_All	753	2.75	13.7	2.31667	4.57768e-13	3.40719e-12	Up	gi|388517631|gb|AFK46877.1|/3.32029e-20/unknown [Lotus japonicus]	gi|313664886|gb|FJ947159.3|/1e-15/Bacopa monnieri acetyl-CoA C-acetyltransferase mRNA, complete cds	sp|Q8S4Y1|THIC1_ARATH/2e-19/Acetyl-CoA acetyltransferase, cytosolic 1 OS=Arabidopsis thaliana GN=AAT1 PE=2 SV=1	NA	cit:102612024/4e-20/acetyl-CoA acetyltransferase, cytosolic 1-like; K00626 acetyl-CoA C-acetyltransferase [EC:2.3.1.9]	YPL028w/3e-14/---	NA
	Unigene32424_All	385	2.99	0.42	-2.83168	0.0214436	0.0542124	Equal	gi|661892314|emb|CDP04540.1|/5.01369e-26/unnamed protein product [Coffea canephora]	gi|157042744|gb|EF636812.1|/8e-21/Nicotiana langsdorffii x Nicotiana sanderae peroxisomal acetoacetyl-coenzyme A thiolase mRNA, partial cds	sp|Q8S4Y1|THIC1_ARATH/5e-26/Acetyl-CoA acetyltransferase, cytosolic 1 OS=Arabidopsis thaliana GN=AAT1 PE=2 SV=1	PF00108/1.0E-16/Thiolase, N-terminal domain	sot:102597222/2e-26/probable acetyl-CoA acetyltransferase, cytosolic 2-like; K00626 acetyl-CoA C-acetyltransferase [EC:2.3.1.9]	yqeF/1e-14/---	NA
	Unigene38622_All	1371	55.55	330	2.57061	0	0	Up	gi|604343961|gb|EYU42778.1|/6.69315e-172/hypothetical protein MIMGU_mgv1a007511mg [Erythranthe guttata]	gi|91974439|gb|DQ395086.1|/0.0/Arnebia euchroma acetoacetyl-coenzyme A thiolase mRNA, complete cds	sp|Q8S4Y1|THIC1_ARATH/2e-165/Acetyl-CoA acetyltransferase, cytosolic 1 OS=Arabidopsis thaliana GN=AAT1 PE=2 SV=1	PTHR18919:SF79/9.4E-186/--	jcu:105641535/5e-169/acetyl-CoA acetyltransferase, cytosolic 1; K00626 acetyl-CoA C-acetyltransferase [EC:2.3.1.9]	SPBC215.09c/3e-105/---	NA
	Unigene38623_All	305	0.49	6.42	3.71172	0.00307496	0.0095184	Equal	NA	gi|469469461|gb|KC342946.1|/2e-15/Camellia chekiangoleosa isolate zjs01 acetyl-CoA C-acetyltransferase (AACT) mRNA, complete cds	sp|Q9FIK7|THIC2_ARATH/1e-09/Probable acetyl-CoA acetyltransferase, cytosolic 2 OS=Arabidopsis thaliana GN=At5g47720 PE=2 SV=1	NA	tcc:TCM_002426/5e-10/Acetoacetyl-CoA thiolase 2 isoform 1; K00626 acetyl-CoA C-acetyltransferase [EC:2.3.1.9]	NA	NA
	Unigene38624_All	587	0.01	0.4	5.32193	0.433796	0.585769	Equal	gi|657304952|gb|AID51434.1|/2.96535e-30/acetoacetyl-coenzyme A thiolase [Astragalus membranaceus]	gi|289552246|gb|GU594059.1|/1e-29/Camellia oleifera acetyl-CoA C-acetyltransferase protein mRNA, complete cds	sp|Q8S4Y1|THIC1_ARATH/8e-30/Acetyl-CoA acetyltransferase, cytosolic 1 OS=Arabidopsis thaliana GN=AAT1 PE=2 SV=1	NA	cmo:103500505/2e-30/acetyl-CoA acetyltransferase, cytosolic 1; K00626 acetyl-CoA C-acetyltransferase [EC:2.3.1.9]	YPL028w/2e-21/---	NA
	Unigene9377_All	1797	2.21	31.73	3.84373	5.92688e-132	2.59279e-130	Up	gi|604343960|gb|EYU42777.1|/0/hypothetical protein MIMGU_mgv1a007511mg [Erythranthe guttata]	gi|91974439|gb|DQ395086.1|/0.0/Arnebia euchroma acetoacetyl-coenzyme A thiolase mRNA, complete cds	sp|Q8S4Y1|THIC1_ARATH/0.0/Acetyl-CoA acetyltransferase, cytosolic 1 OS=Arabidopsis thaliana GN=AAT1 PE=2 SV=1	PF02803/5.0E-44/Thiolase, C-terminal domain	jcu:105641535/0.0/acetyl-CoA acetyltransferase, cytosolic 1; K00626 acetyl-CoA C-acetyltransferase [EC:2.3.1.9]	SPBC215.09c/7e-127/---	NA
2. HMGS	CL11210.Contig1_All	1218	1.7	5.21	1.61575	2.30244e-06	1.0781e-05	Up	gi|521953399|gb|AGQ04158.1|/5.9453e-12/hydroxymethylglutaryl-CoA synthase [Lavandula angustifolia]	gi|225314997|dbj|AK321346.1|/8e-27/Solanum lycopersicum cDNA, clone: LEFL1023CA05, HTC in leaf	sp|P54873|HMCS_ARATH/2e-12/Hydroxymethylglutaryl-CoA synthase OS=Arabidopsis thaliana GN=HMGS PE=1 SV=2	NA	tcc:TCM_015055/2e-12/Hydroxymethylglutaryl-CoA synthase / HMG-CoA synthase / 3-hydroxy-3-methylglutaryl coenzyme A synthase isoform 1; K01641 hydroxymethylglutaryl-CoA synthase [EC:2.3.3.10]	NA	NA
	CL11210.Contig2_All	282	45.07	90.76	1.00989	8.35444e-05	0.000330766	Up	gi|698510617|ref|XP_009800463.1|/7.05608e-12/PREDICTED: hydroxymethylglutaryl-CoA synthase-like [Nicotiana sylvestris]	gi|298370744|gb|GU565098.1|/1e-31/Panax ginseng 3-hydroxy-3-methylglutaryl coenzyme A synthase mRNA, complete cds	sp|P54873|HMCS_ARATH/8e-11/Hydroxymethylglutaryl-CoA synthase OS=Arabidopsis thaliana GN=HMGS PE=1 SV=2	NA	sot:102601874/1e-12/hydroxymethylglutaryl-CoA synthase-like; K01641 hydroxymethylglutaryl-CoA synthase [EC:2.3.3.10]	NA	NA
	CL13.Contig1_All	358	4.11	11.05	1.42684	0.0143004	0.0378491	Equal	gi|312837833|gb|ABD57974.2|/6.11136e-08/hydroxy-methylglutaryl CoA synthase, partial [Arnebia euchroma]	gi|312837832|gb|DQ395087.2|/4e-38/Arnebia euchroma hydroxy-methylglutaryl CoA synthase mRNA, partial cds	sp|P54873|HMCS_ARATH/5e-09/Hydroxymethylglutaryl-CoA synthase OS=Arabidopsis thaliana GN=HMGS PE=1 SV=2	NA	fve:101314462/6e-08/hydroxymethylglutaryl-CoA synthase; K01641 hydroxymethylglutaryl-CoA synthase [EC:2.3.3.10]	NA	NA
	CL13.Contig2_All	2174	142.6	360.91	1.33967	0	0	Up	gi|697145661|ref|XP_009626966.1|/0/PREDICTED: hydroxymethylglutaryl-CoA synthase-like [Nicotiana tomentosiformis]	gi|312837832|gb|DQ395087.2|/0.0/Arnebia euchroma hydroxy-methylglutaryl CoA synthase mRNA, partial cds	sp|P54873|HMCS_ARATH/0.0/Hydroxymethylglutaryl-CoA synthase OS=Arabidopsis thaliana GN=HMGS PE=1 SV=2	PTHR11877:SF10/4.2E-238/--	pmum:103337386/0.0/hydroxymethylglutaryl-CoA synthase; K01641 hydroxymethylglutaryl-CoA synthase [EC:2.3.3.10]	YML126c/1e-103/---	NA
	CL13.Contig3_All	623	35.51	116.97	1.71984	1.92153e-51	3.81828e-50	Up	gi|312837833|gb|ABD57974.2|/2.23543e-88/hydroxy-methylglutaryl CoA synthase, partial [Arnebia euchroma]	gi|312837832|gb|DQ395087.2|/1e-173/Arnebia euchroma hydroxy-methylglutaryl CoA synthase mRNA, partial cds	sp|P54873|HMCS_ARATH/2e-80/Hydroxymethylglutaryl-CoA synthase OS=Arabidopsis thaliana GN=HMGS PE=1 SV=2	PF08540/8.0E-63/Hydroxymethylglutaryl-coenzyme A synthase C terminal	fve:101314462/4e-80/hydroxymethylglutaryl-CoA synthase; K01641 hydroxymethylglutaryl-CoA synthase [EC:2.3.3.10]	YML126c/6e-29/---	biological_process:GO:0008299//isoprenoid biosynthetic process;molecular_function:GO:0004421//hydroxymethylglutaryl-CoA synthase activity;
	CL13.Contig4_All	1937	219.69	533.56	1.28018	0	0	Up	gi|697145661|ref|XP_009626966.1|/0/PREDICTED: hydroxymethylglutaryl-CoA synthase-like [Nicotiana tomentosiformis]	gi|312837832|gb|DQ395087.2|/0.0/Arnebia euchroma hydroxy-methylglutaryl CoA synthase mRNA, partial cds	sp|P54873|HMCS_ARATH/0.0/Hydroxymethylglutaryl-CoA synthase OS=Arabidopsis thaliana GN=HMGS PE=1 SV=2	PTHR11877:SF10/5.0E-255/--	sly:100134904/0.0/HMGS; 3-hydroxy-3-methylglutaryl coenzyme A synthase; K01641 hydroxymethylglutaryl-CoA synthase [EC:2.3.3.10]	YML126c/2e-111/---	NA
	CL13.Contig5_All	361	2.21	5.21	1.23724	0.140444	0.263296	Equal	gi|312837833|gb|ABD57974.2|/4.36529e-06/hydroxy-methylglutaryl CoA synthase, partial [Arnebia euchroma]	gi|312837832|gb|DQ395087.2|/1e-22/Arnebia euchroma hydroxy-methylglutaryl CoA synthase mRNA, partial cds	sp|P54873|HMCS_ARATH/8e-06/Hydroxymethylglutaryl-CoA synthase OS=Arabidopsis thaliana GN=HMGS PE=1 SV=2	NA	fve:101314462/1e-05/hydroxymethylglutaryl-CoA synthase; K01641 hydroxymethylglutaryl-CoA synthase [EC:2.3.3.10]	NA	NA
	Unigene10511_All	448	3.16	12.24	1.95361	4.33896e-05	0.000177872	Up	gi|593785061|ref|XP_007155571.1|/1.92575e-27/hypothetical protein PHAVU_003G213200g [Phaseolus vulgaris] &gt;gi|561028925|gb|ESW27565.1| hypothetical protein PHAVU_003G213200g [Phaseolus vulgaris]	gi|312837832|gb|DQ395087.2|/3e-39/Arnebia euchroma hydroxy-methylglutaryl CoA synthase mRNA, partial cds	sp|P54873|HMCS_ARATH/2e-20/Hydroxymethylglutaryl-CoA synthase OS=Arabidopsis thaliana GN=HMGS PE=1 SV=2	PF08540/1.4E-12/Hydroxymethylglutaryl-coenzyme A synthase C terminal	gmx:100780554/4e-27/hydroxymethylglutaryl-CoA synthase-like; K01641 hydroxymethylglutaryl-CoA synthase [EC:2.3.3.10]	SPAC4F8.14c/4e-07/---	NA
	Unigene15657_All	556	28.73	75.07	1.38568	1.34044e-20	1.36124e-19	Up	gi|697145661|ref|XP_009626966.1|/4.42181e-46/PREDICTED: hydroxymethylglutaryl-CoA synthase-like [Nicotiana tomentosiformis]	gi|312837832|gb|DQ395087.2|/1e-100/Arnebia euchroma hydroxy-methylglutaryl CoA synthase mRNA, partial cds	sp|P54873|HMCS_ARATH/7e-38/Hydroxymethylglutaryl-CoA synthase OS=Arabidopsis thaliana GN=HMGS PE=1 SV=2	PTHR11877/8.4E-34/--	sot:102597613/3e-45/hydroxymethylglutaryl-CoA synthase-like; K01641 hydroxymethylglutaryl-CoA synthase [EC:2.3.3.10]	SPAC4F8.14c/2e-09/---	NA
	Unigene16658_All	471	8.58	9.48	0.143909	0.939948	0.94977	Equal	gi|343466153|gb|AEM42970.1|/2.01866e-09/hydroxymethylglutaryl-CoA synthase [Siraitia grosvenorii]	gi|312837832|gb|DQ395087.2|/2e-37/Arnebia euchroma hydroxy-methylglutaryl CoA synthase mRNA, partial cds	sp|P54873|HMCS_ARATH/1e-10/Hydroxymethylglutaryl-CoA synthase OS=Arabidopsis thaliana GN=HMGS PE=1 SV=2	NA	atr:18447806/1e-09/hydroxymethylglutaryl-CoA synthase; K01641 hydroxymethylglutaryl-CoA synthase [EC:2.3.3.10]	NA	NA
	Unigene16734_All	275	0.01	3.12	8.2854	0.0438198	0.100985	Equal	gi|296084160|emb|CBI24548.3|/7.65605e-12/unnamed protein product [Vitis vinifera]	gi|502160044|ref|XM_004511557.1|/9e-20/PREDICTED: Cicer arietinum hydroxymethylglutaryl-CoA synthase-like (LOC101507987), transcript variant X2, mRNA	sp|P54873|HMCS_ARATH/4e-08/Hydroxymethylglutaryl-CoA synthase OS=Arabidopsis thaliana GN=HMGS PE=1 SV=2	NA	vvi:104882132/1e-12/hydroxymethylglutaryl-CoA synthase-like; K01641 hydroxymethylglutaryl-CoA synthase [EC:2.3.3.10]	NA	NA
	Unigene17590_All	572	2.62	12.58	2.26349	1.96359e-08	1.09822e-07	Up	gi|694406164|ref|XP_009377905.1|/3.28237e-07/PREDICTED: hydroxymethylglutaryl-CoA synthase-like [Pyrus x bretschneideri]	gi|502165794|ref|XM_004513635.1|/2e-13/PREDICTED: Cicer arietinum hydroxymethylglutaryl-CoA synthase-like (LOC101505312), mRNA	sp|P54873|HMCS_ARATH/4e-08/Hydroxymethylglutaryl-CoA synthase OS=Arabidopsis thaliana GN=HMGS PE=1 SV=2	NA	sita:101778463/7e-08/hydroxymethylglutaryl-CoA synthase; K01641 hydroxymethylglutaryl-CoA synthase [EC:2.3.3.10]	NA	NA
	Unigene2777_All	471	2.7	7.34	1.44282	0.00940634	0.0262188	Equal	gi|312837833|gb|ABD57974.2|/5.35267e-07/hydroxy-methylglutaryl CoA synthase, partial [Arnebia euchroma]	gi|312837832|gb|DQ395087.2|/7e-28/Arnebia euchroma hydroxy-methylglutaryl CoA synthase mRNA, partial cds	sp|P54873|HMCS_ARATH/3e-08/Hydroxymethylglutaryl-CoA synthase OS=Arabidopsis thaliana GN=HMGS PE=1 SV=2	PF01154/8.7E-6/Hydroxymethylglutaryl-coenzyme A synthase N terminal	sot:102597613/3e-07/hydroxymethylglutaryl-CoA synthase-like; K01641 hydroxymethylglutaryl-CoA synthase [EC:2.3.3.10]	NA	NA
	Unigene3328_All	254	0.01	0.91	6.50779	0.433796	0.593978	Equal	gi|697145661|ref|XP_009626966.1|/2.74124e-16/PREDICTED: hydroxymethylglutaryl-CoA synthase-like [Nicotiana tomentosiformis]	gi|312837832|gb|DQ395087.2|/2e-23/Arnebia euchroma hydroxy-methylglutaryl CoA synthase mRNA, partial cds	sp|P54873|HMCS_ARATH/2e-11/Hydroxymethylglutaryl-CoA synthase OS=Arabidopsis thaliana GN=HMGS PE=1 SV=2	NA	tcc:TCM_016163/3e-16/Hydroxymethylglutaryl-CoA synthase / HMG-CoA synthase / 3-hydroxy-3-methylglutaryl coenzyme A synthase; K01641 hydroxymethylglutaryl-CoA synthase [EC:2.3.3.10]	NA	NA
	Unigene43611_All	260	0.01	6.1	9.25267	0.00442644	0.013159	Equal	gi|502160042|ref|XP_004511613.1|/4.41484e-17/PREDICTED: hydroxymethylglutaryl-CoA synthase-like isoform X1 [Cicer arietinum] &gt;gi|502160045|ref|XP_004511614.1| PREDICTED: hydroxymethylglutaryl-CoA synthase-like isoform X2 [Cicer arietinum]	gi|330417991|gb|JF739871.1|/6e-21/Catharanthus roseus hydroxymethylglutaryl-CoA synthase mRNA, complete cds	sp|P54873|HMCS_ARATH/5e-18/Hydroxymethylglutaryl-CoA synthase OS=Arabidopsis thaliana GN=HMGS PE=1 SV=2	PF01154/3.6E-9/Hydroxymethylglutaryl-coenzyme A synthase N terminal	cam:101507987/7e-18/hydroxymethylglutaryl-CoA synthase; K01641 hydroxymethylglutaryl-CoA synthase [EC:2.3.3.10]	YML126c/1e-10/---	NA
3. HMGR	CL11115.Contig1_All	2250	3.68	88.66	4.59051	0	0	Up	gi|2654423|gb|AAB87727.1|/0/hydroxy-methylglutaryl-coenzyme A reductase [Nicotiana tabacum]	gi|1245485|gb|U51986.1|STU51986/1e-159/Solanum tuberosum clone hmg3.3 HMG-CoA reductase mRNA, complete cds	sp|P48020|HMDH1_SOLTU/0.0/3-hydroxy-3-methylglutaryl-coenzyme A reductase 1 OS=Solanum tuberosum GN=HMG1 PE=2 SV=1	PTHR10572:SF2/4.9E-287/--	sot:102599791/0.0/hmg1; 3-hydroxy-3-methylglutaryl-coenzyme A reductase 1-like; K00021 hydroxymethylglutaryl-CoA reductase (NADPH) [EC:1.1.1.34]	YML075c/8e-133/---	biological_process:GO:0008299//isoprenoid biosynthetic process;GO:0015936//coenzyme A metabolic process;GO:0055114//oxidation-reduction process;cellular_component:GO:0016021//integral component of membrane;molecular_function:GO:0050661//NADP binding;GO:0004420//hydroxymethylglutaryl-CoA reductase (NADPH) activity;
	CL11115.Contig2_All	376	0.69	1.32	0.93587	0.56375	0.699462	Equal	gi|641866560|gb|KDO85245.1|/2.98318e-07/hypothetical protein CISIN_1g011423mg [Citrus sinensis]	gi|470102525|ref|XM_004287655.1|/7e-12/PREDICTED: Fragaria vesca subsp. vesca 3-hydroxy-3-methylglutaryl-coenzyme A reductase 1-like (LOC101292247), mRNA	sp|P48021|HMDH_CAMAC/4e-08/3-hydroxy-3-methylglutaryl-coenzyme A reductase OS=Camptotheca acuminata PE=3 SV=1	NA	pop:POPTR_0002s00570g/1e-07/POPTRDRAFT_829982; hydroxymethylglutaryl-CoA reductase family protein; K00021 hydroxymethylglutaryl-CoA reductase (NADPH) [EC:1.1.1.34]	NA	NA
	CL4626.Contig1_All	685	0.01	5.16	9.01123	2.21244e-10	1.41915e-09	Up	gi|11133196|sp|Q9XEL8.1|HMDH2_CAPAN/1.52182e-40/RecName: Full=3-hydroxy-3-methylglutaryl-coenzyme A reductase 2; Short=HMG-CoA reductase 2 [Capsicum annuum] &gt;gi|4704615|gb|AAD28179.1|AF110383_1 3-hydroxy-3-methylglutaryl-coenzyme A reductase [Capsicum annuum]	gi|29468497|gb|AF542543.1|/1e-51/Nicotiana attenuata 3-hydroxy-3-methylglutaryl-CoA reductase mRNA, complete cds	sp|Q9XEL8|HMDH2_CAPAN/2e-42/3-hydroxy-3-methylglutaryl-coenzyme A reductase 2 OS=Capsicum annuum GN=HMGR2 PE=2 SV=1	NA	gmx:100777317/3e-41/3-hydroxy-3-methylglutaryl-coenzyme A reductase 1-like; K00021 hydroxymethylglutaryl-CoA reductase (NADPH) [EC:1.1.1.34]	YML075c/2e-22/---	NA
	CL5316.Contig1_All	205	5.32	0.01	-9.05528	0.0465186	0.104528	Equal	gi|91208651|gb|ABE27875.1|/3.61933e-08/hydroxymethylglutaryl-coenzyme A reductase [Arnebia euchroma]	gi|91208650|gb|DQ453140.1|/3e-37/Arnebia euchroma hydroxymethylglutaryl-coenzyme A reductase mRNA, complete cds	sp|Q03163|HMDH_CATRO/1e-06/3-hydroxy-3-methylglutaryl-coenzyme A reductase OS=Catharanthus roseus GN=HMGR PE=2 SV=1	NA	mdm:103420907/9e-07/3-hydroxy-3-methylglutaryl-coenzyme A reductase 1-like; K00021 hydroxymethylglutaryl-CoA reductase (NADPH) [EC:1.1.1.34]	NA	NA
	CL5316.Contig2_All	427	30.63	17.15	-0.836737	4.09866e-05	0.000168599	Equal	gi|91208651|gb|ABE27875.1|/9.32618e-09/hydroxymethylglutaryl-coenzyme A reductase [Arnebia euchroma]	gi|91208650|gb|DQ453140.1|/3e-39/Arnebia euchroma hydroxymethylglutaryl-coenzyme A reductase mRNA, complete cds	sp|Q03163|HMDH_CATRO/4e-07/3-hydroxy-3-methylglutaryl-coenzyme A reductase OS=Catharanthus roseus GN=HMGR PE=2 SV=1	PF00368/4.6E-8/Hydroxymethylglutaryl-coenzyme A reductase	mdm:103420907/1e-06/3-hydroxy-3-methylglutaryl-coenzyme A reductase 1-like; K00021 hydroxymethylglutaryl-CoA reductase (NADPH) [EC:1.1.1.34]	NA	NA
	CL6093.Contig1_All	2019	0.74	25.35	5.09832	6.50432e-145	3.07581e-143	Up	gi|565398543|ref|XP_006364832.1|/0/PREDICTED: 3-hydroxy-3-methylglutaryl-coenzyme A reductase 1-like [Solanum tuberosum]	gi|502153808|ref|XM_004509413.1|/1e-122/PREDICTED: Cicer arietinum 3-hydroxy-3-methylglutaryl-coenzyme A reductase 3-like (LOC101499627), mRNA	sp|P48020|HMDH1_SOLTU/0.0/3-hydroxy-3-methylglutaryl-coenzyme A reductase 1 OS=Solanum tuberosum GN=HMG1 PE=2 SV=1	PS50065/139.62/Hydroxymethylglutaryl-coenzyme A reductases family profile.	sly:543702/0.0/3-hydroxy-3-methylglutaryl-coenzyme A reductase 1 (EC:1.1.1.34); K00021 hydroxymethylglutaryl-CoA reductase (NADPH) [EC:1.1.1.34]	YML075c/3e-132/---	biological_process:GO:0008299//isoprenoid biosynthetic process;GO:0015936//coenzyme A metabolic process;GO:0055114//oxidation-reduction process;cellular_component:GO:0016021//integral component of membrane;molecular_function:GO:0050661//NADP binding;GO:0004420//hydroxymethylglutaryl-CoA reductase (NADPH) activity;
	CL6093.Contig2_All	1950	3.11	49.56	3.99419	5.38334e-231	3.75841e-229	Up	gi|2654423|gb|AAB87727.1|/0/hydroxy-methylglutaryl-coenzyme A reductase [Nicotiana tabacum]	gi|2654422|gb|U60452.1|NTU60452/1e-163/Nicotiana tabacum hydroxy-methylglutaryl-coenzyme A reductase (HMGR1) mRNA, complete cds	sp|Q41438|HMDH3_SOLTU/0.0/3-hydroxy-3-methylglutaryl-coenzyme A reductase 3 OS=Solanum tuberosum GN=HMG3 PE=2 SV=1	PS00318/-/Hydroxymethylglutaryl-coenzyme A reductases signature 2.	sot:102577467/0.0/HMG3, HMG3.3; HMG-CoA reductase (EC:1.1.1.34); K00021 hydroxymethylglutaryl-CoA reductase (NADPH) [EC:1.1.1.34]	YML075c/9e-133/---	biological_process:GO:0008299//isoprenoid biosynthetic process;GO:0015936//coenzyme A metabolic process;GO:0055114//oxidation-reduction process;cellular_component:GO:0016021//integral component of membrane;GO:0005789//endoplasmic reticulum membrane;molecular_function:GO:0050661//NADP binding;GO:0004420//hydroxymethylglutaryl-CoA reductase (NADPH) activity;
	CL6093.Contig3_All	2083	8.86	31.14	1.81339	3.6011e-66	8.83342e-65	Up	gi|187884600|gb|ACD37361.1|/0/3-hydroxy-3-methylglutaryl-coenzyme A reductase [Salvia miltiorrhiza]	gi|392522228|gb|JQ905593.1|/1e-172/Eleutherococcus senticosus 3-hydroxy-3-methylglutaryl coenzyme A reductase mRNA, complete cds	sp|P48020|HMDH1_SOLTU/0.0/3-hydroxy-3-methylglutaryl-coenzyme A reductase 1 OS=Solanum tuberosum GN=HMG1 PE=2 SV=1	PS00066/-/Hydroxymethylglutaryl-coenzyme A reductases signature 1.	sot:102599791/0.0/hmg1; 3-hydroxy-3-methylglutaryl-coenzyme A reductase 1-like; K00021 hydroxymethylglutaryl-CoA reductase (NADPH) [EC:1.1.1.34]	YML075c/1e-129/---	NA
	CL6093.Contig4_All	1822	510.38	1081.13	1.0829	0	0	Up	gi|91208651|gb|ABE27875.1|/0/hydroxymethylglutaryl-coenzyme A reductase [Arnebia euchroma]	gi|91208650|gb|DQ453140.1|/0.0/Arnebia euchroma hydroxymethylglutaryl-coenzyme A reductase mRNA, complete cds	sp|P48021|HMDH_CAMAC/0.0/3-hydroxy-3-methylglutaryl-coenzyme A reductase OS=Camptotheca acuminata PE=3 SV=1	PS00066/-/Hydroxymethylglutaryl-coenzyme A reductases signature 1.	vvi:100245191/0.0/3-hydroxy-3-methylglutaryl-coenzyme A reductase; K00021 hydroxymethylglutaryl-CoA reductase (NADPH) [EC:1.1.1.34]	YML075c/4e-134/---	NA
	CL6093.Contig5_All	2062	325.59	658.46	1.01604	0	0	Up	gi|91208651|gb|ABE27875.1|/0/hydroxymethylglutaryl-coenzyme A reductase [Arnebia euchroma]	gi|91208650|gb|DQ453140.1|/0.0/Arnebia euchroma hydroxymethylglutaryl-coenzyme A reductase mRNA, complete cds	sp|P48021|HMDH_CAMAC/0.0/3-hydroxy-3-methylglutaryl-coenzyme A reductase OS=Camptotheca acuminata PE=3 SV=1	PR00071/2.8E-86/Hydroxymethylglutaryl-coenzyme A reductase signature	vvi:100245191/0.0/3-hydroxy-3-methylglutaryl-coenzyme A reductase; K00021 hydroxymethylglutaryl-CoA reductase (NADPH) [EC:1.1.1.34]	YML075c/1e-135/---	biological_process:GO:0008299//isoprenoid biosynthetic process;GO:0015936//coenzyme A metabolic process;GO:0055114//oxidation-reduction process;cellular_component:GO:0016021//integral component of membrane;GO:0005789//endoplasmic reticulum membrane;molecular_function:GO:0050661//NADP binding;GO:0004420//hydroxymethylglutaryl-CoA reductase (NADPH) activity;
	CL6093.Contig6_All	484	0.83	0.01	-6.37504	0.162965	0.296817	Equal	gi|657304972|gb|AID51436.1|/6.18642e-60/3-hydroxy-3-methylglutaryl-coenzyme A reductase 1 [Astragalus membranaceus]	gi|502153808|ref|XM_004509413.1|/5e-66/PREDICTED: Cicer arietinum 3-hydroxy-3-methylglutaryl-coenzyme A reductase 3-like (LOC101499627), mRNA	sp|P48020|HMDH1_SOLTU/5e-60/3-hydroxy-3-methylglutaryl-coenzyme A reductase 1 OS=Solanum tuberosum GN=HMG1 PE=2 SV=1	PS50065/44.616/Hydroxymethylglutaryl-coenzyme A reductases family profile.	cam:101499627/8e-60/3-hydroxy-3-methylglutaryl-coenzyme A reductase 3-like; K00021 hydroxymethylglutaryl-CoA reductase (NADPH) [EC:1.1.1.34]	YML075c/6e-47/---	NA
	Unigene11917_All	2163	491.46	1533.95	1.64211	0	0	Up	gi|91208651|gb|ABE27875.1|/0/hydroxymethylglutaryl-coenzyme A reductase [Arnebia euchroma]	gi|91208650|gb|DQ453140.1|/0.0/Arnebia euchroma hydroxymethylglutaryl-coenzyme A reductase mRNA, complete cds	sp|P48021|HMDH_CAMAC/0.0/3-hydroxy-3-methylglutaryl-coenzyme A reductase OS=Camptotheca acuminata PE=3 SV=1	PR00071/8.6E-87/Hydroxymethylglutaryl-coenzyme A reductase signature	sot:102599791/0.0/hmg1; 3-hydroxy-3-methylglutaryl-coenzyme A reductase 1-like; K00021 hydroxymethylglutaryl-CoA reductase (NADPH) [EC:1.1.1.34]	YML075c/3e-136/---	NA
	Unigene1292_All	645	0.16	2.13	3.73471	0.00154334	0.00504782	Equal	gi|567878665|ref|XP_006431891.1|/3.30449e-55/hypothetical protein CICLE_v10000890mg [Citrus clementina] &gt;gi|557534013|gb|ESR45131.1| hypothetical protein CICLE_v10000890mg [Citrus clementina]	NA	sp|Q9SN46|LRX5_ARATH/7e-06/Leucine-rich repeat extensin-like protein 5 OS=Arabidopsis thaliana GN=LRX5 PE=2 SV=2	NA	mdm:103420907/5e-18/3-hydroxy-3-methylglutaryl-coenzyme A reductase 1-like; K00021 hydroxymethylglutaryl-CoA reductase (NADPH) [EC:1.1.1.34]	YDL140c/4e-06/---	NA
	Unigene18209_All	2086	1255.83	1105.85	-0.183485	7.37058e-60	1.64416e-58	Equal	gi|91208651|gb|ABE27875.1|/0/hydroxymethylglutaryl-coenzyme A reductase [Arnebia euchroma]	gi|91208650|gb|DQ453140.1|/0.0/Arnebia euchroma hydroxymethylglutaryl-coenzyme A reductase mRNA, complete cds	sp|P48021|HMDH_CAMAC/0.0/3-hydroxy-3-methylglutaryl-coenzyme A reductase OS=Camptotheca acuminata PE=3 SV=1	PR00071/8.8E-87/Hydroxymethylglutaryl-coenzyme A reductase signature	sot:102599791/0.0/hmg1; 3-hydroxy-3-methylglutaryl-coenzyme A reductase 1-like; K00021 hydroxymethylglutaryl-CoA reductase (NADPH) [EC:1.1.1.34]	YML075c/6e-135/---	NA
	Unigene2306_All	2002	201.8	517.69	1.35916	0	0	Up	gi|604341101|gb|EYU40486.1|/0/hypothetical protein MIMGU_mgv1a003590mg [Erythranthe guttata]	gi|91208650|gb|DQ453140.1|/0.0/Arnebia euchroma hydroxymethylglutaryl-coenzyme A reductase mRNA, complete cds	sp|Q01559|HMDH_NICSY/0.0/3-hydroxy-3-methylglutaryl-coenzyme A reductase OS=Nicotiana sylvestris GN=HMGR PE=2 SV=1	PTHR10572:SF2/5.6E-297/--	sot:102599791/0.0/hmg1; 3-hydroxy-3-methylglutaryl-coenzyme A reductase 1-like; K00021 hydroxymethylglutaryl-CoA reductase (NADPH) [EC:1.1.1.34]	YML075c/1e-133/---	biological_process:GO:0008299//isoprenoid biosynthetic process;GO:0015936//coenzyme A metabolic process;GO:0055114//oxidation-reduction process;cellular_component:GO:0016021//integral component of membrane;GO:0005789//endoplasmic reticulum membrane;molecular_function:GO:0050661//NADP binding;GO:0004420//hydroxymethylglutaryl-CoA reductase (NADPH) activity;
	Unigene39362_All	1255	772.01	829.44	0.103518	0.00071451	0.00246767	Equal	gi|91208651|gb|ABE27875.1|/0/hydroxymethylglutaryl-coenzyme A reductase [Arnebia euchroma]	gi|91208650|gb|DQ453140.1|/0.0/Arnebia euchroma hydroxymethylglutaryl-coenzyme A reductase mRNA, complete cds	sp|P48021|HMDH_CAMAC/2e-136/3-hydroxy-3-methylglutaryl-coenzyme A reductase OS=Camptotheca acuminata PE=3 SV=1	PS00066/-/Hydroxymethylglutaryl-coenzyme A reductases signature 1.	sot:102599791/5e-132/hmg1; 3-hydroxy-3-methylglutaryl-coenzyme A reductase 1-like; K00021 hydroxymethylglutaryl-CoA reductase (NADPH) [EC:1.1.1.34]	YML075c/1e-57/---	NA
	Unigene40670_All	502	0.01	8.32	9.70044	1.03038e-10	6.74252e-10	Up	gi|720046653|ref|XP_010270571.1|/2.5564e-30/PREDICTED: 3-hydroxy-3-methylglutaryl-coenzyme A reductase 1 [Nelumbo nucifera]	gi|285693482|gb|AC239778.1|/6e-10/Solanum tuberosum, complete sequence	sp|P29057|HMDH1_HEVBR/1e-30/3-hydroxy-3-methylglutaryl-coenzyme A reductase 1 OS=Hevea brasiliensis GN=HMGR1 PE=2 SV=1	NA	vvi:100265082/3e-29/3-hydroxy-3-methylglutaryl-coenzyme A reductase 1; K00021 hydroxymethylglutaryl-CoA reductase (NADPH) [EC:1.1.1.34]	NA	NA
	Unigene44331_All	622	265.45	463.66	0.804627	1.01748e-53	2.0902e-52	Equal	gi|357484561|ref|XP_003612568.1|/3.44968e-59/3-hydroxy-3-methylglutaryl coenzyme A reductase [Medicago truncatula] &gt;gi|355513903|gb|AES95526.1| 3-hydroxy-3-methylglutaryl-coenzyme A reductase-like protein [Medicago truncatula]	gi|91208650|gb|DQ453140.1|/4e-76/Arnebia euchroma hydroxymethylglutaryl-coenzyme A reductase mRNA, complete cds	sp|Q01559|HMDH_NICSY/3e-60/3-hydroxy-3-methylglutaryl-coenzyme A reductase OS=Nicotiana sylvestris GN=HMGR PE=2 SV=1	PS50065/41.371/Hydroxymethylglutaryl-coenzyme A reductases family profile.	mtr:MTR_5g026430/7e-60/3-hydroxy-3-methylglutaryl coenzyme A reductase; K00021 hydroxymethylglutaryl-CoA reductase (NADPH) [EC:1.1.1.34]	YLR450w/1e-35/---	biological_process:GO:0008299//isoprenoid biosynthetic process;GO:0015936//coenzyme A metabolic process;GO:0055114//oxidation-reduction process;cellular_component:GO:0016021//integral component of membrane;molecular_function:GO:0050661//NADP binding;GO:0004420//hydroxymethylglutaryl-CoA reductase (NADPH) activity;
	Unigene8321_All	871	0.77	1.04	0.433653	0.597824	0.673003	Equal	gi|123340|sp|P14891.1|HMDH1_ARATH/5.68905e-135/RecName: Full=3-hydroxy-3-methylglutaryl-coenzyme A reductase 1; Short=AtHMGR1; Short=HMG-CoA reductase 1 [Arabidopsis thaliana] &gt;gi|6554470|gb|AAF16652.1|AC012394_1 hydroxy methylglutaryl CoA reductase (AA 1-592); 9510-7255 [Arabidopsis thaliana] &gt;gi|12323986|gb|AAG51957.1|AC015450_18 3-hydroxy-3-methylglutaryl CoA reductase (AA 1-592); 32253-…	gi|79382640|ref|NM_106299.3|/0.0/Arabidopsis thaliana 3-hydroxy-3-methylglutaryl-coenzyme A reductase 1 mRNA, complete cds	sp|P14891|HMDH1_ARATH/8e-137/3-hydroxy-3-methylglutaryl-coenzyme A reductase 1 OS=Arabidopsis thaliana GN=HMG1 PE=1 SV=1	PS00066/-/Hydroxymethylglutaryl-coenzyme A reductases signature 1.	ath:AT1G76490/1e-135/HMG1; 3-hydroxy-3-methylglutaryl-coenzyme A reductase 1; K00021 hydroxymethylglutaryl-CoA reductase (NADPH) [EC:1.1.1.34]	SPCC162.09c/3e-81/---	biological_process:GO:0019287//isopentenyl diphosphate biosynthetic process, mevalonate pathway;GO:0015936//coenzyme A metabolic process;GO:0055114//oxidation-reduction process;GO:0009651//response to salt stress;GO:0009805//coumarin biosynthetic process;GO:0009611//response to wounding;GO:0016126//sterol biosynthetic process;GO:0060964//regulation of gene silencing by miRNA;GO:0006816//calcium i…
4. MK	CL2128.Contig1_All	2791	33.09	57.94	0.808164	6.76058e-47	1.25531e-45	Equal	gi|661875397|emb|CDP20121.1|/1.27372e-160/unnamed protein product [Coffea canephora]	gi|313507393|gb|HM462019.1|/1e-104/Catharanthus roseus mevalonate kinase mRNA, complete cds	sp|P46086|KIME_ARATH/5e-129/Mevalonate kinase OS=Arabidopsis thaliana GN=At5g27450 PE=2 SV=1	PTHR10457/4.1E-120/--	sot:102582697/3e-158/mevalonate kinase-like; K00869 mevalonate kinase [EC:2.7.1.36]	SPAC13G6.11c/2e-45/---	NA
	CL2128.Contig2_All	2108	119.1	271.89	1.19085	1.03649e-300	9.06851e-299	Up	gi|661875397|emb|CDP20121.1|/6.75035e-180/unnamed protein product [Coffea canephora]	gi|313507393|gb|HM462019.1|/1e-105/Catharanthus roseus mevalonate kinase mRNA, complete cds	sp|P46086|KIME_ARATH/2e-138/Mevalonate kinase OS=Arabidopsis thaliana GN=At5g27450 PE=2 SV=1	PF00288/1.2E-22/GHMP kinases N terminal domain	sot:102582697/3e-176/mevalonate kinase-like; K00869 mevalonate kinase [EC:2.7.1.36]	SPAC13G6.11c/1e-45/---	NA
	CL2128.Contig3_All	557	6.58	22.11	1.74854	1.22407e-09	7.46283e-09	Up	gi|313507394|gb|ADR65111.1|/9.63016e-09/mevalonate kinase [Catharanthus roseus]	gi|313507393|gb|HM462019.1|/8e-19/Catharanthus roseus mevalonate kinase mRNA, complete cds	sp|P46086|KIME_ARATH/4e-09/Mevalonate kinase OS=Arabidopsis thaliana GN=At5g27450 PE=2 SV=1	NA	bvg:104890853/6e-09/mevalonate kinase; K00869 mevalonate kinase [EC:2.7.1.36]	YMR208w/9e-06/---	NA
	Unigene9912_All	1095	8.43	19.81	1.23262	2.86224e-12	2.04336e-11	Up	gi|604329532|gb|EYU34844.1|/1.44635e-06/hypothetical protein MIMGU_mgv1a008028mg [Erythranthe guttata]	NA	sp|P46086|KIME_ARATH/1e-06/Mevalonate kinase OS=Arabidopsis thaliana GN=At5g27450 PE=2 SV=1	NA	pxb:103940938/6e-06/mevalonate kinase; K00869 mevalonate kinase [EC:2.7.1.36]	NA	NA
5. PMK	CL4362.Contig2_All	1227	1.61	1.24	-0.376721	0.36859	0.524366	Equal	gi|723725744|ref|XP_010325589.1|/2.35823e-16/PREDICTED: phosphomevalonate kinase isoform X1 [Solanum lycopersicum] &gt;gi|723725747|ref|XP_010325590.1| PREDICTED: phosphomevalonate kinase isoform X1 [Solanum lycopersicum]	gi|312837834|gb|EU315068.2|/2e-49/Arnebia euchroma phosphomevalonate kinase mRNA, complete cds	NA	NA	brp:103833683/6e-17/probable phosphomevalonate kinase; K00938 phosphomevalonate kinase [EC:2.7.4.2]	NA	NA
	CL4362.Contig3_All	4267	1.15	1.58	0.458291	0.0664436	0.143319	Equal	gi|698499961|ref|XP_009795771.1|/0/PREDICTED: protein NLP9-like [Nicotiana sylvestris] &gt;gi|698499963|ref|XP_009795773.1| PREDICTED: protein NLP9-like [Nicotiana sylvestris] &gt;gi|698499966|ref|XP_009795774.1| PREDICTED: protein NLP9-like [Nicotiana sylvestris] &gt;gi|698499968|ref|XP_009795775.1| PREDICTED: protein NLP9-like [Nicotiana sylvestris] &gt;gi|698499970|ref|XP_009795776.1| PREDICTE…	gi|312837834|gb|EU315068.2|/8e-73/Arnebia euchroma phosphomevalonate kinase mRNA, complete cds	sp|Q9M1B0|NLP9_ARATH/4e-127/Protein NLP9 OS=Arabidopsis thaliana GN=NLP9 PE=2 SV=1	PS51519/16.188/RWP-RK domain profile.	jcu:105649821/2e-20/probable phosphomevalonate kinase; K00938 phosphomevalonate kinase [EC:2.7.4.2]	NA	NA
	CL605.Contig1_All	1941	11.1	17.7	0.67319	4.07836e-08	2.22984e-07	Equal	gi|312837835|gb|ABY27562.2|/0/phosphomevalonate kinase [Arnebia euchroma]	gi|312837834|gb|EU315068.2|/0.0/Arnebia euchroma phosphomevalonate kinase mRNA, complete cds	NA	PF00288/1.8E-13/GHMP kinases N terminal domain	sot:102593814/0.0/phosphomevalonate kinase-like; K00938 phosphomevalonate kinase [EC:2.7.4.2]	YMR220w/8e-43/---	NA
	CL605.Contig11_All	3382	0.42	2.81	2.74211	4.28184e-18	3.95337e-17	Up	gi|312837835|gb|ABY27562.2|/3.17741e-60/phosphomevalonate kinase [Arnebia euchroma]	gi|312837834|gb|EU315068.2|/1e-148/Arnebia euchroma phosphomevalonate kinase mRNA, complete cds	NA	PTHR31814/9.5E-43/--	pop:POPTR_0003s09680g/1e-53/POPTRDRAFT_712033; GHMP kinase family protein; K00938 phosphomevalonate kinase [EC:2.7.4.2]	YMR220w/1e-14/---	NA
	CL605.Contig14_All	2892	0.9	3.39	1.91329	2.6017e-12	1.86213e-11	Up	gi|312837835|gb|ABY27562.2|/6.65491e-128/phosphomevalonate kinase [Arnebia euchroma]	gi|312837834|gb|EU315068.2|/0.0/Arnebia euchroma phosphomevalonate kinase mRNA, complete cds	NA	PF00288/5.7E-14/GHMP kinases N terminal domain	cit:102621350/1e-115/phosphomevalonate kinase-like; K00938 phosphomevalonate kinase [EC:2.7.4.2]	SPAC343.01c/9e-23/---	NA
	CL605.Contig15_All	2934	3.63	24.81	2.77288	5.30072e-129	2.27916e-127	Up	gi|312837835|gb|ABY27562.2|/9.094e-141/phosphomevalonate kinase [Arnebia euchroma]	gi|312837834|gb|EU315068.2|/0.0/Arnebia euchroma phosphomevalonate kinase mRNA, complete cds	NA	PF00288/8.2E-14/GHMP kinases N terminal domain	cit:102621350/7e-131/phosphomevalonate kinase-like; K00938 phosphomevalonate kinase [EC:2.7.4.2]	YMR220w/5e-24/---	NA
	CL605.Contig16_All	2065	5.7	13.21	1.2126	2.77622e-16	2.39477e-15	Up	gi|312837835|gb|ABY27562.2|/0/phosphomevalonate kinase [Arnebia euchroma]	gi|312837834|gb|EU315068.2|/0.0/Arnebia euchroma phosphomevalonate kinase mRNA, complete cds	NA	PF00288/8.9E-14/GHMP kinases N terminal domain	sot:102581852/4e-165/phosphomevalonate kinase-like; K00938 phosphomevalonate kinase [EC:2.7.4.2]	SPAC343.01c/2e-32/---	NA
	CL605.Contig17_All	1770	0.07	2.54	5.18133	5.82732e-14	4.53162e-13	Up	gi|312837835|gb|ABY27562.2|/0/phosphomevalonate kinase [Arnebia euchroma]	gi|312837834|gb|EU315068.2|/0.0/Arnebia euchroma phosphomevalonate kinase mRNA, complete cds	NA	PTHR31814/6.4E-112/--	sot:102581852/1e-164/phosphomevalonate kinase-like; K00938 phosphomevalonate kinase [EC:2.7.4.2]	SPAC343.01c/2e-32/---	NA
	CL605.Contig2_All	1517	0.88	4.18	2.24793	1.93966e-09	1.16846e-08	Up	gi|16417948|gb|AAL18926.1|AF429385_1/8.85181e-19/phosphomevalonate kinase [Hevea brasiliensis]	gi|312837834|gb|EU315068.2|/1e-44/Arnebia euchroma phosphomevalonate kinase mRNA, complete cds	NA	PTHR31814/1.9E-15/--	pop:POPTR_0001s01790g/2e-19/GHMP kinase family protein; K00938 phosphomevalonate kinase [EC:2.7.4.2]	NA	biological_process:GO:0016310//phosphorylation;molecular_function:GO:0005524//ATP binding;GO:0004631//phosphomevalonate kinase activity;
	CL605.Contig3_All	2063	0.05	12.87	8.00787	1.54171e-87	4.75392e-86	Up	gi|312837835|gb|ABY27562.2|/0/phosphomevalonate kinase [Arnebia euchroma]	gi|312837834|gb|EU315068.2|/0.0/Arnebia euchroma phosphomevalonate kinase mRNA, complete cds	NA	PF08544/5.0E-6/GHMP kinases C terminal	sot:102593814/0.0/phosphomevalonate kinase-like; K00938 phosphomevalonate kinase [EC:2.7.4.2]	SPAC343.01c/8e-44/---	NA
	CL605.Contig4_All	2684	0.42	2.03	2.27302	4.11006e-09	2.41585e-08	Up	gi|312837835|gb|ABY27562.2|/0/phosphomevalonate kinase [Arnebia euchroma]	gi|312837834|gb|EU315068.2|/0.0/Arnebia euchroma phosphomevalonate kinase mRNA, complete cds	NA	PF08544/3.2E-6/GHMP kinases C terminal	sot:102581852/0.0/phosphomevalonate kinase-like; K00938 phosphomevalonate kinase [EC:2.7.4.2]	YMR220w/1e-35/---	NA
	CL605.Contig5_All	1385	1.13	11.03	3.28704	2.38116e-31	3.27805e-30	Up	gi|312837835|gb|ABY27562.2|/0/phosphomevalonate kinase [Arnebia euchroma]	gi|312837834|gb|EU315068.2|/0.0/Arnebia euchroma phosphomevalonate kinase mRNA, complete cds	NA	PF00288/8.4E-14/GHMP kinases N terminal domain	sot:102581852/8e-166/phosphomevalonate kinase-like; K00938 phosphomevalonate kinase [EC:2.7.4.2]	SPAC343.01c/1e-32/---	NA
	CL605.Contig6_All	2409	0.01	4.12	8.6865	2.81896e-34	4.14432e-33	Up	gi|312837835|gb|ABY27562.2|/5.37594e-128/phosphomevalonate kinase [Arnebia euchroma]	gi|312837834|gb|EU315068.2|/0.0/Arnebia euchroma phosphomevalonate kinase mRNA, complete cds	NA	PTHR31814/1.6E-87/--	cit:102621350/1e-115/phosphomevalonate kinase-like; K00938 phosphomevalonate kinase [EC:2.7.4.2]	SPAC343.01c/7e-23/---	NA
	CL605.Contig7_All	3083	0.54	4.71	3.1247	4.2112e-31	5.7637e-30	Up	gi|312837835|gb|ABY27562.2|/1.00146e-105/phosphomevalonate kinase [Arnebia euchroma]	gi|312837834|gb|EU315068.2|/0.0/Arnebia euchroma phosphomevalonate kinase mRNA, complete cds	NA	PF08544/1.0E-6/GHMP kinases C terminal	sot:102581852/3e-94/phosphomevalonate kinase-like; K00938 phosphomevalonate kinase [EC:2.7.4.2]	YMR220w/2e-15/---	NA
	CL605.Contig8_All	2045	2.3	9.47	2.04173	3.17006e-24	3.5997e-23	Up	gi|312837835|gb|ABY27562.2|/0/phosphomevalonate kinase [Arnebia euchroma]	gi|312837834|gb|EU315068.2|/0.0/Arnebia euchroma phosphomevalonate kinase mRNA, complete cds	NA	PF00288/1.2E-13/GHMP kinases N terminal domain	sot:102593814/0.0/phosphomevalonate kinase-like; K00938 phosphomevalonate kinase [EC:2.7.4.2]	SPAC343.01c/8e-44/---	NA
	CL605.Contig9_All	2260	1.12	7.87	2.81286	1.70078e-32	2.40378e-31	Up	gi|312837835|gb|ABY27562.2|/0/phosphomevalonate kinase [Arnebia euchroma]	gi|312837834|gb|EU315068.2|/0.0/Arnebia euchroma phosphomevalonate kinase mRNA, complete cds	NA	PF00288/1.0E-13/GHMP kinases N terminal domain	sot:102581852/0.0/phosphomevalonate kinase-like; K00938 phosphomevalonate kinase [EC:2.7.4.2]	SPAC343.01c/2e-32/---	NA
	Unigene16727_All	323	2.22	4.62	1.05733	0.288982	0.454569	Equal	gi|723725744|ref|XP_010325589.1|/1.83849e-20/PREDICTED: phosphomevalonate kinase isoform X1 [Solanum lycopersicum] &gt;gi|723725747|ref|XP_010325590.1| PREDICTED: phosphomevalonate kinase isoform X1 [Solanum lycopersicum]	gi|312837834|gb|EU315068.2|/5e-62/Arnebia euchroma phosphomevalonate kinase mRNA, complete cds	NA	NA	jcu:105649821/3e-20/probable phosphomevalonate kinase; K00938 phosphomevalonate kinase [EC:2.7.4.2]	NA	NA
	Unigene39329_All	1603	4.29	24.37	2.50606	5.62934e-59	1.23778e-57	Up	gi|312837835|gb|ABY27562.2|/1.72355e-52/phosphomevalonate kinase [Arnebia euchroma]	gi|312837834|gb|EU315068.2|/1e-130/Arnebia euchroma phosphomevalonate kinase mRNA, complete cds	NA	PF08544/2.2E-7/GHMP kinases C terminal	sot:102593814/2e-44/phosphomevalonate kinase-like; K00938 phosphomevalonate kinase [EC:2.7.4.2]	SPAC343.01c/4e-08/---	NA
	Unigene50170_All	216	0.01	1.27	6.98868	0.433796	0.600031	Equal	gi|51969164|dbj|BAD43274.1|/2.01881e-35/hypothetical protein [Arabidopsis thaliana]	gi|334182979|ref|NM_001198195.1|/1e-117/Arabidopsis thaliana GHMP kinase family protein mRNA, complete cds	NA	NA	ath:AT1G31910/3e-36/GHMP kinase family protein; K00938 phosphomevalonate kinase [EC:2.7.4.2]	NA	biological_process:GO:0016126//sterol biosynthetic process;GO:0016310//phosphorylation;GO:0019745//pentacyclic triterpenoid biosynthetic process;cellular_component:GO:0005737//cytoplasm;molecular_function:GO:0005524//ATP binding;GO:0016301//kinase activity;
6. MVD	CL8859.Contig2_All	1622	232.67	260.37	0.162278	1.48051e-05	6.38472e-05	Equal	gi|118763544|gb|ABG24207.2|/0/mevalonate disphosphate decarboxylase [Arnebia euchroma]	gi|118763543|gb|DQ631830.2|/0.0/Arnebia euchroma mevalonate disphosphate decarboxylase (MVDD) mRNA, complete cds	NA	PTHR10977:SF2/1.1E-227/--	sot:102604354/0.0/diphosphomevalonate decarboxylase-like; K01597 diphosphomevalonate decarboxylase [EC:4.1.1.33]	YNR043w/5e-88/---	NA
	Unigene14295_All	2249	101.92	114.46	0.167406	0.000165715	0.000629208	Equal	gi|118763544|gb|ABG24207.2|/1.48035e-164/mevalonate disphosphate decarboxylase [Arnebia euchroma]	gi|118763543|gb|DQ631830.2|/0.0/Arnebia euchroma mevalonate disphosphate decarboxylase (MVDD) mRNA, complete cds	NA	PTHR10977:SF2/3.9E-184/--	sly:101254587/1e-143/diphosphomevalonate decarboxylase-like; K01597 diphosphomevalonate decarboxylase [EC:4.1.1.33]	YNR043w/2e-75/---	NA
	Unigene16435_All	1046	6.95	14.26	1.03689	6.78406e-07	3.33736e-06	Up	gi|118763544|gb|ABG24207.2|/1.21834e-07/mevalonate disphosphate decarboxylase [Arnebia euchroma]	gi|118763543|gb|DQ631830.2|/1e-37/Arnebia euchroma mevalonate disphosphate decarboxylase (MVDD) mRNA, complete cds	NA	NA	sly:101254587/3e-08/diphosphomevalonate decarboxylase-like; K01597 diphosphomevalonate decarboxylase [EC:4.1.1.33]	NA	NA
	Unigene3745_All	558	1.35	1.19	-0.181998	0.763974	0.824925	Equal	gi|118763544|gb|ABG24207.2|/5.82888e-14/mevalonate disphosphate decarboxylase [Arnebia euchroma]	gi|118763543|gb|DQ631830.2|/9e-34/Arnebia euchroma mevalonate disphosphate decarboxylase (MVDD) mRNA, complete cds	NA	NA	sot:102604354/5e-11/diphosphomevalonate decarboxylase-like; K01597 diphosphomevalonate decarboxylase [EC:4.1.1.33]	YNR043w/3e-06/---	NA
	Unigene44472_All	279	0.01	0.76	6.24793	0.433796	0.570182	Equal	gi|118763544|gb|ABG24207.2|/3.06781e-07/mevalonate disphosphate decarboxylase [Arnebia euchroma]	gi|118763543|gb|DQ631830.2|/2e-36/Arnebia euchroma mevalonate disphosphate decarboxylase (MVDD) mRNA, complete cds	NA	NA	fve:101314409/2e-07/diphosphomevalonate decarboxylase; K01597 diphosphomevalonate decarboxylase [EC:4.1.1.33]	NA	NA
7. GDS	CL2681.Contig1_All	1578	0.85	2.31	1.44236	0.000897444	0.00305713	Equal	gi|661882681|emb|CDP13684.1|/1.31065e-142/unnamed protein product [Coffea canephora]	gi|300431228|gb|HM219226.1|/1e-56/Aralia elata farnesyl diphosphate synthase mRNA, complete cds	sp|P49351|FPPS1_LUPAL/2e-137/Farnesyl pyrophosphate synthase 1 OS=Lupinus albus GN=FPS1 PE=1 SV=1	PF00348/1.3E-33/Polyprenyl synthetase	sly:101259377/8e-141/farnesyl pyrophosphate synthase 1-like; K00787 farnesyl diphosphate synthase [EC:2.5.1.1 2.5.1.10]	YJL167w/1e-73/---	NA
	CL2681.Contig2_All	1655	28.83	62.81	1.12342	1.71318e-49	3.31336e-48	Up	gi|529276257|gb|AGS79228.1|/1.73958e-164/farnesyl diphosphate synthase [Panax notoginseng] &gt;gi|672930589|gb|AIK21789.1| farnesyl diphosphate synthase [Panax notoginseng]	gi|300431228|gb|HM219226.1|/3e-61/Aralia elata farnesyl diphosphate synthase mRNA, complete cds	sp|P49351|FPPS1_LUPAL/4e-159/Farnesyl pyrophosphate synthase 1 OS=Lupinus albus GN=FPS1 PE=1 SV=1	PS00723/-/Polyprenyl synthases signature 1.	cit:102615408/8e-161/farnesyl pyrophosphate synthase 1-like; K00787 farnesyl diphosphate synthase [EC:2.5.1.1 2.5.1.10]	YJL167w/7e-88/---	NA
	CL2681.Contig3_All	1505	0.29	0.01	-4.85798	0.0465186	0.104139	Equal	gi|661882681|emb|CDP13684.1|/3.42544e-148/unnamed protein product [Coffea canephora]	gi|300431228|gb|HM219226.1|/1e-56/Aralia elata farnesyl diphosphate synthase mRNA, complete cds	sp|P49351|FPPS1_LUPAL/7e-143/Farnesyl pyrophosphate synthase 1 OS=Lupinus albus GN=FPS1 PE=1 SV=1	PTHR11525:SF0/1.3E-85/--	sly:101259377/2e-146/farnesyl pyrophosphate synthase 1-like; K00787 farnesyl diphosphate synthase [EC:2.5.1.1 2.5.1.10]	YJL167w/9e-79/---	NA
	CL2681.Contig4_All	337	0.01	0.53	5.72792	0.433796	0.589808	Equal	gi|188501751|gb|ACD54843.1|/1.85937e-41/farnesyl pyrophosphate syntethase [Olea europaea]	gi|373842321|gb|JQ178346.1|/2e-18/Eleutherococcus senticosus isolate EWLS-1 farnesyl diphosphate synthase mRNA, complete cds	sp|Q09152|FPPS1_ARATH/1e-37/Farnesyl pyrophosphate synthase 1, mitochondrial OS=Arabidopsis thaliana GN=FPS1 PE=2 SV=2	PTHR11525/2.2E-47/--	cit:102615408/3e-39/farnesyl pyrophosphate synthase 1-like; K00787 farnesyl diphosphate synthase [EC:2.5.1.1 2.5.1.10]	YJL167w/2e-16/---	NA
	CL2681.Contig5_All	1443	36.42	75.19	1.04581	7.86952e-45	1.40779e-43	Up	gi|529276257|gb|AGS79228.1|/1.31374e-165/farnesyl diphosphate synthase [Panax notoginseng] &gt;gi|672930589|gb|AIK21789.1| farnesyl diphosphate synthase [Panax notoginseng]	gi|300431228|gb|HM219226.1|/2e-71/Aralia elata farnesyl diphosphate synthase mRNA, complete cds	sp|P49351|FPPS1_LUPAL/2e-160/Farnesyl pyrophosphate synthase 1 OS=Lupinus albus GN=FPS1 PE=1 SV=1	PF00348/1.0E-80/Polyprenyl synthetase	cit:102615408/4e-163/farnesyl pyrophosphate synthase 1-like; K00787 farnesyl diphosphate synthase [EC:2.5.1.1 2.5.1.10]	YJL167w/2e-89/---	NA
	CL5692.Contig3_All	1735	101.67	299.62	1.55924	0	0	Up	gi|14488053|gb|AAK63847.1|AF384040_1/2.41012e-156/farnesyl diphosphate synthase [Mentha x piperita]	gi|309951534|gb|HQ316638.1|/2e-52/Catharanthus roseus farnesyl diphosphate synthase (FPS) mRNA, complete cds	sp|P49351|FPPS1_LUPAL/2e-153/Farnesyl pyrophosphate synthase 1 OS=Lupinus albus GN=FPS1 PE=1 SV=1	PS00444/-/Polyprenyl synthases signature 2.	pop:POPTR_0006s00530g/2e-155/POPTRDRAFT_560081; farnesyl-pyrophosphate synthetase fps2 family protein; K00787 farnesyl diphosphate synthase [EC:2.5.1.1 2.5.1.10]	YJL167w/5e-92/---	biological_process:GO:0008299//isoprenoid biosynthetic process;molecular_function:GO:0004161//dimethylallyltranstransferase activity;
	CL5692.Contig4_All	224	0.01	3.53	8.46352	0.0940898	0.187411	Equal	gi|657958845|ref|XP_008370962.1|/9.68799e-06/PREDICTED: farnesyl pyrophosphate synthase 2-like [Malus domestica]	gi|398803434|gb|JX050150.1|/6e-08/Cymbidium goeringii farnesyl pyrophosphate synthase (FPPS) mRNA, complete cds	sp|O64905|FPPS_HELAN/3e-06/Farnesyl pyrophosphate synthase OS=Helianthus annuus GN=FPS1 PE=2 SV=1	NA	cmo:103501295/9e-07/farnesyl pyrophosphate synthase 1; K00787 farnesyl diphosphate synthase [EC:2.5.1.1 2.5.1.10]	NA	NA
	CL6039.Contig1_All	1747	4.93	6.2	0.330681	0.122433	0.232417	Equal	gi|697182041|ref|XP_009600020.1|/3.05507e-175/PREDICTED: solanesyl diphosphate synthase 3, chloroplastic/mitochondrial isoform X1 [Nicotiana tomentosiformis]	gi|502152793|ref|XM_004509040.1|/2e-83/PREDICTED: Cicer arietinum solanesyl diphosphate synthase 3, chloroplastic/mitochondrial-like (LOC101489348), mRNA	sp|Q5HZ00|SPS3_ARATH/3e-147/Solanesyl diphosphate synthase 3, chloroplastic/mitochondrial OS=Arabidopsis thaliana GN=SPS3 PE=1 SV=1	PS00723/-/Polyprenyl synthases signature 1.	sot:102588989/2e-175/solanesyl diphosphate synthase 3, chloroplastic/mitochondrial-like; K14066 geranyl diphosphate synthase [EC:2.5.1.1]	alr0096/2e-65/---	biological_process:GO:0008299//isoprenoid biosynthetic process;molecular_function:GO:0016740//transferase activity;
	CL6039.Contig2_All	1805	4.78	3.64	-0.393072	0.065165	0.141066	Equal	gi|565398643|ref|XP_006364882.1|/2.43883e-175/PREDICTED: solanesyl diphosphate synthase 3, chloroplastic/mitochondrial-like [Solanum tuberosum]	gi|12055492|emb|AJ298245.1|/6e-84/Quercus robur mRNA for geranyl diphosphat synthase (gppS gene)	sp|Q5HZ00|SPS3_ARATH/5e-146/Solanesyl diphosphate synthase 3, chloroplastic/mitochondrial OS=Arabidopsis thaliana GN=SPS3 PE=1 SV=1	PTHR12001:SF47/2.9E-164/--	sot:102588989/4e-176/solanesyl diphosphate synthase 3, chloroplastic/mitochondrial-like; K14066 geranyl diphosphate synthase [EC:2.5.1.1]	alr0096/3e-65/---	biological_process:GO:0008299//isoprenoid biosynthetic process;molecular_function:GO:0016740//transferase activity;
	Unigene12106_All	1440	21.71	1.36	-3.99668	5.34074e-72	1.40476e-70	Down	gi|359474993|ref|XP_003631564.1|/4.39119e-137/PREDICTED: geranylgeranyl pyrophosphate synthase-related protein, chloroplastic-like isoform 2 [Vitis vinifera]	gi|115413241|emb|CT028693.1|/4e-38/Poplar cDNA sequences	sp|Q39108|GGR_ARATH/2e-112/Heterodimeric geranylgeranyl pyrophosphate synthase small subunit, chloroplastic OS=Arabidopsis thaliana GN=GGR PE=1 SV=2	PS00723/-/Polyprenyl synthases signature 1.	vvi:100855133/2e-137/heterodimeric geranylgeranyl pyrophosphate synthase small subunit, chloroplastic; K13789 geranylgeranyl diphosphate synthase, type II [EC:2.5.1.1 2.5.1.10 2.5.1.29]	slr0739/5e-56/---	NA
	Unigene17086_All	456	0.51	1.29	1.3388	0.348506	0.500845	Equal	gi|413730|gb|AAA32797.1|/3.14748e-73/geranylgeranyl pyrophosphate synthase [Arabidopsis thaliana]	gi|332656411|gb|CP002687.1|/0.0/Arabidopsis thaliana chromosome 4 sequence	sp|P34802|GGPP1_ARATH/6e-75/Heterodimeric geranylgeranyl pyrophosphate synthase large subunit 1, chloroplastic OS=Arabidopsis thaliana GN=GGPPS1 PE=1 SV=2	PTHR12001:SF23/9.7E-53/--	ath:AT4G36810/7e-74/GGPS1; geranylgeranyl pyrophosphate synthase 1; K13789 geranylgeranyl diphosphate synthase, type II [EC:2.5.1.1 2.5.1.10 2.5.1.29]	alr0213/5e-32/---	biological_process:GO:0008299//isoprenoid biosynthetic process;GO:0019761//glucosinolate biosynthetic process;cellular_component:GO:0009513//etioplast;GO:0009507//chloroplast;molecular_function:GO:0004311//farnesyltranstransferase activity;GO:0005515//protein binding;GO:0004161//dimethylallyltranstransferase activity;
	Unigene19334_All	1559	7.67	12.07	0.654127	0.000115923	0.000449739	Equal	gi|529276257|gb|AGS79228.1|/3.2355e-165/farnesyl diphosphate synthase [Panax notoginseng] &gt;gi|672930589|gb|AIK21789.1| farnesyl diphosphate synthase [Panax notoginseng]	gi|300431228|gb|HM219226.1|/9e-92/Aralia elata farnesyl diphosphate synthase mRNA, complete cds	sp|P49351|FPPS1_LUPAL/1e-157/Farnesyl pyrophosphate synthase 1 OS=Lupinus albus GN=FPS1 PE=1 SV=1	PTHR11525/6.1E-213/--	sly:101259377/3e-163/farnesyl pyrophosphate synthase 1-like; K00787 farnesyl diphosphate synthase [EC:2.5.1.1 2.5.1.10]	YJL167w/2e-90/---	NA
	Unigene19679_All	964	1.45	16.78	3.53262	1.61497e-32	2.28422e-31	Up	gi|296939580|gb|ADH95185.1|/2.74899e-12/putative farnesyl diphosphate synthase [Aquilaria microcarpa]	gi|449525384|ref|XM_004169650.1|/1e-06/PREDICTED: Cucumis sativus farnesyl pyrophosphate synthase 1-like (LOC101210090), mRNA	sp|P49352|FPPS2_LUPAL/9e-13/Farnesyl pyrophosphate synthase 2 OS=Lupinus albus GN=FPS2 PE=2 SV=1	NA	sot:102599350/3e-12/farnesyl pyrophosphate synthase 1-like; K00787 farnesyl diphosphate synthase [EC:2.5.1.1 2.5.1.10]	YJL167w/9e-06/---	NA
	Unigene2415_All	1385	19.16	4.34	-2.14233	8.43036e-34	1.22742e-32	Down	gi|500864400|gb|AGL91645.1|/4.4365e-147/geranyl diphosphate synthase large subunit [Catharanthus roseus]	gi|500864399|gb|JX417183.1|/2e-74/Catharanthus roseus geranyl diphosphate synthase large subunit (IDS1) mRNA, complete cds	sp|Q42698|GGPPS_CATRO/3e-146/Geranylgeranyl pyrophosphate synthase, chloroplastic OS=Catharanthus roseus GN=GGPS1 PE=3 SV=1	PS00444/-/Polyprenyl synthases signature 2.	tcc:TCM_000455/2e-137/Geranylgeranyl pyrophosphate synthase 1; K13789 geranylgeranyl diphosphate synthase, type II [EC:2.5.1.1 2.5.1.10 2.5.1.29]	slr0739/3e-95/---	NA
	Unigene26593_All	419	0.58	3.32	2.51706	0.0211628	0.0536953	Equal	NA	gi|2832919|dbj|AB002467.1|/2e-09/Spinacia oleracea DNA for stromal ascorbate peroxidase, thylakoid-bound ascorbate peroxidase, complete cds	sp|P49352|FPPS2_LUPAL/6e-07/Farnesyl pyrophosphate synthase 2 OS=Lupinus albus GN=FPS2 PE=2 SV=1	NA	egr:104445569/5e-06/farnesyl pyrophosphate synthase 1; K00787 farnesyl diphosphate synthase [EC:2.5.1.1 2.5.1.10]	NA	NA
	Unigene27990_All	202	1.1	0.01	-6.78136	0.570904	0.664351	Equal	gi|15238801|ref|NP_199588.1|/1.78888e-31/farnesyl diphosphate synthase 1 [Arabidopsis thaliana] &gt;gi|21431776|sp|Q09152.2|FPPS1_ARATH RecName: Full=Farnesyl pyrophosphate synthase 1, mitochondrial; Short=FPP synthase 1; Short=FPS 1; AltName: Full=(2E,6E)-farnesyl diphosphate synthase 1; AltName: Full=Dimethylallyltranstransferase 1; AltName: Full=Farnesyl diphosphate synthase 1; AltName: Full=G…	gi|30695290|ref|NM_124151.2|/1e-109/Arabidopsis thaliana farnesyl diphosphate synthase 1 mRNA, complete cds	sp|Q09152|FPPS1_ARATH/2e-33/Farnesyl pyrophosphate synthase 1, mitochondrial OS=Arabidopsis thaliana GN=FPS1 PE=2 SV=2	NA	ath:AT5G47770/3e-32/FPS1; farnesyl diphosphate synthase 1; K00787 farnesyl diphosphate synthase [EC:2.5.1.1 2.5.1.10]	NA	biological_process:GO:0006598//polyamine catabolic process;GO:0016126//sterol biosynthetic process;GO:0045337//farnesyl diphosphate biosynthetic process;GO:0016132//brassinosteroid biosynthetic process;GO:0007030//Golgi organization;GO:0006816//calcium ion transport;GO:0030003//cellular cation homeostasis;GO:0042398//cellular modified amino acid biosynthetic process;GO:0006084//acetyl-CoA metabol…
	Unigene38601_All	846	1.07	0.01	-6.74147	0.00379046	0.0115197	Equal	gi|68165941|gb|AAY87903.1|/3.44975e-73/farnesyl diphosphate synthase [Panax ginseng]	gi|300431228|gb|HM219226.1|/8e-57/Aralia elata farnesyl diphosphate synthase mRNA, complete cds	sp|P49351|FPPS1_LUPAL/2e-71/Farnesyl pyrophosphate synthase 1 OS=Lupinus albus GN=FPS1 PE=1 SV=1	PF00348/1.3E-33/Polyprenyl synthetase	cit:102615408/6e-72/farnesyl pyrophosphate synthase 1-like; K00787 farnesyl diphosphate synthase [EC:2.5.1.1 2.5.1.10]	YJL167w/2e-35/---	NA
	Unigene41806_All	462	0.01	0.63	5.97728	0.20203	0.333431	Equal	gi|88910043|gb|ABD57975.1|/2.49306e-46/geranyl diphosphate synthase [Arnebia euchroma]	gi|88910042|gb|DQ395088.1|/0.0/Arnebia euchroma geranyl diphosphate synthase mRNA, complete cds	sp|Q94ID7|GGPPS_HEVBR/2e-37/Geranylgeranyl pyrophosphate synthase, chloroplastic OS=Hevea brasiliensis GN=GGPS PE=1 SV=1	NA	vvi:100266842/1e-37/geranylgeranyl pyrophosphate synthase, chloroplastic; K13789 geranylgeranyl diphosphate synthase, type II [EC:2.5.1.1 2.5.1.10 2.5.1.29]	slr0739/5e-20/---	NA
	Unigene44554_All	221	0.01	1.21	6.91886	0.433796	0.579865	Equal	gi|735880|gb|AAA81879.1|/5.28215e-36/geranylgeranyl pyrophosphate synthase-related protein [Arabidopsis thaliana]	gi|332656411|gb|CP002687.1|/1e-120/Arabidopsis thaliana chromosome 4 sequence	sp|Q39108|GGR_ARATH/6e-38/Heterodimeric geranylgeranyl pyrophosphate synthase small subunit, chloroplastic OS=Arabidopsis thaliana GN=GGR PE=1 SV=2	NA	ath:AT4G38460/8e-37/GGR; geranylgeranyl reductase; K13789 geranylgeranyl diphosphate synthase, type II [EC:2.5.1.1 2.5.1.10 2.5.1.29]	NA	biological_process:GO:0008299//isoprenoid biosynthetic process;cellular_component:GO:0009507//chloroplast;molecular_function:GO:0004311//farnesyltranstransferase activity;GO:0005515//protein binding;
	Unigene5874_All	1438	2.63	16	2.60494	2.1856e-36	3.36556e-35	Up	gi|500864666|gb|AGL91649.1|/1.46435e-116/geranylgeranyl diphosphate synthase [Catharanthus roseus]	gi|357518398|ref|XM_003629440.1|/5e-10/Medicago truncatula Geranylgeranyl pyrophosphate synthase (MTR_8g078070) mRNA, complete cds	sp|Q42698|GGPPS_CATRO/5e-108/Geranylgeranyl pyrophosphate synthase, chloroplastic OS=Catharanthus roseus GN=GGPS1 PE=3 SV=1	PTHR12001/7.9E-89/--	sot:102580359/1e-108/heterodimeric geranylgeranyl pyrophosphate synthase large subunit 1, chloroplastic-like; K13789 geranylgeranyl diphosphate synthase, type II [EC:2.5.1.1 2.5.1.10 2.5.1.29]	slr0739/2e-71/---	NA
	Unigene8473_All	1347	3.1	4.77	0.621721	0.039445	0.092834	Equal	gi|13537421|dbj|BAB40665.1|/4.58583e-08/farnesyl pyrophosphate synthase [Humulus lupulus] &gt;gi|13537423|dbj|BAB40666.1| farnesyl pyrophophate synthase [Humulus lupulus]	NA	sp|Q43315|FPPS2_ARATH/1e-07/Farnesyl pyrophosphate synthase 2 OS=Arabidopsis thaliana GN=FPS2 PE=2 SV=1	NA	bvg:104891890/2e-08/farnesyl pyrophosphate synthase 1-like; K00787 farnesyl diphosphate synthase [EC:2.5.1.1 2.5.1.10]	NA	biological_process:GO:0008299//isoprenoid biosynthetic process;molecular_function:GO:0016740//transferase activity;
	Unigene8798_All	519	3.42	1.58	-1.11407	0.0741934	0.157914	Equal	gi|698494744|ref|XP_009793550.1|/1.37163e-29/PREDICTED: solanesyl diphosphate synthase 3, chloroplastic/mitochondrial isoform X1 [Nicotiana sylvestris]	gi|500864595|gb|JX417185.1|/4e-14/Catharanthus roseus geranyl diphosphate synthase (IDS3) mRNA, complete cds	sp|Q5HZ00|SPS3_ARATH/6e-20/Solanesyl diphosphate synthase 3, chloroplastic/mitochondrial OS=Arabidopsis thaliana GN=SPS3 PE=1 SV=1	NA	sly:778311/8e-30/GPS, LeGPS; geranyl pyrophosphate synthase; K14066 geranyl diphosphate synthase [EC:2.5.1.1]	NA	NA
8. PAL	CL10404.Contig1_All	1169	3.33	9.67	1.53799	1.42285e-09	8.6446e-09	Up	gi|643738431|gb|KDP44384.1|/1.21399e-14/hypothetical protein JCGZ_20064 [Jatropha curcas]	gi|90994675|gb|DQ445051.1|/4e-56/Arnebia euchroma phenylalanine ammonia-lyase mRNA, complete cds	sp|P45729|PAL3_PETCR/4e-16/Phenylalanine ammonia-lyase 3 OS=Petroselinum crispum GN=PAL3 PE=2 SV=1	NA	jcu:105650921/2e-15/phenylalanine ammonia-lyase G2B; K10775 phenylalanine ammonia-lyase [EC:4.3.1.24]	NA	biological_process:GO:0009800//cinnamic acid biosynthetic process;GO:0006559//L-phenylalanine catabolic process;cellular_component:GO:0005737//cytoplasm;molecular_function:GO:0045548//phenylalanine ammonia-lyase activity;
	CL10404.Contig2_All	834	8.19	10.19	0.315219	0.280612	0.442651	Equal	gi|222478413|gb|ACM62741.1|/7.92019e-06/phenylalanine ammonia-lyase [Garcinia mangostana]	gi|90994675|gb|DQ445051.1|/5e-30/Arnebia euchroma phenylalanine ammonia-lyase mRNA, complete cds	sp|O49836|PAL2_LITER/1e-07/Phenylalanine ammonia-lyase 2 OS=Lithospermum erythrorhizon PE=2 SV=1	NA	sot:102585026/2e-06/phenylalanine ammonia-lyase-like; K10775 phenylalanine ammonia-lyase [EC:4.3.1.24]	NA	NA
	CL10453.Contig1_All	332	0.42	1.1	1.38904	0.525848	0.661446	Equal	gi|497419|gb|AAC18870.1|/2.68974e-56/phenylalanine ammonia lyase [Arabidopsis thaliana]	gi|30687012|ref|NM_129260.2|/0.0/Arabidopsis thaliana phenylalanine ammonia-lyase 1 mRNA, complete cds	sp|P35510|PAL1_ARATH/3e-58/Phenylalanine ammonia-lyase 1 OS=Arabidopsis thaliana GN=PAL1 PE=1 SV=3	PF00221/8.5E-33/Aromatic amino acid lyase	ath:AT2G37040/4e-57/PAL1; phenylalanine ammonia-lyase 1; K10775 phenylalanine ammonia-lyase [EC:4.3.1.24]	SPy2089/3e-12/---	biological_process:GO:0009555//pollen development;GO:0009800//cinnamic acid biosynthetic process;GO:0042398//cellular modified amino acid biosynthetic process;GO:0009963//positive regulation of flavonoid biosynthetic process;GO:0006559//L-phenylalanine catabolic process;GO:0009805//coumarin biosynthetic process;GO:0006598//polyamine catabolic process;GO:0009611//response to wounding;GO:0046274//l…
	CL10453.Contig2_All	4338	262.5	507.66	0.951545	0	0	Equal	gi|3914261|sp|O49835.1|PAL1_LITER/0/RecName: Full=Phenylalanine ammonia-lyase 1; Short=PAL-1 [Lithospermum erythrorhizon] &gt;gi|2911122|dbj|BAA24928.1| phenylalanine ammonia-lyase [Lithospermum erythrorhizon]	gi|90994675|gb|DQ445051.1|/0.0/Arnebia euchroma phenylalanine ammonia-lyase mRNA, complete cds	sp|O49835|PAL1_LITER/0.0/Phenylalanine ammonia-lyase 1 OS=Lithospermum erythrorhizon PE=2 SV=1	PTHR10362:SF7/0.0/--	sly:101243922/0.0/phenylalanine ammonia-lyase-like; K10775 phenylalanine ammonia-lyase [EC:4.3.1.24]	RSp0365/1e-60/---	NA
	CL10453.Contig3_All	386	80.75	261.81	1.69699	8.5018e-51	1.67833e-49	Up	gi|3914262|sp|O49836.1|PAL2_LITER/1.02989e-63/RecName: Full=Phenylalanine ammonia-lyase 2; Short=PAL-2 [Lithospermum erythrorhizon] &gt;gi|2911124|dbj|BAA24929.1| phenylalanine ammonia-lyase [Lithospermum erythrorhizon]	gi|90994675|gb|DQ445051.1|/0.0/Arnebia euchroma phenylalanine ammonia-lyase mRNA, complete cds	sp|O49836|PAL2_LITER/1e-65/Phenylalanine ammonia-lyase 2 OS=Lithospermum erythrorhizon PE=2 SV=1	PF00221/4.8E-46/Aromatic amino acid lyase	sly:101243631/2e-62/phenylalanine ammonia-lyase-like; K10775 phenylalanine ammonia-lyase [EC:4.3.1.24]	SPy2089/6e-20/---	NA
	CL10453.Contig4_All	3607	268.25	544.57	1.02154	0	0	Up	gi|3914261|sp|O49835.1|PAL1_LITER/0/RecName: Full=Phenylalanine ammonia-lyase 1; Short=PAL-1 [Lithospermum erythrorhizon] &gt;gi|2911122|dbj|BAA24928.1| phenylalanine ammonia-lyase [Lithospermum erythrorhizon]	gi|2911121|dbj|D83075.1|/0.0/Lithospermum erythrorhizon mRNA for phenylalanine ammonia-lyase, complete cds	sp|O49835|PAL1_LITER/0.0/Phenylalanine ammonia-lyase 1 OS=Lithospermum erythrorhizon PE=2 SV=1	PTHR10362:SF7/0.0/--	sly:101243922/0.0/phenylalanine ammonia-lyase-like; K10775 phenylalanine ammonia-lyase [EC:4.3.1.24]	RSp0365/3e-60/---	NA
	CL434.Contig1_All	2484	298.63	454.96	0.607381	5.95018e-187	3.50182e-185	Equal	gi|306922308|dbj|BAJ17655.1|/0/phenylalanine ammonia lyase [Gynura bicolor]	gi|225435356|ref|XM_002285241.1|/0.0/PREDICTED: Vitis vinifera phenylalanine ammonia-lyase-like (LOC100241575), mRNA	sp|P25872|PAL1_TOBAC/0.0/Phenylalanine ammonia-lyase OS=Nicotiana tabacum GN=TPA1 PE=2 SV=1	PTHR10362:SF7/0.0/--	vvi:100241575/0.0/phenylalanine ammonia-lyase-like; K10775 phenylalanine ammonia-lyase [EC:4.3.1.24]	RSp0365/3e-63/---	biological_process:GO:0009800//cinnamic acid biosynthetic process;GO:0006559//L-phenylalanine catabolic process;cellular_component:GO:0005737//cytoplasm;molecular_function:GO:0045548//phenylalanine ammonia-lyase activity;
	CL434.Contig2_All	907	2.5	2.6	0.0565835	0.979222	0.982234	Equal	gi|657305032|gb|AID51445.1|/1.41334e-06/phenylalanine ammonia-lyase 2 [Astragalus membranaceus]	gi|552955140|gb|KF311063.1|/3e-13/Ricinus communis cultivar HY1 phenylalanine ammonia lyase (PAL) gene, promoter region and complete cds	sp|Q43052|PAL2_POPKI/3e-08/Phenylalanine ammonia-lyase G2B OS=Populus kitakamiensis GN=PALG2B PE=3 SV=1	NA	pop:POPTR_0010s23100g/3e-07/POPTRDRAFT_822571; phenylalanine ammonia-lyase family protein; K10775 phenylalanine ammonia-lyase [EC:4.3.1.24]	NA	NA
	CL5146.Contig1_All	232	0.82	0.01	-6.35755	0.570904	0.67691	Equal	gi|565471918|ref|XP_006293761.1|/3.06985e-36/hypothetical protein CARUB_v10022721mg [Capsella rubella] &gt;gi|482562469|gb|EOA26659.1| hypothetical protein CARUB_v10022721mg [Capsella rubella]	gi|330250293|gb|CP002685.1|/1e-127/Arabidopsis thaliana chromosome 2, complete sequence	sp|P35510|PAL1_ARATH/4e-38/Phenylalanine ammonia-lyase 1 OS=Arabidopsis thaliana GN=PAL1 PE=1 SV=3	PF00221/1.3E-16/Aromatic amino acid lyase	ath:AT2G37040/5e-37/PAL1; phenylalanine ammonia-lyase 1; K10775 phenylalanine ammonia-lyase [EC:4.3.1.24]	NA	biological_process:GO:0009555//pollen development;GO:0009800//cinnamic acid biosynthetic process;GO:0042398//cellular modified amino acid biosynthetic process;GO:0009963//positive regulation of flavonoid biosynthetic process;GO:0006559//L-phenylalanine catabolic process;GO:0009805//coumarin biosynthetic process;GO:0006598//polyamine catabolic process;GO:0009611//response to wounding;GO:0046274//l…
	CL5146.Contig2_All	285	0.55	0.01	-5.78136	0.570904	0.688891	Equal	gi|222424773|dbj|BAH20339.1|/2.72601e-48/AT3G53260 [Arabidopsis thaliana]	gi|332640072|gb|CP002686.1|/1e-159/Arabidopsis thaliana chromosome 3, complete sequence	sp|P45724|PAL2_ARATH/3e-50/Phenylalanine ammonia-lyase 2 OS=Arabidopsis thaliana GN=PAL2 PE=1 SV=2	PTHR10362:SF7/4.8E-48/--	ath:AT3G53260/4e-49/PAL2; phenylalanine ammonia-lyase 2; K10775 phenylalanine ammonia-lyase [EC:4.3.1.24]	NA	biological_process:GO:0009611//response to wounding;GO:0006598//polyamine catabolic process;GO:0006979//response to oxidative stress;GO:0042398//cellular modified amino acid biosynthetic process;GO:0080167//response to karrikin;GO:0006952//defense response;GO:0009963//positive regulation of flavonoid biosynthetic process;GO:0009805//coumarin biosynthetic process;GO:0006559//L-phenylalanine catabo…
	Unigene10886_All	311	0.47	0.62	0.399607	0.897332	0.917053	Equal	gi|604334457|gb|EYU38541.1|/1.16421e-19/hypothetical protein MIMGU_mgv1a001582mg [Erythranthe guttata]	gi|2887303|emb|Y12461.1|/9e-11/Helianthus annuus mRNA for phenylalanine ammonia lyase	sp|O23924|PALY_DIGLA/1e-18/Phenylalanine ammonia-lyase OS=Digitalis lanata PE=2 SV=1	NA	vvi:100241575/1e-15/phenylalanine ammonia-lyase-like; K10775 phenylalanine ammonia-lyase [EC:4.3.1.24]	NA	NA
	Unigene3239_All	326	19.63	53.36	1.4427	6.05134e-07	2.99058e-06	Up	gi|3914261|sp|O49835.1|PAL1_LITER/4.22496e-17/RecName: Full=Phenylalanine ammonia-lyase 1; Short=PAL-1 [Lithospermum erythrorhizon] &gt;gi|2911122|dbj|BAA24928.1| phenylalanine ammonia-lyase [Lithospermum erythrorhizon]	gi|90994675|gb|DQ445051.1|/1e-119/Arnebia euchroma phenylalanine ammonia-lyase mRNA, complete cds	sp|O49835|PAL1_LITER/5e-19/Phenylalanine ammonia-lyase 1 OS=Lithospermum erythrorhizon PE=2 SV=1	NA	vvi:100256293/8e-16/phenylalanine ammonia-lyase-like; K10775 phenylalanine ammonia-lyase [EC:4.3.1.24]	NA	NA
	Unigene50286_All	250	0.01	0.94	6.55459	0.433796	0.575849	Equal	gi|3914262|sp|O49836.1|PAL2_LITER/8.22081e-37/RecName: Full=Phenylalanine ammonia-lyase 2; Short=PAL-2 [Lithospermum erythrorhizon] &gt;gi|2911124|dbj|BAA24929.1| phenylalanine ammonia-lyase [Lithospermum erythrorhizon]	gi|2911123|dbj|D83076.1|/1e-80/Lithospermum erythrorhizon mRNA for phenylalanine ammonia-lyase, complete cds	sp|O49836|PAL2_LITER/9e-39/Phenylalanine ammonia-lyase 2 OS=Lithospermum erythrorhizon PE=2 SV=1	NA	pxb:103962533/2e-31/phenylalanine ammonia-lyase 1-like; K10775 phenylalanine ammonia-lyase [EC:4.3.1.24]	NA	NA
	Unigene50427_All	214	0.01	1.3	7.02237	0.433796	0.582667	Equal	gi|497419|gb|AAC18870.1|/5.87384e-35/phenylalanine ammonia lyase [Arabidopsis thaliana]	gi|330250293|gb|CP002685.1|/1e-116/Arabidopsis thaliana chromosome 2, complete sequence	sp|P35510|PAL1_ARATH/7e-37/Phenylalanine ammonia-lyase 1 OS=Arabidopsis thaliana GN=PAL1 PE=1 SV=3	PTHR10362/2.4E-13/--	ath:AT2G37040/9e-36/PAL1; phenylalanine ammonia-lyase 1; K10775 phenylalanine ammonia-lyase [EC:4.3.1.24]	NA	biological_process:GO:0009555//pollen development;GO:0009800//cinnamic acid biosynthetic process;GO:0042398//cellular modified amino acid biosynthetic process;GO:0009963//positive regulation of flavonoid biosynthetic process;GO:0006559//L-phenylalanine catabolic process;GO:0009805//coumarin biosynthetic process;GO:0006598//polyamine catabolic process;GO:0009611//response to wounding;GO:0046274//l…
	Unigene9311_All	281	87.89	272.65	1.63328	2.16786e-27	2.7069e-26	Up	gi|90994676|gb|ABE03772.1|/4.87517e-21/phenylalanine ammonia-lyase [Arnebia euchroma]	gi|90994675|gb|DQ445051.1|/1e-145/Arnebia euchroma phenylalanine ammonia-lyase mRNA, complete cds	sp|O49835|PAL1_LITER/1e-20/Phenylalanine ammonia-lyase 1 OS=Lithospermum erythrorhizon PE=2 SV=1	NA	vvi:100241377/5e-12/phenylalanine ammonia-lyase; K10775 phenylalanine ammonia-lyase [EC:4.3.1.24]	NA	NA
9. 4CL	CL1894.Contig1_All	401	12.79	83.98	2.71503	1.31881e-34	1.95373e-33	Up	gi|661884661|emb|CDP11727.1|/3.85644e-55/unnamed protein product [Coffea canephora]	gi|545273878|gb|KF220562.1|/3e-11/Salvia miltiorrhiza 4-coumarate:coenzyme A ligase 9 (4CL9) mRNA, partial cds	sp|Q84P24|4CLL6_ARATH/8e-49/4-coumarate--CoA ligase-like 6 OS=Arabidopsis thaliana GN=4CLL6 PE=2 SV=2	PF13193/4.4E-14/AMP-binding enzyme C-terminal domain	fve:101312548/7e-55/4-coumarate--CoA ligase-like 6; K01904 4-coumarate--CoA ligase [EC:6.2.1.12]	BH3103/2e-26/---	NA
	CL1894.Contig2_All	2002	0.17	94.01	9.11114	0	0	Up	gi|661884661|emb|CDP11727.1|/0/unnamed protein product [Coffea canephora]	gi|357484742|ref|XM_003612611.1|/2e-10/Medicago truncatula 4-coumarate-CoA ligase (MTR_5g027480) mRNA, complete cds	sp|Q84P24|4CLL6_ARATH/3e-180/4-coumarate--CoA ligase-like 6 OS=Arabidopsis thaliana GN=4CLL6 PE=2 SV=2	PTHR24096/3.6E-258/--	tcc:TCM_016640/0.0/Acyl:coa ligase; K01904 4-coumarate--CoA ligase [EC:6.2.1.12]	PAE1379/9e-69/---	NA
	CL1894.Contig4_All	2018	5.8	72.94	3.65259	0	0	Up	gi|661884661|emb|CDP11727.1|/0/unnamed protein product [Coffea canephora]	gi|224074400|ref|XM_002304328.1|/2e-06/Populus trichocarpa 4-coumarate--CoA ligase family protein (POPTR_0003s09880g) mRNA, complete cds	sp|Q84P24|4CLL6_ARATH/1e-178/4-coumarate--CoA ligase-like 6 OS=Arabidopsis thaliana GN=4CLL6 PE=2 SV=2	PF13193/3.8E-15/AMP-binding enzyme C-terminal domain	fve:101312548/0.0/4-coumarate--CoA ligase-like 6; K01904 4-coumarate--CoA ligase [EC:6.2.1.12]	BH3103/3e-66/---	NA
	CL1894.Contig5_All	2041	7.1	37.05	2.38358	3.45032e-109	1.25989e-107	Up	gi|661884661|emb|CDP11727.1|/0/unnamed protein product [Coffea canephora]	gi|224074400|ref|XM_002304328.1|/2e-06/Populus trichocarpa 4-coumarate--CoA ligase family protein (POPTR_0003s09880g) mRNA, complete cds	sp|Q84P24|4CLL6_ARATH/6e-178/4-coumarate--CoA ligase-like 6 OS=Arabidopsis thaliana GN=4CLL6 PE=2 SV=2	PF00501/1.6E-98/AMP-binding enzyme	fve:101312548/0.0/4-coumarate--CoA ligase-like 6; K01904 4-coumarate--CoA ligase [EC:6.2.1.12]	BH3103/3e-66/---	NA
	CL1894.Contig6_All	2038	51.36	149.9	1.54528	1.11863e-240	8.11823e-239	Up	gi|661884661|emb|CDP11727.1|/0/unnamed protein product [Coffea canephora]	gi|30684615|ref|NM_118019.2|/1e-05/Arabidopsis thaliana 4-coumarate--CoA ligase-like 6 mRNA, complete cds	sp|Q84P24|4CLL6_ARATH/4e-177/4-coumarate--CoA ligase-like 6 OS=Arabidopsis thaliana GN=4CLL6 PE=2 SV=2	PTHR24096:SF159/2.3E-245/--	fve:101312548/0.0/4-coumarate--CoA ligase-like 6; K01904 4-coumarate--CoA ligase [EC:6.2.1.12]	BH3103/3e-65/---	NA
	CL1894.Contig7_All	1041	2.66	32.04	3.59038	2.55134e-67	6.35355e-66	Up	gi|661884661|emb|CDP11727.1|/5.29426e-104/unnamed protein product [Coffea canephora]	gi|224074400|ref|XM_002304328.1|/2e-08/Populus trichocarpa 4-coumarate--CoA ligase family protein (POPTR_0003s09880g) mRNA, complete cds	sp|Q84P24|4CLL6_ARATH/8e-84/4-coumarate--CoA ligase-like 6 OS=Arabidopsis thaliana GN=4CLL6 PE=2 SV=2	PTHR24096:SF159/8.0E-107/--	sot:102589793/2e-99/4-coumarate--CoA ligase-like 6-like; K01904 4-coumarate--CoA ligase [EC:6.2.1.12]	APE2284/2e-24/---	NA
	CL1894.Contig8_All	1124	1.13	34.39	4.92759	4.87736e-99	1.65205e-97	Up	gi|703152441|ref|XP_010110411.1|/7.2062e-110/4-coumarate--CoA ligase-like 6 [Morus notabilis] &gt;gi|587939599|gb|EXC26243.1| 4-coumarate--CoA ligase-like 6 [Morus notabilis]	gi|545273878|gb|KF220562.1|/1e-16/Salvia miltiorrhiza 4-coumarate:coenzyme A ligase 9 (4CL9) mRNA, partial cds	sp|Q84P24|4CLL6_ARATH/1e-98/4-coumarate--CoA ligase-like 6 OS=Arabidopsis thaliana GN=4CLL6 PE=2 SV=2	PTHR24096/4.8E-152/--	fve:101312548/2e-108/4-coumarate--CoA ligase-like 6; K01904 4-coumarate--CoA ligase [EC:6.2.1.12]	BH3103/6e-42/---	NA
	CL4029.Contig1_All	2356	9.96	58.68	2.55865	2.39758e-218	1.60687e-216	Up	gi|9988455|dbj|BAA08366.2|/0/4-coumarate:CoA ligase [Lithospermum erythrorhizon]	gi|9988454|dbj|D49367.2|LEP4CCOALB/0.0/Lithospermum erythrorhizon mRNA for 4-coumarate:CoA ligase, complete cds, clone LE4CL-2	sp|P31687|4CL2_SOYBN/0.0/4-coumarate--CoA ligase 2 OS=Glycine max PE=2 SV=2	PF00501/4.1E-76/AMP-binding enzyme	tcc:TCM_025459/0.0/4-coumarate:CoA ligase 3; K01904 4-coumarate--CoA ligase [EC:6.2.1.12]	BH3104/6e-56/---	NA
	CL4029.Contig2_All	2288	20.4	125.98	2.62655	0	0	Up	gi|9988455|dbj|BAA08366.2|/0/4-coumarate:CoA ligase [Lithospermum erythrorhizon]	gi|9988454|dbj|D49367.2|LEP4CCOALB/0.0/Lithospermum erythrorhizon mRNA for 4-coumarate:CoA ligase, complete cds, clone LE4CL-2	sp|P31687|4CL2_SOYBN/0.0/4-coumarate--CoA ligase 2 OS=Glycine max PE=2 SV=2	PTHR24096/0.0/--	tcc:TCM_025459/0.0/4-coumarate:CoA ligase 3; K01904 4-coumarate--CoA ligase [EC:6.2.1.12]	BH3104/1e-68/---	NA
	CL4029.Contig3_All	2166	1.76	16.24	3.2059	8.78048e-72	2.30628e-70	Up	gi|9988455|dbj|BAA08366.2|/0/4-coumarate:CoA ligase [Lithospermum erythrorhizon]	gi|9988454|dbj|D49367.2|LEP4CCOALB/0.0/Lithospermum erythrorhizon mRNA for 4-coumarate:CoA ligase, complete cds, clone LE4CL-2	sp|P31687|4CL2_SOYBN/0.0/4-coumarate--CoA ligase 2 OS=Glycine max PE=2 SV=2	PF13193/4.4E-14/AMP-binding enzyme C-terminal domain	tcc:TCM_025459/0.0/4-coumarate:CoA ligase 3; K01904 4-coumarate--CoA ligase [EC:6.2.1.12]	BH3104/1e-70/---	NA
	CL4029.Contig4_All	474	0.01	0.91	6.50779	0.0940898	0.18898	Equal	gi|14289346|gb|AAK58909.1|/3.18891e-19/4-coumarate:CoA ligase 4 [Populus trichocarpa x Populus deltoides]	gi|9988454|dbj|D49367.2|LEP4CCOALB/9e-46/Lithospermum erythrorhizon mRNA for 4-coumarate:CoA ligase, complete cds, clone LE4CL-2	sp|P31687|4CL2_SOYBN/1e-14/4-coumarate--CoA ligase 2 OS=Glycine max PE=2 SV=2	NA	pop:POPTR_0019s07600g/2e-18/POPTRDRAFT_665396; 4-coumarate-CoA ligase family protein; K01904 4-coumarate--CoA ligase [EC:6.2.1.12]	NA	NA
	CL4029.Contig5_All	2199	1.86	12.24	2.71823	1.13021e-46	2.08727e-45	Up	gi|9988455|dbj|BAA08366.2|/0/4-coumarate:CoA ligase [Lithospermum erythrorhizon]	gi|9988454|dbj|D49367.2|LEP4CCOALB/0.0/Lithospermum erythrorhizon mRNA for 4-coumarate:CoA ligase, complete cds, clone LE4CL-2	sp|P31687|4CL2_SOYBN/0.0/4-coumarate--CoA ligase 2 OS=Glycine max PE=2 SV=2	PTHR24096:SF169/0.0/--	tcc:TCM_025459/0.0/4-coumarate:CoA ligase 3; K01904 4-coumarate--CoA ligase [EC:6.2.1.12]	BH3104/8e-72/---	NA
	CL4029.Contig6_All	2287	9.23	53.63	2.53864	4.8085e-192	2.90248e-190	Up	gi|9988455|dbj|BAA08366.2|/0/4-coumarate:CoA ligase [Lithospermum erythrorhizon]	gi|9988454|dbj|D49367.2|LEP4CCOALB/0.0/Lithospermum erythrorhizon mRNA for 4-coumarate:CoA ligase, complete cds, clone LE4CL-2	sp|Q42982|4CL2_ORYSJ/0.0/Probable 4-coumarate--CoA ligase 2 OS=Oryza sativa subsp. japonica GN=4CL2 PE=2 SV=2	PF00501/1.5E-100/AMP-binding enzyme	sly:101251363/0.0/4-coumarate--CoA ligase 2; K01904 4-coumarate--CoA ligase [EC:6.2.1.12]	BH3104/5e-64/---	NA
	CL5303.Contig1_All	1535	3.82	1.67	-1.19372	0.000156142	0.000596527	Down	gi|697188685|ref|XP_009603383.1|/3.70982e-81/PREDICTED: 4-coumarate--CoA ligase-like 7 [Nicotiana tomentosiformis]	gi|359479355|ref|XM_002276317.2|/1e-07/PREDICTED: Vitis vinifera 4-coumarate--CoA ligase-like 7 (LOC100267198), mRNA	sp|Q9M0X9|4CLL7_ARATH/2e-68/4-coumarate--CoA ligase-like 7 OS=Arabidopsis thaliana GN=4CLL7 PE=1 SV=1	PF00501/8.2E-41/AMP-binding enzyme	tcc:TCM_042143/1e-77/AMP-dependent synthetase and ligase family protein isoform 1; K01904 4-coumarate--CoA ligase [EC:6.2.1.12]	VC1985/4e-21/---	NA
	CL5303.Contig2_All	1262	1.43	2.17	0.60168	0.177811	0.308768	Equal	gi|697188685|ref|XP_009603383.1|/3.01388e-123/PREDICTED: 4-coumarate--CoA ligase-like 7 [Nicotiana tomentosiformis]	gi|225312098|dbj|AK326836.1|/6e-09/Solanum lycopersicum cDNA, clone: LEFL2014K24, HTC in fruit	sp|Q9M0X9|4CLL7_ARATH/1e-105/4-coumarate--CoA ligase-like 7 OS=Arabidopsis thaliana GN=4CLL7 PE=1 SV=1	PTHR24096:SF131/2.8E-133/--	sot:102597265/1e-118/4-coumarate--CoA ligase-like 7-like; K01904 4-coumarate--CoA ligase [EC:6.2.1.12]	APE2284/5e-29/---	NA
	CL5303.Contig3_All	1233	4.94	0.01	-8.94837	6.1536e-19	5.86261e-18	Down	gi|697188685|ref|XP_009603383.1|/2.90886e-123/PREDICTED: 4-coumarate--CoA ligase-like 7 [Nicotiana tomentosiformis]	gi|225312098|dbj|AK326836.1|/6e-09/Solanum lycopersicum cDNA, clone: LEFL2014K24, HTC in fruit	sp|Q9M0X9|4CLL7_ARATH/1e-105/4-coumarate--CoA ligase-like 7 OS=Arabidopsis thaliana GN=4CLL7 PE=1 SV=1	PTHR24096:SF131/2.8E-133/--	sot:102597265/1e-118/4-coumarate--CoA ligase-like 7-like; K01904 4-coumarate--CoA ligase [EC:6.2.1.12]	APE2284/5e-29/---	NA
	CL5303.Contig4_All	1899	40.72	47.75	0.229763	0.00219702	0.0069379	Equal	gi|592923299|gb|AHL44983.1|/0/4-coumarate:coenzyme A ligase 4 [Fraxinus mandshurica]	gi|225312098|dbj|AK326836.1|/2e-77/Solanum lycopersicum cDNA, clone: LEFL2014K24, HTC in fruit	sp|Q9M0X9|4CLL7_ARATH/0.0/4-coumarate--CoA ligase-like 7 OS=Arabidopsis thaliana GN=4CLL7 PE=1 SV=1	PS00455/-/Putative AMP-binding domain signature.	sot:102597265/0.0/4-coumarate--CoA ligase-like 7-like; K01904 4-coumarate--CoA ligase [EC:6.2.1.12]	BH3104/2e-70/---	NA
	CL5303.Contig5_All	1914	7.97	3.3	-1.27211	8.17554e-11	5.38632e-10	Down	gi|592923299|gb|AHL44983.1|/0/4-coumarate:coenzyme A ligase 4 [Fraxinus mandshurica]	gi|225312098|dbj|AK326836.1|/7e-96/Solanum lycopersicum cDNA, clone: LEFL2014K24, HTC in fruit	sp|Q9M0X9|4CLL7_ARATH/0.0/4-coumarate--CoA ligase-like 7 OS=Arabidopsis thaliana GN=4CLL7 PE=1 SV=1	PS00455/-/Putative AMP-binding domain signature.	sly:101249706/0.0/4-coumarate--CoA ligase-like 7; K01904 4-coumarate--CoA ligase [EC:6.2.1.12]	BH3104/3e-70/---	NA
	Unigene11498_All	2236	6.16	19.25	1.64386	4.52262e-39	7.35045e-38	Up	gi|158957579|gb|ABD59789.2|/0/4-coumarate:CoA ligase [Arnebia euchroma]	gi|158957578|gb|DQ400697.2|/0.0/Arnebia euchroma 4-coumarate:CoA ligase mRNA, complete cds	sp|O24145|4CL1_TOBAC/0.0/4-coumarate--CoA ligase 1 OS=Nicotiana tabacum GN=4CL1 PE=2 SV=1	PTHR24096/0.0/--	sly:101249624/0.0/4-coumarate--CoA ligase 1; K01904 4-coumarate--CoA ligase [EC:6.2.1.12]	BH3103/4e-66/---	NA
	Unigene26515_All	421	0.87	0.73	-0.253119	0.82002	0.872462	Equal	gi|661884661|emb|CDP11727.1|/5.25942e-52/unnamed protein product [Coffea canephora]	gi|449500075|ref|XM_004160949.1|/8e-12/PREDICTED: Cucumis sativus 4-coumarate--CoA ligase-like 6-like (LOC101219578), mRNA	sp|Q84P24|4CLL6_ARATH/1e-47/4-coumarate--CoA ligase-like 6 OS=Arabidopsis thaliana GN=4CLL6 PE=2 SV=2	PTHR24096/4.4E-74/--	sot:102589793/8e-49/4-coumarate--CoA ligase-like 6-like; K01904 4-coumarate--CoA ligase [EC:6.2.1.12]	AF0089/3e-26/---	NA
	Unigene29532_All	237	0.01	2.1	7.71425	0.20203	0.33876	Equal	gi|9988455|dbj|BAA08366.2|/7.56973e-11/4-coumarate:CoA ligase [Lithospermum erythrorhizon]	gi|9988454|dbj|D49367.2|LEP4CCOALB/9e-32/Lithospermum erythrorhizon mRNA for 4-coumarate:CoA ligase, complete cds, clone LE4CL-2	sp|P31687|4CL2_SOYBN/6e-09/4-coumarate--CoA ligase 2 OS=Glycine max PE=2 SV=2	NA	sly:101251363/5e-10/4-coumarate--CoA ligase 2; K01904 4-coumarate--CoA ligase [EC:6.2.1.12]	NA	NA
	Unigene7579_All	1873	23.71	23.42	-0.0177546	0.666522	0.73988	Equal	gi|643728270|gb|KDP36410.1|/0/hypothetical protein JCGZ_08679 [Jatropha curcas]	gi|358346420|ref|XM_003637218.1|/6e-13/Medicago truncatula 4-coumarate CoA ligase (MTR_080s0007) mRNA, complete cds	sp|O24146|4CL2_TOBAC/0.0/4-coumarate--CoA ligase 2 OS=Nicotiana tabacum GN=4CL2 PE=2 SV=1	PS00455/-/Putative AMP-binding domain signature.	jcu:105635600/0.0/4-coumarate--CoA ligase 2-like; K01904 4-coumarate--CoA ligase [EC:6.2.1.12]	BH3104/1e-71/---	NA
10. C4H	CL2605.Contig2_All	1982	51.41	331.77	2.69006	0	0	Up	gi|158957574|gb|ABD77493.2|/0/cinnamic acid 4-hydroxylase [Arnebia euchroma]	gi|399761418|gb|DQ417206.3|/0.0/Arnebia euchroma cinnamic acid 4-hydroxylase mRNA, complete cds	sp|P48522|TCMO_CATRO/0.0/Trans-cinnamate 4-monooxygenase OS=Catharanthus roseus GN=CYP73A4 PE=2 SV=1	PF00067/3.5E-114/Cytochrome P450	cmo:103496249/0.0/c4H; trans-cinnamate 4-monooxygenase; K00487 trans-cinnamate 4-monooxygenase [EC:1.14.13.11]	alr1450/3e-24/---	NA
	CL2605.Contig4_All	1675	14.55	21.66	0.574014	1.72633e-06	8.20481e-06	Equal	gi|158957574|gb|ABD77493.2|/0/cinnamic acid 4-hydroxylase [Arnebia euchroma]	gi|16555876|dbj|AB055507.1|/0.0/Lithospermum erythrorhizon C4H-1 mRNA for cinnamic acid 4-hydroxylase, complete cds	sp|P48522|TCMO_CATRO/1e-177/Trans-cinnamate 4-monooxygenase OS=Catharanthus roseus GN=CYP73A4 PE=2 SV=1	PTHR24298/2.0E-245/--	cmo:103496249/0.0/c4H; trans-cinnamate 4-monooxygenase; K00487 trans-cinnamate 4-monooxygenase [EC:1.14.13.11]	alr1450/1e-16/---	NA
	CL2605.Contig5_All	1013	15.02	13.44	-0.160352	0.233636	0.378495	Equal	gi|158957574|gb|ABD77493.2|/3.91804e-173/cinnamic acid 4-hydroxylase [Arnebia euchroma]	gi|16555876|dbj|AB055507.1|/0.0/Lithospermum erythrorhizon C4H-1 mRNA for cinnamic acid 4-hydroxylase, complete cds	sp|P48522|TCMO_CATRO/6e-163/Trans-cinnamate 4-monooxygenase OS=Catharanthus roseus GN=CYP73A4 PE=2 SV=1	PR00463/7.7E-20/E-class P450 group I signature	cmo:103496249/4e-166/c4H; trans-cinnamate 4-monooxygenase; K00487 trans-cinnamate 4-monooxygenase [EC:1.14.13.11]	NA	NA
	CL2605.Contig6_All	2074	6.4	21.26	1.732	1.34898e-42	2.33233e-41	Up	gi|158957574|gb|ABD77493.2|/1.48643e-171/cinnamic acid 4-hydroxylase [Arnebia euchroma]	gi|399761418|gb|DQ417206.3|/0.0/Arnebia euchroma cinnamic acid 4-hydroxylase mRNA, complete cds	sp|P48522|TCMO_CATRO/1e-157/Trans-cinnamate 4-monooxygenase OS=Catharanthus roseus GN=CYP73A4 PE=2 SV=1	PR00463/4.5E-14/E-class P450 group I signature	cmo:103496249/2e-161/c4H; trans-cinnamate 4-monooxygenase; K00487 trans-cinnamate 4-monooxygenase [EC:1.14.13.11]	alr1450/4e-19/---	NA
	CL2605.Contig7_All	279	1.72	0.76	-1.17834	0.466552	0.602627	Equal	gi|16555877|dbj|BAB71716.1|/5.20037e-39/cinnamic acid 4-hydroxylase [Lithospermum erythrorhizon]	gi|16555876|dbj|AB055507.1|/1e-77/Lithospermum erythrorhizon C4H-1 mRNA for cinnamic acid 4-hydroxylase, complete cds	sp|P48522|TCMO_CATRO/1e-36/Trans-cinnamate 4-monooxygenase OS=Catharanthus roseus GN=CYP73A4 PE=2 SV=1	PTHR24298:SF56/2.4E-34/--	sot:102605644/3e-36/trans-cinnamate 4-monooxygenase-like; K00487 trans-cinnamate 4-monooxygenase [EC:1.14.13.11]	NA	NA
	CL2605.Contig8_All	394	0.32	0.01	-5	0.570904	0.661918	Equal	gi|1773287|gb|AAB58355.1|/8.61022e-71/cinnamate-4-hydroxylase [Arabidopsis thaliana] &gt;gi|169635648|emb|CAP08830.1| cinnamate-4-hydroxylase [Arabidopsis thaliana] &gt;gi|169635650|emb|CAP08831.1| cinnamate-4-hydroxylase [Arabidopsis thaliana] &gt;gi|169635652|emb|CAP08832.1| cinnamate-4-hydroxylase [Arabidopsis thaliana] &gt;gi|169635654|emb|CAP08833.1| cinnamate-4-hydroxylase [Arabidopsis thal…	gi|30684605|ref|NM_128601.2|/0.0/Arabidopsis thaliana trans-cinnamate 4-monooxygenase mRNA, complete cds	sp|P92994|TCMO_ARATH/1e-72/Trans-cinnamate 4-monooxygenase OS=Arabidopsis thaliana GN=CYP73A5 PE=2 SV=1	PF00067/2.7E-37/Cytochrome P450	ath:AT2G30490/1e-71/C4H; trans-cinnamate 4-monooxygenase; K00487 trans-cinnamate 4-monooxygenase [EC:1.14.13.11]	BH0579/2e-09/---	biological_process:GO:0009555//pollen development;GO:0009416//response to light stimulus;GO:0055114//oxidation-reduction process;GO:0009963//positive regulation of flavonoid biosynthetic process;GO:0009805//coumarin biosynthetic process;GO:0009611//response to wounding;GO:0080167//response to karrikin;GO:0040007//growth;GO:0009808//lignin metabolic process;cellular_component:GO:0005783//endoplasm…
	CL2605.Contig9_All	1835	74.78	273.03	1.86834	0	0	Up	gi|158957574|gb|ABD77493.2|/0/cinnamic acid 4-hydroxylase [Arnebia euchroma]	gi|399761418|gb|DQ417206.3|/0.0/Arnebia euchroma cinnamic acid 4-hydroxylase mRNA, complete cds	sp|P48522|TCMO_CATRO/0.0/Trans-cinnamate 4-monooxygenase OS=Catharanthus roseus GN=CYP73A4 PE=2 SV=1	PF00067/6.0E-116/Cytochrome P450	cmo:103496249/0.0/c4H; trans-cinnamate 4-monooxygenase; K00487 trans-cinnamate 4-monooxygenase [EC:1.14.13.11]	alr1450/3e-26/---	NA
	CL2605.Contig10_All	1871	31.57	463.1	3.8747	0	0	Up	gi|16555879|dbj|BAB71717.1|/0/cinnamic acid 4-hydroxylase [Lithospermum erythrorhizon]	gi|399761418|gb|DQ417206.3|/0.0/Arnebia euchroma cinnamic acid 4-hydroxylase mRNA, complete cds	sp|P48522|TCMO_CATRO/0.0/Trans-cinnamate 4-monooxygenase OS=Catharanthus roseus GN=CYP73A4 PE=2 SV=1	PTHR24298:SF56/0.0/--	cmo:103496249/0.0/c4H; trans-cinnamate 4-monooxygenase; K00487 trans-cinnamate 4-monooxygenase [EC:1.14.13.11]	alr1450/8e-25/---	NA
	Unigene11117_All	426	2.84	5.38	0.921715	0.182547	0.316497	Equal	gi|85036396|gb|ABC69046.1|/8.44535e-18/cinnamic acid 4-hydroxylase [Solanum tuberosum]	gi|16555876|dbj|AB055507.1|/1e-66/Lithospermum erythrorhizon C4H-1 mRNA for cinnamic acid 4-hydroxylase, complete cds	sp|O24312|TCMO_POPTM/7e-19/Trans-cinnamate 4-monooxygenase OS=Populus tremuloides GN=CYP73A13 PE=2 SV=1	NA	sot:102605644/1e-18/trans-cinnamate 4-monooxygenase-like; K00487 trans-cinnamate 4-monooxygenase [EC:1.14.13.11]	NA	NA
	Unigene12868_All	277	1.16	0.01	-6.85798	0.30502	0.461784	Equal	gi|1773287|gb|AAB58355.1|/2.10643e-48/cinnamate-4-hydroxylase [Arabidopsis thaliana] &gt;gi|169635648|emb|CAP08830.1| cinnamate-4-hydroxylase [Arabidopsis thaliana] &gt;gi|169635650|emb|CAP08831.1| cinnamate-4-hydroxylase [Arabidopsis thaliana] &gt;gi|169635652|emb|CAP08832.1| cinnamate-4-hydroxylase [Arabidopsis thaliana] &gt;gi|169635654|emb|CAP08833.1| cinnamate-4-hydroxylase [Arabidopsis thal…	gi|330250293|gb|CP002685.1|/1e-154/Arabidopsis thaliana chromosome 2, complete sequence	sp|P92994|TCMO_ARATH/2e-50/Trans-cinnamate 4-monooxygenase OS=Arabidopsis thaliana GN=CYP73A5 PE=2 SV=1	PS00086/-/Cytochrome P450 cysteine heme-iron ligand signature.	ath:AT2G30490/3e-49/C4H; trans-cinnamate 4-monooxygenase; K00487 trans-cinnamate 4-monooxygenase [EC:1.14.13.11]	NA	biological_process:GO:0009555//pollen development;GO:0009416//response to light stimulus;GO:0055114//oxidation-reduction process;GO:0009963//positive regulation of flavonoid biosynthetic process;GO:0009805//coumarin biosynthetic process;GO:0009611//response to wounding;GO:0080167//response to karrikin;GO:0040007//growth;GO:0009808//lignin metabolic process;cellular_component:GO:0005783//endoplasm…
	Unigene14551_All	777	1.3	2.46	0.920147	0.129856	0.2454	Equal	gi|16555877|dbj|BAB71716.1|/4.35062e-56/cinnamic acid 4-hydroxylase [Lithospermum erythrorhizon]	gi|16555876|dbj|AB055507.1|/1e-123/Lithospermum erythrorhizon C4H-1 mRNA for cinnamic acid 4-hydroxylase, complete cds	sp|P92994|TCMO_ARATH/1e-53/Trans-cinnamate 4-monooxygenase OS=Arabidopsis thaliana GN=CYP73A5 PE=2 SV=1	PTHR24298:SF56/7.8E-77/--	tcc:TCM_045554/6e-54/Cinnamate-4-hydroxylase; K00487 trans-cinnamate 4-monooxygenase [EC:1.14.13.11]	BH0579/1e-09/---	biological_process:GO:0055114//oxidation-reduction process;molecular_function:GO:0009055//electron carrier activity;GO:0016705//oxidoreductase activity, acting on paired donors, with incorporation or reduction of molecular oxygen;GO:0020037//heme binding;GO:0005506//iron ion binding;GO:0004497//monooxygenase activity;
	Unigene18082_All	1512	2.78	21.89	2.97712	4.81116e-60	1.07578e-58	Up	gi|16555879|dbj|BAB71717.1|/2.40406e-16/cinnamic acid 4-hydroxylase [Lithospermum erythrorhizon]	gi|16555878|dbj|AB055508.1|/5e-56/Lithospermum erythrorhizon C4H-2 mRNA for cinnamic acid 4-hydroxylase, complete cds	sp|P48522|TCMO_CATRO/1e-15/Trans-cinnamate 4-monooxygenase OS=Catharanthus roseus GN=CYP73A4 PE=2 SV=1	NA	sita:101768416/5e-16/trans-cinnamate 4-monooxygenase; K00487 trans-cinnamate 4-monooxygenase [EC:1.14.13.11]	NA	NA
	Unigene19718_All	558	1.16	4.5	1.9558	0.00322508	0.00992923	Equal	gi|158957574|gb|ABD77493.2|/1.17721e-06/cinnamic acid 4-hydroxylase [Arnebia euchroma]	gi|399761418|gb|DQ417206.3|/4e-36/Arnebia euchroma cinnamic acid 4-hydroxylase mRNA, complete cds	sp|O81928|TCMO_CICAR/3e-06/Trans-cinnamate 4-monooxygenase OS=Cicer arietinum GN=CYP73A19 PE=2 SV=2	NA	zma:103636555/6e-06/trans-cinnamate 4-monooxygenase; K00487 trans-cinnamate 4-monooxygenase [EC:1.14.13.11]	NA	NA
11. PGT	CL1011.Contig1_All	2053	5.54	163.8	4.88591	0	0	Up	gi|75162372|sp|Q8W404.1|PGT2_LITER/1.64161e-130/RecName: Full=4-hydroxybenzoate geranyltransferase 2; AltName: Full=PHB geranyltransferase 2.; Short=LePGT2 [Lithospermum erythrorhizon] &gt;gi|18389308|dbj|BAB84123.1| PGT-2 [Lithospermum erythrorhizon]	gi|225317459|dbj|AK329026.1|/5e-26/Solanum lycopersicum cDNA, clone: LEFL3081E04, HTC in root	sp|Q8W404|PGT2_LITER/2e-132/4-hydroxybenzoate geranyltransferase 2 OS=Lithospermum erythrorhizon GN=PGT-2 PE=1 SV=1	PTHR11048:SF7/4.3E-142/--	sot:102595300/1e-113/4-hydroxybenzoate polyprenyltransferase, mitochondrial-like; K06125 4-hydroxybenzoate polyprenyltransferase [EC:2.5.1.39]	YNR041c/2e-59/---	NA
	CL1011.Contig2_All	611	0.17	3.12	4.19794	9.35428e-05	0.000367569	Up	gi|75162372|sp|Q8W404.1|PGT2_LITER/1.52353e-49/RecName: Full=4-hydroxybenzoate geranyltransferase 2; AltName: Full=PHB geranyltransferase 2.; Short=LePGT2 [Lithospermum erythrorhizon] &gt;gi|18389308|dbj|BAB84123.1| PGT-2 [Lithospermum erythrorhizon]	gi|158957516|gb|DQ397513.2|/3e-12/Arnebia euchroma geranyl diphosphate:4-hydroxybenzoate geranyltransferase mRNA, complete cds	sp|Q8W404|PGT2_LITER/3e-51/4-hydroxybenzoate geranyltransferase 2 OS=Lithospermum erythrorhizon GN=PGT-2 PE=1 SV=1	PTHR11048/1.1E-53/--	cit:102612886/5e-48/4-hydroxybenzoate polyprenyltransferase, mitochondrial-like; K06125 4-hydroxybenzoate polyprenyltransferase [EC:2.5.1.39]	AGc1159/9e-19/---	NA
	CL1011.Contig3_All	517	2.89	6.37	1.14022	0.026642	0.0650199	Equal	gi|566170394|ref|XP_002306387.2|/1.7441e-53/hypothetical protein POPTR_0005s09650g [Populus trichocarpa] &gt;gi|550338483|gb|EEE93383.2| hypothetical protein POPTR_0005s09650g [Populus trichocarpa]	gi|158957516|gb|DQ397513.2|/3e-21/Arnebia euchroma geranyl diphosphate:4-hydroxybenzoate geranyltransferase mRNA, complete cds	sp|Q8W404|PGT2_LITER/6e-54/4-hydroxybenzoate geranyltransferase 2 OS=Lithospermum erythrorhizon GN=PGT-2 PE=1 SV=1	PF01040/5.9E-9/UbiA prenyltransferase family	fve:101292017/1e-52/4-hydroxybenzoate polyprenyltransferase, mitochondrial; K06125 4-hydroxybenzoate polyprenyltransferase [EC:2.5.1.39]	SPAC56F8.04c/7e-22/---	NA
	CL1082.Contig1_All	279	2.3	0.01	-7.84549	0.0870684	0.181392	Equal	gi|158957517|gb|ABD59796.2|/6.56324e-42/geranyl diphosphate:4-hydroxybenzoate geranyltransferase [Arnebia euchroma]	gi|18389305|dbj|AB055078.1|/4e-59/Lithospermum erythrorhizon lepgt-1 mRNA, complete cds	sp|Q8W405|PGT1_LITER/1e-42/4-hydroxybenzoate geranyltransferase 1 OS=Lithospermum erythrorhizon GN=PGT-1 PE=1 SV=1	PF01040/4.4E-6/UbiA prenyltransferase family	pmum:103321067/4e-30/4-hydroxybenzoate geranyltransferase 2-like; K06125 4-hydroxybenzoate polyprenyltransferase [EC:2.5.1.39]	PA5358/3e-10/---	NA
	CL1082.Contig2_All	374	0.7	0.89	0.34645	0.871864	0.911086	Equal	gi|158957517|gb|ABD59796.2|/5.54829e-54/geranyl diphosphate:4-hydroxybenzoate geranyltransferase [Arnebia euchroma]	gi|18389305|dbj|AB055078.1|/5e-19/Lithospermum erythrorhizon lepgt-1 mRNA, complete cds	sp|Q8W404|PGT2_LITER/5e-55/4-hydroxybenzoate geranyltransferase 2 OS=Lithospermum erythrorhizon GN=PGT-2 PE=1 SV=1	PTHR11048:SF7/4.2E-42/--	fve:101292017/7e-41/4-hydroxybenzoate polyprenyltransferase, mitochondrial; K06125 4-hydroxybenzoate polyprenyltransferase [EC:2.5.1.39]	SPAC56F8.04c/1e-17/---	NA
	CL1082.Contig3_All	1903	81.51	633.62	2.95857	0	0	Up	gi|158957517|gb|ABD59796.2|/4.28109e-170/geranyl diphosphate:4-hydroxybenzoate geranyltransferase [Arnebia euchroma]	gi|158957516|gb|DQ397513.2|/0.0/Arnebia euchroma geranyl diphosphate:4-hydroxybenzoate geranyltransferase mRNA, complete cds	sp|Q8W404|PGT2_LITER/3e-171/4-hydroxybenzoate geranyltransferase 2 OS=Lithospermum erythrorhizon GN=PGT-2 PE=1 SV=1	PF01040/9.0E-36/UbiA prenyltransferase family	sot:102595300/8e-112/4-hydroxybenzoate polyprenyltransferase, mitochondrial-like; K06125 4-hydroxybenzoate polyprenyltransferase [EC:2.5.1.39]	BMEI1518/6e-60/---	NA
	CL1082.Contig4_All	1348	116.87	318.58	1.44675	4.2133e-287	3.52658e-285	Up	gi|158957517|gb|ABD59796.2|/4.72512e-146/geranyl diphosphate:4-hydroxybenzoate geranyltransferase [Arnebia euchroma]	gi|18389305|dbj|AB055078.1|/7e-80/Lithospermum erythrorhizon lepgt-1 mRNA, complete cds	sp|Q8W404|PGT2_LITER/1e-146/4-hydroxybenzoate geranyltransferase 2 OS=Lithospermum erythrorhizon GN=PGT-2 PE=1 SV=1	PTHR11048/1.2E-129/--	sot:102595300/3e-109/4-hydroxybenzoate polyprenyltransferase, mitochondrial-like; K06125 4-hydroxybenzoate polyprenyltransferase [EC:2.5.1.39]	mll7442/8e-58/---	NA
	CL1082.Contig5_All	1188	44.07	607.75	3.78561	0	0	Up	gi|158957517|gb|ABD59796.2|/1.67673e-144/geranyl diphosphate:4-hydroxybenzoate geranyltransferase [Arnebia euchroma]	gi|158957516|gb|DQ397513.2|/9e-76/Arnebia euchroma geranyl diphosphate:4-hydroxybenzoate geranyltransferase mRNA, complete cds	sp|Q8W404|PGT2_LITER/1e-144/4-hydroxybenzoate geranyltransferase 2 OS=Lithospermum erythrorhizon GN=PGT-2 PE=1 SV=1	PF01040/7.0E-37/UbiA prenyltransferase family	sot:102595300/8e-109/4-hydroxybenzoate polyprenyltransferase, mitochondrial-like; K06125 4-hydroxybenzoate polyprenyltransferase [EC:2.5.1.39]	mll7442/4e-58/---	NA
	CL1082.Contig6_All	1666	36.64	86.29	1.23577	6.8442e-79	1.93174e-77	Up	gi|158957517|gb|ABD59796.2|/7.06935e-174/geranyl diphosphate:4-hydroxybenzoate geranyltransferase [Arnebia euchroma]	gi|158957516|gb|DQ397513.2|/0.0/Arnebia euchroma geranyl diphosphate:4-hydroxybenzoate geranyltransferase mRNA, complete cds	sp|Q8W405|PGT1_LITER/1e-171/4-hydroxybenzoate geranyltransferase 1 OS=Lithospermum erythrorhizon GN=PGT-1 PE=1 SV=1	PF01040/1.5E-35/UbiA prenyltransferase family	sot:102595300/6e-114/4-hydroxybenzoate polyprenyltransferase, mitochondrial-like; K06125 4-hydroxybenzoate polyprenyltransferase [EC:2.5.1.39]	BMEI1518/3e-60/---	NA
	CL2879.Contig1_All	2007	0.01	0.28	4.80735	0.0204078	0.0519354	Equal	gi|723687325|ref|XP_010318912.1|/3.95255e-105/PREDICTED: 4-hydroxybenzoate polyprenyltransferase, mitochondrial isoform X2 [Solanum lycopersicum]	NA	sp|Q8W404|PGT2_LITER/3e-104/4-hydroxybenzoate geranyltransferase 2 OS=Lithospermum erythrorhizon GN=PGT-2 PE=1 SV=1	PTHR11048:SF7/7.3E-131/--	gmx:100797753/7e-106/4-hydroxybenzoate polyprenyltransferase, mitochondrial-like; K06125 4-hydroxybenzoate polyprenyltransferase [EC:2.5.1.39]	BMEI1518/3e-59/---	NA
	CL2879.Contig2_All	2017	0.01	0.07	2.80735	0.433796	0.57425	Equal	gi|723687325|ref|XP_010318912.1|/3.97488e-105/PREDICTED: 4-hydroxybenzoate polyprenyltransferase, mitochondrial isoform X2 [Solanum lycopersicum]	NA	sp|Q8W404|PGT2_LITER/3e-104/4-hydroxybenzoate geranyltransferase 2 OS=Lithospermum erythrorhizon GN=PGT-2 PE=1 SV=1	PTHR11048:SF7/7.3E-131/--	gmx:100797753/7e-106/4-hydroxybenzoate polyprenyltransferase, mitochondrial-like; K06125 4-hydroxybenzoate polyprenyltransferase [EC:2.5.1.39]	BMEI1518/3e-59/---	NA
	CL2879.Contig3_All	1983	8.89	4.68	-0.925675	5.60326e-08	3.02169e-07	Equal	gi|568862160|ref|XP_006484555.1|/1.74749e-105/PREDICTED: 4-hydroxybenzoate polyprenyltransferase, mitochondrial-like isoform X1 [Citrus sinensis]	NA	sp|Q8W404|PGT2_LITER/3e-104/4-hydroxybenzoate geranyltransferase 2 OS=Lithospermum erythrorhizon GN=PGT-2 PE=1 SV=1	PS00943/-/UbiA prenyltransferase family signature.	cit:102612886/3e-106/4-hydroxybenzoate polyprenyltransferase, mitochondrial-like; K06125 4-hydroxybenzoate polyprenyltransferase [EC:2.5.1.39]	BMEI1518/3e-59/---	NA
	CL2879.Contig4_All	1993	2.96	1.75	-0.758242	0.00809392	0.022813	Equal	gi|568862160|ref|XP_006484555.1|/1.75752e-105/PREDICTED: 4-hydroxybenzoate polyprenyltransferase, mitochondrial-like isoform X1 [Citrus sinensis]	NA	sp|Q8W404|PGT2_LITER/3e-104/4-hydroxybenzoate geranyltransferase 2 OS=Lithospermum erythrorhizon GN=PGT-2 PE=1 SV=1	PS00943/-/UbiA prenyltransferase family signature.	cit:102612886/3e-106/4-hydroxybenzoate polyprenyltransferase, mitochondrial-like; K06125 4-hydroxybenzoate polyprenyltransferase [EC:2.5.1.39]	BMEI1518/3e-59/---	NA
	CL2879.Contig5_All	1384	7.34	3.09	-1.24817	3.08998e-07	1.56896e-06	Down	gi|723687325|ref|XP_010318912.1|/3.12034e-84/PREDICTED: 4-hydroxybenzoate polyprenyltransferase, mitochondrial isoform X2 [Solanum lycopersicum]	NA	sp|Q8W404|PGT2_LITER/2e-84/4-hydroxybenzoate geranyltransferase 2 OS=Lithospermum erythrorhizon GN=PGT-2 PE=1 SV=1	PTHR11048/1.2E-109/--	sot:102595300/6e-85/4-hydroxybenzoate polyprenyltransferase, mitochondrial-like; K06125 4-hydroxybenzoate polyprenyltransferase [EC:2.5.1.39]	mll7442/3e-52/---	NA
	CL2879.Contig6_All	1360	0.36	0.01	-5.16993	0.0465186	0.105023	Equal	gi|723687325|ref|XP_010318912.1|/2.33053e-84/PREDICTED: 4-hydroxybenzoate polyprenyltransferase, mitochondrial isoform X2 [Solanum lycopersicum]	NA	sp|Q8W404|PGT2_LITER/2e-84/4-hydroxybenzoate geranyltransferase 2 OS=Lithospermum erythrorhizon GN=PGT-2 PE=1 SV=1	PTHR11048/1.2E-109/--	sot:102595300/5e-85/4-hydroxybenzoate polyprenyltransferase, mitochondrial-like; K06125 4-hydroxybenzoate polyprenyltransferase [EC:2.5.1.39]	mll7442/3e-52/---	NA
	CL4062.Contig1_All	1559	1.01	3.21	1.66822	1.16478e-05	5.07776e-05	Up	gi|698497760|ref|XP_009794833.1|/6.7621e-155/PREDICTED: 4-hydroxybenzoate geranyltransferase 2 [Nicotiana sylvestris]	gi|225423768|ref|XM_002279447.1|/2e-55/PREDICTED: Vitis vinifera 4-hydroxybenzoate polyprenyltransferase, mitochondrial-like (LOC100247403), mRNA	sp|Q93YP7|4HPT_ARATH/3e-133/4-hydroxybenzoate polyprenyltransferase, mitochondrial OS=Arabidopsis thaliana GN=PPT1 PE=2 SV=1	PS00943/-/UbiA prenyltransferase family signature.	sot:102595300/4e-153/4-hydroxybenzoate polyprenyltransferase, mitochondrial-like; K06125 4-hydroxybenzoate polyprenyltransferase [EC:2.5.1.39]	mll7442/1e-68/---	NA
	CL4062.Contig2_All	834	1.61	1.93	0.26154	0.709292	0.782538	Equal	gi|694387813|ref|XP_009369642.1|/3.61005e-86/PREDICTED: 4-hydroxybenzoate polyprenyltransferase, mitochondrial-like [Pyrus x bretschneideri] &gt;gi|694387816|ref|XP_009369643.1| PREDICTED: 4-hydroxybenzoate polyprenyltransferase, mitochondrial-like [Pyrus x bretschneideri]	gi|225423768|ref|XM_002279447.1|/7e-54/PREDICTED: Vitis vinifera 4-hydroxybenzoate polyprenyltransferase, mitochondrial-like (LOC100247403), mRNA	sp|Q93YP7|4HPT_ARATH/2e-76/4-hydroxybenzoate polyprenyltransferase, mitochondrial OS=Arabidopsis thaliana GN=PPT1 PE=2 SV=1	PTHR11048/6.1E-92/--	pxb:103959032/7e-87/4-hydroxybenzoate polyprenyltransferase, mitochondrial-like; K06125 4-hydroxybenzoate polyprenyltransferase [EC:2.5.1.39]	mll7442/5e-35/---	NA
	Unigene15098_All	514	10.6	71.99	2.76373	4.3948e-45	7.88625e-44	Up	gi|158957517|gb|ABD59796.2|/8.10167e-51/geranyl diphosphate:4-hydroxybenzoate geranyltransferase [Arnebia euchroma]	gi|158957516|gb|DQ397513.2|/1e-17/Arnebia euchroma geranyl diphosphate:4-hydroxybenzoate geranyltransferase mRNA, complete cds	sp|Q8W404|PGT2_LITER/2e-52/4-hydroxybenzoate geranyltransferase 2 OS=Lithospermum erythrorhizon GN=PGT-2 PE=1 SV=1	PTHR11048/3.0E-61/--	pmum:103321067/2e-51/4-hydroxybenzoate geranyltransferase 2-like; K06125 4-hydroxybenzoate polyprenyltransferase [EC:2.5.1.39]	mll7442/1e-20/---	NA
	Unigene16611_All	1296	433.01	504.71	0.221054	4.28492e-13	3.19212e-12	Equal	gi|158957517|gb|ABD59796.2|/4.30636e-173/geranyl diphosphate:4-hydroxybenzoate geranyltransferase [Arnebia euchroma]	gi|158957516|gb|DQ397513.2|/0.0/Arnebia euchroma geranyl diphosphate:4-hydroxybenzoate geranyltransferase mRNA, complete cds	sp|Q8W405|PGT1_LITER/2e-172/4-hydroxybenzoate geranyltransferase 1 OS=Lithospermum erythrorhizon GN=PGT-1 PE=1 SV=1	PF01040/1.3E-36/UbiA prenyltransferase family	sot:102595300/3e-113/4-hydroxybenzoate polyprenyltransferase, mitochondrial-like; K06125 4-hydroxybenzoate polyprenyltransferase [EC:2.5.1.39]	mll7442/3e-59/---	NA
	Unigene17928_All	261	0.65	2.59	1.99444	0.29517	0.45834	Equal	gi|158957517|gb|ABD59796.2|/3.5342e-40/geranyl diphosphate:4-hydroxybenzoate geranyltransferase [Arnebia euchroma]	gi|18389307|dbj|AB055079.1|/6e-27/Lithospermum erythrorhizon lepgt-2 mRNA, complete cds	sp|Q8W404|PGT2_LITER/7e-42/4-hydroxybenzoate geranyltransferase 2 OS=Lithospermum erythrorhizon GN=PGT-2 PE=1 SV=1	PTHR11048:SF7/1.5E-40/--	dosa:Os08t0388900-00/5e-25/Os08g0388900; Similar to para-hydroxybenzoate--polyprenyltransferase.; K06125 4-hydroxybenzoate polyprenyltransferase [EC:2.5.1.39]	SPAC56F8.04c/4e-18/---	NA
	Unigene22183_All	266	0.01	0.83	6.37504	0.433796	0.588437	Equal	gi|571547923|ref|XP_006602723.1|/2.90064e-10/PREDICTED: 4-hydroxybenzoate polyprenyltransferase, mitochondrial-like isoform X1 [Glycine max] &gt;gi|571547925|ref|XP_006602724.1| PREDICTED: 4-hydroxybenzoate polyprenyltransferase, mitochondrial-like isoform X2 [Glycine max] &gt;gi|571547929|ref|XP_006602725.1| PREDICTED: 4-hydroxybenzoate polyprenyltransferase, mitochondrial-like isoform X3 [Glyci…	NA	sp|Q8W404|PGT2_LITER/1e-08/4-hydroxybenzoate geranyltransferase 2 OS=Lithospermum erythrorhizon GN=PGT-2 PE=1 SV=1	NA	gmx:100797753/5e-11/4-hydroxybenzoate polyprenyltransferase, mitochondrial-like; K06125 4-hydroxybenzoate polyprenyltransferase [EC:2.5.1.39]	NA	NA
	Unigene29549_All	770	30.15	160.63	2.41351	7.19308e-149	3.46681e-147	Up	gi|158957517|gb|ABD59796.2|/8.78355e-86/geranyl diphosphate:4-hydroxybenzoate geranyltransferase [Arnebia euchroma]	gi|18389305|dbj|AB055078.1|/7e-20/Lithospermum erythrorhizon lepgt-1 mRNA, complete cds	sp|Q8W404|PGT2_LITER/4e-87/4-hydroxybenzoate geranyltransferase 2 OS=Lithospermum erythrorhizon GN=PGT-2 PE=1 SV=1	PTHR11048:SF7/9.4E-92/--	sot:102595300/6e-70/4-hydroxybenzoate polyprenyltransferase, mitochondrial-like; K06125 4-hydroxybenzoate polyprenyltransferase [EC:2.5.1.39]	YNR041c/4e-43/---	NA
	Unigene39436_All	1277	71.11	737.33	3.37419	0	0	Up	gi|158957517|gb|ABD59796.2|/1.71316e-174/geranyl diphosphate:4-hydroxybenzoate geranyltransferase [Arnebia euchroma]	gi|158957516|gb|DQ397513.2|/0.0/Arnebia euchroma geranyl diphosphate:4-hydroxybenzoate geranyltransferase mRNA, complete cds	sp|Q8W405|PGT1_LITER/1e-171/4-hydroxybenzoate geranyltransferase 1 OS=Lithospermum erythrorhizon GN=PGT-1 PE=1 SV=1	PTHR11048:SF7/1.3E-137/--	sot:102595300/1e-113/4-hydroxybenzoate polyprenyltransferase, mitochondrial-like; K06125 4-hydroxybenzoate polyprenyltransferase [EC:2.5.1.39]	BMEI1518/2e-60/---	NA
	Unigene4146_All	1264	54.43	625.02	3.52143	0	0	Up	gi|158957517|gb|ABD59796.2|/1.33882e-171/geranyl diphosphate:4-hydroxybenzoate geranyltransferase [Arnebia euchroma]	gi|158957516|gb|DQ397513.2|/0.0/Arnebia euchroma geranyl diphosphate:4-hydroxybenzoate geranyltransferase mRNA, complete cds	sp|Q8W404|PGT2_LITER/1e-170/4-hydroxybenzoate geranyltransferase 2 OS=Lithospermum erythrorhizon GN=PGT-2 PE=1 SV=1	PTHR11048:SF7/1.3E-135/--	sot:102595300/5e-112/4-hydroxybenzoate polyprenyltransferase, mitochondrial-like; K06125 4-hydroxybenzoate polyprenyltransferase [EC:2.5.1.39]	BMEI1518/7e-61/---	NA
	Unigene4147_All	622	1.97	2.03	0.0432841	0.909962	0.926317	Equal	gi|75162373|sp|Q8W405.1|PGT1_LITER/1.86242e-113/RecName: Full=4-hydroxybenzoate geranyltransferase 1; AltName: Full=PHB geranyltransferase 1; Short=LePGT1 [Lithospermum erythrorhizon] &gt;gi|18389306|dbj|BAB84122.1| PGT-1 [Lithospermum erythrorhizon]	gi|18389305|dbj|AB055078.1|/0.0/Lithospermum erythrorhizon lepgt-1 mRNA, complete cds	sp|Q8W405|PGT1_LITER/3e-115/4-hydroxybenzoate geranyltransferase 1 OS=Lithospermum erythrorhizon GN=PGT-1 PE=1 SV=1	PS00943/-/UbiA prenyltransferase family signature.	sot:102595300/6e-71/4-hydroxybenzoate polyprenyltransferase, mitochondrial-like; K06125 4-hydroxybenzoate polyprenyltransferase [EC:2.5.1.39]	mll7442/1e-44/---	NA
	Unigene4207_All	1198	1.43	3.19	1.15754	0.00512604	0.0150905	Equal	gi|697169179|ref|XP_009593481.1|/2.14182e-101/PREDICTED: 4-hydroxybenzoate geranyltransferase 2 [Nicotiana tomentosiformis] &gt;gi|697169181|ref|XP_009593482.1| PREDICTED: 4-hydroxybenzoate geranyltransferase 2 [Nicotiana tomentosiformis] &gt;gi|697169183|ref|XP_009593483.1| PREDICTED: 4-hydroxybenzoate geranyltransferase 2 [Nicotiana tomentosiformis]	NA	sp|Q8W404|PGT2_LITER/3e-98/4-hydroxybenzoate geranyltransferase 2 OS=Lithospermum erythrorhizon GN=PGT-2 PE=1 SV=1	PTHR11048:SF7/1.1E-74/--	sot:102595300/1e-101/4-hydroxybenzoate polyprenyltransferase, mitochondrial-like; K06125 4-hydroxybenzoate polyprenyltransferase [EC:2.5.1.39]	mll7442/6e-55/---	NA
12. G10H	CL1264.Contig2_All	1833	219.49	747	1.76695	0	0	Up	gi|550826667|gb|AGX93052.1|/0/geraniol 10-hydroxylase-like protein [Amsonia hubrichtii]	NA	sp|Q8VWZ7|C76B6_CATRO/0.0/geraniol 8-hydroxylase OS=Catharanthus roseus GN=CYP76B6 PE=1 SV=1	PR00463/1.4E-44/E-class P450 group I signature	osa:4348172/2e-111/Os10g0166600; K00517	BH0579/8e-29/---	biological_process:GO:0016099//monoterpenoid biosynthetic process;GO:0055114//oxidation-reduction process;cellular_component:GO:0016021//integral component of membrane;GO:0005789//endoplasmic reticulum membrane;molecular_function:GO:0016709//oxidoreductase activity, acting on paired donors, with incorporation or reduction of molecular oxygen, NAD(P)H as one donor, and incorporation of one atom of…
	CL1478.Contig1_All	1675	30.57	4.65	-2.71681	1.18549e-84	3.56077e-83	Down	gi|550826671|gb|AGX93054.1|/1.06142e-169/geraniol 10-hydroxylase-like protein [Tabernaemontana elegans]	NA	sp|Q8VWZ7|C76B6_CATRO/7e-166/geraniol 8-hydroxylase OS=Catharanthus roseus GN=CYP76B6 PE=1 SV=1	PTHR24298/1.0E-208/--	osa:4348172/6e-108/Os10g0166600; K00517	BH0579/5e-27/---	NA
	CL1478.Contig2_All	333	0.01	1.64	7.35755	0.0940898	0.186828	Equal	gi|550826665|gb|AGX93051.1|/2.90052e-26/geraniol 10-hydroxylase-like protein [Cinchona calisaya]	NA	sp|Q8VWZ7|C76B6_CATRO/2e-27/geraniol 8-hydroxylase OS=Catharanthus roseus GN=CYP76B6 PE=1 SV=1	PF00067/2.3E-10/Cytochrome P450	osa:4348172/4e-20/Os10g0166600; K00517	NA	biological_process:GO:0016099//monoterpenoid biosynthetic process;cellular_component:GO:0016020//membrane;molecular_function:GO:0016709//oxidoreductase activity, acting on paired donors, with incorporation or reduction of molecular oxygen, NAD(P)H as one donor, and incorporation of one atom of oxygen;GO:0005488//binding;
	CL1478.Contig3_All	1719	35.69	2.35	-3.92479	1.41757e-140	6.5353e-139	Down	gi|550826671|gb|AGX93054.1|/3.77802e-170/geraniol 10-hydroxylase-like protein [Tabernaemontana elegans]	NA	sp|Q8VWZ7|C76B6_CATRO/1e-164/geraniol 8-hydroxylase OS=Catharanthus roseus GN=CYP76B6 PE=1 SV=1	PTHR24298/1.3E-208/--	osa:4348172/1e-106/Os10g0166600; K00517	BH0579/1e-25/---	NA
	CL1900.Contig2_All	581	6.9	4.69	-0.557008	0.0845138	0.177706	Equal	gi|75161264|sp|Q8VWZ7.1|C76B6_CATRO/3.6217e-49/RecName: Full=geraniol 8-hydroxylase; AltName: Full=Cytochrome P450 76B6; AltName: Full=geraniol 10-hydroxylase; Short=CrG10H [Catharanthus roseus] &gt;gi|17065916|emb|CAC80883.1| geraniol 10-hydroxylase [Catharanthus roseus] &gt;gi|558613871|gb|AHA82034.1| geraniol 10-hydroxylase [Catharanthus roseus]	NA	sp|Q8VWZ7|C76B6_CATRO/6e-51/geraniol 8-hydroxylase OS=Catharanthus roseus GN=CYP76B6 PE=1 SV=1	PF00067/2.8E-18/Cytochrome P450	osa:4348172/3e-35/Os10g0166600; K00517	NA	biological_process:GO:0016099//monoterpenoid biosynthetic process;cellular_component:GO:0005783//endoplasmic reticulum;GO:0044425//membrane part;molecular_function:GO:0016709//oxidoreductase activity, acting on paired donors, with incorporation or reduction of molecular oxygen, NAD(P)H as one donor, and incorporation of one atom of oxygen;GO:0046872//metal ion binding;
	CL1900.Contig3_All	2100	25.04	18.96	-0.401276	4.3605e-06	1.98971e-05	Equal	gi|723802016|dbj|BAP90522.1|/1.82852e-177/geraniol 10-hydroxylase [Ophiorrhiza pumila]	gi|550826672|gb|KF415108.1|/8e-25/Vinca minor geraniol 10-hydroxylase-like protein mRNA, complete cds	sp|Q8VWZ7|C76B6_CATRO/4e-179/geraniol 8-hydroxylase OS=Catharanthus roseus GN=CYP76B6 PE=1 SV=1	PTHR24298:SF49/9.6E-212/--	osa:4348172/1e-109/Os10g0166600; K00517	BH0579/2e-29/---	biological_process:GO:0016099//monoterpenoid biosynthetic process;GO:0055114//oxidation-reduction process;cellular_component:GO:0016021//integral component of membrane;GO:0005789//endoplasmic reticulum membrane;molecular_function:GO:0016709//oxidoreductase activity, acting on paired donors, with incorporation or reduction of molecular oxygen, NAD(P)H as one donor, and incorporation of one atom of…
	CL2578.Contig1_All	1133	0.08	3.99	5.64024	2.57202e-13	1.93598e-12	Up	gi|550826667|gb|AGX93052.1|/5.32586e-87/geraniol 10-hydroxylase-like protein [Amsonia hubrichtii]	gi|550826664|gb|KF415104.1|/2e-08/Cinchona calisaya geraniol 10-hydroxylase-like protein mRNA, complete cds	sp|D1MI46|C76BA_SWEMU/3e-88/geraniol 8-hydroxylase OS=Swertia mussotii GN=CYP76B10 PE=1 SV=1	PTHR24298:SF49/6.7E-72/--	osa:4348172/3e-51/Os10g0166600; K00517	NA	biological_process:GO:0016099//monoterpenoid biosynthetic process;cellular_component:GO:0005783//endoplasmic reticulum;GO:0044425//membrane part;molecular_function:GO:0016709//oxidoreductase activity, acting on paired donors, with incorporation or reduction of molecular oxygen, NAD(P)H as one donor, and incorporation of one atom of oxygen;GO:0046872//metal ion binding;
	CL2578.Contig2_All	1636	4.03	4.77	0.243209	0.353062	0.505474	Equal	gi|550826665|gb|AGX93051.1|/8.79116e-176/geraniol 10-hydroxylase-like protein [Cinchona calisaya]	gi|550826664|gb|KF415104.1|/3e-08/Cinchona calisaya geraniol 10-hydroxylase-like protein mRNA, complete cds	sp|Q8VWZ7|C76B6_CATRO/7e-175/geraniol 8-hydroxylase OS=Catharanthus roseus GN=CYP76B6 PE=1 SV=1	PR00463/1.2E-35/E-class P450 group I signature	osa:4348172/3e-114/Os10g0166600; K00517	alr1450/6e-26/---	NA
	CL6292.Contig2_All	1876	21.25	404.82	4.25175	0	0	Up	gi|723802016|dbj|BAP90522.1|/3.57398e-161/geraniol 10-hydroxylase [Ophiorrhiza pumila]	gi|357491108|ref|XM_003615794.1|/2e-06/Medicago truncatula Cytochrome P450 71B37 (MTR_5g072980) mRNA, complete cds	sp|D1MI46|C76BA_SWEMU/1e-161/geraniol 8-hydroxylase OS=Swertia mussotii GN=CYP76B10 PE=1 SV=1	PS00086/-/Cytochrome P450 cysteine heme-iron ligand signature.	osa:4348172/7e-97/Os10g0166600; K00517	BH0579/1e-26/---	biological_process:GO:0016099//monoterpenoid biosynthetic process;cellular_component:GO:0005783//endoplasmic reticulum;GO:0044425//membrane part;molecular_function:GO:0016709//oxidoreductase activity, acting on paired donors, with incorporation or reduction of molecular oxygen, NAD(P)H as one donor, and incorporation of one atom of oxygen;GO:0046872//metal ion binding;
	Unigene1376_All	1755	3.88	3.73	-0.056881	0.736814	0.799518	Equal	gi|550826665|gb|AGX93051.1|/0/geraniol 10-hydroxylase-like protein [Cinchona calisaya]	gi|449519807|ref|XM_004166878.1|/2e-09/PREDICTED: Cucumis sativus geraniol 8-hydroxylase-like (LOC101226470), mRNA	sp|Q8VWZ7|C76B6_CATRO/0.0/geraniol 8-hydroxylase OS=Catharanthus roseus GN=CYP76B6 PE=1 SV=1	PR00385/4.0E-9/P450 superfamily signature	osa:4348172/4e-119/Os10g0166600; K00517	alr1450/4e-26/---	biological_process:GO:0016099//monoterpenoid biosynthetic process;GO:0055114//oxidation-reduction process;cellular_component:GO:0016021//integral component of membrane;GO:0005789//endoplasmic reticulum membrane;molecular_function:GO:0016709//oxidoreductase activity, acting on paired donors, with incorporation or reduction of molecular oxygen, NAD(P)H as one donor, and incorporation of one atom of…
	Unigene17318_All	1637	3.24	3.97	0.293145	0.298754	0.461224	Equal	gi|661886486|emb|CDP09850.1|/5.78744e-112/unnamed protein product [Coffea canephora]	gi|359474276|ref|XM_003631380.1|/5e-07/PREDICTED: Vitis vinifera 7-ethoxycoumarin O-deethylase-like (LOC100251344), mRNA	sp|D1MI46|C76BA_SWEMU/4e-97/geraniol 8-hydroxylase OS=Swertia mussotii GN=CYP76B10 PE=1 SV=1	PF00067/1.8E-92/Cytochrome P450	gmx:100776878/2e-87/CYP93A1, D6aH; cytochrome P450 93A1-like (EC:1.14.13.28); K13261 3,9-dihydroxypterocarpan 6a-monooxygenase [EC:1.14.13.28]	alr1450/9e-22/---	NA
	Unigene21170_All	274	2.38	0.01	-7.89482	0.0870684	0.181136	Equal	gi|723802016|dbj|BAP90522.1|/8.89413e-28/geraniol 10-hydroxylase [Ophiorrhiza pumila]	NA	sp|Q8VWZ7|C76B6_CATRO/2e-27/geraniol 8-hydroxylase OS=Catharanthus roseus GN=CYP76B6 PE=1 SV=1	PTHR24298/3.3E-23/--	osa:4348172/2e-15/Os10g0166600; K00517	NA	NA
	Unigene26571_All	941	5.38	0.24	-4.4865	7.67788e-13	5.65268e-12	Down	gi|550826673|gb|AGX93055.1|/8.18675e-114/geraniol 10-hydroxylase-like protein [Vinca minor]	gi|27529727|dbj|AB016062.1|/1e-06/Petunia x hybrida IMT-7 mRNA for cytochrome P450, complete cds	sp|Q8VWZ7|C76B6_CATRO/7e-113/geraniol 8-hydroxylase OS=Catharanthus roseus GN=CYP76B6 PE=1 SV=1	PR00463/3.9E-35/E-class P450 group I signature	ath:AT3G52970/1e-73/CYP76G1; cytochrome P450, family 76, subfamily G, polypeptide 1; K00517	alr1450/1e-23/---	biological_process:GO:0016099//monoterpenoid biosynthetic process;GO:0055114//oxidation-reduction process;cellular_component:GO:0016021//integral component of membrane;GO:0005789//endoplasmic reticulum membrane;molecular_function:GO:0016709//oxidoreductase activity, acting on paired donors, with incorporation or reduction of molecular oxygen, NAD(P)H as one donor, and incorporation of one atom of…
	Unigene30865_All	787	0.62	0.3	-1.04731	0.388394	0.54918	Equal	gi|403399733|sp|D1MI46.1|C76BA_SWEMU/2.94283e-36/RecName: Full=geraniol 8-hydroxylase; AltName: Full=Cytochrome P450 76B10; AltName: Full=geraniol 10-hydroxylase; Short=SmG10H [Swertia mussotii] &gt;gi|269838629|gb|ACZ48680.1| geraniol 10-hydroxylase [Swertia mussotii]	NA	sp|D1MI46|C76BA_SWEMU/4e-38/geraniol 8-hydroxylase OS=Swertia mussotii GN=CYP76B10 PE=1 SV=1	PR00463/6.74E-5/E-class P450 group I signature	osa:4348172/2e-29/Os10g0166600; K00517	NA	biological_process:GO:0016099//monoterpenoid biosynthetic process;cellular_component:GO:0005783//endoplasmic reticulum;GO:0044425//membrane part;molecular_function:GO:0016709//oxidoreductase activity, acting on paired donors, with incorporation or reduction of molecular oxygen, NAD(P)H as one donor, and incorporation of one atom of oxygen;GO:0046872//metal ion binding;
	Unigene35477_All	1738	27.67	0.01	-11.4341	2.48058e-152	1.22534e-150	Down	gi|550826667|gb|AGX93052.1|/3.95426e-175/geraniol 10-hydroxylase-like protein [Amsonia hubrichtii]	gi|270156569|gb|GU181286.1|/9e-09/Vinca major flavonoid 3',5'-hydroxylase (FH2) gene, complete cds	sp|Q8VWZ7|C76B6_CATRO/2e-172/geraniol 8-hydroxylase OS=Catharanthus roseus GN=CYP76B6 PE=1 SV=1	PTHR24298:SF49/2.5E-212/--	osa:4348172/1e-103/Os10g0166600; K00517	BH0579/3e-32/---	NA
	Unigene3608_All	1878	12.14	145.07	3.57891	0	0	Up	gi|550826665|gb|AGX93051.1|/1.39892e-173/geraniol 10-hydroxylase-like protein [Cinchona calisaya]	gi|208611507|gb|AC232774.1|/6e-16/Solanum lycopersicum chromosome 2 clone C02SLe0056J10, complete sequence	sp|Q8VWZ7|C76B6_CATRO/1e-169/geraniol 8-hydroxylase OS=Catharanthus roseus GN=CYP76B6 PE=1 SV=1	PR00463/1.15E-44/E-class P450 group I signature	osa:4348172/6e-118/Os10g0166600; K00517	alr1450/1e-24/---	NA
	Unigene39476_All	384	0.01	1.7	7.40939	0.0438198	0.101463	Equal	gi|550826669|gb|AGX93053.1|/1.96245e-38/geraniol 10-hydroxylase-like protein [Rauvolfia serpentina]	NA	sp|D1MI46|C76BA_SWEMU/1e-38/geraniol 8-hydroxylase OS=Swertia mussotii GN=CYP76B10 PE=1 SV=1	PF00067/5.0E-23/Cytochrome P450	pmum:103342707/1e-20/7-ethoxycoumarin O-deethylase-like; K05280 flavonoid 3'-monooxygenase [EC:1.14.13.21]	alr1450/3e-06/---	NA
	Unigene42020_All	1686	0.05	6.9	7.10852	4.0092e-37	6.27894e-36	Up	gi|723802016|dbj|BAP90522.1|/4.20379e-174/geraniol 10-hydroxylase [Ophiorrhiza pumila]	gi|22759900|dbj|AB078514.1|/3e-08/Nierembergia sp. NB17 f3',5'h mRNA for flavonoid 3',5'-hydroxylase, complete cds	sp|Q8VWZ7|C76B6_CATRO/5e-172/geraniol 8-hydroxylase OS=Catharanthus roseus GN=CYP76B6 PE=1 SV=1	PR00385/5.2E-9/P450 superfamily signature	osa:4348172/8e-113/Os10g0166600; K00517	BH0579/4e-26/---	biological_process:GO:0016099//monoterpenoid biosynthetic process;cellular_component:GO:0005783//endoplasmic reticulum;GO:0044425//membrane part;molecular_function:GO:0016709//oxidoreductase activity, acting on paired donors, with incorporation or reduction of molecular oxygen, NAD(P)H as one donor, and incorporation of one atom of oxygen;GO:0046872//metal ion binding;
	Unigene50039_All	806	0.01	3.16	8.30378	4.6556e-08	2.53624e-07	Up	gi|550826663|gb|AGX93050.1|/2.99343e-39/geraniol 10-hydroxylase-like protein [Lonicera japonica]	gi|357438768|ref|XM_003589613.1|/1e-09/Medicago truncatula Cytochrome P450 (MTR_1g031710) mRNA, complete cds	sp|Q8VWZ7|C76B6_CATRO/4e-40/geraniol 8-hydroxylase OS=Catharanthus roseus GN=CYP76B6 PE=1 SV=1	PR00463/1.6E-13/E-class P450 group I signature	ath:AT3G52970/6e-32/CYP76G1; cytochrome P450, family 76, subfamily G, polypeptide 1; K00517	BH0579/5e-07/---	NA

## Sheet: Supplementary Table S4.3
Supplementary Table S4.3. Unigene involved in shikonin biosynthesis in Echium plantagineum.
Gene famlies	Unigene IDs	Length (bp)	EpGL FPKM	EpRR FPKM	Log2(EpRR/EpGL)	p-Value	FDR	Up/Down	NR	NT	SwissProt	InterPro	KEGG	COG	GO
1. AACT	CL363.Contig1_All	1740	79.73	238.28	1.57946	0	0	Up	gi|604343960|gb|EYU42777.1|/0/hypothetical protein MIMGU_mgv1a007511mg [Erythranthe guttata]	gi|289552246|gb|GU594059.1|/1e-144/Camellia oleifera acetyl-CoA C-acetyltransferase protein mRNA, complete cds	sp|Q8S4Y1|THIC1_ARATH/0.0/Acetyl-CoA acetyltransferase, cytosolic 1 OS=Arabidopsis thaliana GN=AAT1 PE=2 SV=1	PF02803/2.7E-44/Thiolase, C-terminal domain	pxb:103951803/0.0/acetyl-CoA acetyltransferase, cytosolic 1; K00626 acetyl-CoA C-acetyltransferase [EC:2.3.1.9]	SPBC215.09c/1e-129/---	NA
	CL363.Contig2_All	879	14.6	28.2	0.949727	1.51047e-09	5.29581e-09	Equal	gi|657304952|gb|AID51434.1|/1.54998e-79/acetoacetyl-coenzyme A thiolase [Astragalus membranaceus]	gi|330417989|gb|JF739870.1|/7e-51/Catharanthus roseus acetoacetyl-CoA thiolase mRNA, complete cds	sp|Q8S4Y1|THIC1_ARATH/2e-76/Acetyl-CoA acetyltransferase, cytosolic 1 OS=Arabidopsis thaliana GN=AAT1 PE=2 SV=1	PF00108/5.0E-13/Thiolase, N-terminal domain	gmx:100804647/1e-79/acetyl-CoA acetyltransferase, cytosolic 1-like; K00626 acetyl-CoA C-acetyltransferase [EC:2.3.1.9]	SPBC215.09c/5e-52/---	NA
	CL363.Contig3_All	1610	71.79	238.59	1.73268	0	0	Up	gi|604343960|gb|EYU42777.1|/0/hypothetical protein MIMGU_mgv1a007511mg [Erythranthe guttata]	gi|289552246|gb|GU594059.1|/1e-146/Camellia oleifera acetyl-CoA C-acetyltransferase protein mRNA, complete cds	sp|Q8S4Y1|THIC1_ARATH/0.0/Acetyl-CoA acetyltransferase, cytosolic 1 OS=Arabidopsis thaliana GN=AAT1 PE=2 SV=1	PS00737/-/Thiolases signature 2.	pxb:103951803/0.0/acetyl-CoA acetyltransferase, cytosolic 1; K00626 acetyl-CoA C-acetyltransferase [EC:2.3.1.9]	SPBC215.09c/9e-130/---	NA
	CL363.Contig4_All	1705	14.33	44.49	1.63444	6.1985e-69	8.12617e-68	Up	gi|604343960|gb|EYU42777.1|/0/hypothetical protein MIMGU_mgv1a007511mg [Erythranthe guttata]	gi|289552246|gb|GU594059.1|/1e-146/Camellia oleifera acetyl-CoA C-acetyltransferase protein mRNA, complete cds	sp|Q8S4Y1|THIC1_ARATH/0.0/Acetyl-CoA acetyltransferase, cytosolic 1 OS=Arabidopsis thaliana GN=AAT1 PE=2 SV=1	PS00737/-/Thiolases signature 2.	pxb:103951803/0.0/acetyl-CoA acetyltransferase, cytosolic 1; K00626 acetyl-CoA C-acetyltransferase [EC:2.3.1.9]	SPBC215.09c/1e-129/---	NA
	CL363.Contig5_All	1620	4.69	8.72	0.89474	2.81444e-06	8.072e-06	Equal	gi|604343960|gb|EYU42777.1|/0/hypothetical protein MIMGU_mgv1a007511mg [Erythranthe guttata]	gi|289552246|gb|GU594059.1|/1e-146/Camellia oleifera acetyl-CoA C-acetyltransferase protein mRNA, complete cds	sp|Q8S4Y1|THIC1_ARATH/0.0/Acetyl-CoA acetyltransferase, cytosolic 1 OS=Arabidopsis thaliana GN=AAT1 PE=2 SV=1	PS00737/-/Thiolases signature 2.	pxb:103951803/0.0/acetyl-CoA acetyltransferase, cytosolic 1; K00626 acetyl-CoA C-acetyltransferase [EC:2.3.1.9]	SPBC215.09c/1e-129/---	NA
	CL4845.Contig1_All	1696	21.08	27.23	0.369322	0.000182259	0.000448786	Equal	gi|91974440|gb|ABD57973.1|/0/acetoacetyl-coenzyme A thiolase [Arnebia euchroma]	gi|91974439|gb|DQ395086.1|/0.0/Arnebia euchroma acetoacetyl-coenzyme A thiolase mRNA, complete cds	sp|Q9FIK7|THIC2_ARATH/0.0/Probable acetyl-CoA acetyltransferase, cytosolic 2 OS=Arabidopsis thaliana GN=At5g47720 PE=2 SV=1	PS00098/-/Thiolases acyl-enzyme intermediate signature.	sly:101256172/0.0/probable acetyl-CoA acetyltransferase, cytosolic 2; K00626 acetyl-CoA C-acetyltransferase [EC:2.3.1.9]	SPBC215.09c/4e-123/---	NA
	CL4845.Contig3_All	1584	7.93	10.39	0.389803	0.0183758	0.0343561	Equal	gi|91974440|gb|ABD57973.1|/0/acetoacetyl-coenzyme A thiolase [Arnebia euchroma]	gi|91974439|gb|DQ395086.1|/0.0/Arnebia euchroma acetoacetyl-coenzyme A thiolase mRNA, complete cds	sp|Q9FIK7|THIC2_ARATH/2e-171/Probable acetyl-CoA acetyltransferase, cytosolic 2 OS=Arabidopsis thaliana GN=At5g47720 PE=2 SV=1	PTHR18919/5.4E-197/--	sly:101256172/8e-173/probable acetyl-CoA acetyltransferase, cytosolic 2; K00626 acetyl-CoA C-acetyltransferase [EC:2.3.1.9]	SPBC215.09c/2e-111/---	NA
	Unigene32304_All	260	0.01	2.39	7.90087	0.119825	0.18716	Equal	gi|168041478|ref|XP_001773218.1|/3.21141e-25/predicted protein [Physcomitrella patens] &gt;gi|162675413|gb|EDQ61908.1| predicted protein [Physcomitrella patens]	gi|553186487|ref|XM_005854367.1|/3e-07/Nannochloropsis gaditana CCMP526 acetyl-CoA C-acetyltransferase (ACAT) mRNA, partial cds	sp|Q8S4Y1|THIC1_ARATH/2e-21/Acetyl-CoA acetyltransferase, cytosolic 1 OS=Arabidopsis thaliana GN=AAT1 PE=2 SV=1	PTHR18919:SF79/3.1E-38/--	cre:CHLREDRAFT_118204/2e-23/acetyl-CoA C-acetyltransferase (EC:2.3.1.9); K00626 acetyl-CoA C-acetyltransferase [EC:2.3.1.9]	SPBC215.09c/4e-24/---	molecular_function:GO:0016746//transferase activity, transferring acyl groups;
2. HMGS	CL354.Contig1_All	841	35.01	139.41	1.9935	1.04786e-121	2.2716e-120	Up	gi|312837833|gb|ABD57974.2|/4.77829e-91/hydroxy-methylglutaryl CoA synthase, partial [Arnebia euchroma]	gi|312837832|gb|DQ395087.2|/0.0/Arnebia euchroma hydroxy-methylglutaryl CoA synthase mRNA, partial cds	sp|P54873|HMCS_ARATH/2e-74/Hydroxymethylglutaryl-CoA synthase OS=Arabidopsis thaliana GN=HMGS PE=1 SV=2	PTHR11877:SF10/2.1E-67/--	sot:102597613/1e-82/hydroxymethylglutaryl-CoA synthase-like; K01641 hydroxymethylglutaryl-CoA synthase [EC:2.3.3.10]	YML126c/1e-24/---	NA
	CL354.Contig4_All	1900	39.71	233.25	2.5543	0	0	Up	gi|697145661|ref|XP_009626966.1|/0/PREDICTED: hydroxymethylglutaryl-CoA synthase-like [Nicotiana tomentosiformis]	gi|312837832|gb|DQ395087.2|/0.0/Arnebia euchroma hydroxy-methylglutaryl CoA synthase mRNA, partial cds	sp|P54873|HMCS_ARATH/0.0/Hydroxymethylglutaryl-CoA synthase OS=Arabidopsis thaliana GN=HMGS PE=1 SV=2	PTHR11877:SF10/2.2E-253/--	tcc:TCM_016163/0.0/Hydroxymethylglutaryl-CoA synthase / HMG-CoA synthase / 3-hydroxy-3-methylglutaryl coenzyme A synthase; K01641 hydroxymethylglutaryl-CoA synthase [EC:2.3.3.10]	YML126c/1e-109/---	NA
	CL354.Contig5_All	1835	56.92	181.38	1.67201	0	0	Up	gi|697145661|ref|XP_009626966.1|/0/PREDICTED: hydroxymethylglutaryl-CoA synthase-like [Nicotiana tomentosiformis]	gi|312837832|gb|DQ395087.2|/0.0/Arnebia euchroma hydroxy-methylglutaryl CoA synthase mRNA, partial cds	sp|P54873|HMCS_ARATH/0.0/Hydroxymethylglutaryl-CoA synthase OS=Arabidopsis thaliana GN=HMGS PE=1 SV=2	PF08540/6.7E-115/Hydroxymethylglutaryl-coenzyme A synthase C terminal	tcc:TCM_016163/0.0/Hydroxymethylglutaryl-CoA synthase / HMG-CoA synthase / 3-hydroxy-3-methylglutaryl coenzyme A synthase; K01641 hydroxymethylglutaryl-CoA synthase [EC:2.3.3.10]	YML126c/3e-110/---	NA
	Unigene31762_All	218	0.01	7.06	9.46352	0.0145105	0.0278974	Equal	gi|257781224|gb|ACV65039.1|/1.49421e-13/3-hydroxy-3-methylglutaryl coenzyme A synthase [Salvia miltiorrhiza]	gi|312837832|gb|DQ395087.2|/2e-20/Arnebia euchroma hydroxy-methylglutaryl CoA synthase mRNA, partial cds	sp|P54873|HMCS_ARATH/1e-11/Hydroxymethylglutaryl-CoA synthase OS=Arabidopsis thaliana GN=HMGS PE=1 SV=2	NA	tcc:TCM_016163/3e-13/Hydroxymethylglutaryl-CoA synthase / HMG-CoA synthase / 3-hydroxy-3-methylglutaryl coenzyme A synthase; K01641 hydroxymethylglutaryl-CoA synthase [EC:2.3.3.10]	NA	NA
	Unigene7337_All	245	0.01	1.81	7.49985	0.242196	0.340838	Equal	gi|312837833|gb|ABD57974.2|/3.26868e-18/hydroxy-methylglutaryl CoA synthase, partial [Arnebia euchroma]	gi|312837832|gb|DQ395087.2|/2e-26/Arnebia euchroma hydroxy-methylglutaryl CoA synthase mRNA, partial cds	sp|P54873|HMCS_ARATH/9e-18/Hydroxymethylglutaryl-CoA synthase OS=Arabidopsis thaliana GN=HMGS PE=1 SV=2	NA	fve:101314462/1e-18/hydroxymethylglutaryl-CoA synthase; K01641 hydroxymethylglutaryl-CoA synthase [EC:2.3.3.10]	NA	NA
3. HMGR	CL1246.Contig1_All	2104	28.61	86.95	1.60367	4.31706e-163	1.27769e-161	Up	gi|187884600|gb|ACD37361.1|/0/3-hydroxy-3-methylglutaryl-coenzyme A reductase [Salvia miltiorrhiza]	gi|392522228|gb|JQ905593.1|/1e-162/Eleutherococcus senticosus 3-hydroxy-3-methylglutaryl coenzyme A reductase mRNA, complete cds	sp|P48020|HMDH1_SOLTU/0.0/3-hydroxy-3-methylglutaryl-coenzyme A reductase 1 OS=Solanum tuberosum GN=HMG1 PE=2 SV=1	PS00318/-/Hydroxymethylglutaryl-coenzyme A reductases signature 2.	gmx:100777317/0.0/3-hydroxy-3-methylglutaryl-coenzyme A reductase 1-like; K00021 hydroxymethylglutaryl-CoA reductase (NADPH) [EC:1.1.1.34]	YML075c/5e-127/---	NA
	CL1246.Contig10_All	1946	7.29	87.54	3.58595	0	0	Up	gi|91208651|gb|ABE27875.1|/0/hydroxymethylglutaryl-coenzyme A reductase [Arnebia euchroma]	gi|91208650|gb|DQ453140.1|/0.0/Arnebia euchroma hydroxymethylglutaryl-coenzyme A reductase mRNA, complete cds	sp|P48021|HMDH_CAMAC/0.0/3-hydroxy-3-methylglutaryl-coenzyme A reductase OS=Camptotheca acuminata PE=3 SV=1	PTHR10572/4.0E-299/--	vvi:100245191/0.0/3-hydroxy-3-methylglutaryl-coenzyme A reductase; K00021 hydroxymethylglutaryl-CoA reductase (NADPH) [EC:1.1.1.34]	YML075c/2e-136/---	NA
	CL1246.Contig11_All	2550	2.08	30.34	3.86657	5.5715e-193	1.93394e-191	Up	gi|698457189|ref|XP_009780786.1|/0/PREDICTED: 3-hydroxy-3-methylglutaryl-coenzyme A reductase 1 [Nicotiana sylvestris]	gi|2654422|gb|U60452.1|NTU60452/1e-138/Nicotiana tabacum hydroxy-methylglutaryl-coenzyme A reductase (HMGR1) mRNA, complete cds	sp|P48020|HMDH1_SOLTU/0.0/3-hydroxy-3-methylglutaryl-coenzyme A reductase 1 OS=Solanum tuberosum GN=HMG1 PE=2 SV=1	PS00066/-/Hydroxymethylglutaryl-coenzyme A reductases signature 1.	sly:543702/0.0/3-hydroxy-3-methylglutaryl-coenzyme A reductase 1 (EC:1.1.1.34); K00021 hydroxymethylglutaryl-CoA reductase (NADPH) [EC:1.1.1.34]	YML075c/2e-132/---	biological_process:GO:0008299//isoprenoid biosynthetic process;GO:0015936//coenzyme A metabolic process;GO:0055114//oxidation-reduction process;cellular_component:GO:0016021//integral component of membrane;molecular_function:GO:0050661//NADP binding;GO:0004420//hydroxymethylglutaryl-CoA reductase (NADPH) activity;
	CL1246.Contig12_All	374	1.82	7.09	1.96185	0.00566494	0.0116397	Equal	gi|91208651|gb|ABE27875.1|/1.4567e-62/hydroxymethylglutaryl-coenzyme A reductase [Arnebia euchroma]	gi|91208650|gb|DQ453140.1|/0.0/Arnebia euchroma hydroxymethylglutaryl-coenzyme A reductase mRNA, complete cds	sp|P48021|HMDH_CAMAC/2e-25/3-hydroxy-3-methylglutaryl-coenzyme A reductase OS=Camptotheca acuminata PE=3 SV=1	NA	sot:102577654/4e-22/HMGR, HMG1, HMGR1; hydroxymethylglutaryl coenzyme A reductase (EC:1.1.1.34); K00021 hydroxymethylglutaryl-CoA reductase (NADPH) [EC:1.1.1.34]	NA	NA
	CL1246.Contig13_All	2277	86.25	49.27	-0.807815	6.96414e-62	8.3433e-61	Equal	gi|723680022|ref|XP_010317674.1|/0/PREDICTED: 3-hydroxy-3-methylglutaryl-coenzyme A reductase 3-like [Solanum lycopersicum]	gi|225320071|dbj|AK324441.1|/1e-161/Solanum lycopersicum cDNA, clone: LEFL1077DF02, HTC in leaf	sp|Q41438|HMDH3_SOLTU/0.0/3-hydroxy-3-methylglutaryl-coenzyme A reductase 3 OS=Solanum tuberosum GN=HMG3 PE=2 SV=1	PS00318/-/Hydroxymethylglutaryl-coenzyme A reductases signature 2.	sly:101266800/0.0/3-hydroxy-3-methylglutaryl-coenzyme A reductase 3-like; K00021 hydroxymethylglutaryl-CoA reductase (NADPH) [EC:1.1.1.34]	YML075c/9e-135/---	biological_process:GO:0008299//isoprenoid biosynthetic process;GO:0015936//coenzyme A metabolic process;GO:0055114//oxidation-reduction process;cellular_component:GO:0016021//integral component of membrane;GO:0005789//endoplasmic reticulum membrane;molecular_function:GO:0050661//NADP binding;GO:0004420//hydroxymethylglutaryl-CoA reductase (NADPH) activity;
	CL1246.Contig14_All	462	1.04	13.61	3.71001	2.3335e-11	8.97995e-11	Up	gi|91208651|gb|ABE27875.1|/1.82919e-60/hydroxymethylglutaryl-coenzyme A reductase [Arnebia euchroma]	gi|91208650|gb|DQ453140.1|/4e-57/Arnebia euchroma hydroxymethylglutaryl-coenzyme A reductase mRNA, complete cds	sp|Q01559|HMDH_NICSY/2e-40/3-hydroxy-3-methylglutaryl-coenzyme A reductase OS=Nicotiana sylvestris GN=HMGR PE=2 SV=1	PTHR10572/7.2E-23/--	sly:543702/9e-39/3-hydroxy-3-methylglutaryl-coenzyme A reductase 1 (EC:1.1.1.34); K00021 hydroxymethylglutaryl-CoA reductase (NADPH) [EC:1.1.1.34]	YML075c/7e-07/---	NA
	CL1246.Contig15_All	410	15.05	7.75	-0.957495	0.00391334	0.00826175	Equal	gi|2246450|gb|AAB62581.1|/4.49392e-67/3-hydroxy-3-methylglutaryl CoA reductase 2 [Solanum lycopersicum]	gi|357494202|ref|XM_003617342.1|/1e-53/Medicago truncatula 3-hydroxy-3-methylglutaryl coenzyme A reductase (MTR_5g091050) mRNA, complete cds	sp|Q41437|HMDH2_SOLTU/7e-69/3-hydroxy-3-methylglutaryl-coenzyme A reductase 2 OS=Solanum tuberosum GN=HMG2 PE=2 SV=1	PS50065/47.169/Hydroxymethylglutaryl-coenzyme A reductases family profile.	sot:102577889/7e-68/HMG2, HMG2.2; HMG-CoA reductase (EC:1.1.1.34); K00021 hydroxymethylglutaryl-CoA reductase (NADPH) [EC:1.1.1.34]	YML075c/5e-47/---	biological_process:GO:0008299//isoprenoid biosynthetic process;GO:0015936//coenzyme A metabolic process;GO:0055114//oxidation-reduction process;cellular_component:GO:0016021//integral component of membrane;GO:0005789//endoplasmic reticulum membrane;molecular_function:GO:0050661//NADP binding;GO:0004420//hydroxymethylglutaryl-CoA reductase (NADPH) activity;
	CL1246.Contig16_All	785	1.64	20.16	3.61973	2.04608e-32	1.49858e-31	Up	gi|91208651|gb|ABE27875.1|/3.52305e-106/hydroxymethylglutaryl-coenzyme A reductase [Arnebia euchroma]	gi|91208650|gb|DQ453140.1|/1e-140/Arnebia euchroma hydroxymethylglutaryl-coenzyme A reductase mRNA, complete cds	sp|P48020|HMDH1_SOLTU/2e-68/3-hydroxy-3-methylglutaryl-coenzyme A reductase 1 OS=Solanum tuberosum GN=HMG1 PE=2 SV=1	PS50065/27.454/Hydroxymethylglutaryl-coenzyme A reductases family profile.	sot:102599791/2e-67/hmg1; 3-hydroxy-3-methylglutaryl-coenzyme A reductase 1-like; K00021 hydroxymethylglutaryl-CoA reductase (NADPH) [EC:1.1.1.34]	YML075c/5e-20/---	NA
	CL1246.Contig17_All	262	2.11	2.35	0.155418	0.977	0.989527	Equal	gi|91208651|gb|ABE27875.1|/2.99188e-39/hydroxymethylglutaryl-coenzyme A reductase [Arnebia euchroma]	gi|91208650|gb|DQ453140.1|/1e-123/Arnebia euchroma hydroxymethylglutaryl-coenzyme A reductase mRNA, complete cds	sp|Q01559|HMDH_NICSY/2e-39/3-hydroxy-3-methylglutaryl-coenzyme A reductase OS=Nicotiana sylvestris GN=HMGR PE=2 SV=1	PTHR10572:SF2/1.0E-48/--	vvi:100245191/2e-37/3-hydroxy-3-methylglutaryl-coenzyme A reductase; K00021 hydroxymethylglutaryl-CoA reductase (NADPH) [EC:1.1.1.34]	YML075c/6e-22/---	NA
	CL1246.Contig18_All	850	3.09	0.01	-8.27146	9.98608e-09	3.33976e-08	Down	gi|698457189|ref|XP_009780786.1|/1.39603e-88/PREDICTED: 3-hydroxy-3-methylglutaryl-coenzyme A reductase 1 [Nicotiana sylvestris]	gi|224115407|ref|XM_002316990.1|/3e-47/Populus trichocarpa 3-hydroxy-3-methylglutaryl coenzyme A reductase family protein (POPTR_0011s14810g) mRNA, complete cds	sp|Q01559|HMDH_NICSY/2e-88/3-hydroxy-3-methylglutaryl-coenzyme A reductase OS=Nicotiana sylvestris GN=HMGR PE=2 SV=1	PS50065/34.528/Hydroxymethylglutaryl-coenzyme A reductases family profile.	sly:543702/5e-85/3-hydroxy-3-methylglutaryl-coenzyme A reductase 1 (EC:1.1.1.34); K00021 hydroxymethylglutaryl-CoA reductase (NADPH) [EC:1.1.1.34]	YLR450w/1e-23/---	NA
	CL1246.Contig19_All	484	3.16	19.64	2.6358	1.60545e-12	6.50021e-12	Up	gi|521953401|gb|AGQ04159.1|/1.13629e-66/hydroxymethylglutaryl-CoA reductase [Lavandula angustifolia]	gi|91208650|gb|DQ453140.1|/4e-82/Arnebia euchroma hydroxymethylglutaryl-coenzyme A reductase mRNA, complete cds	sp|Q01559|HMDH_NICSY/4e-68/3-hydroxy-3-methylglutaryl-coenzyme A reductase OS=Nicotiana sylvestris GN=HMGR PE=2 SV=1	PS00318/-/Hydroxymethylglutaryl-coenzyme A reductases signature 2.	egr:104415929/2e-67/3-hydroxy-3-methylglutaryl-coenzyme A reductase 1-like; K00021 hydroxymethylglutaryl-CoA reductase (NADPH) [EC:1.1.1.34]	SPCC162.09c/3e-44/---	biological_process:GO:0008299//isoprenoid biosynthetic process;GO:0015936//coenzyme A metabolic process;GO:0055114//oxidation-reduction process;cellular_component:GO:0016021//integral component of membrane;GO:0005789//endoplasmic reticulum membrane;molecular_function:GO:0050661//NADP binding;GO:0004420//hydroxymethylglutaryl-CoA reductase (NADPH) activity;
	CL1246.Contig2_All	2161	36.13	57.98	0.682358	6.08362e-29	4.12887e-28	Equal	gi|698457189|ref|XP_009780786.1|/0/PREDICTED: 3-hydroxy-3-methylglutaryl-coenzyme A reductase 1 [Nicotiana sylvestris]	gi|2654422|gb|U60452.1|NTU60452/1e-170/Nicotiana tabacum hydroxy-methylglutaryl-coenzyme A reductase (HMGR1) mRNA, complete cds	sp|P48020|HMDH1_SOLTU/0.0/3-hydroxy-3-methylglutaryl-coenzyme A reductase 1 OS=Solanum tuberosum GN=HMG1 PE=2 SV=1	PTHR10572/3.6E-289/--	sly:543702/0.0/3-hydroxy-3-methylglutaryl-coenzyme A reductase 1 (EC:1.1.1.34); K00021 hydroxymethylglutaryl-CoA reductase (NADPH) [EC:1.1.1.34]	YML075c/1e-132/---	biological_process:GO:0008299//isoprenoid biosynthetic process;GO:0015936//coenzyme A metabolic process;GO:0055114//oxidation-reduction process;cellular_component:GO:0016021//integral component of membrane;molecular_function:GO:0050661//NADP binding;GO:0004420//hydroxymethylglutaryl-CoA reductase (NADPH) activity;
	CL1246.Contig3_All	776	10.76	69.66	2.69465	3.32444e-80	4.93822e-79	Up	gi|256681158|gb|ACV04940.1|/2.94875e-105/hydroxy-methyl-glutaryl-coenzyme A reductase [Bacopa monnieri]	gi|91208650|gb|DQ453140.1|/0.0/Arnebia euchroma hydroxymethylglutaryl-coenzyme A reductase mRNA, complete cds	sp|Q41438|HMDH3_SOLTU/5e-106/3-hydroxy-3-methylglutaryl-coenzyme A reductase 3 OS=Solanum tuberosum GN=HMG3 PE=2 SV=1	PTHR10572:SF2/6.7E-153/--	sot:102577467/6e-105/HMG3, HMG3.3; HMG-CoA reductase (EC:1.1.1.34); K00021 hydroxymethylglutaryl-CoA reductase (NADPH) [EC:1.1.1.34]	YML075c/3e-73/---	NA
	CL1246.Contig4_All	1370	7.71	107.59	3.80267	0	0	Up	gi|91208651|gb|ABE27875.1|/0/hydroxymethylglutaryl-coenzyme A reductase [Arnebia euchroma]	gi|91208650|gb|DQ453140.1|/0.0/Arnebia euchroma hydroxymethylglutaryl-coenzyme A reductase mRNA, complete cds	sp|P48021|HMDH_CAMAC/8e-170/3-hydroxy-3-methylglutaryl-coenzyme A reductase OS=Camptotheca acuminata PE=3 SV=1	PF00368/1.5E-98/Hydroxymethylglutaryl-coenzyme A reductase	sot:102599791/3e-164/hmg1; 3-hydroxy-3-methylglutaryl-coenzyme A reductase 1-like; K00021 hydroxymethylglutaryl-CoA reductase (NADPH) [EC:1.1.1.34]	YML075c/1e-83/---	NA
	CL1246.Contig5_All	311	0.01	0.55	5.78136	0.48954	0.598369	Equal	gi|91208651|gb|ABE27875.1|/4.55692e-32/hydroxymethylglutaryl-coenzyme A reductase [Arnebia euchroma]	gi|91208650|gb|DQ453140.1|/9e-42/Arnebia euchroma hydroxymethylglutaryl-coenzyme A reductase mRNA, complete cds	sp|P48021|HMDH_CAMAC/5e-19/3-hydroxy-3-methylglutaryl-coenzyme A reductase OS=Camptotheca acuminata PE=3 SV=1	NA	pxb:103949512/4e-18/3-hydroxy-3-methylglutaryl-coenzyme A reductase 1-like; K00021 hydroxymethylglutaryl-CoA reductase (NADPH) [EC:1.1.1.34]	NA	NA
	CL1246.Contig6_All	1234	6.64	67.13	3.3377	2.81136e-168	8.53009e-167	Up	gi|698457189|ref|XP_009780786.1|/0/PREDICTED: 3-hydroxy-3-methylglutaryl-coenzyme A reductase 1 [Nicotiana sylvestris]	gi|91208650|gb|DQ453140.1|/0.0/Arnebia euchroma hydroxymethylglutaryl-coenzyme A reductase mRNA, complete cds	sp|Q01559|HMDH_NICSY/0.0/3-hydroxy-3-methylglutaryl-coenzyme A reductase OS=Nicotiana sylvestris GN=HMGR PE=2 SV=1	PTHR10572/1.4E-272/--	vvi:100245191/0.0/3-hydroxy-3-methylglutaryl-coenzyme A reductase; K00021 hydroxymethylglutaryl-CoA reductase (NADPH) [EC:1.1.1.34]	YML075c/2e-126/---	biological_process:GO:0008299//isoprenoid biosynthetic process;GO:0015936//coenzyme A metabolic process;GO:0055114//oxidation-reduction process;cellular_component:GO:0016021//integral component of membrane;GO:0005789//endoplasmic reticulum membrane;molecular_function:GO:0050661//NADP binding;GO:0004420//hydroxymethylglutaryl-CoA reductase (NADPH) activity;
	CL1246.Contig7_All	1255	15.15	102.38	2.75654	6.43588e-215	2.51647e-213	Up	gi|323145667|gb|ADX31913.1|/0/HMG CoA reductase [Bacopa monnieri]	gi|91208650|gb|DQ453140.1|/0.0/Arnebia euchroma hydroxymethylglutaryl-coenzyme A reductase mRNA, complete cds	sp|Q01559|HMDH_NICSY/0.0/3-hydroxy-3-methylglutaryl-coenzyme A reductase OS=Nicotiana sylvestris GN=HMGR PE=2 SV=1	PR00071/4.0E-87/Hydroxymethylglutaryl-coenzyme A reductase signature	sot:102577467/0.0/HMG3, HMG3.3; HMG-CoA reductase (EC:1.1.1.34); K00021 hydroxymethylglutaryl-CoA reductase (NADPH) [EC:1.1.1.34]	YML075c/6e-126/---	biological_process:GO:0008299//isoprenoid biosynthetic process;GO:0015936//coenzyme A metabolic process;GO:0055114//oxidation-reduction process;cellular_component:GO:0016021//integral component of membrane;GO:0005789//endoplasmic reticulum membrane;molecular_function:GO:0050661//NADP binding;GO:0004420//hydroxymethylglutaryl-CoA reductase (NADPH) activity;
	CL1246.Contig8_All	1369	6.82	117.77	4.11006	0	0	Up	gi|698457189|ref|XP_009780786.1|/0/PREDICTED: 3-hydroxy-3-methylglutaryl-coenzyme A reductase 1 [Nicotiana sylvestris]	gi|91208650|gb|DQ453140.1|/0.0/Arnebia euchroma hydroxymethylglutaryl-coenzyme A reductase mRNA, complete cds	sp|Q01559|HMDH_NICSY/0.0/3-hydroxy-3-methylglutaryl-coenzyme A reductase OS=Nicotiana sylvestris GN=HMGR PE=2 SV=1	PF00368/7.8E-164/Hydroxymethylglutaryl-coenzyme A reductase	sot:102577467/0.0/HMG3, HMG3.3; HMG-CoA reductase (EC:1.1.1.34); K00021 hydroxymethylglutaryl-CoA reductase (NADPH) [EC:1.1.1.34]	YML075c/4e-126/---	biological_process:GO:0008299//isoprenoid biosynthetic process;GO:0015936//coenzyme A metabolic process;GO:0055114//oxidation-reduction process;cellular_component:GO:0016021//integral component of membrane;GO:0005789//endoplasmic reticulum membrane;molecular_function:GO:0050661//NADP binding;GO:0004420//hydroxymethylglutaryl-CoA reductase (NADPH) activity;
	CL1246.Contig9_All	2070	7.61	109.23	3.84333	0	0	Up	gi|91208651|gb|ABE27875.1|/0/hydroxymethylglutaryl-coenzyme A reductase [Arnebia euchroma]	gi|91208650|gb|DQ453140.1|/0.0/Arnebia euchroma hydroxymethylglutaryl-coenzyme A reductase mRNA, complete cds	sp|Q01559|HMDH_NICSY/0.0/3-hydroxy-3-methylglutaryl-coenzyme A reductase OS=Nicotiana sylvestris GN=HMGR PE=2 SV=1	PS00318/-/Hydroxymethylglutaryl-coenzyme A reductases signature 2.	sot:102599791/0.0/hmg1; 3-hydroxy-3-methylglutaryl-coenzyme A reductase 1-like; K00021 hydroxymethylglutaryl-CoA reductase (NADPH) [EC:1.1.1.34]	YML075c/3e-133/---	biological_process:GO:0008299//isoprenoid biosynthetic process;GO:0015936//coenzyme A metabolic process;GO:0055114//oxidation-reduction process;cellular_component:GO:0016021//integral component of membrane;GO:0005789//endoplasmic reticulum membrane;molecular_function:GO:0050661//NADP binding;GO:0004420//hydroxymethylglutaryl-CoA reductase (NADPH) activity;
	CL5163.Contig1_All	2144	3.08	0.79	-1.96301	2.14734e-09	7.473e-09	Down	gi|645224119|ref|XP_008218956.1|/3.99721e-103/PREDICTED: synaptojanin-1 [Prunus mume]	NA	sp|Q9C660|PEK10_ARATH/2e-09/Proline-rich receptor-like protein kinase PERK10 OS=Arabidopsis thaliana GN=PERK10 PE=2 SV=2	NA	mdm:103420907/2e-18/3-hydroxy-3-methylglutaryl-coenzyme A reductase 1-like; K00021 hydroxymethylglutaryl-CoA reductase (NADPH) [EC:1.1.1.34]	NA	NA
	CL5163.Contig2_All	2818	1.65	1.61	-0.0354053	0.857984	0.884287	Equal	gi|225448032|ref|XP_002272181.1|/2.09035e-102/PREDICTED: uncharacterized protein LOC100248076 [Vitis vinifera]	NA	sp|P13983|EXTN_TOBAC/7e-09/Extensin OS=Nicotiana tabacum GN=HRGPNT3 PE=2 SV=1	NA	mdm:103420907/2e-18/3-hydroxy-3-methylglutaryl-coenzyme A reductase 1-like; K00021 hydroxymethylglutaryl-CoA reductase (NADPH) [EC:1.1.1.34]	NA	NA
	Unigene12350_All	266	2.05	0.01	-7.67948	0.130341	0.200922	Equal	gi|226500112|ref|NP_001142036.1|/3.00169e-07/uncharacterized protein LOC100274191 [Zea mays]	gi|12082119|dbj|AB041031.1|/1e-09/Solanum tuberosum HMG2 gene for 3-hydroxy-3-methylglutaryl coenzyme A reductase, complete cds	sp|O64967|HMDH2_GOSHI/3e-08/3-hydroxy-3-methylglutaryl-coenzyme A reductase 2 OS=Gossypium hirsutum GN=HMG2 PE=3 SV=1	NA	zma:100274191/5e-08/uncharacterized LOC100274191; K00021 hydroxymethylglutaryl-CoA reductase (NADPH) [EC:1.1.1.34]	NA	NA
	Unigene22501_All	429	1.17	1.88	0.684224	0.525358	0.578481	Equal	gi|357484561|ref|XP_003612568.1|/1.08897e-49/3-hydroxy-3-methylglutaryl coenzyme A reductase [Medicago truncatula] &gt;gi|355513903|gb|AES95526.1| 3-hydroxy-3-methylglutaryl-coenzyme A reductase-like protein [Medicago truncatula]	gi|91208650|gb|DQ453140.1|/2e-65/Arnebia euchroma hydroxymethylglutaryl-coenzyme A reductase mRNA, complete cds	sp|Q01559|HMDH_NICSY/4e-51/3-hydroxy-3-methylglutaryl-coenzyme A reductase OS=Nicotiana sylvestris GN=HMGR PE=2 SV=1	PTHR10572/1.4E-67/--	mtr:MTR_5g026430/2e-50/3-hydroxy-3-methylglutaryl coenzyme A reductase; K00021 hydroxymethylglutaryl-CoA reductase (NADPH) [EC:1.1.1.34]	YLR450w/4e-28/---	biological_process:GO:0008299//isoprenoid biosynthetic process;GO:0015936//coenzyme A metabolic process;GO:0055114//oxidation-reduction process;cellular_component:GO:0016021//integral component of membrane;molecular_function:GO:0050661//NADP binding;GO:0004420//hydroxymethylglutaryl-CoA reductase (NADPH) activity;
	Unigene24250_All	451	4.86	0.01	-8.92481	4.65348e-06	1.31404e-05	Down	gi|11133196|sp|Q9XEL8.1|HMDH2_CAPAN/4.49627e-19/RecName: Full=3-hydroxy-3-methylglutaryl-coenzyme A reductase 2; Short=HMG-CoA reductase 2 [Capsicum annuum] &gt;gi|4704615|gb|AAD28179.1|AF110383_1 3-hydroxy-3-methylglutaryl-coenzyme A reductase [Capsicum annuum]	gi|2654422|gb|U60452.1|NTU60452/2e-18/Nicotiana tabacum hydroxy-methylglutaryl-coenzyme A reductase (HMGR1) mRNA, complete cds	sp|Q9XEL8|HMDH2_CAPAN/9e-21/3-hydroxy-3-methylglutaryl-coenzyme A reductase 2 OS=Capsicum annuum GN=HMGR2 PE=2 SV=1	NA	sot:102577899/1e-19/3-hydroxy-3-methylglutaryl coenzyme A reductase; K00021 hydroxymethylglutaryl-CoA reductase (NADPH) [EC:1.1.1.34]	YML075c/3e-08/---	biological_process:GO:0015936//coenzyme A metabolic process;GO:0055114//oxidation-reduction process;molecular_function:GO:0004420//hydroxymethylglutaryl-CoA reductase (NADPH) activity;GO:0050662//coenzyme binding;
	Unigene2565_All	768	3.12	11.25	1.85031	2.88128e-09	9.93597e-09	Up	gi|91208651|gb|ABE27875.1|/4.63207e-79/hydroxymethylglutaryl-coenzyme A reductase [Arnebia euchroma]	gi|91208650|gb|DQ453140.1|/3e-56/Arnebia euchroma hydroxymethylglutaryl-coenzyme A reductase mRNA, complete cds	sp|P48021|HMDH_CAMAC/5e-64/3-hydroxy-3-methylglutaryl-coenzyme A reductase OS=Camptotheca acuminata PE=3 SV=1	PTHR10572/3.9E-36/--	sot:102599791/2e-59/hmg1; 3-hydroxy-3-methylglutaryl-coenzyme A reductase 1-like; K00021 hydroxymethylglutaryl-CoA reductase (NADPH) [EC:1.1.1.34]	YML075c/3e-12/---	NA
	Unigene27049_All	266	0.68	0.01	-6.08746	0.51057	0.607793	Equal	gi|123340|sp|P14891.1|HMDH1_ARATH/6.84025e-44/RecName: Full=3-hydroxy-3-methylglutaryl-coenzyme A reductase 1; Short=AtHMGR1; Short=HMG-CoA reductase 1 [Arabidopsis thaliana] &gt;gi|6554470|gb|AAF16652.1|AC012394_1 hydroxy methylglutaryl CoA reductase (AA 1-592); 9510-7255 [Arabidopsis thaliana] &gt;gi|12323986|gb|AAG51957.1|AC015450_18 3-hydroxy-3-methylglutaryl CoA reductase (AA 1-592); 32253-3…	gi|332189094|gb|CP002684.1|/1e-147/Arabidopsis thaliana chromosome 1 sequence	sp|P14891|HMDH1_ARATH/8e-46/3-hydroxy-3-methylglutaryl-coenzyme A reductase 1 OS=Arabidopsis thaliana GN=HMG1 PE=1 SV=1	NA	ath:AT1G76490/1e-44/HMG1; 3-hydroxy-3-methylglutaryl-coenzyme A reductase 1; K00021 hydroxymethylglutaryl-CoA reductase (NADPH) [EC:1.1.1.34]	NA	biological_process:GO:0019287//isopentenyl diphosphate biosynthetic process, mevalonate pathway;GO:0015936//coenzyme A metabolic process;GO:0055114//oxidation-reduction process;GO:0009651//response to salt stress;GO:0009805//coumarin biosynthetic process;GO:0009611//response to wounding;GO:0016126//sterol biosynthetic process;GO:0060964//regulation of gene silencing by miRNA;GO:0006816//calcium i…
	Unigene31003_All	776	1.03	1.2	0.22039	0.779618	0.812661	Equal	gi|123340|sp|P14891.1|HMDH1_ARATH/4.26788e-96/RecName: Full=3-hydroxy-3-methylglutaryl-coenzyme A reductase 1; Short=AtHMGR1; Short=HMG-CoA reductase 1 [Arabidopsis thaliana] &gt;gi|6554470|gb|AAF16652.1|AC012394_1 hydroxy methylglutaryl CoA reductase (AA 1-592); 9510-7255 [Arabidopsis thaliana] &gt;gi|12323986|gb|AAG51957.1|AC015450_18 3-hydroxy-3-methylglutaryl CoA reductase (AA 1-592); 32253-3…	gi|79382640|ref|NM_106299.3|/0.0/Arabidopsis thaliana 3-hydroxy-3-methylglutaryl-coenzyme A reductase 1 mRNA, complete cds	sp|P14891|HMDH1_ARATH/6e-98/3-hydroxy-3-methylglutaryl-coenzyme A reductase 1 OS=Arabidopsis thaliana GN=HMG1 PE=1 SV=1	PTHR10572:SF2/3.2E-125/--	ath:AT1G76490/8e-97/HMG1; 3-hydroxy-3-methylglutaryl-coenzyme A reductase 1; K00021 hydroxymethylglutaryl-CoA reductase (NADPH) [EC:1.1.1.34]	YML075c/5e-58/---	biological_process:GO:0019287//isopentenyl diphosphate biosynthetic process, mevalonate pathway;GO:0015936//coenzyme A metabolic process;GO:0055114//oxidation-reduction process;GO:0009651//response to salt stress;GO:0009805//coumarin biosynthetic process;GO:0009611//response to wounding;GO:0016126//sterol biosynthetic process;GO:0060964//regulation of gene silencing by miRNA;GO:0006816//calcium i…
	Unigene4833_All	317	1.46	3.2	1.1321	0.32677	0.419866	Equal	gi|91208651|gb|ABE27875.1|/2.75829e-24/hydroxymethylglutaryl-coenzyme A reductase [Arnebia euchroma]	gi|91208650|gb|DQ453140.1|/9e-08/Arnebia euchroma hydroxymethylglutaryl-coenzyme A reductase mRNA, complete cds	sp|P48020|HMDH1_SOLTU/2e-15/3-hydroxy-3-methylglutaryl-coenzyme A reductase 1 OS=Solanum tuberosum GN=HMG1 PE=2 SV=1	PS50065/9.066/Hydroxymethylglutaryl-coenzyme A reductases family profile.	sot:102577654/3e-14/HMGR, HMG1, HMGR1; hydroxymethylglutaryl coenzyme A reductase (EC:1.1.1.34); K00021 hydroxymethylglutaryl-CoA reductase (NADPH) [EC:1.1.1.34]	NA	NA
	Unigene844_All	750	3.21	24.73	2.94562	5.79892e-31	4.12071e-30	Up	gi|91208651|gb|ABE27875.1|/7.10634e-77/hydroxymethylglutaryl-coenzyme A reductase [Arnebia euchroma]	gi|91208650|gb|DQ453140.1|/2e-35/Arnebia euchroma hydroxymethylglutaryl-coenzyme A reductase mRNA, complete cds	sp|P48020|HMDH1_SOLTU/1e-58/3-hydroxy-3-methylglutaryl-coenzyme A reductase 1 OS=Solanum tuberosum GN=HMG1 PE=2 SV=1	PS50065/19.004/Hydroxymethylglutaryl-coenzyme A reductases family profile.	sot:102599791/9e-58/hmg1; 3-hydroxy-3-methylglutaryl-coenzyme A reductase 1-like; K00021 hydroxymethylglutaryl-CoA reductase (NADPH) [EC:1.1.1.34]	YML075c/2e-10/---	NA
	Unigene8865_All	415	32.28	35.34	0.130661	0.771326	0.804964	Equal	gi|698457189|ref|XP_009780786.1|/2.23553e-34/PREDICTED: 3-hydroxy-3-methylglutaryl-coenzyme A reductase 1 [Nicotiana sylvestris]	gi|370344623|gb|JF802615.1|/6e-22/Solanum chacoense 3-hydroxy-3-methylglutaryl coenzyme A reductase 1 (hmg1) mRNA, complete cds	sp|P48020|HMDH1_SOLTU/6e-36/3-hydroxy-3-methylglutaryl-coenzyme A reductase 1 OS=Solanum tuberosum GN=HMG1 PE=2 SV=1	NA	sot:102599791/5e-35/hmg1; 3-hydroxy-3-methylglutaryl-coenzyme A reductase 1-like; K00021 hydroxymethylglutaryl-CoA reductase (NADPH) [EC:1.1.1.34]	NA	biological_process:GO:0008299//isoprenoid biosynthetic process;GO:0015936//coenzyme A metabolic process;GO:0055114//oxidation-reduction process;cellular_component:GO:0016021//integral component of membrane;GO:0005789//endoplasmic reticulum membrane;molecular_function:GO:0050661//NADP binding;GO:0004420//hydroxymethylglutaryl-CoA reductase (NADPH) activity;
4. MK	CL439.Contig1_All	1701	8.88	43.47	2.29139	3.91544e-105	7.50191e-104	Up	gi|661875397|emb|CDP20121.1|/0/unnamed protein product [Coffea canephora]	gi|313507393|gb|HM462019.1|/1e-78/Catharanthus roseus mevalonate kinase mRNA, complete cds	sp|P46086|KIME_ARATH/6e-141/Mevalonate kinase OS=Arabidopsis thaliana GN=At5g27450 PE=2 SV=1	PF08544/2.0E-6/GHMP kinases C terminal	sot:102582697/2e-178/mevalonate kinase-like; K00869 mevalonate kinase [EC:2.7.1.36]	SPAC13G6.11c/3e-46/---	NA
	CL439.Contig2_All	1362	3.44	43.43	3.65821	9.4524e-133	2.21132e-131	Up	gi|661875397|emb|CDP20121.1|/8.12442e-162/unnamed protein product [Coffea canephora]	gi|313507393|gb|HM462019.1|/1e-78/Catharanthus roseus mevalonate kinase mRNA, complete cds	sp|P46086|KIME_ARATH/3e-131/Mevalonate kinase OS=Arabidopsis thaliana GN=At5g27450 PE=2 SV=1	PF10509/1.9E-4/Galactokinase galactose-binding signature	sot:102582697/8e-161/mevalonate kinase-like; K00869 mevalonate kinase [EC:2.7.1.36]	SPAC13G6.11c/2e-46/---	NA
	CL439.Contig3_All	1522	14.69	101.13	2.7833	1.52356e-267	7.3973e-266	Up	gi|661875397|emb|CDP20121.1|/0/unnamed protein product [Coffea canephora]	gi|313507393|gb|HM462019.1|/1e-78/Catharanthus roseus mevalonate kinase mRNA, complete cds	sp|P46086|KIME_ARATH/5e-141/Mevalonate kinase OS=Arabidopsis thaliana GN=At5g27450 PE=2 SV=1	PF08544/2.0E-6/GHMP kinases C terminal	sot:102582697/2e-178/mevalonate kinase-like; K00869 mevalonate kinase [EC:2.7.1.36]	SPAC13G6.11c/3e-46/---	NA
5. PMK	CL3706.Contig1_All	226	3.85	2.17	-0.827163	0.470558	0.582101	Equal	gi|312837835|gb|ABY27562.2|/2.43948e-33/phosphomevalonate kinase [Arnebia euchroma]	gi|312837834|gb|EU315068.2|/1e-80/Arnebia euchroma phosphomevalonate kinase mRNA, complete cds	NA	NA	egr:104444277/1e-29/probable phosphomevalonate kinase; K00938 phosphomevalonate kinase [EC:2.7.4.2]	NA	NA
	CL3706.Contig2_All	1779	7.22	36.06	2.32033	2.56288e-93	4.36581e-92	Up	gi|312837835|gb|ABY27562.2|/0/phosphomevalonate kinase [Arnebia euchroma]	gi|312837834|gb|EU315068.2|/0.0/Arnebia euchroma phosphomevalonate kinase mRNA, complete cds	NA	PTHR31814/1.5E-145/--	sot:102581852/0.0/phosphomevalonate kinase-like; K00938 phosphomevalonate kinase [EC:2.7.4.2]	SPAC343.01c/2e-43/---	NA
	CL3706.Contig3_All	2034	13.78	15.17	0.138645	0.247196	0.347271	Equal	gi|312837835|gb|ABY27562.2|/0/phosphomevalonate kinase [Arnebia euchroma]	gi|312837834|gb|EU315068.2|/0.0/Arnebia euchroma phosphomevalonate kinase mRNA, complete cds	NA	PF08544/1.1E-5/GHMP kinases C terminal	sot:102593814/0.0/phosphomevalonate kinase-like; K00938 phosphomevalonate kinase [EC:2.7.4.2]	SPAC343.01c/5e-44/---	NA
6. MVD	CL6052.Contig1_All	1709	72.5	198.92	1.45614	2.59128e-255	1.21666e-253	Up	gi|118763544|gb|ABG24207.2|/0/mevalonate disphosphate decarboxylase [Arnebia euchroma]	gi|118763543|gb|DQ631830.2|/0.0/Arnebia euchroma mevalonate disphosphate decarboxylase (MVDD) mRNA, complete cds	NA	PTHR10977/2.1E-225/--	sot:102604354/0.0/diphosphomevalonate decarboxylase-like; K01597 diphosphomevalonate decarboxylase [EC:4.1.1.33]	YNR043w/2e-89/---	biological_process:GO:0008299//isoprenoid biosynthetic process;molecular_function:GO:0005524//ATP binding;GO:0042803//protein homodimerization activity;GO:0004163//diphosphomevalonate decarboxylase activity;
7. GDS	CL818.Contig3_All	1088	5.07	3.79	-0.419788	0.14111	0.208299	Equal	gi|720061076|ref|XP_010275057.1|/2.35811e-17/PREDICTED: solanesyl-diphosphate synthase 1, mitochondrial isoform X3 [Nelumbo nucifera]	gi|470114637|ref|XM_004293470.1|/8e-08/PREDICTED: Fragaria vesca subsp. vesca solanesyl diphosphate synthase 3, chloroplastic/mitochondrial-like (LOC101311735), mRNA	sp|Q653T6|SPS1_ORYSJ/3e-16/Solanesyl-diphosphate synthase 1, mitochondrial OS=Oryza sativa subsp. japonica GN=SPS1 PE=1 SV=1	NA	pda:103703684/9e-18/solanesyl-diphosphate synthase 1, mitochondrial; K14066 geranyl diphosphate synthase [EC:2.5.1.1]	SPBPJ4664.01/1e-08/---	NA
	CL818.Contig4_All	838	1.33	2.79	1.06884	0.035205	0.0618866	Equal	gi|720061076|ref|XP_010275057.1|/5.92502e-17/PREDICTED: solanesyl-diphosphate synthase 1, mitochondrial isoform X3 [Nelumbo nucifera]	gi|470114637|ref|XM_004293470.1|/6e-08/PREDICTED: Fragaria vesca subsp. vesca solanesyl diphosphate synthase 3, chloroplastic/mitochondrial-like (LOC101311735), mRNA	sp|Q653T6|SPS1_ORYSJ/4e-16/Solanesyl-diphosphate synthase 1, mitochondrial OS=Oryza sativa subsp. japonica GN=SPS1 PE=1 SV=1	NA	pda:103703684/2e-17/solanesyl-diphosphate synthase 1, mitochondrial; K14066 geranyl diphosphate synthase [EC:2.5.1.1]	YBR003w/8e-09/---	NA
	CL3240.Contig1_All	1568	1.22	21.97	4.17058	4.8877e-88	7.85357e-87	Up	gi|500864666|gb|AGL91649.1|/1.25646e-116/geranylgeranyl diphosphate synthase [Catharanthus roseus]	gi|502153163|ref|XM_004509182.1|/3e-11/PREDICTED: Cicer arietinum geranylgeranyl pyrophosphate synthase, chloroplastic-like (LOC101509231), mRNA	sp|Q42698|GGPPS_CATRO/3e-110/Geranylgeranyl pyrophosphate synthase, chloroplastic OS=Catharanthus roseus GN=GGPS1 PE=3 SV=1	PTHR12001:SF23/1.9E-92/--	sot:102580033/4e-109/heterodimeric geranylgeranyl pyrophosphate synthase large subunit 1, chloroplastic-like; K13789 geranylgeranyl diphosphate synthase, type II [EC:2.5.1.1 2.5.1.10 2.5.1.29]	slr0739/6e-76/---	NA
	CL3240.Contig2_All	1625	14.03	39.67	1.49953	8.01194e-52	8.25956e-51	Up	gi|500864666|gb|AGL91649.1|/1.72155e-116/geranylgeranyl diphosphate synthase [Catharanthus roseus]	gi|502153163|ref|XM_004509182.1|/3e-11/PREDICTED: Cicer arietinum geranylgeranyl pyrophosphate synthase, chloroplastic-like (LOC101509231), mRNA	sp|Q42698|GGPPS_CATRO/4e-110/Geranylgeranyl pyrophosphate synthase, chloroplastic OS=Catharanthus roseus GN=GGPS1 PE=3 SV=1	PS00723/-/Polyprenyl synthases signature 1.	sot:102580033/1e-108/heterodimeric geranylgeranyl pyrophosphate synthase large subunit 1, chloroplastic-like; K13789 geranylgeranyl diphosphate synthase, type II [EC:2.5.1.1 2.5.1.10 2.5.1.29]	slr0739/4e-76/---	NA
	CL4073.Contig1_All	1546	29.29	25.26	-0.213554	0.0159103	0.0304751	Equal	gi|529276257|gb|AGS79228.1|/2.9968e-163/farnesyl diphosphate synthase [Panax notoginseng] &gt;gi|672930589|gb|AIK21789.1| farnesyl diphosphate synthase [Panax notoginseng]	gi|484847890|gb|KC524468.1|/3e-67/Panax quinquefolius farnesyl diphosphate synthase mRNA, complete cds	sp|P49351|FPPS1_LUPAL/4e-159/Farnesyl pyrophosphate synthase 1 OS=Lupinus albus GN=FPS1 PE=1 SV=1	PTHR11525/8.3E-210/--	cit:102615408/6e-162/farnesyl pyrophosphate synthase 1-like; K00787 farnesyl diphosphate synthase [EC:2.5.1.1 2.5.1.10]	YJL167w/3e-88/---	NA
	CL4073.Contig2_All	1392	22.82	3.04	-2.90816	2.5179e-59	2.91403e-58	Down	gi|661882681|emb|CDP13684.1|/9.89793e-163/unnamed protein product [Coffea canephora]	gi|300431228|gb|HM219226.1|/8e-52/Aralia elata farnesyl diphosphate synthase mRNA, complete cds	sp|P49351|FPPS1_LUPAL/2e-154/Farnesyl pyrophosphate synthase 1 OS=Lupinus albus GN=FPS1 PE=1 SV=1	PF00348/2.1E-81/Polyprenyl synthetase	sly:101259377/2e-159/farnesyl pyrophosphate synthase 1-like; K00787 farnesyl diphosphate synthase [EC:2.5.1.1 2.5.1.10]	YJL167w/1e-88/---	NA
	CL4370.Contig1_All	1726	8.81	19.34	1.13437	1.30876e-18	6.6383e-18	Up	gi|697182041|ref|XP_009600020.1|/6.65485e-174/PREDICTED: solanesyl diphosphate synthase 3, chloroplastic/mitochondrial isoform X1 [Nicotiana tomentosiformis]	gi|359489043|ref|XM_002268193.2|/7e-71/PREDICTED: Vitis vinifera geranyl diphosphate synthase (GPPS), mRNA	sp|Q5HZ00|SPS3_ARATH/2e-145/Solanesyl diphosphate synthase 3, chloroplastic/mitochondrial OS=Arabidopsis thaliana GN=SPS3 PE=1 SV=1	PTHR12001:SF47/4.6E-61/--	sot:102588989/5e-172/solanesyl diphosphate synthase 3, chloroplastic/mitochondrial-like; K14066 geranyl diphosphate synthase [EC:2.5.1.1]	alr0096/2e-60/---	biological_process:GO:0008299//isoprenoid biosynthetic process;molecular_function:GO:0016740//transferase activity;
	CL4370.Contig2_All	2044	4.37	5.64	0.368062	0.0631106	0.106715	Equal	gi|697182041|ref|XP_009600020.1|/1.50418e-176/PREDICTED: solanesyl diphosphate synthase 3, chloroplastic/mitochondrial isoform X1 [Nicotiana tomentosiformis]	gi|359489043|ref|XM_002268193.2|/2e-93/PREDICTED: Vitis vinifera geranyl diphosphate synthase (GPPS), mRNA	sp|Q5HZ00|SPS3_ARATH/7e-149/Solanesyl diphosphate synthase 3, chloroplastic/mitochondrial OS=Arabidopsis thaliana GN=SPS3 PE=1 SV=1	PTHR12001:SF47/6.8E-162/--	sot:102588989/6e-174/solanesyl diphosphate synthase 3, chloroplastic/mitochondrial-like; K14066 geranyl diphosphate synthase [EC:2.5.1.1]	alr0096/1e-64/---	biological_process:GO:0008299//isoprenoid biosynthetic process;molecular_function:GO:0016740//transferase activity;
	CL4370.Contig3_All	2824	5.07	12.73	1.32817	3.77628e-26	2.40392e-25	Up	gi|697182045|ref|XP_009600023.1|/6.54461e-88/PREDICTED: solanesyl diphosphate synthase 3, chloroplastic/mitochondrial isoform X3 [Nicotiana tomentosiformis]	gi|359489043|ref|XM_002268193.2|/3e-65/PREDICTED: Vitis vinifera geranyl diphosphate synthase (GPPS), mRNA	sp|Q653T6|SPS1_ORYSJ/4e-82/Solanesyl-diphosphate synthase 1, mitochondrial OS=Oryza sativa subsp. japonica GN=SPS1 PE=1 SV=1	PF00348/2.1E-22/Polyprenyl synthetase	sot:102588989/2e-87/solanesyl diphosphate synthase 3, chloroplastic/mitochondrial-like; K14066 geranyl diphosphate synthase [EC:2.5.1.1]	alr0096/4e-37/---	NA
	Unigene13280_All	1325	21.62	1.12	-4.2708	3.17054e-73	4.35836e-72	Down	gi|470108930|ref|XP_004290755.1|/5.88278e-132/PREDICTED: heterodimeric geranylgeranyl pyrophosphate synthase small subunit, chloroplastic-like [Fragaria vesca subsp. vesca]	gi|115413241|emb|CT028693.1|/4e-41/Poplar cDNA sequences	sp|Q39108|GGR_ARATH/7e-105/Heterodimeric geranylgeranyl pyrophosphate synthase small subunit, chloroplastic OS=Arabidopsis thaliana GN=GGR PE=1 SV=2	PF00348/3.1E-38/Polyprenyl synthetase	fve:101296919/1e-132/heterodimeric geranylgeranyl pyrophosphate synthase small subunit, chloroplastic; K13789 geranylgeranyl diphosphate synthase, type II [EC:2.5.1.1 2.5.1.10 2.5.1.29]	slr0739/1e-52/---	NA
	Unigene3316_All	1375	2.21	12.75	2.52838	1.95872e-28	1.31512e-27	Up	gi|88910043|gb|ABD57975.1|/7.44611e-171/geranyl diphosphate synthase [Arnebia euchroma]	gi|88910042|gb|DQ395088.1|/0.0/Arnebia euchroma geranyl diphosphate synthase mRNA, complete cds	sp|Q42698|GGPPS_CATRO/4e-108/Geranylgeranyl pyrophosphate synthase, chloroplastic OS=Catharanthus roseus GN=GGPS1 PE=3 SV=1	PS00444/-/Polyprenyl synthases signature 2.	vvi:100266842/6e-111/geranylgeranyl pyrophosphate synthase, chloroplastic; K13789 geranylgeranyl diphosphate synthase, type II [EC:2.5.1.1 2.5.1.10 2.5.1.29]	slr0739/1e-76/---	NA
	Unigene4024_All	1107	5.41	8.01	0.566174	0.0177366	0.0332139	Equal	gi|698494744|ref|XP_009793550.1|/1.13505e-67/PREDICTED: solanesyl diphosphate synthase 3, chloroplastic/mitochondrial isoform X1 [Nicotiana sylvestris]	gi|500864595|gb|JX417185.1|/2e-30/Catharanthus roseus geranyl diphosphate synthase (IDS3) mRNA, complete cds	sp|Q5HZ00|SPS3_ARATH/1e-51/Solanesyl diphosphate synthase 3, chloroplastic/mitochondrial OS=Arabidopsis thaliana GN=SPS3 PE=1 SV=1	PTHR12001:SF47/6.2E-45/--	sot:102588989/7e-67/solanesyl diphosphate synthase 3, chloroplastic/mitochondrial-like; K14066 geranyl diphosphate synthase [EC:2.5.1.1]	slr0611/2e-15/---	NA
	Unigene5814_All	642	2.62	2.58	-0.0221957	0.907364	0.931443	Equal	gi|720061070|ref|XP_010275055.1|/1.71723e-48/PREDICTED: solanesyl diphosphate synthase 3, chloroplastic/mitochondrial isoform X1 [Nelumbo nucifera]	gi|12055492|emb|AJ298245.1|/4e-21/Quercus robur mRNA for geranyl diphosphat synthase (gppS gene)	sp|Q653T6|SPS1_ORYSJ/3e-45/Solanesyl-diphosphate synthase 1, mitochondrial OS=Oryza sativa subsp. japonica GN=SPS1 PE=1 SV=1	PF00348/3.7E-10/Polyprenyl synthetase	fve:101311735/6e-49/solanesyl diphosphate synthase 3, chloroplastic/mitochondrial; K14066 geranyl diphosphate synthase [EC:2.5.1.1]	alr0096/4e-19/---	NA
	Unigene5949_All	1563	32.03	108.69	1.76272	1.47186e-167	4.44861e-166	Up	gi|14488053|gb|AAK63847.1|AF384040_1/4.39448e-154/farnesyl diphosphate synthase [Mentha x piperita]	gi|1532051|emb|X82543.1|/4e-35/P.argentatum mRNA for farnesyl diphosphate synthase (FPS2)	sp|P49351|FPPS1_LUPAL/1e-151/Farnesyl pyrophosphate synthase 1 OS=Lupinus albus GN=FPS1 PE=1 SV=1	PS00444/-/Polyprenyl synthases signature 2.	pxb:103963711/7e-153/farnesyl pyrophosphate synthase 1; K00787 farnesyl diphosphate synthase [EC:2.5.1.1 2.5.1.10]	YJL167w/7e-93/---	biological_process:GO:0008299//isoprenoid biosynthetic process;molecular_function:GO:0004161//dimethylallyltranstransferase activity;
	Unigene7775_All	664	1.41	1.48	0.069902	0.962956	0.982267	Equal	gi|723721487|ref|XP_010324777.1|/4.04224e-43/PREDICTED: geranyl pyrophosphate synthase isoform X1 [Solanum lycopersicum]	gi|500864595|gb|JX417185.1|/1e-21/Catharanthus roseus geranyl diphosphate synthase (IDS3) mRNA, complete cds	sp|Q5HZ00|SPS3_ARATH/3e-29/Solanesyl diphosphate synthase 3, chloroplastic/mitochondrial OS=Arabidopsis thaliana GN=SPS3 PE=1 SV=1	NA	sly:778311/8e-44/GPS, LeGPS; geranyl pyrophosphate synthase; K14066 geranyl diphosphate synthase [EC:2.5.1.1]	NA	NA
	Unigene8264_All	1608	22.14	5.4	-2.03562	3.55728e-45	3.29826e-44	Down	gi|500864400|gb|AGL91645.1|/1.85795e-147/geranyl diphosphate synthase large subunit [Catharanthus roseus]	gi|500864399|gb|JX417183.1|/4e-69/Catharanthus roseus geranyl diphosphate synthase large subunit (IDS1) mRNA, complete cds	sp|Q42698|GGPPS_CATRO/1e-146/Geranylgeranyl pyrophosphate synthase, chloroplastic OS=Catharanthus roseus GN=GGPS1 PE=3 SV=1	PF00348/4.2E-83/Polyprenyl synthetase	mtr:MTR_8g078070/9e-138/Geranylgeranyl pyrophosphate synthase; K13789 geranylgeranyl diphosphate synthase, type II [EC:2.5.1.1 2.5.1.10 2.5.1.29]	slr0739/5e-93/---	NA
8. PAL	CL1457.Contig1_All	416	18.68	82.89	2.1497	8.02858e-30	5.55804e-29	Up	gi|3914261|sp|O49835.1|PAL1_LITER/8.495e-34/RecName: Full=Phenylalanine ammonia-lyase 1; Short=PAL-1 [Lithospermum erythrorhizon] &gt;gi|2911122|dbj|BAA24928.1| phenylalanine ammonia-lyase [Lithospermum erythrorhizon]	gi|90994675|gb|DQ445051.1|/5e-84/Arnebia euchroma phenylalanine ammonia-lyase mRNA, complete cds	sp|O49835|PAL1_LITER/1e-35/Phenylalanine ammonia-lyase 1 OS=Lithospermum erythrorhizon PE=2 SV=1	NA	vvi:100252889/2e-22/phenylalanine ammonia-lyase; K10775 phenylalanine ammonia-lyase [EC:4.3.1.24]	NA	NA
	CL2078.Contig1_All	1011	19.01	98.63	2.37527	6.47308e-136	1.55139e-134	Up	gi|3914262|sp|O49836.1|PAL2_LITER/5.89562e-145/RecName: Full=Phenylalanine ammonia-lyase 2; Short=PAL-2 [Lithospermum erythrorhizon] &gt;gi|2911124|dbj|BAA24929.1| phenylalanine ammonia-lyase [Lithospermum erythrorhizon]	gi|2911123|dbj|D83076.1|/0.0/Lithospermum erythrorhizon mRNA for phenylalanine ammonia-lyase, complete cds	sp|O49836|PAL2_LITER/8e-147/Phenylalanine ammonia-lyase 2 OS=Lithospermum erythrorhizon PE=2 SV=1	PTHR10362:SF7/1.1E-101/--	tcc:TCM_022179/9e-132/PHE ammonia lyase 1; K10775 phenylalanine ammonia-lyase [EC:4.3.1.24]	RSp0365/9e-10/---	NA
	CL2078.Contig2_All	2570	72.49	257.9	1.83096	0	0	Up	gi|3914261|sp|O49835.1|PAL1_LITER/0/RecName: Full=Phenylalanine ammonia-lyase 1; Short=PAL-1 [Lithospermum erythrorhizon] &gt;gi|2911122|dbj|BAA24928.1| phenylalanine ammonia-lyase [Lithospermum erythrorhizon]	gi|2911121|dbj|D83075.1|/0.0/Lithospermum erythrorhizon mRNA for phenylalanine ammonia-lyase, complete cds	sp|O49835|PAL1_LITER/0.0/Phenylalanine ammonia-lyase 1 OS=Lithospermum erythrorhizon PE=2 SV=1	PTHR10362/0.0/--	sly:101243922/0.0/phenylalanine ammonia-lyase-like; K10775 phenylalanine ammonia-lyase [EC:4.3.1.24]	RSp0365/6e-62/---	NA
	CL2078.Contig3_All	2380	111.37	348.63	1.64634	0	0	Up	gi|3914261|sp|O49835.1|PAL1_LITER/0/RecName: Full=Phenylalanine ammonia-lyase 1; Short=PAL-1 [Lithospermum erythrorhizon] &gt;gi|2911122|dbj|BAA24928.1| phenylalanine ammonia-lyase [Lithospermum erythrorhizon]	gi|90994675|gb|DQ445051.1|/0.0/Arnebia euchroma phenylalanine ammonia-lyase mRNA, complete cds	sp|O49835|PAL1_LITER/0.0/Phenylalanine ammonia-lyase 1 OS=Lithospermum erythrorhizon PE=2 SV=1	PF00221/4.5E-173/Aromatic amino acid lyase	sly:101243922/0.0/phenylalanine ammonia-lyase-like; K10775 phenylalanine ammonia-lyase [EC:4.3.1.24]	RSp0365/2e-62/---	NA
	CL871.Contig1_All	354	1.2	0.87	-0.463947	0.707318	0.74825	Equal	gi|222424773|dbj|BAH20339.1|/1.64286e-61/AT3G53260 [Arabidopsis thaliana]	gi|332640072|gb|CP002686.1|/0.0/Arabidopsis thaliana chromosome 3, complete sequence	sp|P45724|PAL2_ARATH/2e-63/Phenylalanine ammonia-lyase 2 OS=Arabidopsis thaliana GN=PAL2 PE=1 SV=2	PTHR10362/1.3E-22/--	ath:AT3G53260/3e-62/PAL2; phenylalanine ammonia-lyase 2; K10775 phenylalanine ammonia-lyase [EC:4.3.1.24]	NA	biological_process:GO:0009611//response to wounding;GO:0006598//polyamine catabolic process;GO:0009800//cinnamic acid biosynthetic process;GO:0006979//response to oxidative stress;GO:0042398//cellular modified amino acid biosynthetic process;GO:0080167//response to karrikin;GO:0006952//defense response;GO:0009963//positive regulation of flavonoid biosynthetic process;GO:0006559//L-phenylalanine c…
	Unigene22015_All	406	0.32	0.01	-5	0.51057	0.594585	Equal	gi|565471918|ref|XP_006293761.1|/2.23494e-71/hypothetical protein CARUB_v10022721mg [Capsella rubella] &gt;gi|482562469|gb|EOA26659.1| hypothetical protein CARUB_v10022721mg [Capsella rubella]	gi|330250293|gb|CP002685.1|/0.0/Arabidopsis thaliana chromosome 2, complete sequence	sp|P35510|PAL1_ARATH/4e-73/Phenylalanine ammonia-lyase 1 OS=Arabidopsis thaliana GN=PAL1 PE=1 SV=3	PTHR10362/4.7E-76/--	ath:AT2G37040/3e-72/PAL1; phenylalanine ammonia-lyase 1; K10775 phenylalanine ammonia-lyase [EC:4.3.1.24]	CC0959/1e-12/---	biological_process:GO:0009555//pollen development;GO:0009800//cinnamic acid biosynthetic process;GO:0042398//cellular modified amino acid biosynthetic process;GO:0009963//positive regulation of flavonoid biosynthetic process;GO:0006559//L-phenylalanine catabolic process;GO:0009805//coumarin biosynthetic process;GO:0006598//polyamine catabolic process;GO:0009611//response to wounding;GO:0046274//l…
	Unigene23682_All	562	1.96	1.04	-0.91427	0.22594	0.322402	Equal	gi|30721857|gb|AAP34199.1|/3.53388e-06/phenylalanine ammonia-lyase [Phalaenopsis x Doritaenopsis hybrid cultivar]	gi|449482471|ref|XM_004156245.1|/5e-23/PREDICTED: Cucumis sativus phenylalanine ammonia-lyase-like (LOC101218144), mRNA	sp|P45734|PALY_TRISU/1e-07/Phenylalanine ammonia-lyase OS=Trifolium subterraneum GN=PAL1 PE=3 SV=1	NA	mus:103983874/1e-06/phenylalanine ammonia-lyase; K10775 phenylalanine ammonia-lyase [EC:4.3.1.24]	NA	NA
	Unigene26170_All	323	0.47	0.01	-5.55459	0.51057	0.595811	Equal	gi|497419|gb|AAC18870.1|/5.12137e-55/phenylalanine ammonia lyase [Arabidopsis thaliana]	gi|330250293|gb|CP002685.1|/0.0/Arabidopsis thaliana chromosome 2, complete sequence	sp|P35510|PAL1_ARATH/6e-57/Phenylalanine ammonia-lyase 1 OS=Arabidopsis thaliana GN=PAL1 PE=1 SV=3	PTHR10362:SF7/1.1E-21/--	ath:AT2G37040/8e-56/PAL1; phenylalanine ammonia-lyase 1; K10775 phenylalanine ammonia-lyase [EC:4.3.1.24]	NA	biological_process:GO:0009555//pollen development;GO:0009800//cinnamic acid biosynthetic process;GO:0042398//cellular modified amino acid biosynthetic process;GO:0009963//positive regulation of flavonoid biosynthetic process;GO:0006559//L-phenylalanine catabolic process;GO:0009805//coumarin biosynthetic process;GO:0006598//polyamine catabolic process;GO:0009611//response to wounding;GO:0046274//l…
	Unigene2875_All	2604	320.07	167.75	-0.932075	0	0	Equal	gi|255556976|ref|XP_002519521.1|/0/Phenylalanine ammonia-lyase, putative [Ricinus communis] &gt;gi|223541384|gb|EEF42935.1| Phenylalanine ammonia-lyase, putative [Ricinus communis]	gi|225435356|ref|XM_002285241.1|/0.0/PREDICTED: Vitis vinifera phenylalanine ammonia-lyase-like (LOC100241575), mRNA	sp|P45726|PALY_CAMSI/0.0/Phenylalanine ammonia-lyase OS=Camellia sinensis GN=PAL PE=2 SV=1	PTHR10362/0.0/--	vvi:100251137/0.0/phenylalanine ammonia-lyase; K10775 phenylalanine ammonia-lyase [EC:4.3.1.24]	RSp0365/6e-63/---	biological_process:GO:0009800//cinnamic acid biosynthetic process;GO:0006559//L-phenylalanine catabolic process;cellular_component:GO:0005737//cytoplasm;molecular_function:GO:0045548//phenylalanine ammonia-lyase activity;
	Unigene32066_All	771	15.37	148.3	3.27033	3.3494e-204	1.226e-202	Up	gi|3914262|sp|O49836.1|PAL2_LITER/4.22226e-80/RecName: Full=Phenylalanine ammonia-lyase 2; Short=PAL-2 [Lithospermum erythrorhizon] &gt;gi|2911124|dbj|BAA24929.1| phenylalanine ammonia-lyase [Lithospermum erythrorhizon]	gi|2911123|dbj|D83076.1|/1e-179/Lithospermum erythrorhizon mRNA for phenylalanine ammonia-lyase, complete cds	sp|O49836|PAL2_LITER/6e-82/Phenylalanine ammonia-lyase 2 OS=Lithospermum erythrorhizon PE=2 SV=1	PTHR10362:SF7/1.0E-76/--	sly:101243631/1e-75/phenylalanine ammonia-lyase-like; K10775 phenylalanine ammonia-lyase [EC:4.3.1.24]	FN1406/4e-11/---	NA
	Unigene3628_All	314	0.49	12.49	4.67185	1.21412e-06	3.56864e-06	Up	gi|3914261|sp|O49835.1|PAL1_LITER/3.99551e-23/RecName: Full=Phenylalanine ammonia-lyase 1; Short=PAL-1 [Lithospermum erythrorhizon] &gt;gi|2911122|dbj|BAA24928.1| phenylalanine ammonia-lyase [Lithospermum erythrorhizon]	gi|2911123|dbj|D83076.1|/7e-58/Lithospermum erythrorhizon mRNA for phenylalanine ammonia-lyase, complete cds	sp|O49835|PAL1_LITER/4e-25/Phenylalanine ammonia-lyase 1 OS=Lithospermum erythrorhizon PE=2 SV=1	NA	vvi:100256293/5e-21/phenylalanine ammonia-lyase-like; K10775 phenylalanine ammonia-lyase [EC:4.3.1.24]	NA	NA
	Unigene5780_All	346	3.33	46.65	3.80828	7.16132e-23	4.16708e-22	Up	gi|3914262|sp|O49836.1|PAL2_LITER/3.98553e-31/RecName: Full=Phenylalanine ammonia-lyase 2; Short=PAL-2 [Lithospermum erythrorhizon] &gt;gi|2911124|dbj|BAA24929.1| phenylalanine ammonia-lyase [Lithospermum erythrorhizon]	gi|90994675|gb|DQ445051.1|/9e-67/Arnebia euchroma phenylalanine ammonia-lyase mRNA, complete cds	sp|O49836|PAL2_LITER/4e-33/Phenylalanine ammonia-lyase 2 OS=Lithospermum erythrorhizon PE=2 SV=1	PTHR10362/3.6E-12/--	tcc:TCM_043179/3e-24/Phenylalanine ammonia-lyase 2; K10775 phenylalanine ammonia-lyase [EC:4.3.1.24]	NA	NA
	Unigene8527_All	2157	15.23	124.82	3.03486	0	0	Up	gi|460402297|ref|XP_004246650.1|/0/PREDICTED: phenylalanine ammonia-lyase-like [Solanum lycopersicum]	gi|2911123|dbj|D83076.1|/0.0/Lithospermum erythrorhizon mRNA for phenylalanine ammonia-lyase, complete cds	sp|P45726|PALY_CAMSI/0.0/Phenylalanine ammonia-lyase OS=Camellia sinensis GN=PAL PE=2 SV=1	PTHR10362/0.0/--	sly:101243922/0.0/phenylalanine ammonia-lyase-like; K10775 phenylalanine ammonia-lyase [EC:4.3.1.24]	RSp0365/7e-62/---	biological_process:GO:0009800//cinnamic acid biosynthetic process;GO:0006559//L-phenylalanine catabolic process;cellular_component:GO:0005737//cytoplasm;molecular_function:GO:0045548//phenylalanine ammonia-lyase activity;
9. 4CL	CL66.Contig1_All	2234	18.13	35.5	0.96944	1.52437e-33	1.14667e-32	Equal	gi|9988455|dbj|BAA08366.2|/0/4-coumarate:CoA ligase [Lithospermum erythrorhizon]	gi|9988454|dbj|D49367.2|LEP4CCOALB/0.0/Lithospermum erythrorhizon mRNA for 4-coumarate:CoA ligase, complete cds, clone LE4CL-2	sp|P31687|4CL2_SOYBN/0.0/4-coumarate--CoA ligase 2 OS=Glycine max PE=2 SV=2	PTHR24096/0.0/--	tcc:TCM_025459/0.0/4-coumarate:CoA ligase 3; K01904 4-coumarate--CoA ligase [EC:6.2.1.12]	BH3104/3e-68/---	NA
	CL66.Contig2_All	2132	13.7	50.65	1.88639	8.26458e-122	1.79412e-120	Up	gi|9988455|dbj|BAA08366.2|/0/4-coumarate:CoA ligase [Lithospermum erythrorhizon]	gi|9988454|dbj|D49367.2|LEP4CCOALB/0.0/Lithospermum erythrorhizon mRNA for 4-coumarate:CoA ligase, complete cds, clone LE4CL-2	sp|P31687|4CL2_SOYBN/0.0/4-coumarate--CoA ligase 2 OS=Glycine max PE=2 SV=2	PTHR24096/0.0/--	tcc:TCM_025459/0.0/4-coumarate:CoA ligase 3; K01904 4-coumarate--CoA ligase [EC:6.2.1.12]	BH3104/7e-72/---	NA
	CL484.Contig1_All	1833	23.49	23.92	0.0261707	0.863392	0.889218	Equal	gi|697188685|ref|XP_009603383.1|/0/PREDICTED: 4-coumarate--CoA ligase-like 7 [Nicotiana tomentosiformis]	gi|359479355|ref|XM_002276317.2|/1e-63/PREDICTED: Vitis vinifera 4-coumarate--CoA ligase-like 7 (LOC100267198), mRNA	sp|Q9M0X9|4CLL7_ARATH/0.0/4-coumarate--CoA ligase-like 7 OS=Arabidopsis thaliana GN=4CLL7 PE=1 SV=1	PS00455/-/Putative AMP-binding domain signature.	sot:102597265/0.0/4-coumarate--CoA ligase-like 7-like; K01904 4-coumarate--CoA ligase [EC:6.2.1.12]	BH3104/6e-65/---	NA
	CL484.Contig13_All	2148	4.38	4.65	0.0862998	0.72039	0.758952	Equal	gi|694404257|ref|XP_009377020.1|/4.06968e-47/PREDICTED: uncharacterized protein LOC103965675 [Pyrus x bretschneideri]	gi|359482254|ref|XM_002266330.2|/6e-41/PREDICTED: Vitis vinifera uncharacterized LOC100255653 (LOC100255653), mRNA	sp|Q42524|4CL1_ARATH/2e-27/4-coumarate--CoA ligase 1 OS=Arabidopsis thaliana GN=4CL1 PE=1 SV=1	PTHR24096:SF131/2.5E-25/--	gmx:547492/2e-27/4-coumarate:CoA ligase isoenzyme 3; K01904 4-coumarate--CoA ligase [EC:6.2.1.12]	AF0089/4e-12/---	NA
	CL484.Contig15_All	522	0.42	0.01	-5.39232	0.51057	0.59059	Equal	gi|697188685|ref|XP_009603383.1|/2.31057e-24/PREDICTED: 4-coumarate--CoA ligase-like 7 [Nicotiana tomentosiformis]	gi|225312098|dbj|AK326836.1|/2e-19/Solanum lycopersicum cDNA, clone: LEFL2014K24, HTC in fruit	sp|Q9M0X9|4CLL7_ARATH/8e-22/4-coumarate--CoA ligase-like 7 OS=Arabidopsis thaliana GN=4CLL7 PE=1 SV=1	PTHR24096/3.7E-25/--	sly:101249706/4e-24/4-coumarate--CoA ligase-like 7; K01904 4-coumarate--CoA ligase [EC:6.2.1.12]	Rv0270/7e-07/---	NA
	CL484.Contig19_All	2749	0.82	0.01	-6.35755	1.97643e-08	6.51908e-08	Down	gi|697188685|ref|XP_009603383.1|/0/PREDICTED: 4-coumarate--CoA ligase-like 7 [Nicotiana tomentosiformis]	gi|359479355|ref|XM_002276317.2|/2e-63/PREDICTED: Vitis vinifera 4-coumarate--CoA ligase-like 7 (LOC100267198), mRNA	sp|Q9M0X9|4CLL7_ARATH/0.0/4-coumarate--CoA ligase-like 7 OS=Arabidopsis thaliana GN=4CLL7 PE=1 SV=1	PF00501/2.7E-99/AMP-binding enzyme	sot:102597265/0.0/4-coumarate--CoA ligase-like 7-like; K01904 4-coumarate--CoA ligase [EC:6.2.1.12]	BH3103/2e-64/---	NA
	CL484.Contig2_All	2262	2.22	0.5	-2.15056	1.33575e-08	4.44074e-08	Down	gi|674243065|gb|KFK35830.1|/1.9446e-27/hypothetical protein AALP_AA4G042700 [Arabis alpina]	gi|429884519|gb|JQ740209.1|/3e-18/Humulus lupulus CCL7 mRNA, complete cds	sp|Q42524|4CL1_ARATH/2e-27/4-coumarate--CoA ligase 1 OS=Arabidopsis thaliana GN=4CL1 PE=1 SV=1	PTHR24096:SF131/2.5E-25/--	gmx:547492/2e-27/4-coumarate:CoA ligase isoenzyme 3; K01904 4-coumarate--CoA ligase [EC:6.2.1.12]	AF0089/4e-12/---	molecular_function:GO:0016874//ligase activity;
	CL484.Contig3_All	3142	0.71	0.51	-0.477322	0.26156	0.342597	Equal	gi|697188685|ref|XP_009603383.1|/0/PREDICTED: 4-coumarate--CoA ligase-like 7 [Nicotiana tomentosiformis]	gi|359479355|ref|XM_002276317.2|/5e-61/PREDICTED: Vitis vinifera 4-coumarate--CoA ligase-like 7 (LOC100267198), mRNA	sp|Q9M0X9|4CLL7_ARATH/0.0/4-coumarate--CoA ligase-like 7 OS=Arabidopsis thaliana GN=4CLL7 PE=1 SV=1	PS00455/-/Putative AMP-binding domain signature.	sot:102597265/0.0/4-coumarate--CoA ligase-like 7-like; K01904 4-coumarate--CoA ligase [EC:6.2.1.12]	BH3103/3e-63/---	NA
	CL484.Contig4_All	1147	3.22	1.97	-0.708865	0.0402664	0.070248	Equal	gi|697188685|ref|XP_009603383.1|/8.88139e-63/PREDICTED: 4-coumarate--CoA ligase-like 7 [Nicotiana tomentosiformis]	gi|359479355|ref|XM_002276317.2|/7e-58/PREDICTED: Vitis vinifera 4-coumarate--CoA ligase-like 7 (LOC100267198), mRNA	sp|Q9M0X9|4CLL7_ARATH/2e-57/4-coumarate--CoA ligase-like 7 OS=Arabidopsis thaliana GN=4CLL7 PE=1 SV=1	PTHR24096/4.7E-70/--	egu:105042958/2e-62/4-coumarate--CoA ligase-like 1; K01904 4-coumarate--CoA ligase [EC:6.2.1.12]	AF0089/6e-27/---	NA
	CL484.Contig7_All	2310	1.77	4.36	1.30058	5.34244e-08	1.71275e-07	Up	gi|694404257|ref|XP_009377020.1|/1.34314e-35/PREDICTED: uncharacterized protein LOC103965675 [Pyrus x bretschneideri]	gi|359482254|ref|XM_002266330.2|/6e-32/PREDICTED: Vitis vinifera uncharacterized LOC100255653 (LOC100255653), mRNA	sp|Q42524|4CL1_ARATH/2e-27/4-coumarate--CoA ligase 1 OS=Arabidopsis thaliana GN=4CL1 PE=1 SV=1	PTHR24096:SF131/2.5E-25/--	gmx:547492/2e-27/4-coumarate:CoA ligase isoenzyme 3; K01904 4-coumarate--CoA ligase [EC:6.2.1.12]	AF0089/4e-12/---	NA
	CL4063.Contig1_All	1966	3.41	42.02	3.62323	3.29772e-191	1.13379e-189	Up	gi|661884661|emb|CDP11727.1|/0/unnamed protein product [Coffea canephora]	gi|545273878|gb|KF220562.1|/3e-15/Salvia miltiorrhiza 4-coumarate:coenzyme A ligase 9 (4CL9) mRNA, partial cds	sp|Q84P24|4CLL6_ARATH/0.0/4-coumarate--CoA ligase-like 6 OS=Arabidopsis thaliana GN=4CLL6 PE=2 SV=2	PTHR24096/4.5E-250/--	fve:101312548/0.0/4-coumarate--CoA ligase-like 6; K01904 4-coumarate--CoA ligase [EC:6.2.1.12]	PAE1379/1e-66/---	NA
	CL4063.Contig2_All	1262	1.65	27.62	4.06518	1.92271e-84	2.98334e-83	Up	gi|703152441|ref|XP_010110411.1|/3.91803e-139/4-coumarate--CoA ligase-like 6 [Morus notabilis] &gt;gi|587939599|gb|EXC26243.1| 4-coumarate--CoA ligase-like 6 [Morus notabilis]	gi|545273878|gb|KF220562.1|/5e-31/Salvia miltiorrhiza 4-coumarate:coenzyme A ligase 9 (4CL9) mRNA, partial cds	sp|Q84P24|4CLL6_ARATH/2e-127/4-coumarate--CoA ligase-like 6 OS=Arabidopsis thaliana GN=4CLL6 PE=2 SV=2	PTHR24096:SF159/2.4E-194/--	tcc:TCM_016640/3e-136/Acyl:coa ligase; K01904 4-coumarate--CoA ligase [EC:6.2.1.12]	BH3103/8e-57/---	NA
	CL4063.Contig3_All	2544	3.84	38.34	3.31967	1.89837e-213	7.34332e-212	Up	gi|545273879|gb|AGW27199.1|/7.72304e-141/4-coumarate:coenzyme A ligase 9, partial [Salvia miltiorrhiza]	gi|545273878|gb|KF220562.1|/3e-15/Salvia miltiorrhiza 4-coumarate:coenzyme A ligase 9 (4CL9) mRNA, partial cds	sp|Q84P24|4CLL6_ARATH/2e-133/4-coumarate--CoA ligase-like 6 OS=Arabidopsis thaliana GN=4CLL6 PE=2 SV=2	PTHR24096:SF159/4.2E-201/--	fve:101312548/5e-141/4-coumarate--CoA ligase-like 6; K01904 4-coumarate--CoA ligase [EC:6.2.1.12]	BH3103/4e-54/---	NA
	CL4063.Contig4_All	473	0.25	12.32	5.62293	2.13976e-13	9.00166e-13	Up	gi|697128311|ref|XP_009618207.1|/6.62717e-53/PREDICTED: 4-coumarate--CoA ligase-like 6 isoform X2 [Nicotiana tomentosiformis]	gi|224074400|ref|XM_002304328.1|/9e-09/Populus trichocarpa 4-coumarate--CoA ligase family protein (POPTR_0003s09880g) mRNA, complete cds	sp|Q84P24|4CLL6_ARATH/3e-48/4-coumarate--CoA ligase-like 6 OS=Arabidopsis thaliana GN=4CLL6 PE=2 SV=2	PTHR24096/1.2E-71/--	tcc:TCM_016640/6e-52/Acyl:coa ligase; K01904 4-coumarate--CoA ligase [EC:6.2.1.12]	BH3104/2e-16/---	NA
	CL5451.Contig1_All	2181	10.95	14.64	0.418985	0.000345444	0.000826866	Equal	gi|158957579|gb|ABD59789.2|/0/4-coumarate:CoA ligase [Arnebia euchroma]	gi|158957578|gb|DQ400697.2|/0.0/Arnebia euchroma 4-coumarate:CoA ligase mRNA, complete cds	sp|O24146|4CL2_TOBAC/0.0/4-coumarate--CoA ligase 2 OS=Nicotiana tabacum GN=4CL2 PE=2 SV=1	PTHR24096:SF149/2.4E-299/--	sot:102584603/0.0/4-coumarate--CoA ligase 2-like; K01904 4-coumarate--CoA ligase [EC:6.2.1.12]	BH3104/1e-62/---	NA
	CL5451.Contig2_All	2323	14.02	6.14	-1.19118	1.4398e-20	7.81488e-20	Down	gi|158957579|gb|ABD59789.2|/0/4-coumarate:CoA ligase [Arnebia euchroma]	gi|158957578|gb|DQ400697.2|/0.0/Arnebia euchroma 4-coumarate:CoA ligase mRNA, complete cds	sp|O24146|4CL2_TOBAC/0.0/4-coumarate--CoA ligase 2 OS=Nicotiana tabacum GN=4CL2 PE=2 SV=1	PF00501/7.1E-97/AMP-binding enzyme	sot:102584603/0.0/4-coumarate--CoA ligase 2-like; K01904 4-coumarate--CoA ligase [EC:6.2.1.12]	BH3104/8e-67/---	NA
	CL5610.Contig1_All	1875	5.94	16.06	1.43494	8.61824e-24	5.15854e-23	Up	gi|698505686|ref|XP_009798281.1|/0/PREDICTED: 4-coumarate--CoA ligase 2-like [Nicotiana sylvestris]	gi|358346420|ref|XM_003637218.1|/3e-18/Medicago truncatula 4-coumarate CoA ligase (MTR_080s0007) mRNA, complete cds	sp|O24145|4CL1_TOBAC/0.0/4-coumarate--CoA ligase 1 OS=Nicotiana tabacum GN=4CL1 PE=2 SV=1	PTHR24096/0.0/--	sly:101251197/0.0/4-coumarate--CoA ligase 2; K01904 4-coumarate--CoA ligase [EC:6.2.1.12]	BH3104/2e-69/---	NA
	CL5610.Contig2_All	606	1.24	6.37	2.36095	1.11691e-05	3.05657e-05	Up	gi|720012318|ref|XP_010259828.1|/7.99801e-51/PREDICTED: 4-coumarate--CoA ligase 2-like [Nelumbo nucifera]	NA	sp|O24145|4CL1_TOBAC/3e-51/4-coumarate--CoA ligase 1 OS=Nicotiana tabacum GN=4CL1 PE=2 SV=1	PTHR24096/6.5E-62/--	sly:101251197/8e-51/4-coumarate--CoA ligase 2; K01904 4-coumarate--CoA ligase [EC:6.2.1.12]	BH3104/4e-10/---	NA
	Unigene23496_All	371	1.48	1.6	0.112475	0.974126	0.989666	Equal	gi|444475627|gb|AGE10622.1|/4.14764e-33/4-coumarate CoA ligase, partial [Lonicera macranthoides]	NA	sp|Q84P23|4CLL9_ARATH/2e-21/4-coumarate--CoA ligase-like 9 OS=Arabidopsis thaliana GN=4CLL9 PE=1 SV=2	PTHR24096/1.6E-29/--	atr:18443861/3e-16/4-coumarate--CoA ligase-like 6; K01904 4-coumarate--CoA ligase [EC:6.2.1.12]	Rv2264c/8e-09/---	NA
	Unigene2357_All	508	1.81	14.17	2.96878	3.30428e-11	1.26351e-10	Up	gi|661884661|emb|CDP11727.1|/1.71953e-45/unnamed protein product [Coffea canephora]	NA	sp|Q84P24|4CLL6_ARATH/2e-33/4-coumarate--CoA ligase-like 6 OS=Arabidopsis thaliana GN=4CLL6 PE=2 SV=2	PF00501/4.4E-16/AMP-binding enzyme	fve:101312548/4e-43/4-coumarate--CoA ligase-like 6; K01904 4-coumarate--CoA ligase [EC:6.2.1.12]	PAE1379/4e-13/---	NA
	Unigene26058_All	229	0.94	0.01	-6.55459	0.51057	0.573128	Equal	gi|30695037|ref|NP_849793.1|/4.7361e-37/4-coumarate--CoA ligase 1 [Arabidopsis thaliana] &gt;gi|19715624|gb|AAL91633.1| At1g51680/F19C24_11 [Arabidopsis thaliana] &gt;gi|22137134|gb|AAM91412.1| At1g51680/F19C24_11 [Arabidopsis thaliana] &gt;gi|332194578|gb|AEE32699.1| 4-coumarate--CoA ligase 1 [Arabidopsis thaliana]	gi|332189094|gb|CP002684.1|/1e-125/Arabidopsis thaliana chromosome 1 sequence	sp|Q42524|4CL1_ARATH/5e-39/4-coumarate--CoA ligase 1 OS=Arabidopsis thaliana GN=4CL1 PE=1 SV=1	PTHR24096/1.2E-53/--	aly:ARALYDRAFT_892144/7e-38/4-cumarate-COA-ligase; K01904 4-coumarate--CoA ligase [EC:6.2.1.12]	BH3104/6e-07/---	biological_process:GO:0006598//polyamine catabolic process;GO:0009611//response to wounding;GO:0006612//protein targeting to membrane;GO:0009620//response to fungus;GO:0009411//response to UV;GO:0010363//regulation of plant-type hypersensitive response;GO:0042398//cellular modified amino acid biosynthetic process;GO:0009963//positive regulation of flavonoid biosynthetic process;GO:0009805//coumar…
	Unigene26906_All	269	0.67	0.01	-6.06609	0.51057	0.616396	Equal	gi|696825372|gb|AIT52344.1|/2.70675e-08/deep purple 4-hydroxylase 1 [Daucus carota]	gi|158957578|gb|DQ400697.2|/4e-28/Arnebia euchroma 4-coumarate:CoA ligase mRNA, complete cds	sp|O24540|4CL_VANPL/3e-10/4-coumarate--CoA ligase OS=Vanilla planifolia GN=4CL PE=3 SV=1	NA	sot:102596056/4e-09/4-coumarate--CoA ligase 2-like; K01904 4-coumarate--CoA ligase [EC:6.2.1.12]	NA	NA
	Unigene26907_All	1022	9.43	0.47	-4.32653	1.06475e-24	6.53978e-24	Down	gi|1117778|dbj|BAA08365.1|/8.95889e-133/4-coumarate:CoA ligase [Lithospermum erythrorhizon]	gi|158957578|gb|DQ400697.2|/0.0/Arnebia euchroma 4-coumarate:CoA ligase mRNA, complete cds	sp|O24146|4CL2_TOBAC/4e-120/4-coumarate--CoA ligase 2 OS=Nicotiana tabacum GN=4CL2 PE=2 SV=1	PF00501/1.1E-41/AMP-binding enzyme	sly:101249624/1e-118/4-coumarate--CoA ligase 1; K01904 4-coumarate--CoA ligase [EC:6.2.1.12]	PA3300/8e-38/---	NA
	Unigene31361_All	305	1.57	0.01	-7.29462	0.130341	0.201816	Equal	gi|703156767|ref|XP_010111547.1|/4.60689e-16/4-coumarate--CoA ligase-like 6 [Morus notabilis] &gt;gi|587944757|gb|EXC31205.1| 4-coumarate--CoA ligase-like 6 [Morus notabilis]	NA	sp|Q84P24|4CLL6_ARATH/3e-11/4-coumarate--CoA ligase-like 6 OS=Arabidopsis thaliana GN=4CLL6 PE=2 SV=2	NA	tcc:TCM_016640/2e-16/Acyl:coa ligase; K01904 4-coumarate--CoA ligase [EC:6.2.1.12]	NA	NA
	Unigene31853_All	1578	0.01	6.72	9.39232	1.72881e-36	1.37903e-35	Up	gi|545273879|gb|AGW27199.1|/2.35552e-171/4-coumarate:coenzyme A ligase 9, partial [Salvia miltiorrhiza]	NA	sp|Q84P24|4CLL6_ARATH/7e-155/4-coumarate--CoA ligase-like 6 OS=Arabidopsis thaliana GN=4CLL6 PE=2 SV=2	PF13193/2.4E-14/AMP-binding enzyme C-terminal domain	sly:101255909/4e-166/4-coumarate--CoA ligase-like 6; K01904 4-coumarate--CoA ligase [EC:6.2.1.12]	APE2284/2e-62/---	NA
	Unigene4718_All	394	3.01	16.93	2.49175	1.00118e-07	3.15824e-07	Up	gi|661884661|emb|CDP11727.1|/4.48891e-27/unnamed protein product [Coffea canephora]	NA	sp|Q84P24|4CLL6_ARATH/2e-18/4-coumarate--CoA ligase-like 6 OS=Arabidopsis thaliana GN=4CLL6 PE=2 SV=2	PTHR24096:SF159/1.1E-12/--	fve:101312548/3e-27/4-coumarate--CoA ligase-like 6; K01904 4-coumarate--CoA ligase [EC:6.2.1.12]	NA	NA
	Unigene5593_All	800	1.11	16.84	3.92326	9.77728e-30	6.75371e-29	Up	gi|470131523|ref|XP_004301643.1|/8.74114e-92/PREDICTED: 4-coumarate--CoA ligase-like 6-like [Fragaria vesca subsp. vesca]	gi|357484742|ref|XM_003612611.1|/2e-08/Medicago truncatula 4-coumarate-CoA ligase (MTR_5g027480) mRNA, complete cds	sp|Q84P24|4CLL6_ARATH/8e-83/4-coumarate--CoA ligase-like 6 OS=Arabidopsis thaliana GN=4CLL6 PE=2 SV=2	PTHR24096:SF159/5.3E-125/--	fve:101312548/2e-92/4-coumarate--CoA ligase-like 6; K01904 4-coumarate--CoA ligase [EC:6.2.1.12]	BH3103/4e-38/---	NA
	Unigene8847_All	710	1.58	4.05	1.358	0.007824	0.0157928	Equal	gi|604299897|gb|EYU19740.1|/1.71021e-13/hypothetical protein MIMGU_mgv1a003643mg [Erythranthe guttata]	gi|9988454|dbj|D49367.2|LEP4CCOALB/1e-33/Lithospermum erythrorhizon mRNA for 4-coumarate:CoA ligase, complete cds, clone LE4CL-2	sp|P31687|4CL2_SOYBN/4e-13/4-coumarate--CoA ligase 2 OS=Glycine max PE=2 SV=2	NA	fve:101296522/6e-13/4-coumarate--CoA ligase 2-like; K01904 4-coumarate--CoA ligase [EC:6.2.1.12]	NA	NA
10. C4H	CL1566.Contig1_All	266	0.68	0.01	-6.08746	0.51057	0.603149	Equal	gi|1773287|gb|AAB58355.1|/3.2805e-46/cinnamate-4-hydroxylase [Arabidopsis thaliana] &gt;gi|169635648|emb|CAP08830.1| cinnamate-4-hydroxylase [Arabidopsis thaliana] &gt;gi|169635650|emb|CAP08831.1| cinnamate-4-hydroxylase [Arabidopsis thaliana] &gt;gi|169635652|emb|CAP08832.1| cinnamate-4-hydroxylase [Arabidopsis thaliana] &gt;gi|169635654|emb|CAP08833.1| cinnamate-4-hydroxylase [Arabidopsis thali…	gi|330250293|gb|CP002685.1|/1e-147/Arabidopsis thaliana chromosome 2, complete sequence	sp|P92994|TCMO_ARATH/4e-48/Trans-cinnamate 4-monooxygenase OS=Arabidopsis thaliana GN=CYP73A5 PE=2 SV=1	PF00067/2.5E-28/Cytochrome P450	ath:AT2G30490/5e-47/C4H; trans-cinnamate 4-monooxygenase; K00487 trans-cinnamate 4-monooxygenase [EC:1.14.13.11]	alr1450/5e-09/---	biological_process:GO:0009555//pollen development;GO:0009416//response to light stimulus;GO:0055114//oxidation-reduction process;GO:0009963//positive regulation of flavonoid biosynthetic process;GO:0009805//coumarin biosynthetic process;GO:0009611//response to wounding;GO:0080167//response to karrikin;GO:0040007//growth;GO:0009808//lignin metabolic process;cellular_component:GO:0005783//endoplasm…
	CL1566.Contig2_All	779	0.51	25.68	5.654	4.2323e-53	4.44103e-52	Up	gi|16555877|dbj|BAB71716.1|/7.67956e-53/cinnamic acid 4-hydroxylase [Lithospermum erythrorhizon]	gi|16555876|dbj|AB055507.1|/1e-126/Lithospermum erythrorhizon C4H-1 mRNA for cinnamic acid 4-hydroxylase, complete cds	sp|P92994|TCMO_ARATH/2e-52/Trans-cinnamate 4-monooxygenase OS=Arabidopsis thaliana GN=CYP73A5 PE=2 SV=1	PTHR24298:SF56/4.2E-75/--	tcc:TCM_045554/2e-52/Cinnamate-4-hydroxylase; K00487 trans-cinnamate 4-monooxygenase [EC:1.14.13.11]	BH0579/2e-09/---	biological_process:GO:0055114//oxidation-reduction process;molecular_function:GO:0009055//electron carrier activity;GO:0016705//oxidoreductase activity, acting on paired donors, with incorporation or reduction of molecular oxygen;GO:0020037//heme binding;GO:0005506//iron ion binding;GO:0004497//monooxygenase activity;
	CL7056.Contig1_All	1829	62.51	408.29	2.70744	0	0	Up	gi|16555877|dbj|BAB71716.1|/0/cinnamic acid 4-hydroxylase [Lithospermum erythrorhizon]	gi|16555876|dbj|AB055507.1|/0.0/Lithospermum erythrorhizon C4H-1 mRNA for cinnamic acid 4-hydroxylase, complete cds	sp|Q43054|TCMO_POPKI/0.0/Trans-cinnamate 4-monooxygenase OS=Populus kitakamiensis GN=CYP73A16 PE=2 SV=1	PF00067/1.6E-117/Cytochrome P450	cmo:103496249/0.0/c4H; trans-cinnamate 4-monooxygenase; K00487 trans-cinnamate 4-monooxygenase [EC:1.14.13.11]	alr1450/9e-26/---	NA
	CL7056.Contig2_All	231	0.01	1.03	6.6865	0.48954	0.596569	Equal	gi|16555877|dbj|BAB71716.1|/5.60758e-30/cinnamic acid 4-hydroxylase [Lithospermum erythrorhizon]	gi|399761418|gb|DQ417206.3|/1e-117/Arnebia euchroma cinnamic acid 4-hydroxylase mRNA, complete cds	sp|P48522|TCMO_CATRO/7e-29/Trans-cinnamate 4-monooxygenase OS=Catharanthus roseus GN=CYP73A4 PE=2 SV=1	PTHR24298:SF56/2.2E-22/--	sly:101244196/5e-29/trans-cinnamate 4-monooxygenase-like; K00487 trans-cinnamate 4-monooxygenase [EC:1.14.13.11]	NA	NA
	CL7056.Contig3_All	238	0.86	1.93	1.16619	0.60931	0.660081	Equal	gi|16555879|dbj|BAB71717.1|/8.62081e-23/cinnamic acid 4-hydroxylase [Lithospermum erythrorhizon]	gi|16555878|dbj|AB055508.1|/1e-52/Lithospermum erythrorhizon C4H-2 mRNA for cinnamic acid 4-hydroxylase, complete cds	sp|O24312|TCMO_POPTM/9e-23/Trans-cinnamate 4-monooxygenase OS=Populus tremuloides GN=CYP73A13 PE=2 SV=1	PTHR24298:SF56/1.2E-15/--	fve:101294342/1e-22/trans-cinnamate 4-monooxygenase; K00487 trans-cinnamate 4-monooxygenase [EC:1.14.13.11]	NA	NA
	Unigene10577_All	583	0.75	3.14	2.0658	0.00623912	0.0127664	Equal	gi|16555879|dbj|BAB71717.1|/2.53216e-66/cinnamic acid 4-hydroxylase [Lithospermum erythrorhizon]	gi|16555878|dbj|AB055508.1|/1e-171/Lithospermum erythrorhizon C4H-2 mRNA for cinnamic acid 4-hydroxylase, complete cds	sp|P48522|TCMO_CATRO/1e-62/Trans-cinnamate 4-monooxygenase OS=Catharanthus roseus GN=CYP73A4 PE=2 SV=1	PR00463/2.8E-19/E-class P450 group I signature	cmo:103496249/3e-62/c4H; trans-cinnamate 4-monooxygenase; K00487 trans-cinnamate 4-monooxygenase [EC:1.14.13.11]	BH0579/5e-07/---	biological_process:GO:0055114//oxidation-reduction process;molecular_function:GO:0009055//electron carrier activity;GO:0016705//oxidoreductase activity, acting on paired donors, with incorporation or reduction of molecular oxygen;GO:0020037//heme binding;GO:0005506//iron ion binding;GO:0004497//monooxygenase activity;
	Unigene1369_All	613	1.39	5.13	1.88387	0.000598482	0.00139331	Equal	NA	gi|16555878|dbj|AB055508.1|/9e-22/Lithospermum erythrorhizon C4H-2 mRNA for cinnamic acid 4-hydroxylase, complete cds	sp|P37115|TCMO_VIGRR/2e-07/Trans-cinnamate 4-monooxygenase OS=Vigna radiata var. radiata GN=CYP73A2 PE=1 SV=1	NA	egu:105057212/2e-06/trans-cinnamate 4-monooxygenase-like; K00487 trans-cinnamate 4-monooxygenase [EC:1.14.13.11]	NA	NA
	Unigene1669_All	625	0.51	12.48	4.61298	3.4837e-18	1.74423e-17	Up	gi|269969492|gb|ACZ54906.1|/4.09987e-07/cinnamate 4-hydroxylase [Leucaena leucocephala]	gi|399761418|gb|DQ417206.3|/4e-33/Arnebia euchroma cinnamic acid 4-hydroxylase mRNA, complete cds	sp|P37115|TCMO_VIGRR/7e-09/Trans-cinnamate 4-monooxygenase OS=Vigna radiata var. radiata GN=CYP73A2 PE=1 SV=1	NA	gmx:100499623/8e-08/C4H, CA4H, CYP73, CYP73A11; coumarate 4-hydroxylase (EC:1.14.13.11); K00487 trans-cinnamate 4-monooxygenase [EC:1.14.13.11]	NA	NA
	Unigene20165_All	220	2.05	1.15	-0.83399	0.640856	0.68763	Equal	gi|1773287|gb|AAB58355.1|/1.54489e-27/cinnamate-4-hydroxylase [Arabidopsis thaliana] &gt;gi|169635648|emb|CAP08830.1| cinnamate-4-hydroxylase [Arabidopsis thaliana] &gt;gi|169635650|emb|CAP08831.1| cinnamate-4-hydroxylase [Arabidopsis thaliana] &gt;gi|169635652|emb|CAP08832.1| cinnamate-4-hydroxylase [Arabidopsis thaliana] &gt;gi|169635654|emb|CAP08833.1| cinnamate-4-hydroxylase [Arabidopsis thal…	gi|330250293|gb|CP002685.1|/1e-120/Arabidopsis thaliana chromosome 2, complete sequence	sp|P92994|TCMO_ARATH/2e-29/Trans-cinnamate 4-monooxygenase OS=Arabidopsis thaliana GN=CYP73A5 PE=2 SV=1	PTHR24298/1.1E-20/--	ath:AT2G30490/2e-28/C4H; trans-cinnamate 4-monooxygenase; K00487 trans-cinnamate 4-monooxygenase [EC:1.14.13.11]	NA	biological_process:GO:0009555//pollen development;GO:0009416//response to light stimulus;GO:0055114//oxidation-reduction process;GO:0009963//positive regulation of flavonoid biosynthetic process;GO:0009805//coumarin biosynthetic process;GO:0009611//response to wounding;GO:0080167//response to karrikin;GO:0040007//growth;GO:0009808//lignin metabolic process;cellular_component:GO:0005783//endoplasm…
	Unigene2296_All	1854	63.64	133.06	1.06407	8.04446e-115	1.65898e-113	Up	gi|16555879|dbj|BAB71717.1|/0/cinnamic acid 4-hydroxylase [Lithospermum erythrorhizon]	gi|16555878|dbj|AB055508.1|/0.0/Lithospermum erythrorhizon C4H-2 mRNA for cinnamic acid 4-hydroxylase, complete cds	sp|P48522|TCMO_CATRO/0.0/Trans-cinnamate 4-monooxygenase OS=Catharanthus roseus GN=CYP73A4 PE=2 SV=1	PTHR24298/0.0/--	cmo:103496249/0.0/c4H; trans-cinnamate 4-monooxygenase; K00487 trans-cinnamate 4-monooxygenase [EC:1.14.13.11]	alr1450/7e-23/---	NA
	Unigene29793_All	225	1.95	0.01	-7.60733	0.25797	0.343038	Equal	gi|1773287|gb|AAB58355.1|/4.7499e-37/cinnamate-4-hydroxylase [Arabidopsis thaliana] &gt;gi|169635648|emb|CAP08830.1| cinnamate-4-hydroxylase [Arabidopsis thaliana] &gt;gi|169635650|emb|CAP08831.1| cinnamate-4-hydroxylase [Arabidopsis thaliana] &gt;gi|169635652|emb|CAP08832.1| cinnamate-4-hydroxylase [Arabidopsis thaliana] &gt;gi|169635654|emb|CAP08833.1| cinnamate-4-hydroxylase [Arabidopsis thali…	gi|330250293|gb|CP002685.1|/1e-123/Arabidopsis thaliana chromosome 2, complete sequence	sp|P92994|TCMO_ARATH/6e-39/Trans-cinnamate 4-monooxygenase OS=Arabidopsis thaliana GN=CYP73A5 PE=2 SV=1	PTHR24298:SF56/1.5E-48/--	ath:AT2G30490/7e-38/C4H; trans-cinnamate 4-monooxygenase; K00487 trans-cinnamate 4-monooxygenase [EC:1.14.13.11]	NA	biological_process:GO:0009555//pollen development;GO:0009416//response to light stimulus;GO:0055114//oxidation-reduction process;GO:0009963//positive regulation of flavonoid biosynthetic process;GO:0009805//coumarin biosynthetic process;GO:0009611//response to wounding;GO:0080167//response to karrikin;GO:0040007//growth;GO:0009808//lignin metabolic process;cellular_component:GO:0005783//endoplasm…
11. PGT	CL5369.Contig1_All	1808	11.07	50.11	2.17844	9.6568e-122	2.09442e-120	Up	gi|643730424|gb|KDP37903.1|/5.24659e-100/hypothetical protein JCGZ_05342 [Jatropha curcas]	gi|18389307|dbj|AB055079.1|/1e-07/Lithospermum erythrorhizon lepgt-2 mRNA, complete cds	sp|Q8W405|PGT1_LITER/1e-98/4-hydroxybenzoate geranyltransferase 1 OS=Lithospermum erythrorhizon GN=PGT-1 PE=1 SV=1	PF01040/1.7E-31/UbiA prenyltransferase family	jcu:105634321/9e-101/4-hydroxybenzoate polyprenyltransferase, mitochondrial; K06125 4-hydroxybenzoate polyprenyltransferase [EC:2.5.1.39]	BMEI1518/8e-55/---	NA
	CL5369.Contig2_All	1808	10.74	34.45	1.68151	1.10563e-59	1.28686e-58	Up	gi|645228535|ref|XP_008221042.1|/2.3616e-100/PREDICTED: 4-hydroxybenzoate polyprenyltransferase, mitochondrial-like isoform X1 [Prunus mume]	gi|18389307|dbj|AB055079.1|/1e-07/Lithospermum erythrorhizon lepgt-2 mRNA, complete cds	sp|Q8W404|PGT2_LITER/1e-83/4-hydroxybenzoate geranyltransferase 2 OS=Lithospermum erythrorhizon GN=PGT-2 PE=1 SV=1	PTHR11048:SF7/2.5E-109/--	pmum:103321066/4e-101/4-hydroxybenzoate polyprenyltransferase, mitochondrial-like; K06125 4-hydroxybenzoate polyprenyltransferase [EC:2.5.1.39]	mll7442/6e-53/---	NA
	CL6934.Contig1_All	1139	0.98	182.7	7.54248	0	0	Up	gi|158957517|gb|ABD59796.2|/2.4315e-129/geranyl diphosphate:4-hydroxybenzoate geranyltransferase [Arnebia euchroma]	gi|158957516|gb|DQ397513.2|/1e-16/Arnebia euchroma geranyl diphosphate:4-hydroxybenzoate geranyltransferase mRNA, complete cds	sp|Q8W404|PGT2_LITER/1e-129/4-hydroxybenzoate geranyltransferase 2 OS=Lithospermum erythrorhizon GN=PGT-2 PE=1 SV=1	PTHR11048:SF7/1.3E-139/--	sot:102595300/8e-113/4-hydroxybenzoate polyprenyltransferase, mitochondrial-like; K06125 4-hydroxybenzoate polyprenyltransferase [EC:2.5.1.39]	mll7442/1e-59/---	NA
	CL6934.Contig2_All	296	1.11	408.82	8.52476	4.87102e-201	1.75967e-199	Up	gi|75162372|sp|Q8W404.1|PGT2_LITER/1.94012e-38/RecName: Full=4-hydroxybenzoate geranyltransferase 2; AltName: Full=PHB geranyltransferase 2.; Short=LePGT2 [Lithospermum erythrorhizon] &gt;gi|18389308|dbj|BAB84123.1| PGT-2 [Lithospermum erythrorhizon]	gi|18389305|dbj|AB055078.1|/1e-12/Lithospermum erythrorhizon lepgt-1 mRNA, complete cds	sp|Q8W404|PGT2_LITER/2e-40/4-hydroxybenzoate geranyltransferase 2 OS=Lithospermum erythrorhizon GN=PGT-2 PE=1 SV=1	PF01040/2.5E-10/UbiA prenyltransferase family	dosa:Os08t0322600-01/1e-30/Os08g0322600; Similar to PGT-2.; K06125 4-hydroxybenzoate polyprenyltransferase [EC:2.5.1.39]	mll7442/1e-17/---	NA
	CL919.Contig1_All	795	1.35	350.54	8.02048	0	0	Up	gi|75162373|sp|Q8W405.1|PGT1_LITER/3.39665e-104/RecName: Full=4-hydroxybenzoate geranyltransferase 1; AltName: Full=PHB geranyltransferase 1; Short=LePGT1 [Lithospermum erythrorhizon] &gt;gi|18389306|dbj|BAB84122.1| PGT-1 [Lithospermum erythrorhizon]	gi|18389305|dbj|AB055078.1|/1e-147/Lithospermum erythrorhizon lepgt-1 mRNA, complete cds	sp|Q8W405|PGT1_LITER/5e-106/4-hydroxybenzoate geranyltransferase 1 OS=Lithospermum erythrorhizon GN=PGT-1 PE=1 SV=1	PTHR11048/4.9E-82/--	gmx:100797753/9e-69/4-hydroxybenzoate polyprenyltransferase, mitochondrial-like; K06125 4-hydroxybenzoate polyprenyltransferase [EC:2.5.1.39]	BMEI1518/1e-34/---	NA
	CL919.Contig2_All	434	0.57	1.23	1.10962	0.436054	0.543048	Equal	gi|75162373|sp|Q8W405.1|PGT1_LITER/3.24057e-62/RecName: Full=4-hydroxybenzoate geranyltransferase 1; AltName: Full=PHB geranyltransferase 1; Short=LePGT1 [Lithospermum erythrorhizon] &gt;gi|18389306|dbj|BAB84122.1| PGT-1 [Lithospermum erythrorhizon]	gi|158957516|gb|DQ397513.2|/1e-104/Arnebia euchroma geranyl diphosphate:4-hydroxybenzoate geranyltransferase mRNA, complete cds	sp|Q8W405|PGT1_LITER/6e-64/4-hydroxybenzoate geranyltransferase 1 OS=Lithospermum erythrorhizon GN=PGT-1 PE=1 SV=1	PTHR11048/3.7E-53/--	fve:101292017/3e-45/4-hydroxybenzoate polyprenyltransferase, mitochondrial; K06125 4-hydroxybenzoate polyprenyltransferase [EC:2.5.1.39]	SPAC56F8.04c/2e-18/---	NA
	CL919.Contig3_All	872	4.79	474.96	6.63164	0	0	Up	gi|75162372|sp|Q8W404.1|PGT2_LITER/3.04471e-104/RecName: Full=4-hydroxybenzoate geranyltransferase 2; AltName: Full=PHB geranyltransferase 2.; Short=LePGT2 [Lithospermum erythrorhizon] &gt;gi|18389308|dbj|BAB84123.1| PGT-2 [Lithospermum erythrorhizon]	gi|18389305|dbj|AB055078.1|/1e-130/Lithospermum erythrorhizon lepgt-1 mRNA, complete cds	sp|Q8W404|PGT2_LITER/4e-106/4-hydroxybenzoate geranyltransferase 2 OS=Lithospermum erythrorhizon GN=PGT-2 PE=1 SV=1	PF01040/3.8E-17/UbiA prenyltransferase family	gmx:100797753/2e-69/4-hydroxybenzoate polyprenyltransferase, mitochondrial-like; K06125 4-hydroxybenzoate polyprenyltransferase [EC:2.5.1.39]	BMEI1518/3e-34/---	NA
	Unigene11022_All	1204	12.95	1494.15	6.85023	0	0	Up	gi|75162373|sp|Q8W405.1|PGT1_LITER/4.60322e-166/RecName: Full=4-hydroxybenzoate geranyltransferase 1; AltName: Full=PHB geranyltransferase 1; Short=LePGT1 [Lithospermum erythrorhizon] &gt;gi|18389306|dbj|BAB84122.1| PGT-1 [Lithospermum erythrorhizon]	gi|18389305|dbj|AB055078.1|/0.0/Lithospermum erythrorhizon lepgt-1 mRNA, complete cds	sp|Q8W405|PGT1_LITER/6e-168/4-hydroxybenzoate geranyltransferase 1 OS=Lithospermum erythrorhizon GN=PGT-1 PE=1 SV=1	PTHR11048:SF7/6.9E-135/--	sot:102595300/2e-108/4-hydroxybenzoate polyprenyltransferase, mitochondrial-like; K06125 4-hydroxybenzoate polyprenyltransferase [EC:2.5.1.39]	mll7442/7e-60/---	NA
	Unigene1971_All	1626	3.39	4.55	0.424581	0.0889636	0.142757	Equal	gi|697169179|ref|XP_009593481.1|/1.34834e-153/PREDICTED: 4-hydroxybenzoate geranyltransferase 2 [Nicotiana tomentosiformis] &gt;gi|697169181|ref|XP_009593482.1| PREDICTED: 4-hydroxybenzoate geranyltransferase 2 [Nicotiana tomentosiformis] &gt;gi|697169183|ref|XP_009593483.1| PREDICTED: 4-hydroxybenzoate geranyltransferase 2 [Nicotiana tomentosiformis]	gi|225423768|ref|XM_002279447.1|/6e-53/PREDICTED: Vitis vinifera 4-hydroxybenzoate polyprenyltransferase, mitochondrial-like (LOC100247403), mRNA	sp|Q93YP7|4HPT_ARATH/6e-132/4-hydroxybenzoate polyprenyltransferase, mitochondrial OS=Arabidopsis thaliana GN=PPT1 PE=2 SV=1	PS00943/-/UbiA prenyltransferase family signature.	sot:102595300/1e-151/4-hydroxybenzoate polyprenyltransferase, mitochondrial-like; K06125 4-hydroxybenzoate polyprenyltransferase [EC:2.5.1.39]	mll7442/3e-69/---	NA
	Unigene2005_All	2076	5.19	364.74	6.13499	0	0	Up	gi|158957517|gb|ABD59796.2|/5.68788e-147/geranyl diphosphate:4-hydroxybenzoate geranyltransferase [Arnebia euchroma]	gi|158957516|gb|DQ397513.2|/3e-49/Arnebia euchroma geranyl diphosphate:4-hydroxybenzoate geranyltransferase mRNA, complete cds	sp|Q8W404|PGT2_LITER/5e-147/4-hydroxybenzoate geranyltransferase 2 OS=Lithospermum erythrorhizon GN=PGT-2 PE=1 SV=1	PS00943/-/UbiA prenyltransferase family signature.	sot:102595300/5e-114/4-hydroxybenzoate polyprenyltransferase, mitochondrial-like; K06125 4-hydroxybenzoate polyprenyltransferase [EC:2.5.1.39]	mll7442/1e-59/---	NA
	Unigene25201_All	237	0.87	0.01	-6.44294	0.51057	0.569064	Equal	gi|158957517|gb|ABD59796.2|/8.06883e-21/geranyl diphosphate:4-hydroxybenzoate geranyltransferase [Arnebia euchroma]	gi|158957516|gb|DQ397513.2|/1e-119/Arnebia euchroma geranyl diphosphate:4-hydroxybenzoate geranyltransferase mRNA, complete cds	sp|Q8W404|PGT2_LITER/9e-21/4-hydroxybenzoate geranyltransferase 2 OS=Lithospermum erythrorhizon GN=PGT-2 PE=1 SV=1	NA	sot:102595300/4e-13/4-hydroxybenzoate polyprenyltransferase, mitochondrial-like; K06125 4-hydroxybenzoate polyprenyltransferase [EC:2.5.1.39]	NA	NA
	Unigene27110_All	242	0.83	0.01	-6.37504	0.51057	0.586749	Equal	gi|75162372|sp|Q8W404.1|PGT2_LITER/4.88498e-21/RecName: Full=4-hydroxybenzoate geranyltransferase 2; AltName: Full=PHB geranyltransferase 2.; Short=LePGT2 [Lithospermum erythrorhizon] &gt;gi|18389308|dbj|BAB84123.1| PGT-2 [Lithospermum erythrorhizon]	NA	sp|Q8W404|PGT2_LITER/5e-23/4-hydroxybenzoate geranyltransferase 2 OS=Lithospermum erythrorhizon GN=PGT-2 PE=1 SV=1	PTHR11048:SF7/1.9E-23/--	dosa:Os08t0388900-00/1e-16/Os08g0388900; Similar to para-hydroxybenzoate--polyprenyltransferase.; K06125 4-hydroxybenzoate polyprenyltransferase [EC:2.5.1.39]	RP686/5e-11/---	NA
	Unigene31692_All	307	0.52	0.01	-5.70044	0.51057	0.56905	Equal	gi|158957517|gb|ABD59796.2|/8.88723e-52/geranyl diphosphate:4-hydroxybenzoate geranyltransferase [Arnebia euchroma]	gi|158957516|gb|DQ397513.2|/1e-124/Arnebia euchroma geranyl diphosphate:4-hydroxybenzoate geranyltransferase mRNA, complete cds	sp|Q8W405|PGT1_LITER/2e-53/4-hydroxybenzoate geranyltransferase 1 OS=Lithospermum erythrorhizon GN=PGT-1 PE=1 SV=1	PF01040/7.0E-20/UbiA prenyltransferase family	dosa:Os08t0388900-00/5e-25/Os08g0388900; Similar to para-hydroxybenzoate--polyprenyltransferase.; K06125 4-hydroxybenzoate polyprenyltransferase [EC:2.5.1.39]	SPAC56F8.04c/6e-17/---	NA
	Unigene31821_All	456	2.02	320.4	7.30938	0	0	Up	gi|158957517|gb|ABD59796.2|/1.24058e-61/geranyl diphosphate:4-hydroxybenzoate geranyltransferase [Arnebia euchroma]	gi|158957516|gb|DQ397513.2|/1e-106/Arnebia euchroma geranyl diphosphate:4-hydroxybenzoate geranyltransferase mRNA, complete cds	sp|Q8W404|PGT2_LITER/1e-61/4-hydroxybenzoate geranyltransferase 2 OS=Lithospermum erythrorhizon GN=PGT-2 PE=1 SV=1	PTHR11048/6.8E-51/--	sot:102595300/1e-39/4-hydroxybenzoate polyprenyltransferase, mitochondrial-like; K06125 4-hydroxybenzoate polyprenyltransferase [EC:2.5.1.39]	YNR041c/3e-20/---	NA
	Unigene31822_All	463	1.66	427.25	8.00775	0	0	Up	gi|158957517|gb|ABD59796.2|/2.55242e-62/geranyl diphosphate:4-hydroxybenzoate geranyltransferase [Arnebia euchroma]	gi|158957516|gb|DQ397513.2|/1e-108/Arnebia euchroma geranyl diphosphate:4-hydroxybenzoate geranyltransferase mRNA, complete cds	sp|Q8W404|PGT2_LITER/2e-62/4-hydroxybenzoate geranyltransferase 2 OS=Lithospermum erythrorhizon GN=PGT-2 PE=1 SV=1	PS00943/-/UbiA prenyltransferase family signature.	sot:102595300/3e-39/4-hydroxybenzoate polyprenyltransferase, mitochondrial-like; K06125 4-hydroxybenzoate polyprenyltransferase [EC:2.5.1.39]	YNR041c/3e-20/---	NA
	Unigene31916_All	1283	10.76	1551.3	7.17166	0	0	Up	gi|75162373|sp|Q8W405.1|PGT1_LITER/5.94214e-167/RecName: Full=4-hydroxybenzoate geranyltransferase 1; AltName: Full=PHB geranyltransferase 1; Short=LePGT1 [Lithospermum erythrorhizon] &gt;gi|18389306|dbj|BAB84122.1| PGT-1 [Lithospermum erythrorhizon]	gi|18389305|dbj|AB055078.1|/0.0/Lithospermum erythrorhizon lepgt-1 mRNA, complete cds	sp|Q8W405|PGT1_LITER/8e-169/4-hydroxybenzoate geranyltransferase 1 OS=Lithospermum erythrorhizon GN=PGT-1 PE=1 SV=1	PS00943/-/UbiA prenyltransferase family signature.	sot:102595300/1e-108/4-hydroxybenzoate polyprenyltransferase, mitochondrial-like; K06125 4-hydroxybenzoate polyprenyltransferase [EC:2.5.1.39]	mll7442/4e-59/---	NA
	Unigene31917_All	1211	2.85	410.27	7.16947	0	0	Up	gi|75162373|sp|Q8W405.1|PGT1_LITER/2.46816e-167/RecName: Full=4-hydroxybenzoate geranyltransferase 1; AltName: Full=PHB geranyltransferase 1; Short=LePGT1 [Lithospermum erythrorhizon] &gt;gi|18389306|dbj|BAB84122.1| PGT-1 [Lithospermum erythrorhizon]	gi|18389305|dbj|AB055078.1|/0.0/Lithospermum erythrorhizon lepgt-1 mRNA, complete cds	sp|Q8W405|PGT1_LITER/3e-169/4-hydroxybenzoate geranyltransferase 1 OS=Lithospermum erythrorhizon GN=PGT-1 PE=1 SV=1	PS00943/-/UbiA prenyltransferase family signature.	sot:102595300/4e-109/4-hydroxybenzoate polyprenyltransferase, mitochondrial-like; K06125 4-hydroxybenzoate polyprenyltransferase [EC:2.5.1.39]	BMEI1518/5e-59/---	NA
	Unigene32500_All	377	0.01	49.75	12.2805	7.51476e-40	6.33632e-39	Up	gi|75162372|sp|Q8W404.1|PGT2_LITER/5.07153e-07/RecName: Full=4-hydroxybenzoate geranyltransferase 2; AltName: Full=PHB geranyltransferase 2.; Short=LePGT2 [Lithospermum erythrorhizon] &gt;gi|18389308|dbj|BAB84123.1| PGT-2 [Lithospermum erythrorhizon]	gi|18389305|dbj|AB055078.1|/3e-14/Lithospermum erythrorhizon lepgt-1 mRNA, complete cds	sp|Q8W404|PGT2_LITER/7e-09/4-hydroxybenzoate geranyltransferase 2 OS=Lithospermum erythrorhizon GN=PGT-2 PE=1 SV=1	NA	pmum:103321067/3e-06/4-hydroxybenzoate geranyltransferase 2-like; K06125 4-hydroxybenzoate polyprenyltransferase [EC:2.5.1.39]	NA	NA
	Unigene33382_All	271	1.97	88.91	5.49608	2.20322e-33	1.65071e-32	Up	gi|75162372|sp|Q8W404.1|PGT2_LITER/2.60168e-19/RecName: Full=4-hydroxybenzoate geranyltransferase 2; AltName: Full=PHB geranyltransferase 2.; Short=LePGT2 [Lithospermum erythrorhizon] &gt;gi|18389308|dbj|BAB84123.1| PGT-2 [Lithospermum erythrorhizon]	gi|158957516|gb|DQ397513.2|/3e-29/Arnebia euchroma geranyl diphosphate:4-hydroxybenzoate geranyltransferase mRNA, complete cds	sp|Q8W404|PGT2_LITER/3e-21/4-hydroxybenzoate geranyltransferase 2 OS=Lithospermum erythrorhizon GN=PGT-2 PE=1 SV=1	PTHR11048/7.0E-13/--	sot:102595300/1e-12/4-hydroxybenzoate polyprenyltransferase, mitochondrial-like; K06125 4-hydroxybenzoate polyprenyltransferase [EC:2.5.1.39]	NA	NA
	Unigene33469_All	533	0.85	115.16	7.08196	7.8831e-150	2.10271e-148	Up	gi|75162372|sp|Q8W404.1|PGT2_LITER/2.5453e-61/RecName: Full=4-hydroxybenzoate geranyltransferase 2; AltName: Full=PHB geranyltransferase 2.; Short=LePGT2 [Lithospermum erythrorhizon] &gt;gi|18389308|dbj|BAB84123.1| PGT-2 [Lithospermum erythrorhizon]	gi|18389307|dbj|AB055079.1|/1e-131/Lithospermum erythrorhizon lepgt-2 mRNA, complete cds	sp|Q8W404|PGT2_LITER/5e-63/4-hydroxybenzoate geranyltransferase 2 OS=Lithospermum erythrorhizon GN=PGT-2 PE=1 SV=1	PTHR11048/1.0E-50/--	gmx:100797753/5e-43/4-hydroxybenzoate polyprenyltransferase, mitochondrial-like; K06125 4-hydroxybenzoate polyprenyltransferase [EC:2.5.1.39]	BMEI1518/3e-18/---	NA
	Unigene5368_All	1234	2.94	287.59	6.61205	0	0	Up	gi|75162372|sp|Q8W404.1|PGT2_LITER/2.06325e-169/RecName: Full=4-hydroxybenzoate geranyltransferase 2; AltName: Full=PHB geranyltransferase 2.; Short=LePGT2 [Lithospermum erythrorhizon] &gt;gi|18389308|dbj|BAB84123.1| PGT-2 [Lithospermum erythrorhizon]	gi|18389307|dbj|AB055079.1|/0.0/Lithospermum erythrorhizon lepgt-2 mRNA, complete cds	sp|Q8W404|PGT2_LITER/3e-171/4-hydroxybenzoate geranyltransferase 2 OS=Lithospermum erythrorhizon GN=PGT-2 PE=1 SV=1	PS00943/-/UbiA prenyltransferase family signature.	sot:102595300/2e-108/4-hydroxybenzoate polyprenyltransferase, mitochondrial-like; K06125 4-hydroxybenzoate polyprenyltransferase [EC:2.5.1.39]	BMEI1518/5e-61/---	NA
	Unigene930_All	1200	3.34	1146.04	8.42259	0	0	Up	gi|158957517|gb|ABD59796.2|/9.28353e-151/geranyl diphosphate:4-hydroxybenzoate geranyltransferase [Arnebia euchroma]	gi|18389307|dbj|AB055079.1|/2e-49/Lithospermum erythrorhizon lepgt-2 mRNA, complete cds	sp|Q8W404|PGT2_LITER/3e-151/4-hydroxybenzoate geranyltransferase 2 OS=Lithospermum erythrorhizon GN=PGT-2 PE=1 SV=1	PS00943/-/UbiA prenyltransferase family signature.	sot:102595300/4e-107/4-hydroxybenzoate polyprenyltransferase, mitochondrial-like; K06125 4-hydroxybenzoate polyprenyltransferase [EC:2.5.1.39]	mll7442/5e-59/---	NA
	Unigene9660_All	1182	5.54	585.27	6.72307	0	0	Up	gi|158957517|gb|ABD59796.2|/1.06703e-167/geranyl diphosphate:4-hydroxybenzoate geranyltransferase [Arnebia euchroma]	gi|18389305|dbj|AB055078.1|/0.0/Lithospermum erythrorhizon lepgt-1 mRNA, complete cds	sp|Q8W404|PGT2_LITER/4e-168/4-hydroxybenzoate geranyltransferase 2 OS=Lithospermum erythrorhizon GN=PGT-2 PE=1 SV=1	PTHR11048/1.8E-133/--	sot:102595300/6e-108/4-hydroxybenzoate polyprenyltransferase, mitochondrial-like; K06125 4-hydroxybenzoate polyprenyltransferase [EC:2.5.1.39]	mll7442/5e-59/---	NA
12. G10H	CL1915.Contig1_All	1607	8.84	7.99	-0.145851	0.307178	0.396862	Equal	gi|550826665|gb|AGX93051.1|/2.57458e-173/geraniol 10-hydroxylase-like protein [Cinchona calisaya]	gi|170763593|gb|AC215367.2|/8e-09/Solanum lycopersicum chromosome 2 clone C02HBa0044L14, complete sequence	sp|Q8VWZ7|C76B6_CATRO/1e-170/Geraniol 8-hydroxylase OS=Catharanthus roseus GN=CYP76B6 PE=1 SV=1	PR00463/3.1E-47/E-class P450 group I signature	osa:4348172/8e-118/Os10g0166600; K00517	BH0579/6e-26/---	NA
	CL1915.Contig2_All	1643	0.53	15.8	4.89779	9.4783e-75	1.3266e-73	Up	gi|550826665|gb|AGX93051.1|/5.00112e-172/geraniol 10-hydroxylase-like protein [Cinchona calisaya]	gi|170763593|gb|AC215367.2|/3e-11/Solanum lycopersicum chromosome 2 clone C02HBa0044L14, complete sequence	sp|Q8VWZ7|C76B6_CATRO/3e-169/Geraniol 8-hydroxylase OS=Catharanthus roseus GN=CYP76B6 PE=1 SV=1	PTHR24298/4.0E-223/--	osa:4348172/8e-118/Os10g0166600; K00517	BH0579/6e-26/---	NA
	CL2316.Contig1_All	1590	6.08	0.85	-2.83854	7.62342e-19	3.89915e-18	Down	gi|550826665|gb|AGX93051.1|/4.76801e-168/geraniol 10-hydroxylase-like protein [Cinchona calisaya]	gi|269838628|gb|GU168041.1|/5e-10/Swertia mussotii geraniol 10-hydroxylase (g10h) mRNA, complete cds	sp|Q8VWZ7|C76B6_CATRO/5e-166/Geraniol 8-hydroxylase OS=Catharanthus roseus GN=CYP76B6 PE=1 SV=1	PTHR24298:SF49/1.8E-142/--	osa:4348172/4e-109/Os10g0166600; K00517	alr1450/1e-25/---	NA
	CL2316.Contig2_All	1004	2.15	3.88	0.85172	0.0264924	0.0485388	Equal	gi|565343261|ref|XP_006338756.1|/6.57069e-96/PREDICTED: geraniol 8-hydroxylase-like [Solanum tuberosum]	NA	sp|Q8VWZ7|C76B6_CATRO/9e-97/Geraniol 8-hydroxylase OS=Catharanthus roseus GN=CYP76B6 PE=1 SV=1	PR00463/5.4E-33/E-class P450 group I signature	pmum:103342707/2e-63/7-ethoxycoumarin O-deethylase-like; K05280 flavonoid 3'-monooxygenase [EC:1.14.13.21]	alr1450/6e-25/---	biological_process:GO:0016099//monoterpenoid biosynthetic process;cellular_component:GO:0005783//endoplasmic reticulum;GO:0044425//membrane part;molecular_function:GO:0016709//oxidoreductase activity, acting on paired donors, with incorporation or reduction of molecular oxygen, NAD(P)H as one donor, and incorporation of one atom of oxygen;GO:0046872//metal ion binding;
	CL2316.Contig3_All	286	1.18	0.01	-6.88264	0.25797	0.343456	Equal	gi|565393052|ref|XP_006362199.1|/6.12952e-16/PREDICTED: geraniol 8-hydroxylase-like [Solanum tuberosum]	NA	sp|Q8VWZ7|C76B6_CATRO/6e-16/Geraniol 8-hydroxylase OS=Catharanthus roseus GN=CYP76B6 PE=1 SV=1	PTHR24298/1.1E-13/--	ath:AT3G52970/3e-06/CYP76G1; cytochrome P450, family 76, subfamily G, polypeptide 1; K00517	NA	NA
	CL2694.Contig1_All	1787	66.12	228.49	1.78897	0	0	Up	gi|460405095|ref|XP_004248012.1|/1.39416e-160/PREDICTED: geraniol 8-hydroxylase-like [Solanum lycopersicum]	NA	sp|O23976|C76B1_HELTU/1e-145/7-ethoxycoumarin O-deethylase OS=Helianthus tuberosus GN=CYP76B1 PE=1 SV=1	PS00086/-/Cytochrome P450 cysteine heme-iron ligand signature.	osa:4348172/4e-108/Os10g0166600; K00517	BH0579/2e-26/---	NA
	CL2694.Contig2_All	522	11.54	55.34	2.26168	1.1462e-30	8.08741e-30	Up	gi|550826669|gb|AGX93053.1|/5.83501e-52/geraniol 10-hydroxylase-like protein [Rauvolfia serpentina]	NA	sp|D1MI46|C76BA_SWEMU/9e-53/Geraniol 8-hydroxylase OS=Swertia mussotii GN=CYP76B10 PE=1 SV=1	PTHR24298/2.6E-75/--	ath:AT3G52970/6e-38/CYP76G1; cytochrome P450, family 76, subfamily G, polypeptide 1; K00517	PA3679/3e-14/---	biological_process:GO:0016099//monoterpenoid biosynthetic process;GO:0055114//oxidation-reduction process;cellular_component:GO:0016021//integral component of membrane;GO:0005789//endoplasmic reticulum membrane;molecular_function:GO:0016709//oxidoreductase activity, acting on paired donors, with incorporation or reduction of molecular oxygen, NAD(P)H as one donor, and incorporation of one atom of…
	CL2694.Contig3_All	637	1.82	1.91	0.0696342	0.959338	0.979853	Equal	gi|723802016|dbj|BAP90522.1|/2.51931e-68/geraniol 10-hydroxylase [Ophiorrhiza pumila]	NA	sp|Q8VWZ7|C76B6_CATRO/3e-68/Geraniol 8-hydroxylase OS=Catharanthus roseus GN=CYP76B6 PE=1 SV=1	PF00067/4.3E-28/Cytochrome P450	osa:4348172/3e-34/Os10g0166600; K00517	BH0579/2e-06/---	biological_process:GO:0016099//monoterpenoid biosynthetic process;cellular_component:GO:0005783//endoplasmic reticulum;GO:0044425//membrane part;molecular_function:GO:0016709//oxidoreductase activity, acting on paired donors, with incorporation or reduction of molecular oxygen, NAD(P)H as one donor, and incorporation of one atom of oxygen;GO:0046872//metal ion binding;
	CL2694.Contig4_All	258	31.21	126.08	2.01426	5.6106e-17	2.69321e-16	Up	gi|405789888|gb|AFS28687.1|/5.67247e-30/putative geraniol 10-hydroxylase, partial [Olea europaea]	NA	sp|Q8VWZ7|C76B6_CATRO/1e-31/Geraniol 8-hydroxylase OS=Catharanthus roseus GN=CYP76B6 PE=1 SV=1	PR00463/1.2E-6/E-class P450 group I signature	pxb:103944997/4e-23/cytochrome P450 98A2-like; K09754 coumaroylquinate(coumaroylshikimate) 3'-monooxygenase [EC:1.14.13.36]	alr1450/2e-09/---	biological_process:GO:0016099//monoterpenoid biosynthetic process;GO:0055114//oxidation-reduction process;cellular_component:GO:0016021//integral component of membrane;GO:0005789//endoplasmic reticulum membrane;molecular_function:GO:0016709//oxidoreductase activity, acting on paired donors, with incorporation or reduction of molecular oxygen, NAD(P)H as one donor, and incorporation of one atom of…
	CL357.Contig1_All	480	1.97	1.31	-0.588629	0.447442	0.555934	Equal	gi|550826667|gb|AGX93052.1|/7.71284e-52/geraniol 10-hydroxylase-like protein [Amsonia hubrichtii]	gi|550826672|gb|KF415108.1|/4e-11/Vinca minor geraniol 10-hydroxylase-like protein mRNA, complete cds	sp|Q8VWZ7|C76B6_CATRO/4e-51/Geraniol 8-hydroxylase OS=Catharanthus roseus GN=CYP76B6 PE=1 SV=1	PTHR24298:SF49/4.1E-58/--	osa:4348172/1e-33/Os10g0166600; K00517	NA	biological_process:GO:0016099//monoterpenoid biosynthetic process;GO:0055114//oxidation-reduction process;cellular_component:GO:0016021//integral component of membrane;GO:0005789//endoplasmic reticulum membrane;molecular_function:GO:0016709//oxidoreductase activity, acting on paired donors, with incorporation or reduction of molecular oxygen, NAD(P)H as one donor, and incorporation of one atom of…
	CL357.Contig2_All	1723	6.97	0.01	-9.44501	1.2284e-41	1.06875e-40	Down	gi|550826673|gb|AGX93055.1|/8.72944e-175/geraniol 10-hydroxylase-like protein [Vinca minor]	gi|550826672|gb|KF415108.1|/9e-09/Vinca minor geraniol 10-hydroxylase-like protein mRNA, complete cds	sp|Q8VWZ7|C76B6_CATRO/3e-173/Geraniol 8-hydroxylase OS=Catharanthus roseus GN=CYP76B6 PE=1 SV=1	PR00385/2.2E-7/P450 superfamily signature	osa:4348172/5e-111/Os10g0166600; K00517	BH0579/5e-26/---	biological_process:GO:0016099//monoterpenoid biosynthetic process;cellular_component:GO:0005783//endoplasmic reticulum;GO:0044425//membrane part;molecular_function:GO:0016709//oxidoreductase activity, acting on paired donors, with incorporation or reduction of molecular oxygen, NAD(P)H as one donor, and incorporation of one atom of oxygen;GO:0046872//metal ion binding;
	CL4034.Contig1_All	365	0.01	2.47	7.94837	0.0145105	0.0279924	Equal	gi|405789886|gb|AFS28686.1|/6.88218e-36/putative geraniol 10-hydroxylase, partial [Olea europaea]	NA	sp|D1MI46|C76BA_SWEMU/3e-36/Geraniol 8-hydroxylase OS=Swertia mussotii GN=CYP76B10 PE=1 SV=1	PF00067/2.1E-16/Cytochrome P450	osa:4348172/8e-18/Os10g0166600; K00517	NA	biological_process:GO:0016099//monoterpenoid biosynthetic process;cellular_component:GO:0005783//endoplasmic reticulum;GO:0044425//membrane part;molecular_function:GO:0016709//oxidoreductase activity, acting on paired donors, with incorporation or reduction of molecular oxygen, NAD(P)H as one donor, and incorporation of one atom of oxygen;GO:0046872//metal ion binding;
	CL4254.Contig1_All	907	0.21	6.81	5.01919	6.09926e-17	2.92241e-16	Up	gi|550826673|gb|AGX93055.1|/6.59214e-105/geraniol 10-hydroxylase-like protein [Vinca minor]	NA	sp|D1MI46|C76BA_SWEMU/4e-105/Geraniol 8-hydroxylase OS=Swertia mussotii GN=CYP76B10 PE=1 SV=1	PS00086/-/Cytochrome P450 cysteine heme-iron ligand signature.	ath:AT3G52970/8e-67/CYP76G1; cytochrome P450, family 76, subfamily G, polypeptide 1; K00517	BH0579/1e-24/---	biological_process:GO:0016099//monoterpenoid biosynthetic process;GO:0055114//oxidation-reduction process;cellular_component:GO:0016021//integral component of membrane;GO:0005789//endoplasmic reticulum membrane;molecular_function:GO:0016709//oxidoreductase activity, acting on paired donors, with incorporation or reduction of molecular oxygen, NAD(P)H as one donor, and incorporation of one atom of…
	CL4254.Contig2_All	382	0.01	4.56	8.83289	0.000212792	0.000520696	Up	gi|403399733|sp|D1MI46.1|C76BA_SWEMU/6.76753e-39/RecName: Full=Geraniol 8-hydroxylase; AltName: Full=Cytochrome P450 76B10; AltName: Full=Geraniol 10-hydroxylase; Short=SmG10H [Swertia mussotii] &gt;gi|269838629|gb|ACZ48680.1| geraniol 10-hydroxylase [Swertia mussotii]	NA	sp|D1MI46|C76BA_SWEMU/9e-41/Geraniol 8-hydroxylase OS=Swertia mussotii GN=CYP76B10 PE=1 SV=1	PR00463/1.4E-14/E-class P450 group I signature	ath:AT3G52970/2e-32/CYP76G1; cytochrome P450, family 76, subfamily G, polypeptide 1; K00517	BH0579/3e-07/---	biological_process:GO:0016099//monoterpenoid biosynthetic process;GO:0055114//oxidation-reduction process;cellular_component:GO:0016021//integral component of membrane;GO:0005789//endoplasmic reticulum membrane;molecular_function:GO:0016709//oxidoreductase activity, acting on paired donors, with incorporation or reduction of molecular oxygen, NAD(P)H as one donor, and incorporation of one atom of…
	CL4254.Contig4_All	383	0.01	3.03	8.24317	0.00355174	0.00755776	Equal	gi|550826673|gb|AGX93055.1|/1.90079e-33/geraniol 10-hydroxylase-like protein [Vinca minor]	NA	sp|D1MI46|C76BA_SWEMU/1e-34/Geraniol 8-hydroxylase OS=Swertia mussotii GN=CYP76B10 PE=1 SV=1	PTHR24298/1.1E-40/--	cit:102627616/7e-19/flavonoid 3',5'-hydroxylase 2-like; K13083 flavonoid 3',5'-hydroxylase [EC:1.14.13.88]	alr1450/2e-08/---	biological_process:GO:0016099//monoterpenoid biosynthetic process;cellular_component:GO:0005783//endoplasmic reticulum;GO:0044425//membrane part;molecular_function:GO:0016709//oxidoreductase activity, acting on paired donors, with incorporation or reduction of molecular oxygen, NAD(P)H as one donor, and incorporation of one atom of oxygen;GO:0046872//metal ion binding;
	Unigene11226_All	722	1.97	0.01	-7.62205	7.14044e-05	0.000183164	Down	gi|300193870|gb|ADJ68324.1|/1.1616e-89/geraniol 10-hydroxylase [Picrorhiza kurrooa]	NA	sp|D1MI46|C76BA_SWEMU/5e-88/Geraniol 8-hydroxylase OS=Swertia mussotii GN=CYP76B10 PE=1 SV=1	PTHR24298:SF49/1.3E-130/--	mtr:MTR_3g025230/8e-64/Flavonoid 3'-hydroxylase; K05280 flavonoid 3'-monooxygenase [EC:1.14.13.21]	alr1450/4e-25/---	NA
	Unigene12251_All	670	1.39	3.57	1.36084	0.0171107	0.0320686	Equal	gi|550826673|gb|AGX93055.1|/8.49518e-53/geraniol 10-hydroxylase-like protein [Vinca minor]	gi|157649058|gb|EU139072.1|/5e-08/Solanum lycopersicum chromosome 9 clone C09HBa0226D21, complete sequence	sp|Q8VWZ7|C76B6_CATRO/7e-54/Geraniol 8-hydroxylase OS=Catharanthus roseus GN=CYP76B6 PE=1 SV=1	NA	brp:103866522/1e-39/cytochrome P450 98A3-like; K09754 coumaroylquinate(coumaroylshikimate) 3'-monooxygenase [EC:1.14.13.36]	alr4686/1e-10/---	biological_process:GO:0016099//monoterpenoid biosynthetic process;cellular_component:GO:0005783//endoplasmic reticulum;GO:0044425//membrane part;molecular_function:GO:0016709//oxidoreductase activity, acting on paired donors, with incorporation or reduction of molecular oxygen, NAD(P)H as one donor, and incorporation of one atom of oxygen;GO:0046872//metal ion binding;
	Unigene14332_All	223	0.01	3.35	8.38802	0.119825	0.187577	Equal	gi|403399733|sp|D1MI46.1|C76BA_SWEMU/4.47942e-19/RecName: Full=Geraniol 8-hydroxylase; AltName: Full=Cytochrome P450 76B10; AltName: Full=Geraniol 10-hydroxylase; Short=SmG10H [Swertia mussotii] &gt;gi|269838629|gb|ACZ48680.1| geraniol 10-hydroxylase [Swertia mussotii]	NA	sp|D1MI46|C76BA_SWEMU/5e-21/Geraniol 8-hydroxylase OS=Swertia mussotii GN=CYP76B10 PE=1 SV=1	PTHR24298/2.0E-15/--	pxb:103964262/3e-07/geraniol 8-hydroxylase-like; K00512 steroid 17alpha-monooxygenase / 17alpha-hydroxyprogesterone aldolase [EC:1.14.99.9 4.1.2.30]	NA	biological_process:GO:0016099//monoterpenoid biosynthetic process;GO:0055114//oxidation-reduction process;cellular_component:GO:0016021//integral component of membrane;GO:0005789//endoplasmic reticulum membrane;molecular_function:GO:0016709//oxidoreductase activity, acting on paired donors, with incorporation or reduction of molecular oxygen, NAD(P)H as one donor, and incorporation of one atom of…
	Unigene15068_All	367	0.75	0.01	-6.22882	0.25797	0.346687	Equal	gi|403399733|sp|D1MI46.1|C76BA_SWEMU/1.17392e-35/RecName: Full=Geraniol 8-hydroxylase; AltName: Full=Cytochrome P450 76B10; AltName: Full=Geraniol 10-hydroxylase; Short=SmG10H [Swertia mussotii] &gt;gi|269838629|gb|ACZ48680.1| geraniol 10-hydroxylase [Swertia mussotii]	NA	sp|D1MI46|C76BA_SWEMU/1e-37/Geraniol 8-hydroxylase OS=Swertia mussotii GN=CYP76B10 PE=1 SV=1	PTHR24298/3.9E-32/--	pxb:103964262/9e-23/geraniol 8-hydroxylase-like; K00512 steroid 17alpha-monooxygenase / 17alpha-hydroxyprogesterone aldolase [EC:1.14.99.9 4.1.2.30]	NA	biological_process:GO:0016099//monoterpenoid biosynthetic process;cellular_component:GO:0005783//endoplasmic reticulum;GO:0044425//membrane part;molecular_function:GO:0016709//oxidoreductase activity, acting on paired donors, with incorporation or reduction of molecular oxygen, NAD(P)H as one donor, and incorporation of one atom of oxygen;GO:0046872//metal ion binding;
	Unigene1798_All	2212	20.48	25.12	0.294621	0.000738652	0.00170611	Equal	gi|723709415|ref|XP_004241762.2|/5.96468e-118/PREDICTED: geraniol 8-hydroxylase-like [Solanum lycopersicum]	NA	sp|D1MI46|C76BA_SWEMU/1e-102/Geraniol 8-hydroxylase OS=Swertia mussotii GN=CYP76B10 PE=1 SV=1	PTHR24298/6.2E-201/--	osa:4348172/8e-95/Os10g0166600; K00517	BH0579/5e-25/---	NA
	Unigene20688_All	279	1.24	2.06	0.732304	0.667888	0.712374	Equal	gi|723802016|dbj|BAP90522.1|/6.78698e-31/geraniol 10-hydroxylase [Ophiorrhiza pumila]	NA	sp|D1MI46|C76BA_SWEMU/2e-31/Geraniol 8-hydroxylase OS=Swertia mussotii GN=CYP76B10 PE=1 SV=1	PTHR24298/9.8E-45/--	mdm:103431803/5e-24/cytochrome P450 98A2-like; K09754 coumaroylquinate(coumaroylshikimate) 3'-monooxygenase [EC:1.14.13.36]	alr1450/2e-08/---	NA
	Unigene24147_All	333	2.22	0.01	-7.79442	0.0332742	0.0598101	Equal	gi|698496814|ref|XP_009794425.1|/3.54565e-24/PREDICTED: geraniol 8-hydroxylase-like [Nicotiana sylvestris]	NA	sp|D1MI46|C76BA_SWEMU/2e-24/Geraniol 8-hydroxylase OS=Swertia mussotii GN=CYP76B10 PE=1 SV=1	PTHR24298/4.3E-34/--	osa:4348172/2e-19/Os10g0166600; K00517	NA	NA
	Unigene2632_All	576	6.83	6.6	-0.0494196	0.787232	0.819036	Equal	gi|550826665|gb|AGX93051.1|/1.26678e-54/geraniol 10-hydroxylase-like protein [Cinchona calisaya]	gi|157649058|gb|EU139072.1|/7e-07/Solanum lycopersicum chromosome 9 clone C09HBa0226D21, complete sequence	sp|D1MI46|C76BA_SWEMU/3e-56/Geraniol 8-hydroxylase OS=Swertia mussotii GN=CYP76B10 PE=1 SV=1	PTHR24298/1.3E-68/--	osa:4348172/2e-38/Os10g0166600; K00517	NA	biological_process:GO:0016099//monoterpenoid biosynthetic process;cellular_component:GO:0005783//endoplasmic reticulum;GO:0044425//membrane part;molecular_function:GO:0016709//oxidoreductase activity, acting on paired donors, with incorporation or reduction of molecular oxygen, NAD(P)H as one donor, and incorporation of one atom of oxygen;GO:0046872//metal ion binding;
	Unigene32321_All	1702	0.1	22.42	7.80864	2.99448e-126	6.68905e-125	Up	gi|723802016|dbj|BAP90522.1|/1.27765e-178/geraniol 10-hydroxylase [Ophiorrhiza pumila]	gi|208879546|gb|AC232777.1|/2e-06/Solanum lycopersicum chromosome 2 clone C02HBa0035P05, complete sequence	sp|D1MI46|C76BA_SWEMU/6e-173/Geraniol 8-hydroxylase OS=Swertia mussotii GN=CYP76B10 PE=1 SV=1	PTHR24298/4.9E-225/--	osa:4348172/3e-116/Os10g0166600; K00517	BH0579/2e-25/---	biological_process:GO:0016099//monoterpenoid biosynthetic process;cellular_component:GO:0005783//endoplasmic reticulum;GO:0044425//membrane part;molecular_function:GO:0016709//oxidoreductase activity, acting on paired donors, with incorporation or reduction of molecular oxygen, NAD(P)H as one donor, and incorporation of one atom of oxygen;GO:0046872//metal ion binding;
	Unigene32400_All	245	0.01	1.81	7.49985	0.242196	0.342232	Equal	gi|403399733|sp|D1MI46.1|C76BA_SWEMU/1.08506e-20/RecName: Full=Geraniol 8-hydroxylase; AltName: Full=Cytochrome P450 76B10; AltName: Full=Geraniol 10-hydroxylase; Short=SmG10H [Swertia mussotii] &gt;gi|269838629|gb|ACZ48680.1| geraniol 10-hydroxylase [Swertia mussotii]	NA	sp|D1MI46|C76BA_SWEMU/1e-22/Geraniol 8-hydroxylase OS=Swertia mussotii GN=CYP76B10 PE=1 SV=1	PTHR24298:SF49/2.5E-18/--	osa:4348172/5e-10/Os10g0166600; K00517	NA	biological_process:GO:0016099//monoterpenoid biosynthetic process;GO:0055114//oxidation-reduction process;cellular_component:GO:0016021//integral component of membrane;GO:0005789//endoplasmic reticulum membrane;molecular_function:GO:0016709//oxidoreductase activity, acting on paired donors, with incorporation or reduction of molecular oxygen, NAD(P)H as one donor, and incorporation of one atom of…
	Unigene3733_All	1757	8.21	2.19	-1.90645	6.95596e-18	3.44492e-17	Down	gi|698532127|ref|XP_009762891.1|/0/PREDICTED: geraniol 8-hydroxylase-like [Nicotiana sylvestris]	gi|225320004|dbj|AK324374.1|/2e-12/Solanum lycopersicum cDNA, clone: LEFL1077AF04, HTC in leaf	sp|Q9SBQ9|F3PH_PETHY/3e-100/Flavonoid 3'-monooxygenase OS=Petunia hybrida GN=CYP75B2 PE=2 SV=1	PR00385/2.1E-10/P450 superfamily signature	egr:104440726/8e-143/flavonoid 3'-monooxygenase-like; K14985 26-hydroxylase [EC:1.14.-.-]	BH0579/2e-24/---	NA
