# Supplementary material for: Transcriptome analysis explores genes related to shikonin biosynthesis in Lithospermeae plants and provides insights into Boraginales’ evolutionary history
Source: Sci Rep. 2017 Jun 30;7:4477. doi: 10.1038/s41598-017-04750-1 (PMC5493674; doi:10.1038/s41598-017-04750-1)
Supplement: Supplementary file 6 — Supplementary Table S5 [file 41598_2017_4750_MOESM6_ESM.xls]

## Sheet: Supplementary Table S5.1
Supplementary Table S5.1. Unigene involved in jasmonic acid biosynthesis in Lithospermum erythrorhizon.
Gene famlies	Unigene IDs	Length (bp)	LeGL FPKM	LeRR FPKM	Log2(LeRR/LeGL)	p-Value	FDR	Up/Down	NR	NT	SwissProt	InterPro	KEGG	COG	GO
1. LOX	CL3738.Contig1_All	214	0.66	1.45	1.13551	0.337024	0.433583	Equal	gi|604301730|gb|EYU21316.1|/8.47794e-09/hypothetical protein MIMGU_mgv1a001035mg [Erythranthe guttata]	gi|332189094|gb|CP002684.1|/2e-07/Arabidopsis thaliana chromosome 1 sequence	sp|Q9FNX8|LOX4_ARATH/2e-09/Lipoxygenase 4, chloroplastic OS=Arabidopsis thaliana GN=LOX4 PE=2 SV=1	NA	jcu:105631383/4e-09/linoleate 13S-lipoxygenase 3-1, chloroplastic; K00454 lipoxygenase [EC:1.13.11.12]	NA	NA
	CL3738.Contig2_All	3176	256.17	247.3	-0.0508393	0.00272762	0.00647974	Equal	gi|187960377|gb|ACD43484.1|/0/lipoxygenase 2 [Olea europaea]	gi|187960376|gb|EU513352.1|/1e-123/Olea europaea lipoxygenase 2 (lox2) mRNA, complete cds	sp|O24371|LOX31_SOLTU/0.0/Linoleate 13S-lipoxygenase 3-1, chloroplastic OS=Solanum tuberosum GN=LOX3.1 PE=1 SV=1	PS51393/279.14/Lipoxygenase iron-binding catalytic domain profile.	sot:102597498/0.0/LOX-H3, LOX3.1; linoleate 13S-lipoxygenase 3-1, chloroplastic-like (EC:1.13.11.12); K00454 lipoxygenase [EC:1.13.11.12]	NA	NA
	CL5661.Contig1_All	3022	12.87	0.62	-4.3756	2.87656e-199	9.96858e-198	Down	gi|213876486|gb|ACJ54281.1|/0/lipoxygenase [Camellia sinensis]	gi|470118207|ref|XM_004295178.1|/5e-24/PREDICTED: Fragaria vesca subsp. vesca linoleate 13S-lipoxygenase 2-1, chloroplastic-like (LOC101306996), mRNA	sp|O24370|LOX21_SOLTU/0.0/Linoleate 13S-lipoxygenase 2-1, chloroplastic OS=Solanum tuberosum GN=LOX2.1 PE=1 SV=1	PTHR11771/0.0/--	cit:102625997/0.0/linoleate 13S-lipoxygenase 2-1, chloroplastic-like; K00454 lipoxygenase [EC:1.13.11.12]	NA	NA
	CL5661.Contig2_All	3078	194.23	0.24	-9.66052	0	0	Down	gi|604348157|gb|EYU46312.1|/0/hypothetical protein MIMGU_mgv1a000979mg [Erythranthe guttata]	gi|470141569|ref|XM_004306455.1|/3e-22/PREDICTED: Fragaria vesca subsp. vesca linoleate 13S-lipoxygenase 2-1, chloroplastic-like (LOC101311411), mRNA	sp|O24370|LOX21_SOLTU/0.0/Linoleate 13S-lipoxygenase 2-1, chloroplastic OS=Solanum tuberosum GN=LOX2.1 PE=1 SV=1	PTHR11771:SF45/0.0/--	pmum:103330513/0.0/linoleate 13S-lipoxygenase 2-1, chloroplastic-like; K00454 lipoxygenase [EC:1.13.11.12]	NA	NA
	CL5661.Contig3_All	2257	5.37	4.28	-0.327311	0.0157259	0.0322614	Equal	gi|308943877|gb|ADO51752.1|/0/lipoxygenase [Camellia sinensis]	gi|470118207|ref|XM_004295178.1|/3e-24/PREDICTED: Fragaria vesca subsp. vesca linoleate 13S-lipoxygenase 2-1, chloroplastic-like (LOC101306996), mRNA	sp|O24370|LOX21_SOLTU/0.0/Linoleate 13S-lipoxygenase 2-1, chloroplastic OS=Solanum tuberosum GN=LOX2.1 PE=1 SV=1	PTHR11771/0.0/--	sot:102596456/0.0/linoleate 13S-lipoxygenase 2-1, chloroplastic-like; K00454 lipoxygenase [EC:1.13.11.12]	NA	NA
	CL7182.Contig1_All	3218	6.38	4.76	-0.422595	5.05422e-05	0.000148595	Equal	gi|698557440|ref|XP_009771025.1|/0/PREDICTED: lipoxygenase 6, chloroplastic isoform X2 [Nicotiana sylvestris]	gi|225425841|ref|XM_002265469.1|/1e-64/PREDICTED: Vitis vinifera lipoxygenase 6, choloroplastic-like (LOC100244202), mRNA	sp|Q9CAG3|LOX6_ARATH/0.0/Lipoxygenase 6, chloroplastic OS=Arabidopsis thaliana GN=LOX6 PE=2 SV=1	PS51393/274.479/Lipoxygenase iron-binding catalytic domain profile.	sly:101263024/0.0/lipoxygenase 6, chloroplastic; K00454 lipoxygenase [EC:1.13.11.12]	NA	NA
	CL7182.Contig2_All	3006	1.54	4.64	1.59119	5.98546e-25	4.36093e-24	Up	gi|565349516|ref|XP_006341739.1|/0/PREDICTED: lipoxygenase 6, chloroplastic-like [Solanum tuberosum]	gi|224100046|ref|XM_002311688.1|/9e-75/Populus trichocarpa lipoxygenase family protein (POPTR_0008s17810g) mRNA, complete cds	sp|Q9CAG3|LOX6_ARATH/0.0/Lipoxygenase 6, chloroplastic OS=Arabidopsis thaliana GN=LOX6 PE=2 SV=1	PF01477/9.1E-9/PLAT/LH2 domain	sot:102583480/0.0/lipoxygenase 6, chloroplastic-like; K00454 lipoxygenase [EC:1.13.11.12]	NA	NA
	CL7182.Contig3_All	450	0.75	0.45	-0.736966	0.473308	0.559053	Equal	gi|702449695|ref|XP_010025343.1|/4.10064e-50/PREDICTED: lipoxygenase 6, chloroplastic [Eucalyptus grandis] &gt;gi|629095984|gb|KCW61979.1| hypothetical protein EUGRSUZ_H04662 [Eucalyptus grandis]	gi|410110945|gb|AC247163.9|/9e-09/Solanum lycopersicum strain Heinz 1706 chromosome 5 clone slm-47n15 map 5, complete sequence	sp|Q9CAG3|LOX6_ARATH/2e-34/Lipoxygenase 6, chloroplastic OS=Arabidopsis thaliana GN=LOX6 PE=2 SV=1	PF01477/2.7E-7/PLAT/LH2 domain	egr:104415702/8e-51/lipoxygenase 6, chloroplastic; K00454 lipoxygenase [EC:1.13.11.12]	NA	NA
	Unigene12606_All	1459	1.21	2.3	0.926627	0.00104517	0.00262732	Equal	gi|643714106|gb|KDP26771.1|/4.50112e-121/hypothetical protein JCGZ_17929 [Jatropha curcas]	gi|449435042|ref|XM_004135257.1|/2e-09/PREDICTED: Cucumis sativus lipoxygenase 6, choloroplastic-like (LOC101209343), mRNA >gi|449494882|ref|XM_004159625.1| PREDICTED: Cucumis sativus lipoxygenase 6, choloroplastic-like (LOC101209343), mRNA	sp|Q9CAG3|LOX6_ARATH/9e-111/Lipoxygenase 6, chloroplastic OS=Arabidopsis thaliana GN=LOX6 PE=2 SV=1	PTHR11771:SF38/1.6E-146/--	jcu:105644778/8e-122/lipoxygenase 6, chloroplastic; K00454 lipoxygenase [EC:1.13.11.12]	NA	NA
	Unigene21764_All	250	0.53	0.01	-5.72792	0.224852	0.314367	Equal	gi|700207879|gb|KGN62998.1|/7.77114e-11/hypothetical protein Csa_2G382710 [Cucumis sativus]	NA	NA	NA	pmum:103341815/7e-07/linoleate 13S-lipoxygenase 2-1, chloroplastic-like; K00454 lipoxygenase [EC:1.13.11.12]	YKR013w/2e-07/---	NA
	Unigene24242_All	544	1.29	0.01	-7.01123	7.44298e-05	0.000215242	Down	gi|698814320|ref|XP_009840189.1|/6.24566e-10/hypothetical protein, variant [Aphanomyces astaci] &gt;gi|574104950|gb|ETV70477.1| hypothetical protein, variant [Aphanomyces astaci]	gi|410175976|gb|AC253861.1|/6e-07/Aquilegia coerulea clone COL08-M18, complete sequence	sp|Q653F4|GT61_ORYSJ/2e-06/Probable glucuronosyltransferase Os06g0687900 OS=Oryza sativa subsp. japonica GN=Os06g0687900 PE=2 SV=1	NA	pxb:103954616/7e-07/linoleate 13S-lipoxygenase 2-1, chloroplastic-like; K00454 lipoxygenase [EC:1.13.11.12]	STM3024/9e-08/---	NA
	Unigene24609_All	206	0.69	0.01	-6.10852	0.224852	0.316796	Equal	NA	NA	NA	NA	rcu:RCOM_1081160/7e-06/lipoxygenase, putative (EC:1.13.11.12); K00454 lipoxygenase [EC:1.13.11.12]	NA	NA
	Unigene25184_All	269	1.44	0.01	-7.16993	0.0122008	0.0257507	Equal	gi|297742823|emb|CBI35577.3|/9.87044e-35/unnamed protein product [Vitis vinifera]	gi|359494761|ref|XM_003634786.1|/9e-17/PREDICTED: Vitis vinifera lipoxygenase (LOXD), partial mRNA	sp|Q06327|LOX1_ARATH/2e-25/Linoleate 9S-lipoxygenase 1 OS=Arabidopsis thaliana GN=LOX1 PE=1 SV=1	PTHR11771/1.1E-25/--	vvi:100256749/2e-35/LOXD; lipoxygenase; K00454 lipoxygenase [EC:1.13.11.12]	NA	NA
	Unigene26721_All	296	0.42	0.01	-5.39232	0.224852	0.314283	Equal	NA	NA	NA	NA	gmx:100814410/2e-06/lipoxygenase 6, chloroplastic-like; K00454 lipoxygenase [EC:1.13.11.12]	NA	NA
	Unigene33404_All	808	0.7	0.47	-0.574694	0.408726	0.51265	Equal	gi|300119926|gb|ADJ67988.1|/1.33149e-95/lipoxygenase [Vitis vinifera]	gi|162532379|gb|AC215851.1|/4e-06/Populus trichocarpa clone POP032-F08, complete sequence	sp|Q9LUW0|LOX5_ARATH/3e-76/Linoleate 9S-lipoxygenase 5, chloroplastic OS=Arabidopsis thaliana GN=LOX5 PE=2 SV=2	PTHR11771/3.6E-86/--	vvi:100256749/2e-96/LOXD; lipoxygenase; K00454 lipoxygenase [EC:1.13.11.12]	NA	NA
	Unigene35002_All	3212	0.19	18.03	6.56826	0	0	Up	gi|596284663|ref|XP_007225335.1|/0/hypothetical protein PRUPE_ppa001064mg [Prunus persica] &gt;gi|462422271|gb|EMJ26534.1| hypothetical protein PRUPE_ppa001064mg [Prunus persica]	gi|410110945|gb|AC247163.9|/1e-12/Solanum lycopersicum strain Heinz 1706 chromosome 5 clone slm-47n15 map 5, complete sequence	sp|Q9CAG3|LOX6_ARATH/0.0/Lipoxygenase 6, chloroplastic OS=Arabidopsis thaliana GN=LOX6 PE=2 SV=1	PTHR11771:SF38/0.0/--	tcc:TCM_010775/0.0/Lipoxygenase; K00454 lipoxygenase [EC:1.13.11.12]	NA	NA
2. AOS	CL291.Contig1_All	847	5.22	7.36	0.495656	0.00914856	0.0197739	Equal	gi|224067296|ref|XP_002302453.1|/1.73608e-24/allene oxide synthase family protein [Populus trichocarpa] &gt;gi|222844179|gb|EEE81726.1| allene oxide synthase family protein [Populus trichocarpa]	gi|153793261|gb|EF532599.1|/3e-07/Hyoscyamus niger allene oxidase synthase mRNA, complete cds	sp|P48417|CP74_LINUS/7e-18/Allene oxide synthase, chloroplastic OS=Linum usitatissimum GN=CYP74A PE=1 SV=1	NA	pop:POPTR_0002s13220g/3e-25/POPTRDRAFT_644172; allene oxide synthase family protein; K01723 hydroperoxide dehydratase [EC:4.2.1.92]	NA	biological_process:GO:0050896//response to stimulus;cellular_component:GO:0044434//chloroplast part;molecular_function:GO:0003824//catalytic activity;GO:0005488//binding;
	Unigene16320_All	2009	36.16	35.1	-0.0429236	0.482866	0.568992	Equal	gi|698585067|ref|XP_009778544.1|/0/PREDICTED: allene oxide synthase, chloroplastic-like [Nicotiana sylvestris]	gi|443417983|dbj|AB778304.1|/3e-21/Nicotiana tabacum AOS mRNA for allene oxyde synthase, complete cds	sp|Q96242|CP74A_ARATH/2e-171/Allene oxide synthase, chloroplastic OS=Arabidopsis thaliana GN=CYP74A PE=1 SV=3	PR00465/4.6E-7/E-class P450 group IV signature	sot:102589003/0.0/allene oxide synthase, chloroplastic-like; K01723 hydroperoxide dehydratase [EC:4.2.1.92]	NA	biological_process:GO:0055114//oxidation-reduction process;molecular_function:GO:0009055//electron carrier activity;GO:0016705//oxidoreductase activity, acting on paired donors, with incorporation or reduction of molecular oxygen;GO:0020037//heme binding;GO:0005506//iron ion binding;GO:0047987//hydroperoxide dehydratase activity;GO:0004497//monooxygenase activity;
	Unigene5119_All	2595	166.11	128.7	-0.368127	1.50929e-58	2.01352e-57	Equal	gi|698585067|ref|XP_009778544.1|/0/PREDICTED: allene oxide synthase, chloroplastic-like [Nicotiana sylvestris]	gi|410444523|gb|JQ364955.1|/1e-33/Catharanthus roseus allene oxide synthase mRNA, complete cds	sp|P48417|CP74_LINUS/0.0/Allene oxide synthase, chloroplastic OS=Linum usitatissimum GN=CYP74A PE=1 SV=1	PR00465/3.3E-5/E-class P450 group IV signature	sot:102589003/0.0/allene oxide synthase, chloroplastic-like; K01723 hydroperoxide dehydratase [EC:4.2.1.92]	NA	biological_process:GO:0055114//oxidation-reduction process;molecular_function:GO:0009055//electron carrier activity;GO:0016705//oxidoreductase activity, acting on paired donors, with incorporation or reduction of molecular oxygen;GO:0020037//heme binding;GO:0005506//iron ion binding;GO:0047987//hydroperoxide dehydratase activity;GO:0004497//monooxygenase activity;
	Unigene993_All	413	8.42	12.95	0.62106	0.00448254	0.0102585	Equal	gi|645227883|ref|XP_008220731.1|/1.27679e-21/PREDICTED: allene oxide synthase [Prunus mume]	NA	sp|Q7Y0C8|C74A1_ORYSJ/1e-20/Allene oxide synthase 1, chloroplastic OS=Oryza sativa subsp. japonica GN=CYP74A1 PE=2 SV=1	NA	pmum:103320789/2e-22/allene oxide synthase; K01723 hydroperoxide dehydratase [EC:4.2.1.92]	NA	biological_process:GO:0055114//oxidation-reduction process;molecular_function:GO:0009055//electron carrier activity;GO:0016705//oxidoreductase activity, acting on paired donors, with incorporation or reduction of molecular oxygen;GO:0020037//heme binding;GO:0005506//iron ion binding;GO:0004497//monooxygenase activity;
3. AOC	CL4108.Contig1_All	1313	267.46	26.17	-3.35334	0	0	Down	gi|410444526|gb|AFV68275.1|/8.23199e-79/allene oxide cyclase [Catharanthus roseus]	gi|358248813|ref|NM_001253271.1|/2e-15/Glycine max amine oxidase, copper containing 3 (vascular adhesion protein 1) (AOC3), mRNA >gi|332739617|gb|HM803108.1| Glycine max allene oxide cyclase 3 (AOC3) mRNA, complete cds	sp|Q9LS02|AOC2_ARATH/3e-65/Allene oxide cyclase 2, chloroplastic OS=Arabidopsis thaliana GN=AOC2 PE=1 SV=1	PTHR31843:SF1/5.4E-73/--	sly:544306/8e-75/aoc, tomAOC; allene oxide cyclase (EC:5.3.99.6); K10525 allene oxide cyclase [EC:5.3.99.6]	NA	NA
	CL4108.Contig3_All	1571	179.71	2.73	-6.04063	0	0	Down	gi|590701039|ref|XP_007046300.1|/2.42019e-51/Allene oxide cyclase [Theobroma cacao] &gt;gi|508710235|gb|EOY02132.1| Allene oxide cyclase [Theobroma cacao]	gi|358248813|ref|NM_001253271.1|/2e-15/Glycine max amine oxidase, copper containing 3 (vascular adhesion protein 1) (AOC3), mRNA >gi|332739617|gb|HM803108.1| Glycine max allene oxide cyclase 3 (AOC3) mRNA, complete cds	sp|Q9LS02|AOC2_ARATH/1e-49/Allene oxide cyclase 2, chloroplastic OS=Arabidopsis thaliana GN=AOC2 PE=1 SV=1	PTHR31843/2.6E-55/--	tcc:TCM_011859/4e-52/Allene oxide cyclase; K10525 allene oxide cyclase [EC:5.3.99.6]	NA	NA
	CL4108.Contig4_All	676	438.37	129.86	-1.75519	0	0	Down	gi|40644130|emb|CAC83765.1|/1.86685e-51/allene oxide cyclase [Nicotiana tabacum]	gi|62083993|emb|AJ866733.1|/6e-17/Medicago truncatula mRNA for allene-oxide cyclase (aoc2 gene)	sp|Q93ZC5|AOC4_ARATH/1e-37/Allene oxide cyclase 4, chloroplastic OS=Arabidopsis thaliana GN=AOC4 PE=2 SV=1	PTHR31843:SF1/3.6E-41/--	sot:102577822/1e-49/allene oxide cyclase (EC:5.3.99.6); K10525 allene oxide cyclase [EC:5.3.99.6]	NA	NA
	Unigene11160_All	1561	9.66	2.16	-2.16099	6.71698e-39	6.64977e-38	Down	gi|590701039|ref|XP_007046300.1|/2.39524e-51/Allene oxide cyclase [Theobroma cacao] &gt;gi|508710235|gb|EOY02132.1| Allene oxide cyclase [Theobroma cacao]	gi|358248813|ref|NM_001253271.1|/2e-15/Glycine max amine oxidase, copper containing 3 (vascular adhesion protein 1) (AOC3), mRNA >gi|332739617|gb|HM803108.1| Glycine max allene oxide cyclase 3 (AOC3) mRNA, complete cds	sp|Q9LS02|AOC2_ARATH/1e-49/Allene oxide cyclase 2, chloroplastic OS=Arabidopsis thaliana GN=AOC2 PE=1 SV=1	PTHR31843/2.6E-55/--	tcc:TCM_011859/4e-52/Allene oxide cyclase; K10525 allene oxide cyclase [EC:5.3.99.6]	NA	NA
	Unigene14662_All	1359	431.11	98.35	-2.13206	0	0	Down	gi|410444526|gb|AFV68275.1|/8.26978e-90/allene oxide cyclase [Catharanthus roseus]	gi|402793937|ref|NM_001253104.2|/3e-23/Glycine max allene oxide cyclase 4, chloroplastic-like (AOC6), mRNA	sp|Q9LS02|AOC2_ARATH/3e-68/Allene oxide cyclase 2, chloroplastic OS=Arabidopsis thaliana GN=AOC2 PE=1 SV=1	PTHR31843/2.7E-81/--	sot:102577822/8e-86/allene oxide cyclase (EC:5.3.99.6); K10525 allene oxide cyclase [EC:5.3.99.6]	NA	NA
	Unigene16038_All	1056	4.01	31.85	2.98962	4.10618e-119	9.40921e-118	Up	gi|525338010|gb|AGR49302.1|/9.24063e-88/allene oxide cyclase [Catharanthus roseus]	gi|470122211|ref|XM_004297091.1|/6e-15/PREDICTED: Fragaria vesca subsp. vesca allene oxide cyclase 3, chloroplastic-like (LOC101305363), mRNA	sp|Q9LS01|AOC3_ARATH/1e-71/Allene oxide cyclase 3, chloroplastic OS=Arabidopsis thaliana GN=AOC3 PE=2 SV=1	PTHR31843:SF1/3.8E-84/--	pmum:103341439/7e-87/allene oxide cyclase 3, chloroplastic; K10525 allene oxide cyclase [EC:5.3.99.6]	NA	NA
	Unigene41419_All	1284	157.97	191.53	0.27792	3.82356e-22	2.57941e-21	Equal	gi|40644130|emb|CAC83765.1|/1.53118e-21/allene oxide cyclase [Nicotiana tabacum]	gi|187476490|gb|EU652410.1|/3e-20/Petunia x hybrida AOC mRNA, complete cds	sp|Q93ZC5|AOC4_ARATH/4e-10/Allene oxide cyclase 4, chloroplastic OS=Arabidopsis thaliana GN=AOC4 PE=2 SV=1	PF06351/6.7E-19/Allene oxide cyclase	sot:102577822/3e-21/allene oxide cyclase (EC:5.3.99.6); K10525 allene oxide cyclase [EC:5.3.99.6]	NA	NA
	Unigene6270_All	1028	1.19	3.42	1.52303	1.06993e-06	3.63256e-06	Up	gi|470122212|ref|XP_004297139.1|/1.46423e-82/PREDICTED: allene oxide cyclase 3, chloroplastic-like [Fragaria vesca subsp. vesca]	gi|470122211|ref|XM_004297091.1|/6e-15/PREDICTED: Fragaria vesca subsp. vesca allene oxide cyclase 3, chloroplastic-like (LOC101305363), mRNA	sp|Q93ZC5|AOC4_ARATH/1e-67/Allene oxide cyclase 4, chloroplastic OS=Arabidopsis thaliana GN=AOC4 PE=2 SV=1	PTHR31843:SF1/2.3E-84/--	fve:101305363/3e-83/allene oxide cyclase 3, chloroplastic; K10525 allene oxide cyclase [EC:5.3.99.6]	NA	NA
	Unigene9531_All	1707	88.49	129.28	0.546913	1.84695e-64	2.64236e-63	Equal	gi|410444526|gb|AFV68275.1|/2.11692e-64/allene oxide cyclase [Catharanthus roseus]	gi|189163328|dbj|AP010562.1|/2e-15/Lotus japonicus genomic DNA, chromosome 2, clone: LjT29K03, TM1963, complete sequence	sp|Q9LS03|AOC1_ARATH/5e-53/Allene oxide cyclase 1, chloroplastic OS=Arabidopsis thaliana GN=AOC1 PE=1 SV=1	PTHR31843/3.4E-60/--	cmo:103503379/1e-60/allene oxide cyclase 1, chloroplastic; K10525 allene oxide cyclase [EC:5.3.99.6]	NA	NA
4. 12OPR	CL2081.Contig2_All	1556	22	1964.43	6.48046	0	0	Up	gi|5701742|dbj|BAA83084.1|/0/LEDI-5b protein [Lithospermum erythrorhizon]	gi|5701741|dbj|AB030706.1|/0.0/Lithospermum erythrorhizon mRNA for LEDI-5b protein, complete cds	sp|Q8GYB8|OPR2_ARATH/3e-146/12-oxophytodienoate reductase 2 OS=Arabidopsis thaliana GN=OPR2 PE=1 SV=2	PF00724/8.1E-89/NADH:flavin oxidoreductase / NADH oxidase family	tcc:TCM_027467/6e-153/12-oxophytodienoate reductase 2; K05894 12-oxophytodienoic acid reductase [EC:1.3.1.42]	all1865/6e-84/---	NA
	CL2081.Contig3_All	557	6.29	604.37	6.58623	0	0	Up	gi|5701742|dbj|BAA83084.1|/1.57635e-35/LEDI-5b protein [Lithospermum erythrorhizon]	gi|5701741|dbj|AB030706.1|/1e-155/Lithospermum erythrorhizon mRNA for LEDI-5b protein, complete cds	sp|Q8GYB8|OPR2_ARATH/2e-22/12-oxophytodienoate reductase 2 OS=Arabidopsis thaliana GN=OPR2 PE=1 SV=2	PTHR22893:SF14/4.2E-27/--	csv:101203714/2e-23/12-oxophytodienoate reductase 1; K05894 12-oxophytodienoic acid reductase [EC:1.3.1.42]	mll2211/2e-11/---	NA
	CL2081.Contig4_All	987	0.31	5.17	4.05982	2.61842e-24	1.87689e-23	Up	gi|5701742|dbj|BAA83084.1|/1.04206e-13/LEDI-5b protein [Lithospermum erythrorhizon]	gi|5701741|dbj|AB030706.1|/9e-57/Lithospermum erythrorhizon mRNA for LEDI-5b protein, complete cds	sp|Q8GYB8|OPR2_ARATH/4e-08/12-oxophytodienoate reductase 2 OS=Arabidopsis thaliana GN=OPR2 PE=1 SV=2	PF00724/2.8E-5/NADH:flavin oxidoreductase / NADH oxidase family	cmo:103504156/7e-09/12-oxophytodienoate reductase 2-like; K05894 12-oxophytodienoic acid reductase [EC:1.3.1.42]	NA	NA
	CL344.Contig1_All	2536	19.33	3.86	-2.32417	6.00078e-137	1.5423e-135	Down	gi|568848883|ref|XP_006478215.1|/3.31738e-168/PREDICTED: 12-oxophytodienoate reductase 2-like isoform X1 [Citrus sinensis]	gi|40645458|dbj|AB108499.1|/1e-36/Lithospermum erythrorhizon mRNA for LEDI-5c protein, complete cds	sp|Q9XG54|OPR1_SOLLC/3e-166/12-oxophytodienoate reductase 1 OS=Solanum lycopersicum GN=OPR1 PE=1 SV=1	PTHR22893:SF14/8.6E-190/--	cit:102622863/6e-169/12-oxophytodienoate reductase 2-like; K05894 12-oxophytodienoic acid reductase [EC:1.3.1.42]	all1865/4e-80/---	NA
	CL344.Contig2_All	856	0.42	0.83	0.982722	0.130394	0.202518	Equal	gi|449438205|ref|XP_004136880.1|/2.52523e-60/PREDICTED: LOW QUALITY PROTEIN: putative 12-oxophytodienoate reductase 11-like [Cucumis sativus]	gi|2232253|gb|AF005237.1|AF005237/3e-10/Catharanthus roseus old-yellow-enzyme homolog (CROYEH) mRNA, complete cds	sp|Q8GYB8|OPR2_ARATH/4e-35/12-oxophytodienoate reductase 2 OS=Arabidopsis thaliana GN=OPR2 PE=1 SV=2	NA	tcc:TCM_036537/5e-41/12-oxophytodienoate reductase 2; K05894 12-oxophytodienoic acid reductase [EC:1.3.1.42]	RSc1202/4e-09/---	NA
	CL344.Contig3_All	697	33.4	5.31	-2.65306	3.90966e-70	5.96574e-69	Down	gi|596186126|ref|XP_007223334.1|/7.77641e-72/hypothetical protein PRUPE_ppa007381mg [Prunus persica] &gt;gi|462420270|gb|EMJ24533.1| hypothetical protein PRUPE_ppa007381mg [Prunus persica]	gi|449464873|ref|XM_004150106.1|/1e-21/PREDICTED: Cucumis sativus 12-oxophytodienoate reductase 2-like (LOC101209722), mRNA >gi|449520864|ref|XM_004167405.1| PREDICTED: Cucumis sativus 12-oxophytodienoate reductase 2-like (LOC101209722), mRNA	sp|Q9XG54|OPR1_SOLLC/2e-69/12-oxophytodienoate reductase 1 OS=Solanum lycopersicum GN=OPR1 PE=1 SV=1	PTHR22893/9.1E-81/--	pmum:103319320/2e-72/12-oxophytodienoate reductase 2-like; K05894 12-oxophytodienoic acid reductase [EC:1.3.1.42]	AGpA653/5e-32/---	NA
	CL4743.Contig2_All	1907	0.08	0.91	3.50779	1.92796e-08	7.43889e-08	Up	gi|702469284|ref|XP_010030202.1|/1.28592e-73/PREDICTED: putative 12-oxophytodienoate reductase 11 [Eucalyptus grandis] &gt;gi|629090897|gb|KCW57150.1| hypothetical protein EUGRSUZ_I02783 [Eucalyptus grandis]	gi|502131073|ref|XM_004500809.1|/6e-07/PREDICTED: Cicer arietinum 12-oxophytodienoate reductase 1-like (LOC101510057), transcript variant X2, mRNA	sp|Q8GYB8|OPR2_ARATH/4e-69/12-oxophytodienoate reductase 2 OS=Arabidopsis thaliana GN=OPR2 PE=1 SV=2	PTHR22893/1.9E-115/--	tcc:TCM_006136/4e-73/12-oxophytodienoate reductase 1; K05894 12-oxophytodienoic acid reductase [EC:1.3.1.42]	all1865/1e-41/---	NA
	CL4743.Contig3_All	2082	0.01	21.38	11.062	3.35392e-285	1.59455e-283	Up	gi|702469284|ref|XP_010030202.1|/1.43827e-73/PREDICTED: putative 12-oxophytodienoate reductase 11 [Eucalyptus grandis] &gt;gi|629090897|gb|KCW57150.1| hypothetical protein EUGRSUZ_I02783 [Eucalyptus grandis]	gi|502131073|ref|XM_004500809.1|/6e-07/PREDICTED: Cicer arietinum 12-oxophytodienoate reductase 1-like (LOC101510057), transcript variant X2, mRNA	sp|Q8GYB8|OPR2_ARATH/4e-69/12-oxophytodienoate reductase 2 OS=Arabidopsis thaliana GN=OPR2 PE=1 SV=2	PF00724/9.4E-45/NADH:flavin oxidoreductase / NADH oxidase family	tcc:TCM_006136/5e-73/12-oxophytodienoate reductase 1; K05894 12-oxophytodienoic acid reductase [EC:1.3.1.42]	all1865/1e-41/---	NA
	CL4743.Contig4_All	2237	0.01	23.88	11.2216	0	0	Up	gi|702469284|ref|XP_010030202.1|/1.56121e-73/PREDICTED: putative 12-oxophytodienoate reductase 11 [Eucalyptus grandis] &gt;gi|629090897|gb|KCW57150.1| hypothetical protein EUGRSUZ_I02783 [Eucalyptus grandis]	gi|502131073|ref|XM_004500809.1|/7e-07/PREDICTED: Cicer arietinum 12-oxophytodienoate reductase 1-like (LOC101510057), transcript variant X2, mRNA	sp|Q8GYB8|OPR2_ARATH/5e-69/12-oxophytodienoate reductase 2 OS=Arabidopsis thaliana GN=OPR2 PE=1 SV=2	PTHR22893/1.4E-99/--	tcc:TCM_006136/5e-73/12-oxophytodienoate reductase 1; K05894 12-oxophytodienoic acid reductase [EC:1.3.1.42]	all1865/1e-41/---	NA
	CL9536.Contig1_All	2115	47.26	44.1	-0.099841	0.037075	0.0694869	Equal	gi|40645459|dbj|BAD06575.1|/0/LEDI-5c protein [Lithospermum erythrorhizon]	gi|40645458|dbj|AB108499.1|/0.0/Lithospermum erythrorhizon mRNA for LEDI-5c protein, complete cds	sp|Q8GYB8|OPR2_ARATH/1e-171/12-oxophytodienoate reductase 2 OS=Arabidopsis thaliana GN=OPR2 PE=1 SV=2	PTHR22893:SF14/1.1E-188/--	cit:102622863/0.0/12-oxophytodienoate reductase 2-like; K05894 12-oxophytodienoic acid reductase [EC:1.3.1.42]	all1865/5e-84/---	NA
	CL9549.Contig2_All	1604	121.71	102.56	-0.24698	5.05746e-13	2.47246e-12	Equal	gi|661893283|emb|CDP03092.1|/0/unnamed protein product [Coffea canephora]	gi|134140875|gb|EF467331.1|/1e-56/Nicotiana attenuata 12-oxophytodienoate reductase 3 (OPR3) mRNA, partial cds	sp|Q9FEW9|OPR3_SOLLC/0.0/12-oxophytodienoate reductase 3 OS=Solanum lycopersicum GN=OPR3 PE=1 SV=1	PTHR22893/7.7E-264/--	sly:543763/0.0/opr3, LeOPR3; 12-oxophytodienoate reductase 3 (EC:1.3.1.42); K05894 12-oxophytodienoic acid reductase [EC:1.3.1.42]	AGc3979/3e-78/---	NA
	Unigene14359_All	700	2.16	3.64	0.752907	0.019509	0.0392807	Equal	NA	gi|40645458|dbj|AB108499.1|/4e-24/Lithospermum erythrorhizon mRNA for LEDI-5c protein, complete cds	NA	NA	pxb:103952513/7e-06/12-oxophytodienoate reductase 2-like; K05894 12-oxophytodienoic acid reductase [EC:1.3.1.42]	NA	NA
	Unigene14640_All	1854	0.71	7.19	3.3401	1.15757e-54	1.47051e-53	Up	gi|5701742|dbj|BAA83084.1|/1.25203e-174/LEDI-5b protein [Lithospermum erythrorhizon]	gi|5701741|dbj|AB030706.1|/0.0/Lithospermum erythrorhizon mRNA for LEDI-5b protein, complete cds	sp|Q9XG54|OPR1_SOLLC/1e-145/12-oxophytodienoate reductase 1 OS=Solanum lycopersicum GN=OPR1 PE=1 SV=1	PTHR22893/2.0E-176/--	cit:102622863/1e-153/12-oxophytodienoate reductase 2-like; K05894 12-oxophytodienoic acid reductase [EC:1.3.1.42]	all1865/9e-82/---	NA
	Unigene16149_All	661	63.62	67.27	0.0804829	0.146096	0.221059	Equal	gi|661893283|emb|CDP03092.1|/8.09747e-28/unnamed protein product [Coffea canephora]	gi|525338011|gb|JX888096.1|/4e-15/Catharanthus roseus 12-oxo-phytodienoic acid reductase mRNA, complete cds	sp|Q9FEW9|OPR3_SOLLC/2e-27/12-oxophytodienoate reductase 3 OS=Solanum lycopersicum GN=OPR3 PE=1 SV=1	PTHR22893:SF34/9.6E-41/--	sly:543763/2e-26/opr3, LeOPR3; 12-oxophytodienoate reductase 3 (EC:1.3.1.42); K05894 12-oxophytodienoic acid reductase [EC:1.3.1.42]	PA4356/2e-10/---	NA
	Unigene18242_All	208	13.01	1398.75	6.74837	0	0	Up	gi|5701740|dbj|BAA83083.1|/4.52327e-35/LEDI-5a protein [Lithospermum erythrorhizon]	gi|5701739|dbj|AB030705.1|/2e-84/Lithospermum erythrorhizon mRNA for LEDI-5a protein, complete cds	sp|Q84QK0|OPR1_ORYSJ/2e-24/12-oxophytodienoate reductase 1 OS=Oryza sativa subsp. japonica GN=OPR1 PE=2 SV=1	PTHR22893:SF34/4.8E-25/--	sly:101254262/9e-25/12-oxophytodienoate reductase 1-like; K05894 12-oxophytodienoic acid reductase [EC:1.3.1.42]	MA1003/3e-14/---	NA
	Unigene2211_All	1509	1.65	7.91	2.26121	1.17488e-32	1.02552e-31	Up	gi|5701742|dbj|BAA83084.1|/1.5851e-177/LEDI-5b protein [Lithospermum erythrorhizon]	gi|5701741|dbj|AB030706.1|/1e-164/Lithospermum erythrorhizon mRNA for LEDI-5b protein, complete cds	sp|Q9XG54|OPR1_SOLLC/3e-156/12-oxophytodienoate reductase 1 OS=Solanum lycopersicum GN=OPR1 PE=1 SV=1	PTHR22893:SF14/1.2E-186/--	csv:101203714/5e-166/12-oxophytodienoate reductase 1; K05894 12-oxophytodienoic acid reductase [EC:1.3.1.42]	all1865/2e-83/---	NA
	Unigene34472_All	240	0.01	11.96	10.224	1.89196e-14	9.83239e-14	Up	gi|5701740|dbj|BAA83083.1|/1.86607e-12/LEDI-5a protein [Lithospermum erythrorhizon]	gi|5701739|dbj|AB030705.1|/4e-28/Lithospermum erythrorhizon mRNA for LEDI-5a protein, complete cds	sp|Q9XG54|OPR1_SOLLC/1e-10/12-oxophytodienoate reductase 1 OS=Solanum lycopersicum GN=OPR1 PE=1 SV=1	NA	sly:544239/2e-09/OPR1, LeOPR1, opr; 12-oxophytodienoate reductase (EC:1.3.1.42); K05894 12-oxophytodienoic acid reductase [EC:1.3.1.42]	NA	NA
	Unigene38858_All	236	0.01	7.14	9.47978	1.0024e-08	3.93454e-08	Up	gi|5701742|dbj|BAA83084.1|/9.68054e-12/LEDI-5b protein [Lithospermum erythrorhizon]	gi|5701741|dbj|AB030706.1|/8e-26/Lithospermum erythrorhizon mRNA for LEDI-5b protein, complete cds	sp|Q84QK0|OPR1_ORYSJ/2e-11/12-oxophytodienoate reductase 1 OS=Oryza sativa subsp. japonica GN=OPR1 PE=2 SV=1	PF00724/7.3E-7/NADH:flavin oxidoreductase / NADH oxidase family	osa:4340490/2e-10/Os06g0216300; K05894 12-oxophytodienoic acid reductase [EC:1.3.1.42]	AGpA653/4e-07/---	NA
	Unigene38859_All	231	0.01	4.46	8.8009	1.4103e-05	4.37982e-05	Up	gi|5701740|dbj|BAA83083.1|/1.58764e-08/LEDI-5a protein [Lithospermum erythrorhizon]	gi|5701739|dbj|AB030705.1|/2e-23/Lithospermum erythrorhizon mRNA for LEDI-5a protein, complete cds	sp|Q84QK0|OPR1_ORYSJ/1e-06/12-oxophytodienoate reductase 1 OS=Oryza sativa subsp. japonica GN=OPR1 PE=2 SV=1	NA	mtr:MTR_5g006670/1e-05/12-oxophytodienoate reductase; K05894 12-oxophytodienoic acid reductase [EC:1.3.1.42]	NA	NA
	Unigene39416_All	718	0.01	0.87	6.44294	0.000196852	0.000540883	Up	gi|545702324|ref|XP_005703492.1|/3.05119e-66/NADPH2 dehydrogenase-like protein [Galdieria sulphuraria] &gt;gi|452819922|gb|EME26972.1| NADPH2 dehydrogenase-like protein [Galdieria sulphuraria]	NA	sp|C5H429|DBR2_ARTAN/2e-50/Artemisinic aldehyde Delta(11(13)) reductase OS=Artemisia annua GN=DBR2 PE=1 SV=1	PTHR22893:SF14/1.2E-117/--	gmx:100801998/5e-52/12-oxophytodienoate reductase 3-like; K05894 12-oxophytodienoic acid reductase [EC:1.3.1.42]	all1865/1e-68/---	NA
	Unigene4070_All	568	1.89	454.99	7.9113	0	0	Up	gi|5701740|dbj|BAA83083.1|/4.49093e-25/LEDI-5a protein [Lithospermum erythrorhizon]	gi|5701739|dbj|AB030705.1|/0.0/Lithospermum erythrorhizon mRNA for LEDI-5a protein, complete cds	sp|Q84QK0|OPR1_ORYSJ/2e-18/12-oxophytodienoate reductase 1 OS=Oryza sativa subsp. japonica GN=OPR1 PE=2 SV=1	NA	dosa:Os06t0215500-01/9e-18/Os06g0215500, 12-OXOPHYTODIENOATE_REDUCTASE_6, OPR6; Similar to Oxo-phytodienoic acid reductase.; K05894 12-oxophytodienoic acid reductase [EC:1.3.1.42]	RSc1202/2e-10/---	biological_process:GO:0055114//oxidation-reduction process;molecular_function:GO:0010181//FMN binding;GO:0016491//oxidoreductase activity;
5. CL	CL6519.Contig1_All	225	0.92	0.27	-1.76867	0.333104	0.430996	Equal	gi|604297266|gb|EYU17530.1|/4.04154e-08/hypothetical protein MIMGU_mgv1a003887mg [Erythranthe guttata]	gi|225318313|dbj|AK323470.1|/1e-06/Solanum lycopersicum cDNA, clone: LEFL1057CB10, HTC in leaf	sp|Q10S72|4CLL4_ORYSJ/1e-09/4-coumarate--CoA ligase-like 4 OS=Oryza sativa subsp. japonica GN=4CLL4 PE=2 SV=1	NA	pop:POPTR_0005s26970g/6e-09/POPTRDRAFT_801594; 4-coumarate--CoA ligase family protein; K10526 OPC-8:0 CoA ligase 1 [EC:6.2.1.-]	NA	NA
	CL6519.Contig2_All	217	0.32	1.14	1.83289	0.253022	0.345088	Equal	gi|698569948|ref|XP_009774473.1|/4.37394e-06/PREDICTED: 4-coumarate--CoA ligase-like 5 [Nicotiana sylvestris]	NA	sp|Q84P21|4CLL5_ARATH/3e-07/4-coumarate--CoA ligase-like 5 OS=Arabidopsis thaliana GN=4CLL5 PE=1 SV=2	NA	sly:101251665/2e-06/4-coumarate--CoA ligase-like 5; K10526 OPC-8:0 CoA ligase 1 [EC:6.2.1.-]	NA	NA
	CL6519.Contig3_All	2043	59.32	36.91	-0.684507	2.07448e-51	2.51472e-50	Equal	gi|604297266|gb|EYU17530.1|/0/hypothetical protein MIMGU_mgv1a003887mg [Erythranthe guttata]	gi|225318106|dbj|AK323264.1|/3e-89/Solanum lycopersicum cDNA, clone: LEFL1052CF07, HTC in leaf	sp|Q84P21|4CLL5_ARATH/0.0/4-coumarate--CoA ligase-like 5 OS=Arabidopsis thaliana GN=4CLL5 PE=1 SV=2	PF00501/2.3E-97/AMP-binding enzyme	tcc:TCM_034347/0.0/OPC-8:0 CoA ligase1 isoform 1; K10526 OPC-8:0 CoA ligase 1 [EC:6.2.1.-]	BS_yhfL/6e-68/---	NA
	CL6519.Contig4_All	1262	3.26	1.95	-0.741398	0.00290336	0.00678134	Equal	gi|595644671|gb|AHM88424.1|/2.71332e-140/4CL6 [Fraxinus mandshurica]	gi|359492804|ref|XM_002285884.2|/2e-09/PREDICTED: Vitis vinifera 4-coumarate--CoA ligase-like 5 (LOC100243654), mRNA	sp|Q84P21|4CLL5_ARATH/4e-130/4-coumarate--CoA ligase-like 5 OS=Arabidopsis thaliana GN=4CLL5 PE=1 SV=2	PF00501/1.5E-58/AMP-binding enzyme	tcc:TCM_034347/4e-137/OPC-8:0 CoA ligase1 isoform 1; K10526 OPC-8:0 CoA ligase 1 [EC:6.2.1.-]	BS_lcfA/8e-28/---	NA
	CL6519.Contig5_All	489	1.4	3.81	1.44436	0.000753596	0.00192247	Equal	gi|659104401|ref|XP_008452936.1|/1.64476e-12/PREDICTED: 4-coumarate--CoA ligase-like 5 [Cucumis melo]	gi|359492804|ref|XM_002285884.2|/4e-20/PREDICTED: Vitis vinifera 4-coumarate--CoA ligase-like 5 (LOC100243654), mRNA	sp|Q84P21|4CLL5_ARATH/7e-12/4-coumarate--CoA ligase-like 5 OS=Arabidopsis thaliana GN=4CLL5 PE=1 SV=2	NA	cmo:103493797/3e-13/4-coumarate--CoA ligase-like 5; K10526 OPC-8:0 CoA ligase 1 [EC:6.2.1.-]	NA	NA
	CL7276.Contig1_All	1782	3.35	1.87	-0.841123	6.7164e-05	0.000195249	Equal	gi|444475573|gb|AGE10595.1|/6.75471e-170/4-coumarate CoA ligase [Lonicera japonica]	gi|225452164|ref|XM_002270556.1|/1e-07/PREDICTED: Vitis vinifera 4-coumarate--CoA ligase-like 9 (LOC100242222), mRNA	sp|Q84P23|4CLL9_ARATH/6e-138/4-coumarate--CoA ligase-like 9 OS=Arabidopsis thaliana GN=4CLL9 PE=1 SV=2	PF13193/1.6E-11/AMP-binding enzyme C-terminal domain	cit:102606631/4e-121/4-coumarate--CoA ligase-like 5-like; K10526 OPC-8:0 CoA ligase 1 [EC:6.2.1.-]	APE2284/2e-57/---	NA
	CL7276.Contig2_All	1260	4.28	2.47	-0.7931	0.000388562	0.0010305	Equal	gi|444475573|gb|AGE10595.1|/1.26039e-137/4-coumarate CoA ligase [Lonicera japonica]	gi|225452164|ref|XM_002270556.1|/1e-07/PREDICTED: Vitis vinifera 4-coumarate--CoA ligase-like 9 (LOC100242222), mRNA	sp|Q84P23|4CLL9_ARATH/8e-116/4-coumarate--CoA ligase-like 9 OS=Arabidopsis thaliana GN=4CLL9 PE=1 SV=2	PTHR24096:SF160/3.1E-178/--	cit:102606631/1e-106/4-coumarate--CoA ligase-like 5-like; K10526 OPC-8:0 CoA ligase 1 [EC:6.2.1.-]	APE2284/7e-56/---	NA
	Unigene26289_All	228	1.2	0.01	-6.90689	0.0523774	0.0945278	Equal	gi|698444501|ref|XP_009766303.1|/2.52446e-30/PREDICTED: 4-coumarate--CoA ligase-like 4 [Nicotiana sylvestris]	gi|359486856|ref|XM_002271550.2|/7e-11/PREDICTED: Vitis vinifera 4-coumarate--CoA ligase-like 5 (LOC100256391), mRNA	sp|Q10S72|4CLL4_ORYSJ/1e-13/4-coumarate--CoA ligase-like 4 OS=Oryza sativa subsp. japonica GN=4CLL4 PE=2 SV=1	PTHR24096/7.3E-18/--	fve:101301149/2e-30/4-coumarate--CoA ligase-like 5; K10526 OPC-8:0 CoA ligase 1 [EC:6.2.1.-]	NA	NA
	Unigene34029_All	219	0.64	0.01	-6	0.224852	0.322077	Equal	gi|219112655|ref|XP_002178079.1|/7.44353e-14/coumaryl-coa ligase [Phaeodactylum tricornutum CCAP 1055/1] &gt;gi|217410964|gb|EEC50893.1| coumaryl-coa ligase [Phaeodactylum tricornutum CCAP 1055/1]	NA	sp|Q9LK39|AAE16_ARATH/8e-14/Probable acyl-activating enzyme 16, chloroplastic OS=Arabidopsis thaliana GN=AAE16 PE=2 SV=1	PTHR24096/1.3E-31/--	brp:103835794/1e-13/4-coumarate--CoA ligase-like 8; K10526 OPC-8:0 CoA ligase 1 [EC:6.2.1.-]	PA3300/5e-14/---	NA
	Unigene36144_All	625	0.19	1.07	2.49354	0.00634172	0.01404	Equal	gi|698487621|ref|XP_009790448.1|/1.58934e-11/PREDICTED: 4-coumarate--CoA ligase-like 9 [Nicotiana sylvestris]	gi|123671949|emb|AM426637.1|/2e-10/Vitis vinifera contig VV78X072812.11, whole genome shotgun sequence	sp|Q8RU95|4CLL6_ORYSJ/4e-11/4-coumarate--CoA ligase-like 6 OS=Oryza sativa subsp. japonica GN=4CLL6 PE=2 SV=2	NA	pxb:103927137/3e-07/4-coumarate--CoA ligase-like 5; K10526 OPC-8:0 CoA ligase 1 [EC:6.2.1.-]	NA	NA
	Unigene6748_All	1800	21.6	14.61	-0.564075	9.91752e-13	4.79204e-12	Equal	gi|698487621|ref|XP_009790448.1|/0/PREDICTED: 4-coumarate--CoA ligase-like 9 [Nicotiana sylvestris]	gi|545273875|gb|KF220561.1|/1e-35/Salvia miltiorrhiza 4-coumarate:coenzyme A ligase 8 (4CL8) mRNA, partial cds	sp|Q84P23|4CLL9_ARATH/3e-171/4-coumarate--CoA ligase-like 9 OS=Arabidopsis thaliana GN=4CLL9 PE=1 SV=2	PTHR24096/1.4E-258/--	bvg:104905891/2e-127/4-coumarate--CoA ligase-like 5; K10526 OPC-8:0 CoA ligase 1 [EC:6.2.1.-]	PAE1379/3e-54/---	NA
6. ACX	CL133.Contig10_All	1020	0.74	0.19	-1.96153	0.0127264	0.0264329	Equal	gi|604304756|gb|EYU24007.1|/3.27128e-15/hypothetical protein MIMGU_mgv1a002222mg [Erythranthe guttata]	gi|359497187|ref|XM_002269614.2|/5e-06/PREDICTED: Vitis vinifera acyl-coenzyme A oxidase, peroxisomal-like (LOC100255430), mRNA	sp|O64894|ACOX2_CUCMA/1e-14/Acyl-coenzyme A oxidase, peroxisomal OS=Cucurbita maxima GN=Acx PE=1 SV=1	NA	mdm:103433701/3e-14/acyl-coenzyme A oxidase 2, peroxisomal-like; K00232 acyl-CoA oxidase [EC:1.3.3.6]	NA	NA
	CL133.Contig12_All	980	2.18	0.31	-2.81399	1.52292e-08	5.90726e-08	Down	gi|604304756|gb|EYU24007.1|/1.08093e-15/hypothetical protein MIMGU_mgv1a002222mg [Erythranthe guttata]	gi|359497187|ref|XM_002269614.2|/5e-06/PREDICTED: Vitis vinifera acyl-coenzyme A oxidase, peroxisomal-like (LOC100255430), mRNA	sp|O64894|ACOX2_CUCMA/6e-16/Acyl-coenzyme A oxidase, peroxisomal OS=Cucurbita maxima GN=Acx PE=1 SV=1	NA	cmo:103494416/8e-15/acyl-coenzyme A oxidase, peroxisomal; K00232 acyl-CoA oxidase [EC:1.3.3.6]	NA	NA
	CL133.Contig2_All	1117	0.21	0.01	-4.39232	0.0523774	0.0945535	Equal	gi|604304756|gb|EYU24007.1|/4.79733e-13/hypothetical protein MIMGU_mgv1a002222mg [Erythranthe guttata]	gi|359497187|ref|XM_002269614.2|/5e-06/PREDICTED: Vitis vinifera acyl-coenzyme A oxidase, peroxisomal-like (LOC100255430), mRNA	sp|O64894|ACOX2_CUCMA/1e-12/Acyl-coenzyme A oxidase, peroxisomal OS=Cucurbita maxima GN=Acx PE=1 SV=1	NA	mdm:103433701/4e-12/acyl-coenzyme A oxidase 2, peroxisomal-like; K00232 acyl-CoA oxidase [EC:1.3.3.6]	NA	NA
	CL133.Contig3_All	1395	1.47	0.49	-1.58496	0.000168592	0.000466479	Down	gi|604304756|gb|EYU24007.1|/6.48626e-13/hypothetical protein MIMGU_mgv1a002222mg [Erythranthe guttata]	gi|359497187|ref|XM_002269614.2|/7e-06/PREDICTED: Vitis vinifera acyl-coenzyme A oxidase, peroxisomal-like (LOC100255430), mRNA	sp|O64894|ACOX2_CUCMA/2e-12/Acyl-coenzyme A oxidase, peroxisomal OS=Cucurbita maxima GN=Acx PE=1 SV=1	NA	mdm:103433701/5e-12/acyl-coenzyme A oxidase 2, peroxisomal-like; K00232 acyl-CoA oxidase [EC:1.3.3.6]	NA	NA
	CL133.Contig4_All	1241	1.64	0.86	-0.931287	0.0116086	0.0246089	Equal	gi|604304756|gb|EYU24007.1|/4.32527e-15/hypothetical protein MIMGU_mgv1a002222mg [Erythranthe guttata]	gi|359497187|ref|XM_002269614.2|/6e-06/PREDICTED: Vitis vinifera acyl-coenzyme A oxidase, peroxisomal-like (LOC100255430), mRNA	sp|O64894|ACOX2_CUCMA/1e-14/Acyl-coenzyme A oxidase, peroxisomal OS=Cucurbita maxima GN=Acx PE=1 SV=1	NA	mdm:103433701/4e-14/acyl-coenzyme A oxidase 2, peroxisomal-like; K00232 acyl-CoA oxidase [EC:1.3.3.6]	NA	NA
	CL133.Contig5_All	1440	2.4	0.56	-2.09954	7.3452e-10	3.07364e-09	Down	gi|604304756|gb|EYU24007.1|/1.85427e-15/hypothetical protein MIMGU_mgv1a002222mg [Erythranthe guttata]	gi|359497187|ref|XM_002269614.2|/7e-06/PREDICTED: Vitis vinifera acyl-coenzyme A oxidase, peroxisomal-like (LOC100255430), mRNA	sp|O64894|ACOX2_CUCMA/1e-15/Acyl-coenzyme A oxidase, peroxisomal OS=Cucurbita maxima GN=Acx PE=1 SV=1	NA	cmo:103494416/1e-14/acyl-coenzyme A oxidase, peroxisomal; K00232 acyl-CoA oxidase [EC:1.3.3.6]	NA	NA
	CL133.Contig9_All	1024	0.57	0.01	-5.83289	0.000319522	0.000857071	Down	gi|604304756|gb|EYU24007.1|/4.23497e-13/hypothetical protein MIMGU_mgv1a002222mg [Erythranthe guttata]	gi|359497187|ref|XM_002269614.2|/5e-06/PREDICTED: Vitis vinifera acyl-coenzyme A oxidase, peroxisomal-like (LOC100255430), mRNA	sp|O64894|ACOX2_CUCMA/1e-12/Acyl-coenzyme A oxidase, peroxisomal OS=Cucurbita maxima GN=Acx PE=1 SV=1	NA	mdm:103433701/4e-12/acyl-coenzyme A oxidase 2, peroxisomal-like; K00232 acyl-CoA oxidase [EC:1.3.3.6]	NA	NA
	CL1447.Contig1_All	319	0.96	0.35	-1.45568	0.245844	0.336819	Equal	gi|565365510|ref|XP_006349448.1|/7.02469e-12/PREDICTED: acyl-coenzyme A oxidase 4, peroxisomal-like [Solanum tuberosum]	NA	sp|Q96329|ACOX4_ARATH/1e-10/Acyl-coenzyme A oxidase 4, peroxisomal OS=Arabidopsis thaliana GN=ACX4 PE=1 SV=1	NA	sot:102581426/1e-12/acyl-coenzyme A oxidase 4, peroxisomal-like; K00232 acyl-CoA oxidase [EC:1.3.3.6]	NA	NA
	CL7402.Contig1_All	1657	21.61	23.23	0.10429	0.12022	0.187809	Equal	gi|697179954|ref|XP_009598950.1|/0/PREDICTED: acyl-coenzyme A oxidase 4, peroxisomal isoform X1 [Nicotiana tomentosiformis]	gi|225315028|dbj|AK328178.1|/1e-133/Solanum lycopersicum cDNA, clone: LEFL2048L05, HTC in fruit	sp|Q96329|ACOX4_ARATH/0.0/Acyl-coenzyme A oxidase 4, peroxisomal OS=Arabidopsis thaliana GN=ACX4 PE=1 SV=1	PF00441/7.1E-23/Acyl-CoA dehydrogenase, C-terminal domain	sot:102581426/0.0/acyl-coenzyme A oxidase 4, peroxisomal-like; K00232 acyl-CoA oxidase [EC:1.3.3.6]	DR0551/8e-87/---	NA
	CL7402.Contig2_All	1694	18.48	21.49	0.217701	0.00303752	0.00708496	Equal	gi|697179954|ref|XP_009598950.1|/0/PREDICTED: acyl-coenzyme A oxidase 4, peroxisomal isoform X1 [Nicotiana tomentosiformis]	gi|225315028|dbj|AK328178.1|/1e-121/Solanum lycopersicum cDNA, clone: LEFL2048L05, HTC in fruit	sp|Q96329|ACOX4_ARATH/0.0/Acyl-coenzyme A oxidase 4, peroxisomal OS=Arabidopsis thaliana GN=ACX4 PE=1 SV=1	PTHR10909/2.6E-255/--	sot:102581426/0.0/acyl-coenzyme A oxidase 4, peroxisomal-like; K00232 acyl-CoA oxidase [EC:1.3.3.6]	DR0551/9e-86/---	NA
	CL7402.Contig3_All	1577	34.82	37.86	0.120758	0.0270102	0.0520741	Equal	gi|697138046|ref|XP_009623096.1|/0/PREDICTED: acyl-coenzyme A oxidase 4, peroxisomal-like isoform X1 [Nicotiana tomentosiformis]	gi|225315028|dbj|AK328178.1|/1e-139/Solanum lycopersicum cDNA, clone: LEFL2048L05, HTC in fruit	sp|Q96329|ACOX4_ARATH/0.0/Acyl-coenzyme A oxidase 4, peroxisomal OS=Arabidopsis thaliana GN=ACX4 PE=1 SV=1	PF02771/3.9E-22/Acyl-CoA dehydrogenase, N-terminal domain	cit:102613384/0.0/acyl-coenzyme A oxidase 4, peroxisomal-like; K00232 acyl-CoA oxidase [EC:1.3.3.6]	DR0551/1e-86/---	NA
	Unigene10757_All	853	0.22	0.28	0.347923	0.578484	0.648166	Equal	gi|565377820|ref|XP_006355366.1|/1.15096e-12/PREDICTED: acyl-coenzyme A oxidase 2, peroxisomal-like [Solanum tuberosum]	gi|359497187|ref|XM_002269614.2|/4e-06/PREDICTED: Vitis vinifera acyl-coenzyme A oxidase, peroxisomal-like (LOC100255430), mRNA	sp|O65201|ACOX2_ARATH/8e-14/Acyl-coenzyme A oxidase 2, peroxisomal OS=Arabidopsis thaliana GN=ACX2 PE=1 SV=2	NA	bvg:104895703/4e-14/acyl-coenzyme A oxidase 2, peroxisomal; K00232 acyl-CoA oxidase [EC:1.3.3.6]	NA	NA
	Unigene18285_All	862	4.45	0.39	-3.51226	8.1112e-17	4.6134e-16	Down	gi|604304756|gb|EYU24007.1|/1.33267e-11/hypothetical protein MIMGU_mgv1a002222mg [Erythranthe guttata]	gi|359497187|ref|XM_002269614.2|/4e-06/PREDICTED: Vitis vinifera acyl-coenzyme A oxidase, peroxisomal-like (LOC100255430), mRNA	sp|O64894|ACOX2_CUCMA/8e-12/Acyl-coenzyme A oxidase, peroxisomal OS=Cucurbita maxima GN=Acx PE=1 SV=1	NA	mdm:103433701/2e-11/acyl-coenzyme A oxidase 2, peroxisomal-like; K00232 acyl-CoA oxidase [EC:1.3.3.6]	NA	NA
	Unigene20750_All	239	0.56	0.01	-5.80735	0.224852	0.317328	Equal	gi|695004633|ref|XP_009388733.1|/2.36058e-07/PREDICTED: acyl-coenzyme A oxidase 3, peroxisomal-like [Musa acuminata subsp. malaccensis]	NA	sp|P0CZ23|ACOX3_ARATH/2e-07/Acyl-coenzyme A oxidase 3, peroxisomal OS=Arabidopsis thaliana GN=ACX3 PE=1 SV=1	PTHR10909:SF11/7.0E-17/--	mus:103975485/4e-08/acyl-coenzyme A oxidase 3, peroxisomal-like; K00232 acyl-CoA oxidase [EC:1.3.3.6]	NA	NA
	Unigene22474_All	231	0.59	0.01	-5.88264	0.224852	0.318959	Equal	gi|145341470|ref|XP_001415831.1|/2.43804e-25/predicted protein [Ostreococcus lucimarinus CCE9901] &gt;gi|144576054|gb|ABO94123.1| predicted protein [Ostreococcus lucimarinus CCE9901]	NA	sp|O65202|ACOX1_ARATH/1e-23/Peroxisomal acyl-coenzyme A oxidase 1 OS=Arabidopsis thaliana GN=ACX1 PE=1 SV=1	PTHR10909/1.5E-47/--	ota:Ot01g02610/2e-25/A Chain A, Crystal Structure Of Peroxisomal Acyl-Coa Oxidase-Ii (ISS); K00232 acyl-CoA oxidase [EC:1.3.3.6]	YGL205w/6e-15/---	biological_process:GO:0006635//fatty acid beta-oxidation;cellular_component:GO:0005777//peroxisome;molecular_function:GO:0003997//acyl-CoA oxidase activity;GO:0050660//flavin adenine dinucleotide binding;GO:0003995//acyl-CoA dehydrogenase activity;
	Unigene23209_All	509	1.18	0.01	-6.88264	0.000319522	0.000858268	Down	gi|502160332|ref|XP_004511710.1|/2.95355e-21/PREDICTED: peroxisomal acyl-coenzyme A oxidase 1-like [Cicer arietinum]	NA	sp|O65202|ACOX1_ARATH/7e-21/Peroxisomal acyl-coenzyme A oxidase 1 OS=Arabidopsis thaliana GN=ACX1 PE=1 SV=1	PTHR10909/1.7E-31/--	cam:101509146/6e-22/peroxisomal acyl-coenzyme A oxidase 1-like; K00232 acyl-CoA oxidase [EC:1.3.3.6]	NA	NA
	Unigene3252_All	2667	33.43	39.9	0.255245	4.46062e-09	1.78858e-08	Equal	gi|661886631|emb|CDP09995.1|/0/unnamed protein product [Coffea canephora]	gi|225316524|dbj|AK322477.1|/1e-177/Solanum lycopersicum cDNA, clone: LEFL1038BA07, HTC in leaf	sp|O65202|ACOX1_ARATH/0.0/Peroxisomal acyl-coenzyme A oxidase 1 OS=Arabidopsis thaliana GN=ACX1 PE=1 SV=1	PF01756/2.3E-54/Acyl-CoA oxidase	sly:778338/0.0/Acx1A; peroxisomal acyl-CoA oxidase 1A; K00232 acyl-CoA oxidase [EC:1.3.3.6]	YGL205w/7e-72/---	NA
	Unigene5101_All	2130	34.1	24.78	-0.460596	4.2032e-16	2.33365e-15	Equal	gi|661880361|emb|CDP15892.1|/0/unnamed protein product [Coffea canephora]	gi|225446508|ref|XM_002278627.1|/5e-94/PREDICTED: Vitis vinifera acyl-coenzyme A oxidase 3, peroxisomal-like (LOC100257524), mRNA	sp|P0CZ23|ACOX3_ARATH/0.0/Acyl-coenzyme A oxidase 3, peroxisomal OS=Arabidopsis thaliana GN=ACX3 PE=1 SV=1	PF00441/8.3E-9/Acyl-CoA dehydrogenase, C-terminal domain	sot:102588328/0.0/acyl-coenzyme A oxidase 3, peroxisomal-like; K00232 acyl-CoA oxidase [EC:1.3.3.6]	YGL205w/8e-60/---	NA
	Unigene5138_All	2437	10.64	4.08	-1.38286	1.62931e-36	1.53884e-35	Down	gi|565377820|ref|XP_006355366.1|/0/PREDICTED: acyl-coenzyme A oxidase 2, peroxisomal-like [Solanum tuberosum]	gi|225319740|dbj|AK324301.1|/0.0/Solanum lycopersicum cDNA, clone: LEFL1075CC09, HTC in leaf	sp|O65201|ACOX2_ARATH/0.0/Acyl-coenzyme A oxidase 2, peroxisomal OS=Arabidopsis thaliana GN=ACX2 PE=1 SV=2	PF01756/1.0E-21/Acyl-CoA oxidase	sot:102592258/0.0/acyl-coenzyme A oxidase 2, peroxisomal-like; K00232 acyl-CoA oxidase [EC:1.3.3.6]	YGL205w/6e-55/---	NA
	Unigene6058_All	627	1.19	1.98	0.734539	0.126704	0.197257	Equal	gi|604304756|gb|EYU24007.1|/8.40665e-13/hypothetical protein MIMGU_mgv1a002222mg [Erythranthe guttata]	NA	sp|O65201|ACOX2_ARATH/2e-12/Acyl-coenzyme A oxidase 2, peroxisomal OS=Arabidopsis thaliana GN=ACX2 PE=1 SV=2	NA	egr:104415809/2e-12/acyl-coenzyme A oxidase 2, peroxisomal; K00232 acyl-CoA oxidase [EC:1.3.3.6]	NA	NA
7. MFP	CL1458.Contig1_All	3171	1.15	0.12	-3.26053	2.37534e-16	1.33114e-15	Down	gi|590577054|ref|XP_007013128.1|/0/Enoyl-CoA hydratase/isomerase family [Theobroma cacao] &gt;gi|508783491|gb|EOY30747.1| Enoyl-CoA hydratase/isomerase family [Theobroma cacao]	gi|225313552|dbj|AK327497.1|/2e-72/Solanum lycopersicum cDNA, clone: LEFL2031E03, HTC in fruit	sp|Q9ZPI6|AIM1_ARATH/0.0/Peroxisomal fatty acid beta-oxidation multifunctional protein AIM1 OS=Arabidopsis thaliana GN=AIM1 PE=1 SV=1	PF00378/1.8E-44/Enoyl-CoA hydratase/isomerase family	tcc:TCM_037853/0.0/Enoyl-CoA hydratase/isomerase family; K10527 enoyl-CoA hydratase/3-hydroxyacyl-CoA dehydrogenase [EC:4.2.1.17 1.1.1.35 1.1.1.211]	RSc1759_2/6e-70/---	NA
	CL1458.Contig2_All	3216	1.7	1.21	-0.490528	0.0138006	0.0285489	Equal	gi|590577054|ref|XP_007013128.1|/0/Enoyl-CoA hydratase/isomerase family [Theobroma cacao] &gt;gi|508783491|gb|EOY30747.1| Enoyl-CoA hydratase/isomerase family [Theobroma cacao]	gi|225313552|dbj|AK327497.1|/2e-72/Solanum lycopersicum cDNA, clone: LEFL2031E03, HTC in fruit	sp|Q9ZPI6|AIM1_ARATH/0.0/Peroxisomal fatty acid beta-oxidation multifunctional protein AIM1 OS=Arabidopsis thaliana GN=AIM1 PE=1 SV=1	PTHR23309/0.0/--	tcc:TCM_037853/0.0/Enoyl-CoA hydratase/isomerase family; K10527 enoyl-CoA hydratase/3-hydroxyacyl-CoA dehydrogenase [EC:4.2.1.17 1.1.1.35 1.1.1.211]	RSc1759_2/6e-70/---	NA
	CL1458.Contig3_All	2728	39.56	50.9	0.363623	1.28671e-20	8.28439e-20	Equal	gi|566214917|ref|XP_002324426.2|/0/hypothetical protein POPTR_0018s08940g [Populus trichocarpa] &gt;gi|550318355|gb|EEF02991.2| hypothetical protein POPTR_0018s08940g [Populus trichocarpa]	gi|225445199|ref|XM_002284247.1|/2e-60/PREDICTED: Vitis vinifera peroxisomal fatty acid beta-oxidation multifunctional protein AIM1-like (LOC100245687), mRNA	sp|Q9ZPI6|AIM1_ARATH/0.0/Peroxisomal fatty acid beta-oxidation multifunctional protein AIM1 OS=Arabidopsis thaliana GN=AIM1 PE=1 SV=1	PF00725/9.2E-6/3-hydroxyacyl-CoA dehydrogenase, C-terminal domain	tcc:TCM_037853/0.0/Enoyl-CoA hydratase/isomerase family; K10527 enoyl-CoA hydratase/3-hydroxyacyl-CoA dehydrogenase [EC:4.2.1.17 1.1.1.35 1.1.1.211]	RSc1759_2/2e-70/---	NA
	CL1458.Contig4_All	257	0.01	0.91	6.50779	0.0741306	0.125798	Equal	gi|356520511|ref|XP_003528905.1|/1.31536e-10/PREDICTED: peroxisomal fatty acid beta-oxidation multifunctional protein AIM1-like [Glycine max]	gi|147827211|emb|AM485496.2|/8e-11/Vitis vinifera contig VV78X107296.7, whole genome shotgun sequence	sp|Q8W1L6|MFP_ORYSJ/3e-10/Peroxisomal fatty acid beta-oxidation multifunctional protein OS=Oryza sativa subsp. japonica GN=MFP PE=1 SV=2	NA	gmx:100780325/2e-11/peroxisomal fatty acid beta-oxidation multifunctional protein AIM1-like; K10527 enoyl-CoA hydratase/3-hydroxyacyl-CoA dehydrogenase [EC:4.2.1.17 1.1.1.35 1.1.1.211]	NA	NA
	CL1458.Contig5_All	2514	8.52	22.54	1.40356	8.01676e-80	1.34633e-78	Up	gi|590577054|ref|XP_007013128.1|/0/Enoyl-CoA hydratase/isomerase family [Theobroma cacao] &gt;gi|508783491|gb|EOY30747.1| Enoyl-CoA hydratase/isomerase family [Theobroma cacao]	gi|225313552|dbj|AK327497.1|/2e-72/Solanum lycopersicum cDNA, clone: LEFL2031E03, HTC in fruit	sp|Q9ZPI6|AIM1_ARATH/0.0/Peroxisomal fatty acid beta-oxidation multifunctional protein AIM1 OS=Arabidopsis thaliana GN=AIM1 PE=1 SV=1	PTHR23309/0.0/--	tcc:TCM_037853/0.0/Enoyl-CoA hydratase/isomerase family; K10527 enoyl-CoA hydratase/3-hydroxyacyl-CoA dehydrogenase [EC:4.2.1.17 1.1.1.35 1.1.1.211]	RSc1759_2/5e-70/---	NA
	CL1458.Contig6_All	3320	16.09	40.74	1.34028	1.68579e-176	5.29269e-175	Up	gi|225445200|ref|XP_002284283.1|/0/PREDICTED: peroxisomal fatty acid beta-oxidation multifunctional protein AIM1 [Vitis vinifera] &gt;gi|297738804|emb|CBI28049.3| unnamed protein product [Vitis vinifera]	gi|225313552|dbj|AK327497.1|/1e-43/Solanum lycopersicum cDNA, clone: LEFL2031E03, HTC in fruit	sp|Q9ZPI6|AIM1_ARATH/0.0/Peroxisomal fatty acid beta-oxidation multifunctional protein AIM1 OS=Arabidopsis thaliana GN=AIM1 PE=1 SV=1	PS00067/-/3-hydroxyacyl-CoA dehydrogenase signature.	vvi:100245687/0.0/peroxisomal fatty acid beta-oxidation multifunctional protein AIM1; K10527 enoyl-CoA hydratase/3-hydroxyacyl-CoA dehydrogenase [EC:4.2.1.17 1.1.1.35 1.1.1.211]	RSc1759_1/3e-45/---	biological_process:GO:0006635//fatty acid beta-oxidation;molecular_function:GO:0003729//mRNA binding;GO:0018812//3-hydroxyacyl-CoA dehydratase activity;GO:0000166//nucleotide binding;GO:0003857//3-hydroxyacyl-CoA dehydrogenase activity;GO:0008017//microtubule binding;GO:0050662//coenzyme binding;
	CL1458.Contig7_All	3567	1.51	7.62	2.33524	1.94037e-77	3.18264e-76	Up	gi|225445200|ref|XP_002284283.1|/0/PREDICTED: peroxisomal fatty acid beta-oxidation multifunctional protein AIM1 [Vitis vinifera] &gt;gi|297738804|emb|CBI28049.3| unnamed protein product [Vitis vinifera]	gi|225313552|dbj|AK327497.1|/1e-43/Solanum lycopersicum cDNA, clone: LEFL2031E03, HTC in fruit	sp|Q9ZPI6|AIM1_ARATH/0.0/Peroxisomal fatty acid beta-oxidation multifunctional protein AIM1 OS=Arabidopsis thaliana GN=AIM1 PE=1 SV=1	PS00067/-/3-hydroxyacyl-CoA dehydrogenase signature.	vvi:100245687/0.0/peroxisomal fatty acid beta-oxidation multifunctional protein AIM1; K10527 enoyl-CoA hydratase/3-hydroxyacyl-CoA dehydrogenase [EC:4.2.1.17 1.1.1.35 1.1.1.211]	RSc1759_1/4e-45/---	biological_process:GO:0006635//fatty acid beta-oxidation;molecular_function:GO:0003729//mRNA binding;GO:0018812//3-hydroxyacyl-CoA dehydratase activity;GO:0000166//nucleotide binding;GO:0003857//3-hydroxyacyl-CoA dehydrogenase activity;GO:0008017//microtubule binding;GO:0050662//coenzyme binding;
	CL2900.Contig1_All	2485	5.43	2.08	-1.38437	6.13376e-20	3.86777e-19	Down	gi|460389826|ref|XP_004240549.1|/0/PREDICTED: glyoxysomal fatty acid beta-oxidation multifunctional protein MFP-a-like isoform X1 [Solanum lycopersicum]	NA	sp|Q39659|MFPA_CUCSA/0.0/Glyoxysomal fatty acid beta-oxidation multifunctional protein MFP-a OS=Cucumis sativus PE=1 SV=1	PTHR23309:SF1/4.4E-254/--	sly:101259939/0.0/glyoxysomal fatty acid beta-oxidation multifunctional protein MFP-a-like; K10527 enoyl-CoA hydratase/3-hydroxyacyl-CoA dehydrogenase [EC:4.2.1.17 1.1.1.35 1.1.1.211]	RSc1759_2/2e-42/---	NA
	CL2900.Contig10_All	2642	0.26	0.37	0.509014	0.268922	0.363465	Equal	gi|460389826|ref|XP_004240549.1|/0/PREDICTED: glyoxysomal fatty acid beta-oxidation multifunctional protein MFP-a-like isoform X1 [Solanum lycopersicum]	NA	sp|Q8W1L6|MFP_ORYSJ/2e-163/Peroxisomal fatty acid beta-oxidation multifunctional protein OS=Oryza sativa subsp. japonica GN=MFP PE=1 SV=2	PTHR23309/8.0E-113/--	sly:101259939/0.0/glyoxysomal fatty acid beta-oxidation multifunctional protein MFP-a-like; K10527 enoyl-CoA hydratase/3-hydroxyacyl-CoA dehydrogenase [EC:4.2.1.17 1.1.1.35 1.1.1.211]	CC3189_2/1e-39/---	NA
	CL2900.Contig2_All	2565	2	1.19	-0.749038	0.000648728	0.00168325	Equal	gi|460389826|ref|XP_004240549.1|/0/PREDICTED: glyoxysomal fatty acid beta-oxidation multifunctional protein MFP-a-like isoform X1 [Solanum lycopersicum]	NA	sp|Q9ZPI6|AIM1_ARATH/2e-167/Peroxisomal fatty acid beta-oxidation multifunctional protein AIM1 OS=Arabidopsis thaliana GN=AIM1 PE=1 SV=1	PTHR23309/8.0E-113/--	sly:101259939/0.0/glyoxysomal fatty acid beta-oxidation multifunctional protein MFP-a-like; K10527 enoyl-CoA hydratase/3-hydroxyacyl-CoA dehydrogenase [EC:4.2.1.17 1.1.1.35 1.1.1.211]	CC3189_2/1e-39/---	NA
	CL2900.Contig3_All	2512	2.87	1.98	-0.53555	0.0036191	0.00838266	Equal	gi|657996541|ref|XP_008390640.1|/0/PREDICTED: glyoxysomal fatty acid beta-oxidation multifunctional protein MFP-a-like [Malus domestica]	NA	sp|Q39659|MFPA_CUCSA/0.0/Glyoxysomal fatty acid beta-oxidation multifunctional protein MFP-a OS=Cucumis sativus PE=1 SV=1	PF02737/1.2E-38/3-hydroxyacyl-CoA dehydrogenase, NAD binding domain	bvg:104906532/0.0/peroxisomal fatty acid beta-oxidation multifunctional protein MFP2; K10527 enoyl-CoA hydratase/3-hydroxyacyl-CoA dehydrogenase [EC:4.2.1.17 1.1.1.35 1.1.1.211]	RSc1759_2/2e-42/---	NA
	CL2900.Contig4_All	2666	0.65	0.3	-1.11548	0.00688352	0.0151665	Equal	gi|460389826|ref|XP_004240549.1|/0/PREDICTED: glyoxysomal fatty acid beta-oxidation multifunctional protein MFP-a-like isoform X1 [Solanum lycopersicum]	NA	sp|Q9ZPI6|AIM1_ARATH/1e-162/Peroxisomal fatty acid beta-oxidation multifunctional protein AIM1 OS=Arabidopsis thaliana GN=AIM1 PE=1 SV=1	PTHR23309/8.0E-113/--	sly:101259939/0.0/glyoxysomal fatty acid beta-oxidation multifunctional protein MFP-a-like; K10527 enoyl-CoA hydratase/3-hydroxyacyl-CoA dehydrogenase [EC:4.2.1.17 1.1.1.35 1.1.1.211]	CC3189_2/1e-39/---	NA
	CL2900.Contig5_All	1282	1.64	0.44	-1.89812	1.06485e-05	3.33962e-05	Down	gi|720011242|ref|XP_010259502.1|/4.34824e-93/PREDICTED: glyoxysomal fatty acid beta-oxidation multifunctional protein MFP-a [Nelumbo nucifera]	NA	sp|O49809|MFPA_BRANA/7e-88/Glyoxysomal fatty acid beta-oxidation multifunctional protein MFP-a OS=Brassica napus PE=2 SV=2	PF00725/2.2E-15/3-hydroxyacyl-CoA dehydrogenase, C-terminal domain	pxb:103943676/2e-91/peroxisomal fatty acid beta-oxidation multifunctional protein MFP2; K10527 enoyl-CoA hydratase/3-hydroxyacyl-CoA dehydrogenase [EC:4.2.1.17 1.1.1.35 1.1.1.211]	CC3189_2/1e-36/---	NA
	CL2900.Contig6_All	2587	2.21	0.49	-2.17319	3.34404e-16	1.86428e-15	Down	gi|460389826|ref|XP_004240549.1|/0/PREDICTED: glyoxysomal fatty acid beta-oxidation multifunctional protein MFP-a-like isoform X1 [Solanum lycopersicum]	NA	sp|Q39659|MFPA_CUCSA/0.0/Glyoxysomal fatty acid beta-oxidation multifunctional protein MFP-a OS=Cucumis sativus PE=1 SV=1	PF02737/1.2E-38/3-hydroxyacyl-CoA dehydrogenase, NAD binding domain	sly:101259939/0.0/glyoxysomal fatty acid beta-oxidation multifunctional protein MFP-a-like; K10527 enoyl-CoA hydratase/3-hydroxyacyl-CoA dehydrogenase [EC:4.2.1.17 1.1.1.35 1.1.1.211]	RSc1759_2/2e-42/---	NA
	CL2900.Contig7_All	2724	3.31	1.25	-1.4049	4.51392e-14	2.31217e-13	Down	gi|147827212|emb|CAN66465.1|/8.24613e-160/hypothetical protein VITISV_006222 [Vitis vinifera]	NA	sp|Q39659|MFPA_CUCSA/3e-96/Glyoxysomal fatty acid beta-oxidation multifunctional protein MFP-a OS=Cucumis sativus PE=1 SV=1	PTHR23309/8.0E-113/--	pmum:103323034/2e-110/peroxisomal fatty acid beta-oxidation multifunctional protein MFP2; K10527 enoyl-CoA hydratase/3-hydroxyacyl-CoA dehydrogenase [EC:4.2.1.17 1.1.1.35 1.1.1.211]	CC3189_2/1e-39/---	NA
	CL2900.Contig9_All	2562	0.89	0.48	-0.890771	0.00876716	0.019026	Equal	gi|460389826|ref|XP_004240549.1|/0/PREDICTED: glyoxysomal fatty acid beta-oxidation multifunctional protein MFP-a-like isoform X1 [Solanum lycopersicum]	NA	sp|Q39659|MFPA_CUCSA/0.0/Glyoxysomal fatty acid beta-oxidation multifunctional protein MFP-a OS=Cucumis sativus PE=1 SV=1	PTHR23309:SF1/2.2E-224/--	sly:101259939/0.0/glyoxysomal fatty acid beta-oxidation multifunctional protein MFP-a-like; K10527 enoyl-CoA hydratase/3-hydroxyacyl-CoA dehydrogenase [EC:4.2.1.17 1.1.1.35 1.1.1.211]	RSc1759_2/2e-42/---	NA
	Unigene11654_All	562	1.15	0.88	-0.386058	0.559212	0.634546	Equal	gi|15144516|gb|AAK84483.1|/6.30721e-80/putative copia-like polyprotein [Solanum lycopersicum]	gi|84662902|gb|AC152405.15|/1e-94/Medicago truncatula chromosome 8 clone mth2-49f2, complete sequence	sp|P10978|POLX_TOBAC/3e-07/Retrovirus-related Pol polyprotein from transposon TNT 1-94 OS=Nicotiana tabacum PE=2 SV=1	PTHR11439:SF127/1.0E-32/--	sly:101258102/8e-19/peroxisomal fatty acid beta-oxidation multifunctional protein MFP2; K10527 enoyl-CoA hydratase/3-hydroxyacyl-CoA dehydrogenase [EC:4.2.1.17 1.1.1.35 1.1.1.211]	NA	NA
	Unigene18687_All	1308	3.09	3.24	0.068387	0.767342	0.81395	Equal	gi|225445200|ref|XP_002284283.1|/0/PREDICTED: peroxisomal fatty acid beta-oxidation multifunctional protein AIM1 [Vitis vinifera] &gt;gi|297738804|emb|CBI28049.3| unnamed protein product [Vitis vinifera]	gi|357500630|ref|XM_003620556.1|/1e-22/Medicago truncatula Peroxisomal fatty acid beta-oxidation multifunctional protein (MTR_6g087670) mRNA, complete cds	sp|Q9ZPI6|AIM1_ARATH/0.0/Peroxisomal fatty acid beta-oxidation multifunctional protein AIM1 OS=Arabidopsis thaliana GN=AIM1 PE=1 SV=1	PTHR23309/9.5E-103/--	vvi:100245687/0.0/peroxisomal fatty acid beta-oxidation multifunctional protein AIM1; K10527 enoyl-CoA hydratase/3-hydroxyacyl-CoA dehydrogenase [EC:4.2.1.17 1.1.1.35 1.1.1.211]	VC1047_1/1e-33/---	biological_process:GO:0006635//fatty acid beta-oxidation;molecular_function:GO:0003729//mRNA binding;GO:0018812//3-hydroxyacyl-CoA dehydratase activity;GO:0000166//nucleotide binding;GO:0003857//3-hydroxyacyl-CoA dehydrogenase activity;GO:0008017//microtubule binding;GO:0050662//coenzyme binding;
	Unigene25149_All	253	0.26	0.01	-4.70044	0.465882	0.569281	Equal	gi|551633638|ref|XP_005819672.1|/1.77271e-23/hypothetical protein GUITHDRAFT_121132 [Guillardia theta CCMP2712] &gt;gi|428163631|gb|EKX32692.1| hypothetical protein GUITHDRAFT_121132 [Guillardia theta CCMP2712]	NA	sp|Q8W1L6|MFP_ORYSJ/7e-20/Peroxisomal fatty acid beta-oxidation multifunctional protein OS=Oryza sativa subsp. japonica GN=MFP PE=1 SV=2	PTHR23309/1.3E-52/--	mdm:103406898/7e-20/peroxisomal fatty acid beta-oxidation multifunctional protein AIM1-like; K10527 enoyl-CoA hydratase/3-hydroxyacyl-CoA dehydrogenase [EC:4.2.1.17 1.1.1.35 1.1.1.211]	STM2388_2/5e-20/---	biological_process:GO:0044710//single-organism metabolic process;molecular_function:GO:0016616//oxidoreductase activity, acting on the CH-OH group of donors, NAD or NADP as acceptor;GO:0005488//binding;
	Unigene28652_All	991	2.34	0.01	-7.87036	2.69956e-15	1.45218e-14	Down	gi|551662293|ref|XP_005833912.1|/2.11029e-14/hypothetical protein GUITHDRAFT_70018 [Guillardia theta CCMP2712] &gt;gi|428178055|gb|EKX46932.1| hypothetical protein GUITHDRAFT_70018 [Guillardia theta CCMP2712]	NA	NA	PS00098/-/Thiolases acyl-enzyme intermediate signature.	ccp:CHC_T00009349001/5e-06/Fatty acid beta-oxydation multifunctional protein; K10527 enoyl-CoA hydratase/3-hydroxyacyl-CoA dehydrogenase [EC:4.2.1.17 1.1.1.35 1.1.1.211]	PAE1377/1e-31/---	NA
	Unigene29775_All	254	1.29	0.01	-7.01123	0.0252794	0.0492396	Equal	gi|397631012|gb|EJK69989.1|/2.3206e-15/hypothetical protein THAOC_08695 [Thalassiosira oceanica]	NA	sp|Q9ZPI5|MFP2_ARATH/1e-13/Peroxisomal fatty acid beta-oxidation multifunctional protein MFP2 OS=Arabidopsis thaliana GN=MFP2 PE=1 SV=1	PF02737/1.8E-29/3-hydroxyacyl-CoA dehydrogenase, NAD binding domain	brp:103870717/6e-13/glyoxysomal fatty acid beta-oxidation multifunctional protein MFP-a-like; K10527 enoyl-CoA hydratase/3-hydroxyacyl-CoA dehydrogenase [EC:4.2.1.17 1.1.1.35 1.1.1.211]	BH3800/7e-16/---	molecular_function:GO:0016616//oxidoreductase activity, acting on the CH-OH group of donors, NAD or NADP as acceptor;GO:0005488//binding;
	Unigene32810_All	572	1.22	0.01	-6.93074	7.44298e-05	0.000215012	Down	gi|641534764|gb|KDO28703.1|/9.14351e-42/hypothetical protein SPRG_06557 [Saprolegnia parasitica CBS 223.65]	NA	sp|Q8W1L6|MFP_ORYSJ/3e-17/Peroxisomal fatty acid beta-oxidation multifunctional protein OS=Oryza sativa subsp. japonica GN=MFP PE=1 SV=2	PTHR23309:SF9/1.8E-87/--	dosa:Os02t0274100-01/3e-16/Os02g0274100; Similar to Peroxisomal fatty acid beta-oxidation multifunctional protein (MFP).; K10527 enoyl-CoA hydratase/3-hydroxyacyl-CoA dehydrogenase [EC:4.2.1.17 1.1.1.35 1.1.1.211]	VC1047_2/2e-29/---	molecular_function:GO:0003824//catalytic activity;
	Unigene34712_All	239	1.69	0.75	-1.17206	0.289748	0.381371	Equal	gi|566214917|ref|XP_002324426.2|/8.07566e-24/hypothetical protein POPTR_0018s08940g [Populus trichocarpa] &gt;gi|550318355|gb|EEF02991.2| hypothetical protein POPTR_0018s08940g [Populus trichocarpa]	NA	sp|Q9ZPI6|AIM1_ARATH/1e-21/Peroxisomal fatty acid beta-oxidation multifunctional protein AIM1 OS=Arabidopsis thaliana GN=AIM1 PE=1 SV=1	PTHR23309/8.1E-31/--	tcc:TCM_037853/8e-24/Enoyl-CoA hydratase/isomerase family; K10527 enoyl-CoA hydratase/3-hydroxyacyl-CoA dehydrogenase [EC:4.2.1.17 1.1.1.35 1.1.1.211]	BS_ysiB/1e-13/---	biological_process:GO:0006631//fatty acid metabolic process;GO:0055114//oxidation-reduction process;molecular_function:GO:0000166//nucleotide binding;GO:0003857//3-hydroxyacyl-CoA dehydrogenase activity;GO:0008692//3-hydroxybutyryl-CoA epimerase activity;GO:0050662//coenzyme binding;
	Unigene34713_All	327	0.18	1	2.47393	0.0868774	0.145145	Equal	gi|566214917|ref|XP_002324426.2|/1.04309e-19/hypothetical protein POPTR_0018s08940g [Populus trichocarpa] &gt;gi|550318355|gb|EEF02991.2| hypothetical protein POPTR_0018s08940g [Populus trichocarpa]	NA	sp|Q9ZPI6|AIM1_ARATH/1e-17/Peroxisomal fatty acid beta-oxidation multifunctional protein AIM1 OS=Arabidopsis thaliana GN=AIM1 PE=1 SV=1	PF00378/8.9E-8/Enoyl-CoA hydratase/isomerase family	tcc:TCM_037853/1e-19/Enoyl-CoA hydratase/isomerase family; K10527 enoyl-CoA hydratase/3-hydroxyacyl-CoA dehydrogenase [EC:4.2.1.17 1.1.1.35 1.1.1.211]	DR1487_1/9e-10/---	biological_process:GO:0006631//fatty acid metabolic process;GO:0055114//oxidation-reduction process;molecular_function:GO:0000166//nucleotide binding;GO:0003857//3-hydroxyacyl-CoA dehydrogenase activity;GO:0008692//3-hydroxybutyryl-CoA epimerase activity;GO:0050662//coenzyme binding;
	Unigene5121_All	2584	37.55	43.4	0.208882	6.04786e-07	2.09427e-06	Equal	gi|698446482|ref|XP_009769326.1|/0/PREDICTED: glyoxysomal fatty acid beta-oxidation multifunctional protein MFP-a [Nicotiana sylvestris]	gi|47105522|gb|BT014107.1|/1e-162/Lycopersicon esculentum clone 133211F, mRNA sequence	sp|Q39659|MFPA_CUCSA/0.0/Glyoxysomal fatty acid beta-oxidation multifunctional protein MFP-a OS=Cucumis sativus PE=1 SV=1	PF02737/3.5E-59/3-hydroxyacyl-CoA dehydrogenase, NAD binding domain	sot:102579434/0.0/glyoxysomal fatty acid beta-oxidation multifunctional protein MFP-a-like; K10527 enoyl-CoA hydratase/3-hydroxyacyl-CoA dehydrogenase [EC:4.2.1.17 1.1.1.35 1.1.1.211]	RSc1759_2/1e-69/---	NA
8. KAT	CL1750.Contig2_All	2316	40.26	78.59	0.964999	4.72544e-140	1.2358e-138	Equal	gi|643713748|gb|KDP26413.1|/0/hypothetical protein JCGZ_17571 [Jatropha curcas]	gi|257815406|gb|FJ657663.1|/2e-75/Petunia x hybrida 3-ketoacyl CoA thiolase 1 mRNA, complete cds	sp|Q56WD9|THIK2_ARATH/0.0/3-ketoacyl-CoA thiolase 2, peroxisomal OS=Arabidopsis thaliana GN=PED1 PE=1 SV=2	PS00098/-/Thiolases acyl-enzyme intermediate signature.	jcu:105644420/0.0/3-ketoacyl-CoA thiolase 2, peroxisomal; K07513 acetyl-CoA acyltransferase 1 [EC:2.3.1.16]	BH3487/1e-89/---	NA
	CL1750.Contig3_All	2248	34.65	62.56	0.852385	1.23811e-88	2.23756e-87	Equal	gi|643713748|gb|KDP26413.1|/0/hypothetical protein JCGZ_17571 [Jatropha curcas]	gi|257815406|gb|FJ657663.1|/2e-75/Petunia x hybrida 3-ketoacyl CoA thiolase 1 mRNA, complete cds	sp|Q56WD9|THIK2_ARATH/0.0/3-ketoacyl-CoA thiolase 2, peroxisomal OS=Arabidopsis thaliana GN=PED1 PE=1 SV=2	PS00098/-/Thiolases acyl-enzyme intermediate signature.	jcu:105644420/0.0/3-ketoacyl-CoA thiolase 2, peroxisomal; K07513 acetyl-CoA acyltransferase 1 [EC:2.3.1.16]	BH3487/1e-89/---	NA
	CL1750.Contig4_All	2400	0.26	1.71	2.71741	1.1788e-14	6.17619e-14	Up	gi|643713748|gb|KDP26413.1|/2.2946e-171/hypothetical protein JCGZ_17571 [Jatropha curcas]	gi|225317302|dbj|AK322858.1|/5e-48/Solanum lycopersicum cDNA, clone: LEFL1044BF07, HTC in leaf	sp|Q56WD9|THIK2_ARATH/8e-163/3-ketoacyl-CoA thiolase 2, peroxisomal OS=Arabidopsis thaliana GN=PED1 PE=1 SV=2	PS00098/-/Thiolases acyl-enzyme intermediate signature.	jcu:105644420/4e-172/3-ketoacyl-CoA thiolase 2, peroxisomal; K07513 acetyl-CoA acyltransferase 1 [EC:2.3.1.16]	BH3487/1e-75/---	NA
	CL1750.Contig5_All	2468	8.04	19.28	1.26184	2.23042e-57	2.93645e-56	Up	gi|643713748|gb|KDP26413.1|/2.37456e-171/hypothetical protein JCGZ_17571 [Jatropha curcas]	gi|225317302|dbj|AK322858.1|/5e-48/Solanum lycopersicum cDNA, clone: LEFL1044BF07, HTC in leaf	sp|Q56WD9|THIK2_ARATH/8e-163/3-ketoacyl-CoA thiolase 2, peroxisomal OS=Arabidopsis thaliana GN=PED1 PE=1 SV=2	PS00098/-/Thiolases acyl-enzyme intermediate signature.	jcu:105644420/4e-172/3-ketoacyl-CoA thiolase 2, peroxisomal; K07513 acetyl-CoA acyltransferase 1 [EC:2.3.1.16]	BH3487/1e-75/---	NA
	CL8868.Contig1_All	1890	51.18	29.96	-0.772543	1.35901e-50	1.63173e-49	Equal	gi|460404718|ref|XP_004247828.1|/0/PREDICTED: 3-ketoacyl-CoA thiolase 2, peroxisomal [Solanum lycopersicum]	gi|349708759|emb|FQ390508.1|/0.0/Vitis vinifera clone SS0AEB17YI07	sp|Q56WD9|THIK2_ARATH/0.0/3-ketoacyl-CoA thiolase 2, peroxisomal OS=Arabidopsis thaliana GN=PED1 PE=1 SV=2	PS00737/-/Thiolases signature 2.	sly:101255924/0.0/3-ketoacyl-CoA thiolase 2, peroxisomal; K07513 acetyl-CoA acyltransferase 1 [EC:2.3.1.16]	BH3487/5e-94/---	NA
	CL8868.Contig4_All	1740	34.74	22.97	-0.596847	6.9976e-21	4.54375e-20	Equal	gi|460404718|ref|XP_004247828.1|/0/PREDICTED: 3-ketoacyl-CoA thiolase 2, peroxisomal [Solanum lycopersicum]	gi|349708759|emb|FQ390508.1|/0.0/Vitis vinifera clone SS0AEB17YI07	sp|Q56WD9|THIK2_ARATH/0.0/3-ketoacyl-CoA thiolase 2, peroxisomal OS=Arabidopsis thaliana GN=PED1 PE=1 SV=2	PS00737/-/Thiolases signature 2.	sly:101255924/0.0/3-ketoacyl-CoA thiolase 2, peroxisomal; K07513 acetyl-CoA acyltransferase 1 [EC:2.3.1.16]	BH3487/3e-95/---	NA
	Unigene13809_All	233	1.46	1.3	-0.167457	0.906196	0.936989	Equal	gi|661897698|emb|CDO99410.1|/3.18966e-09/unnamed protein product [Coffea canephora]	NA	sp|Q56WD9|THIK2_ARATH/2e-06/3-ketoacyl-CoA thiolase 2, peroxisomal OS=Arabidopsis thaliana GN=PED1 PE=1 SV=2	NA	sot:102578706/2e-09/3-ketoacyl-CoA thiolase 2, peroxisomal-like; K07513 acetyl-CoA acyltransferase 1 [EC:2.3.1.16]	NA	NA
	Unigene31697_All	1155	0.95	0.01	-6.56986	1.05767e-07	3.86999e-07	Down	gi|669141976|ref|XP_008606550.1|/5.94576e-107/acetyl-CoA acyltransferase 2 [Saprolegnia diclina VS20] &gt;gi|530741834|gb|EQC40076.1| acetyl-CoA acyltransferase 2 [Saprolegnia diclina VS20]	NA	sp|Q8LF48|THIK1_ARATH/2e-63/3-ketoacyl-CoA thiolase 1, peroxisomal OS=Arabidopsis thaliana GN=KAT1 PE=2 SV=2	PS00737/-/Thiolases signature 2.	ath:AT1G04710/2e-62/PKT4; 3-ketoacyl-CoA thiolase 1; K07513 acetyl-CoA acyltransferase 1 [EC:2.3.1.16]	BH1997/5e-90/---	molecular_function:GO:0016746//transferase activity, transferring acyl groups;
	Unigene32168_All	438	1.03	0.01	-6.6865	0.00284206	0.00664793	Equal	gi|449466735|ref|XP_004151081.1|/5.19448e-31/PREDICTED: acetyl-CoA acetyltransferase-like [Cucumis sativus]	NA	sp|Q56WD9|THIK2_ARATH/7e-25/3-ketoacyl-CoA thiolase 2, peroxisomal OS=Arabidopsis thaliana GN=PED1 PE=1 SV=2	PTHR18919:SF69/1.9E-64/--	zma:100857095/8e-28/3-ketoacyl-CoA thiolase 2, peroxisomal precursor; K07513 acetyl-CoA acyltransferase 1 [EC:2.3.1.16]	BMEI0274/2e-40/---	molecular_function:GO:0003824//catalytic activity;
9. JMT	CL2320.Contig1_All	1889	4.34	3.52	-0.30212	0.0722594	0.124053	Equal	gi|703163671|ref|XP_010113410.1|/1.27634e-57/Salicylate O-methyltransferase [Morus notabilis] &gt;gi|587949249|gb|EXC35437.1| Salicylate O-methyltransferase [Morus notabilis]	gi|58201439|gb|AY741494.1|/6e-10/Browallia americana SAMT (SAMT) mRNA, partial cds	sp|Q9SPV4|SAMT_CLABR/5e-50/Salicylate carboxymethyltransferase OS=Clarkia breweri GN=SAMT PE=1 SV=1	PTHR31009:SF6/7.3E-62/--	cit:102613997/5e-58/salicylate carboxymethyltransferase-like; K08241 jasmonate O-methyltransferase [EC:2.1.1.141]	NA	NA
	CL2320.Contig2_All	2702	0.59	0.01	-5.88264	3.50106e-11	1.56911e-10	Down	gi|566181089|ref|XP_002310820.2|/6.71179e-50/hypothetical protein POPTR_0007s13260g [Populus trichocarpa] &gt;gi|550334786|gb|EEE91270.2| hypothetical protein POPTR_0007s13260g [Populus trichocarpa]	gi|58201439|gb|AY741494.1|/9e-10/Browallia americana SAMT (SAMT) mRNA, partial cds	sp|Q9SPV4|SAMT_CLABR/5e-47/Salicylate carboxymethyltransferase OS=Clarkia breweri GN=SAMT PE=1 SV=1	PTHR31009/2.2E-72/--	tcc:TCM_000324/1e-49/Salicylate O-methyltransferase; K08241 jasmonate O-methyltransferase [EC:2.1.1.141]	NA	NA
	CL2320.Contig3_All	1487	17.16	13.98	-0.295685	0.00173131	0.00420707	Equal	gi|703163671|ref|XP_010113410.1|/5.83951e-116/Salicylate O-methyltransferase [Morus notabilis] &gt;gi|587949249|gb|EXC35437.1| Salicylate O-methyltransferase [Morus notabilis]	gi|58201439|gb|AY741494.1|/1e-10/Browallia americana SAMT (SAMT) mRNA, partial cds	sp|Q9SPV4|SAMT_CLABR/3e-104/Salicylate carboxymethyltransferase OS=Clarkia breweri GN=SAMT PE=1 SV=1	PTHR31009/6.8E-143/--	tcc:TCM_000324/3e-114/Salicylate O-methyltransferase; K08241 jasmonate O-methyltransferase [EC:2.1.1.141]	NA	NA
	CL2320.Contig4_All	2249	5.83	5.02	-0.215809	0.0951136	0.157188	Equal	gi|703163671|ref|XP_010113410.1|/1.46747e-79/Salicylate O-methyltransferase [Morus notabilis] &gt;gi|587949249|gb|EXC35437.1| Salicylate O-methyltransferase [Morus notabilis]	gi|58201439|gb|AY741494.1|/2e-10/Browallia americana SAMT (SAMT) mRNA, partial cds	sp|Q9SPV4|SAMT_CLABR/2e-72/Salicylate carboxymethyltransferase OS=Clarkia breweri GN=SAMT PE=1 SV=1	PTHR31009:SF6/5.3E-106/--	tcc:TCM_000324/2e-78/Salicylate O-methyltransferase; K08241 jasmonate O-methyltransferase [EC:2.1.1.141]	NA	NA
	CL3807.Contig2_All	1253	2.61	0.18	-3.85798	7.0625e-16	3.88254e-15	Down	gi|557470325|gb|AHA06001.1|/3.51481e-132/jasmonate O-methyltransferase [Ipomoea nil]	gi|297850351|ref|XM_002893011.1|/2e-06/Arabidopsis lyrata subsp. lyrata S-adenosyl-L-methionine:jasmonic acid carboxyl methyltransferase, mRNA	sp|Q9SBK6|JMT_BRARP/9e-114/Jasmonate O-methyltransferase OS=Brassica rapa subsp. pekinensis GN=JMT PE=1 SV=1	PF03492/3.3E-118/SAM dependent carboxyl methyltransferase	sot:102599555/1e-124/jasmonate O-methyltransferase-like; K08241 jasmonate O-methyltransferase [EC:2.1.1.141]	NA	NA
	CL7582.Contig1_All	1457	4.26	0.71	-2.58496	8.92744e-21	5.78196e-20	Down	gi|356559357|ref|XP_003547966.1|/1.35768e-101/PREDICTED: salicylate carboxymethyltransferase-like [Glycine max]	gi|134303363|gb|EF472975.1|/2e-06/Protoschwenkia mandonii benzoic acid/salicylic acid methyltransferase mRNA, partial cds	sp|Q9SPV4|SAMT_CLABR/4e-88/Salicylate carboxymethyltransferase OS=Clarkia breweri GN=SAMT PE=1 SV=1	PTHR31009/1.2E-125/--	gmx:100814233/2e-102/salicylate carboxymethyltransferase-like; K08241 jasmonate O-methyltransferase [EC:2.1.1.141]	NA	NA
	CL7582.Contig2_All	1888	1.03	0.19	-2.43857	5.97456e-07	2.06977e-06	Down	gi|703163671|ref|XP_010113410.1|/4.86134e-49/Salicylate O-methyltransferase [Morus notabilis] &gt;gi|587949249|gb|EXC35437.1| Salicylate O-methyltransferase [Morus notabilis]	gi|134303363|gb|EF472975.1|/2e-06/Protoschwenkia mandonii benzoic acid/salicylic acid methyltransferase mRNA, partial cds	sp|Q9SPV4|SAMT_CLABR/7e-47/Salicylate carboxymethyltransferase OS=Clarkia breweri GN=SAMT PE=1 SV=1	PTHR31009/6.8E-57/--	gmx:100814233/2e-49/salicylate carboxymethyltransferase-like; K08241 jasmonate O-methyltransferase [EC:2.1.1.141]	NA	NA
	Unigene13049_All	1191	1.21	2.55	1.07549	0.000490558	0.00128663	Equal	gi|661894985|emb|CDP01984.1|/4.56618e-142/unnamed protein product [Coffea canephora]	gi|470102871|ref|XM_004287826.1|/1e-06/PREDICTED: Fragaria vesca subsp. vesca probable caffeine synthase 2-like (LOC101293427), mRNA	sp|Q9SBK6|JMT_BRARP/7e-79/Jasmonate O-methyltransferase OS=Brassica rapa subsp. pekinensis GN=JMT PE=1 SV=1	PTHR31009/4.6E-165/--	egr:104451727/8e-87/jasmonate O-methyltransferase; K08241 jasmonate O-methyltransferase [EC:2.1.1.141]	NA	NA
	Unigene18713_All	1615	3.44	0.01	-8.42626	8.2724e-37	7.86383e-36	Down	gi|703163671|ref|XP_010113410.1|/3.54664e-130/Salicylate O-methyltransferase [Morus notabilis] &gt;gi|587949249|gb|EXC35437.1| Salicylate O-methyltransferase [Morus notabilis]	gi|58201427|gb|AY741488.1|/5e-10/Schizanthus pinnatus SAMT (SAMT) mRNA, partial cds	sp|Q9SPV4|SAMT_CLABR/4e-113/Salicylate carboxymethyltransferase OS=Clarkia breweri GN=SAMT PE=1 SV=1	PTHR31009:SF6/4.0E-153/--	tcc:TCM_000324/7e-130/Salicylate O-methyltransferase; K08241 jasmonate O-methyltransferase [EC:2.1.1.141]	NA	NA
	Unigene37419_All	1251	0.51	4.28	3.06904	8.5553e-21	5.54438e-20	Up	gi|703163671|ref|XP_010113410.1|/1.17681e-95/Salicylate O-methyltransferase [Morus notabilis] &gt;gi|587949249|gb|EXC35437.1| Salicylate O-methyltransferase [Morus notabilis]	gi|357518216|ref|XM_003629349.1|/2e-08/Medicago truncatula Jasmonate O-methyltransferase (MTR_8g076900) mRNA, complete cds	sp|Q9SPV4|SAMT_CLABR/2e-92/Salicylate carboxymethyltransferase OS=Clarkia breweri GN=SAMT PE=1 SV=1	PTHR31009:SF6/7.2E-129/--	tcc:TCM_000324/7e-95/Salicylate O-methyltransferase; K08241 jasmonate O-methyltransferase [EC:2.1.1.141]	NA	NA
	Unigene9026_All	1495	2.75	1.55	-0.827163	0.0011696	0.00292743	Equal	gi|356559357|ref|XP_003547966.1|/4.35789e-95/PREDICTED: salicylate carboxymethyltransferase-like [Glycine max]	gi|403082184|gb|JX273470.1|/7e-06/Narcissus tazetta var. chinensis salicylic acid methyltransferase (SAMT1) mRNA, complete cds	sp|Q9SPV4|SAMT_CLABR/9e-87/Salicylate carboxymethyltransferase OS=Clarkia breweri GN=SAMT PE=1 SV=1	PTHR31009:SF6/9.1E-141/--	gmx:100814233/8e-96/salicylate carboxymethyltransferase-like; K08241 jasmonate O-methyltransferase [EC:2.1.1.141]	NA	NA

## Sheet: Supplementary Table S5.2
Supplementary Table S5.2. Unigene involved in jasmonic acid biosynthesis in Arnebia euchroma.
Gene famlies	Unigene IDs	Length (bp)	AeGL FPKM	AeRR FPKM	Log2(AeRR/AeGL)	p-Value	FDR	Up/Down	NR	NT	SwissProt	InterPro	KEGG	COG	GO
1. LOX	CL2491.Contig1_All	423	17.24	7.26	-1.24772	8.33742e-05	0.000330161	Down	gi|604301730|gb|EYU21316.1|/3.01072e-07/hypothetical protein MIMGU_mgv1a001035mg [Erythranthe guttata]	gi|332189094|gb|CP002684.1|/5e-07/Arabidopsis thaliana chromosome 1 sequence	sp|Q9FNX8|LOX4_ARATH/6e-07/Lipoxygenase 4, chloroplastic OS=Arabidopsis thaliana GN=LOX4 PE=2 SV=1	NA	jcu:105631383/1e-07/linoleate 13S-lipoxygenase 3-1, chloroplastic; K00454 lipoxygenase [EC:1.13.11.12]	NA	NA
	CL2491.Contig3_All	3285	266.09	150.35	-0.823589	2.12024e-269	1.68837e-267	Equal	gi|187960377|gb|ACD43484.1|/0/lipoxygenase 2 [Olea europaea]	gi|32454713|gb|AY254349.1|/1e-128/Nicotiana attenuata lipoxygenase (Lox3) mRNA, complete cds	sp|O24371|LOX31_SOLTU/0.0/Linoleate 13S-lipoxygenase 3-1, chloroplastic OS=Solanum tuberosum GN=LOX3.1 PE=1 SV=1	PF01477/1.3E-13/PLAT/LH2 domain	sot:102597498/0.0/LOX-H3, LOX3.1; linoleate 13S-lipoxygenase 3-1, chloroplastic-like (EC:1.13.11.12); K00454 lipoxygenase [EC:1.13.11.12]	NA	NA
	CL2978.Contig1_All	1471	26.68	1.86	-3.84238	4.47224e-88	1.3847e-86	Down	gi|645250690|ref|XP_008231327.1|/1.00532e-35/PREDICTED: linoleate 13S-lipoxygenase 2-1, chloroplastic-like [Prunus mume]	gi|449523034|ref|XM_004168482.1|/6e-25/PREDICTED: Cucumis sativus linoleate 13S-lipoxygenase 2-1, chloroplastic-like (LOC101228070), mRNA	sp|P38418|LOX2_ARATH/9e-37/Lipoxygenase 2, chloroplastic OS=Arabidopsis thaliana GN=LOX2 PE=1 SV=1	PS51393/47.694/Lipoxygenase iron-binding catalytic domain profile.	pmum:103330513/2e-36/linoleate 13S-lipoxygenase 2-1, chloroplastic-like; K00454 lipoxygenase [EC:1.13.11.12]	NA	NA
	CL3729.Contig1_All	3431	30.62	3.32	-3.20522	1.45105e-211	9.46401e-210	Down	gi|698557440|ref|XP_009771025.1|/0/PREDICTED: lipoxygenase 6, chloroplastic isoform X2 [Nicotiana sylvestris]	gi|225425841|ref|XM_002265469.1|/4e-74/PREDICTED: Vitis vinifera lipoxygenase 6, choloroplastic-like (LOC100244202), mRNA	sp|Q9CAG3|LOX6_ARATH/1e-167/Lipoxygenase 6, chloroplastic OS=Arabidopsis thaliana GN=LOX6 PE=2 SV=1	PR00468/5.6E-56/Plant lipoxygenase signature	sot:102583480/0.0/lipoxygenase 6, chloroplastic-like; K00454 lipoxygenase [EC:1.13.11.12]	NA	NA
	CL3729.Contig2_All	2997	7.84	7.38	-0.0872328	0.432494	0.601011	Equal	gi|698557440|ref|XP_009771025.1|/0/PREDICTED: lipoxygenase 6, chloroplastic isoform X2 [Nicotiana sylvestris]	gi|225425841|ref|XM_002265469.1|/2e-47/PREDICTED: Vitis vinifera lipoxygenase 6, choloroplastic-like (LOC100244202), mRNA	sp|Q9CAG3|LOX6_ARATH/0.0/Lipoxygenase 6, chloroplastic OS=Arabidopsis thaliana GN=LOX6 PE=2 SV=1	PF00305/1.7E-251/Lipoxygenase	sot:102583480/0.0/lipoxygenase 6, chloroplastic-like; K00454 lipoxygenase [EC:1.13.11.12]	NA	NA
	CL3729.Contig3_All	3491	87.44	45.18	-0.952609	3.9379e-121	1.59573e-119	Equal	gi|698557440|ref|XP_009771025.1|/0/PREDICTED: lipoxygenase 6, chloroplastic isoform X2 [Nicotiana sylvestris]	gi|225425841|ref|XM_002265469.1|/5e-86/PREDICTED: Vitis vinifera lipoxygenase 6, choloroplastic-like (LOC100244202), mRNA	sp|Q9CAG3|LOX6_ARATH/0.0/Lipoxygenase 6, chloroplastic OS=Arabidopsis thaliana GN=LOX6 PE=2 SV=1	PS00711/-/Lipoxygenases iron-binding region signature 1.	sot:102583480/0.0/lipoxygenase 6, chloroplastic-like; K00454 lipoxygenase [EC:1.13.11.12]	NA	NA
	CL3729.Contig4_All	246	3.65	0.97	-1.91184	0.176508	0.307057	Equal	gi|658309978|ref|NP_001281012.1|/6.79208e-15/lipoxygenase 6, chloroplastic [Malus domestica] &gt;gi|485451152|gb|AGK82796.1| lipoxygenase [Malus domestica]	NA	sp|Q8H016|LOX6_ORYSJ/4e-14/Probable lipoxygenase 6 OS=Oryza sativa subsp. japonica GN=Os03g0179900 PE=2 SV=2	NA	mdm:103452114/1e-15/LOX8b; lipoxygenase 6, chloroplastic (EC:1.13.11.12); K00454 lipoxygenase [EC:1.13.11.12]	NA	NA
	CL7227.Contig1_All	3222	1.23	814.25	9.37067	0	0	Up	gi|32454712|gb|AAP83137.1|/0/lipoxygenase, partial [Nicotiana attenuata]	gi|470118207|ref|XM_004295178.1|/2e-26/PREDICTED: Fragaria vesca subsp. vesca linoleate 13S-lipoxygenase 2-1, chloroplastic-like (LOC101306996), mRNA	sp|O24370|LOX21_SOLTU/0.0/Linoleate 13S-lipoxygenase 2-1, chloroplastic OS=Solanum tuberosum GN=LOX2.1 PE=1 SV=1	PS51393/265.016/Lipoxygenase iron-binding catalytic domain profile.	vvi:100243312/0.0/LOXA; lipoxygenase; K00454 lipoxygenase [EC:1.13.11.12]	NA	NA
	CL7227.Contig2_All	1223	310.45	13.35	-4.53945	0	0	Down	gi|604348157|gb|EYU46312.1|/3.14462e-162/hypothetical protein MIMGU_mgv1a000979mg [Erythranthe guttata]	gi|449523034|ref|XM_004168482.1|/5e-25/PREDICTED: Cucumis sativus linoleate 13S-lipoxygenase 2-1, chloroplastic-like (LOC101228070), mRNA	sp|O24370|LOX21_SOLTU/6e-158/Linoleate 13S-lipoxygenase 2-1, chloroplastic OS=Solanum tuberosum GN=LOX2.1 PE=1 SV=1	PTHR11771/3.7E-229/--	vvi:100257867/2e-158/linoleate 13S-lipoxygenase 2-1, chloroplastic; K00454 lipoxygenase [EC:1.13.11.12]	NA	NA
	CL7227.Contig4_All	353	7.26	0.01	-9.50383	7.18378e-06	3.20214e-05	Down	gi|512501812|gb|AGO03786.1|/6.15154e-08/lipoxygenase 2 [Tanacetum cinerariifolium]	gi|4884967|gb|AF145479.1|AF145479/2e-09/Mesembryanthemum crystallinum lipoxygenase mRNA, partial cds	sp|Q84YK8|LOXC2_ORYSJ/6e-09/Probable lipoxygenase 8, chloroplastic OS=Oryza sativa subsp. japonica GN=CM-LOX2 PE=2 SV=1	NA	atr:18439842/1e-08/linoleate 13S-lipoxygenase 2-1, chloroplastic; K00454 lipoxygenase [EC:1.13.11.12]	NA	NA
	Unigene12634_All	1047	10.76	0.84	-3.67914	2.70602e-24	3.07926e-23	Down	gi|720031535|ref|XP_010265847.1|/3.42548e-10/PREDICTED: linoleate 13S-lipoxygenase 2-1, chloroplastic [Nelumbo nucifera]	NA	sp|O24370|LOX21_SOLTU/4e-06/Linoleate 13S-lipoxygenase 2-1, chloroplastic OS=Solanum tuberosum GN=LOX2.1 PE=1 SV=1	NA	egr:104423496/3e-09/linoleate 13S-lipoxygenase 2-1, chloroplastic-like; K00454 lipoxygenase [EC:1.13.11.12]	NA	NA
	Unigene13350_All	1832	327.56	8.14	-5.33059	0	0	Down	gi|604348157|gb|EYU46312.1|/0/hypothetical protein MIMGU_mgv1a000979mg [Erythranthe guttata]	gi|225321423|dbj|AK319290.1|/4e-14/Solanum lycopersicum cDNA, clone: LEFL1044CA03, HTC in leaf	sp|O24370|LOX21_SOLTU/3e-171/Linoleate 13S-lipoxygenase 2-1, chloroplastic OS=Solanum tuberosum GN=LOX2.1 PE=1 SV=1	PS51393/120.397/Lipoxygenase iron-binding catalytic domain profile.	pmum:103330513/0.0/linoleate 13S-lipoxygenase 2-1, chloroplastic-like; K00454 lipoxygenase [EC:1.13.11.12]	NA	NA
	Unigene14543_All	489	0.93	1.73	0.895469	0.40541	0.568164	Equal	gi|658309766|ref|NP_001280928.1|/7.90635e-07/linoleate 13S-lipoxygenase 3-1, chloroplastic-like [Malus domestica] &gt;gi|485451118|gb|AGK82781.1| lipoxygenase [Malus domestica]	NA	sp|Q9LNR3|LOX3_ARATH/1e-07/Lipoxygenase 3, chloroplastic OS=Arabidopsis thaliana GN=LOX3 PE=2 SV=1	NA	mdm:103449741/2e-07/LOX2a; linoleate 13S-lipoxygenase 3-1, chloroplastic-like (EC:1.13.11.12); K00454 lipoxygenase [EC:1.13.11.12]	NA	NA
	Unigene29052_All	290	0.54	0.01	-5.75489	0.570904	0.698843	Equal	gi|694422107|ref|XP_009338880.1|/1.00724e-18/PREDICTED: uncharacterized protein LOC103931184 [Pyrus x bretschneideri]	gi|177358726|gb|AC225040.1|/5e-06/Solanum lycopersicum cv. Heinz 1706, chromosome 5 BAC clone C05SLm0079C22, complete sequence	sp|P92520|M820_ARATH/2e-10/Uncharacterized mitochondrial protein AtMg00820 OS=Arabidopsis thaliana GN=AtMg00820 PE=4 SV=1	PTHR11439/8.6E-24/--	egr:104423495/1e-13/linoleate 13S-lipoxygenase 2-1, chloroplastic-like; K00454 lipoxygenase [EC:1.13.11.12]	NA	NA
	Unigene34398_All	542	0.6	0.25	-1.26303	0.466552	0.601647	Equal	gi|300119926|gb|ADJ67988.1|/1.06385e-70/lipoxygenase [Vitis vinifera]	NA	sp|Q9LUW0|LOX5_ARATH/8e-52/Linoleate 9S-lipoxygenase 5, chloroplastic OS=Arabidopsis thaliana GN=LOX5 PE=2 SV=2	PS51393/66.85/Lipoxygenase iron-binding catalytic domain profile.	vvi:100256749/2e-71/LOXD; lipoxygenase; K00454 lipoxygenase [EC:1.13.11.12]	NA	NA
	Unigene35006_All	914	17.76	1.23	-3.8519	7.43554e-35	1.10719e-33	Down	gi|695010416|ref|XP_009391881.1|/1.42968e-06/PREDICTED: linoleate 13S-lipoxygenase 2-1, chloroplastic-like [Musa acuminata subsp. malaccensis]	NA	sp|Q8GSM3|LOX22_HORVU/3e-07/Lipoxygenase 2.2, chloroplastic OS=Hordeum vulgare GN=LOX2.2 PE=1 SV=1	NA	mus:103977941/3e-07/linoleate 13S-lipoxygenase 2-1, chloroplastic-like; K00454 lipoxygenase [EC:1.13.11.12]	NA	NA
	Unigene37366_All	266	1.26	0.01	-6.97728	0.30502	0.449965	Equal	gi|470149298|ref|XP_004310176.1|/2.44985e-17/PREDICTED: uncharacterized protein LOC101315202 [Fragaria vesca subsp. vesca]	NA	sp|P92520|M820_ARATH/5e-08/Uncharacterized mitochondrial protein AtMg00820 OS=Arabidopsis thaliana GN=AtMg00820 PE=4 SV=1	PF07727/3.5E-6/Reverse transcriptase (RNA-dependent DNA polymerase)	egr:104423495/4e-13/linoleate 13S-lipoxygenase 2-1, chloroplastic-like; K00454 lipoxygenase [EC:1.13.11.12]	NA	NA
	Unigene40957_All	3090	0.08	34.95	8.77108	0	0	Up	gi|596284663|ref|XP_007225335.1|/0/hypothetical protein PRUPE_ppa001064mg [Prunus persica] &gt;gi|462422271|gb|EMJ26534.1| hypothetical protein PRUPE_ppa001064mg [Prunus persica]	gi|410110945|gb|AC247163.9|/1e-12/Solanum lycopersicum strain Heinz 1706 chromosome 5 clone slm-47n15 map 5, complete sequence	sp|Q9CAG3|LOX6_ARATH/0.0/Lipoxygenase 6, chloroplastic OS=Arabidopsis thaliana GN=LOX6 PE=2 SV=1	PR00087/3.8E-16/Lipoxygenase signature	sly:101263024/0.0/lipoxygenase 6, chloroplastic; K00454 lipoxygenase [EC:1.13.11.12]	NA	NA
	Unigene44238_All	229	0.01	1.13	6.82018	0.433796	0.600582	Equal	gi|593264168|ref|XP_007134262.1|/1.82499e-08/hypothetical protein PHAVU_010G032300g [Phaseolus vulgaris] &gt;gi|561007307|gb|ESW06256.1| hypothetical protein PHAVU_010G032300g [Phaseolus vulgaris]	NA	sp|P09439|LOX2_SOYBN/2e-06/Seed linoleate 9S-lipoxygenase-2 OS=Glycine max GN=LOX1.2 PE=2 SV=1	NA	jcu:105644143/3e-08/linoleate 9S-lipoxygenase 6-like; K00454 lipoxygenase [EC:1.13.11.12]	NA	NA
	Unigene48541_All	239	0.01	1.03	6.6865	0.433796	0.583812	Equal	gi|17065070|gb|AAL32689.1|/2.66972e-43/lipoxygenase AtLOX2 [Arabidopsis thaliana]	gi|332640072|gb|CP002686.1|/1e-131/Arabidopsis thaliana chromosome 3, complete sequence	sp|P38418|LOX2_ARATH/3e-45/Lipoxygenase 2, chloroplastic OS=Arabidopsis thaliana GN=LOX2 PE=1 SV=1	PS51393/37.399/Lipoxygenase iron-binding catalytic domain profile.	ath:AT3G45140/4e-44/LOX2; lipoxygenase 2; K00454 lipoxygenase [EC:1.13.11.12]	NA	biological_process:GO:0034440//lipid oxidation;GO:0000023//maltose metabolic process;GO:0009117//nucleotide metabolic process;GO:0030003//cellular cation homeostasis;GO:0019216//regulation of lipid metabolic process;GO:0031408//oxylipin biosynthetic process;GO:0044272//sulfur compound biosynthetic process;GO:0000096//sulfur amino acid metabolic process;GO:0009611//response to wounding;GO:0006546/…
2. AOS	CL3672.Contig1_All	228	0.01	1.14	6.83289	0.433796	0.59001	Equal	gi|410444524|gb|AFV68274.1|/8.11613e-21/allene oxide synthase [Catharanthus roseus]	gi|514765997|ref|XM_004965834.1|/4e-06/PREDICTED: Setaria italica uncharacterized LOC101776480 (LOC101776480), mRNA	sp|P48417|CP74_LINUS/2e-13/Allene oxide synthase, chloroplastic OS=Linum usitatissimum GN=CYP74A PE=1 SV=1	NA	pop:POPTR_0002s13220g/5e-20/POPTRDRAFT_644172; allene oxide synthase family protein; K01723 hydroperoxide dehydratase [EC:4.2.1.92]	NA	biological_process:GO:0044710//single-organism metabolic process;GO:0050896//response to stimulus;cellular_component:GO:0016020//membrane;GO:0044434//chloroplast part;GO:0009579//thylakoid;molecular_function:GO:0046872//metal ion binding;GO:0016836//hydro-lyase activity;GO:0016491//oxidoreductase activity;
	CL3672.Contig2_All	2106	679.41	1097.49	0.691853	0	0	Equal	gi|698585067|ref|XP_009778544.1|/0/PREDICTED: allene oxide synthase, chloroplastic-like [Nicotiana sylvestris]	gi|410444523|gb|JQ364955.1|/4e-33/Catharanthus roseus allene oxide synthase mRNA, complete cds	sp|P48417|CP74_LINUS/0.0/Allene oxide synthase, chloroplastic OS=Linum usitatissimum GN=CYP74A PE=1 SV=1	PTHR24286/1.6E-158/--	sot:102589003/0.0/allene oxide synthase, chloroplastic-like; K01723 hydroperoxide dehydratase [EC:4.2.1.92]	NA	biological_process:GO:0055114//oxidation-reduction process;molecular_function:GO:0009055//electron carrier activity;GO:0016705//oxidoreductase activity, acting on paired donors, with incorporation or reduction of molecular oxygen;GO:0020037//heme binding;GO:0005506//iron ion binding;GO:0047987//hydroperoxide dehydratase activity;GO:0004497//monooxygenase activity;
	CL3672.Contig5_All	612	21.16	23.07	0.124678	0.83464	0.881456	Equal	gi|698585067|ref|XP_009778544.1|/1.7308e-07/PREDICTED: allene oxide synthase, chloroplastic-like [Nicotiana sylvestris]	gi|20160361|emb|AJ457080.1|/3e-09/Solanum tuberosum partial mRNA for allene oxide synthase (aos1 gene)	sp|P48417|CP74_LINUS/6e-09/Allene oxide synthase, chloroplastic OS=Linum usitatissimum GN=CYP74A PE=1 SV=1	NA	egu:105060026/3e-08/allene oxide synthase 1, chloroplastic-like; K01723 hydroperoxide dehydratase [EC:4.2.1.92]	NA	NA
	CL9731.Contig1_All	1876	104.79	39.09	-1.42263	8.85008e-142	4.10016e-140	Down	gi|115451671|ref|NP_001049436.1|/1.89699e-146/Os03g0225900 [Oryza sativa Japonica Group] &gt;gi|73619653|sp|Q7XYS3.2|C74A2_ORYSJ RecName: Full=Allene oxide synthase 2; AltName: Full=Cytochrome P450 74A2; AltName: Full=Hydroperoxide dehydrase 2 [Oryza sativa Japonica Group] &gt;gi|17432492|gb|AAL38184.1| allene oxide synthase [Oryza sativa Japonica Group] &gt;gi|113547907|dbj|BAF11350.1| Os03g0225…	gi|255689629|gb|FJ872021.1|/7e-19/Camellia sinensis allene oxide synthase (aos1) mRNA, complete cds	sp|Q7XYS3|C74A2_ORYSJ/2e-148/Allene oxide synthase 2 OS=Oryza sativa subsp. japonica GN=CYP74A2 PE=2 SV=2	PTHR24286:SF38/1.0E-67/--	dosa:Os03t0225900-01/3e-147/Os03g0225900, ALLENE_OXIDE_SYNTHASE_2, AOS2; Allene oxide synthase.; K01723 hydroperoxide dehydratase [EC:4.2.1.92]	NA	biological_process:GO:0031407//oxylipin metabolic process;GO:0050896//response to stimulus;GO:0006633//fatty acid biosynthetic process;cellular_component:GO:0016020//membrane;GO:0044434//chloroplast part;GO:0009579//thylakoid;molecular_function:GO:0046872//metal ion binding;GO:0016836//hydro-lyase activity;
	CL9731.Contig2_All	563	1.53	0.01	-7.25739	0.00709456	0.0202378	Equal	gi|255689630|gb|ACU30142.1|/2.84434e-64/allene oxide synthase [Camellia sinensis]	gi|443417983|dbj|AB778304.1|/1e-23/Nicotiana tabacum AOS mRNA for allene oxyde synthase, complete cds	sp|Q96242|CP74A_ARATH/3e-61/Allene oxide synthase, chloroplastic OS=Arabidopsis thaliana GN=CYP74A PE=1 SV=3	PR00465/1.5E-6/E-class P450 group IV signature	bvg:104906974/1e-63/allene oxide synthase, chloroplastic; K01723 hydroperoxide dehydratase [EC:4.2.1.92]	NA	NA
3. AOC	CL4099.Contig1_All	384	0.67	1.7	1.3433	0.348506	0.50075	Equal	gi|410444526|gb|AFV68275.1|/9.66184e-54/allene oxide cyclase [Catharanthus roseus]	gi|502168137|ref|XM_004514271.1|/4e-26/PREDICTED: Cicer arietinum allene oxide cyclase 3, chloroplastic-like (LOC101504350), mRNA	sp|Q9LS03|AOC1_ARATH/8e-45/Allene oxide cyclase 1, chloroplastic OS=Arabidopsis thaliana GN=AOC1 PE=1 SV=1	PF06351/6.6E-61/Allene oxide cyclase	egr:104449414/1e-50/allene oxide cyclase 4, chloroplastic-like; K10525 allene oxide cyclase [EC:5.3.99.6]	NA	NA
	CL4099.Contig2_All	2278	263.34	369.23	0.487593	6.57974e-92	2.11188e-90	Equal	gi|410444526|gb|AFV68275.1|/8.77045e-64/allene oxide cyclase [Catharanthus roseus]	gi|187476490|gb|EU652410.1|/2e-25/Petunia x hybrida AOC mRNA, complete cds	sp|Q9LS03|AOC1_ARATH/1e-53/Allene oxide cyclase 1, chloroplastic OS=Arabidopsis thaliana GN=AOC1 PE=1 SV=1	PTHR31843:SF1/2.7E-60/--	cmo:103503379/7e-60/allene oxide cyclase 1, chloroplastic; K10525 allene oxide cyclase [EC:5.3.99.6]	NA	NA
	CL4099.Contig3_All	1408	490.77	698.42	0.509048	4.77522e-105	1.68094e-103	Equal	gi|698488273|ref|XP_009790745.1|/5.27307e-95/PREDICTED: allene oxide cyclase 4, chloroplastic-like [Nicotiana sylvestris]	gi|187476490|gb|EU652410.1|/9e-27/Petunia x hybrida AOC mRNA, complete cds	sp|Q9LS02|AOC2_ARATH/7e-70/Allene oxide cyclase 2, chloroplastic OS=Arabidopsis thaliana GN=AOC2 PE=1 SV=1	PTHR31843/2.7E-79/--	sot:102577822/7e-91/allene oxide cyclase (EC:5.3.99.6); K10525 allene oxide cyclase [EC:5.3.99.6]	NA	NA
	CL9986.Contig1_All	1214	0.52	1.77	1.76717	0.00427518	0.0128089	Equal	gi|525338010|gb|AGR49302.1|/1.00173e-65/allene oxide cyclase [Catharanthus roseus]	gi|470122211|ref|XM_004297091.1|/3e-17/PREDICTED: Fragaria vesca subsp. vesca allene oxide cyclase 3, chloroplastic-like (LOC101305363), mRNA	sp|Q9LS02|AOC2_ARATH/4e-46/Allene oxide cyclase 2, chloroplastic OS=Arabidopsis thaliana GN=AOC2 PE=1 SV=1	PTHR31843:SF1/2.3E-12/--	mtr:MTR_5g053950/6e-64/Allene oxide cyclase; K10525 allene oxide cyclase [EC:5.3.99.6]	NA	cellular_component:GO:0009507//chloroplast;molecular_function:GO:0046423//allene-oxide cyclase activity;
	CL9986.Contig2_All	1301	1.39	1.11	-0.324525	0.423466	0.589618	Equal	gi|525338010|gb|AGR49302.1|/7.33054e-88/allene oxide cyclase [Catharanthus roseus]	gi|470122211|ref|XM_004297091.1|/3e-17/PREDICTED: Fragaria vesca subsp. vesca allene oxide cyclase 3, chloroplastic-like (LOC101305363), mRNA	sp|Q9LS01|AOC3_ARATH/2e-70/Allene oxide cyclase 3, chloroplastic OS=Arabidopsis thaliana GN=AOC3 PE=2 SV=1	PF06351/3.3E-98/Allene oxide cyclase	mtr:MTR_5g053950/1e-85/Allene oxide cyclase; K10525 allene oxide cyclase [EC:5.3.99.6]	NA	molecular_function:GO:0016853//isomerase activity;
	CL9986.Contig3_All	1247	28.01	5.82	-2.26685	8.47866e-47	1.56969e-45	Down	gi|525338010|gb|AGR49302.1|/6.89071e-88/allene oxide cyclase [Catharanthus roseus]	gi|470122211|ref|XM_004297091.1|/3e-17/PREDICTED: Fragaria vesca subsp. vesca allene oxide cyclase 3, chloroplastic-like (LOC101305363), mRNA	sp|Q9LS01|AOC3_ARATH/2e-70/Allene oxide cyclase 3, chloroplastic OS=Arabidopsis thaliana GN=AOC3 PE=2 SV=1	PTHR31843:SF1/1.0E-83/--	mtr:MTR_5g053950/1e-85/Allene oxide cyclase; K10525 allene oxide cyclase [EC:5.3.99.6]	NA	molecular_function:GO:0016853//isomerase activity;
	Unigene12545_All	440	0.81	0.56	-0.532495	0.466552	0.602452	Equal	gi|720029530|ref|XP_010265246.1|/3.15478e-12/PREDICTED: allene oxide cyclase 2, chloroplastic-like [Nelumbo nucifera]	NA	sp|Q9LS01|AOC3_ARATH/3e-09/Allene oxide cyclase 3, chloroplastic OS=Arabidopsis thaliana GN=AOC3 PE=2 SV=1	NA	mus:103978400/1e-12/allene oxide cyclase 3, chloroplastic-like; K10525 allene oxide cyclase [EC:5.3.99.6]	NA	NA
	Unigene20279_All	311	1.42	0.01	-7.14975	0.162965	0.290152	Equal	gi|720029530|ref|XP_010265246.1|/1.52403e-11/PREDICTED: allene oxide cyclase 2, chloroplastic-like [Nelumbo nucifera]	NA	sp|Q9LS01|AOC3_ARATH/2e-09/Allene oxide cyclase 3, chloroplastic OS=Arabidopsis thaliana GN=AOC3 PE=2 SV=1	PF06351/9.6E-9/Allene oxide cyclase	mus:103978400/4e-12/allene oxide cyclase 3, chloroplastic-like; K10525 allene oxide cyclase [EC:5.3.99.6]	NA	NA
4. 12OPR	CL11086.Contig1_All	858	5.92	1.49	-1.99028	1.02584e-06	4.96676e-06	Down	gi|661893283|emb|CDP03092.1|/1.87163e-48/unnamed protein product [Coffea canephora]	gi|341657339|gb|HM357793.2|/3e-16/Ipomoea nil 12-oxophytodienoate reductase OPR3 mRNA, complete cds	sp|Q9FEW9|OPR3_SOLLC/5e-46/12-oxophytodienoate reductase 3 OS=Solanum lycopersicum GN=OPR3 PE=1 SV=1	PTHR22893:SF34/1.5E-40/--	sot:102586989/6e-46/12-oxophytodienoate reductase 3-like; K05894 12-oxophytodienoic acid reductase [EC:1.3.1.42]	PA4356/2e-20/---	NA
	CL11086.Contig2_All	572	0.75	0.23	-1.70526	0.289818	0.452764	Equal	gi|341657340|gb|ADN92997.2|/7.17793e-71/12-oxophytodienoate reductase OPR3 [Ipomoea nil]	gi|341657339|gb|HM357793.2|/2e-28/Ipomoea nil 12-oxophytodienoate reductase OPR3 mRNA, complete cds	sp|Q9FEW9|OPR3_SOLLC/8e-72/12-oxophytodienoate reductase 3 OS=Solanum lycopersicum GN=OPR3 PE=1 SV=1	PTHR22893:SF34/8.5E-82/--	sly:543763/9e-71/opr3, LeOPR3; 12-oxophytodienoate reductase 3 (EC:1.3.1.42); K05894 12-oxophytodienoic acid reductase [EC:1.3.1.42]	all1865/6e-34/---	biological_process:GO:0006633//fatty acid biosynthetic process;molecular_function:GO:0016491//oxidoreductase activity;
	CL11086.Contig3_All	1467	35.51	14.71	-1.27143	1.12307e-32	1.59506e-31	Down	gi|661893283|emb|CDP03092.1|/0/unnamed protein product [Coffea canephora]	gi|341657339|gb|HM357793.2|/3e-57/Ipomoea nil 12-oxophytodienoate reductase OPR3 mRNA, complete cds	sp|Q9FEW9|OPR3_SOLLC/0.0/12-oxophytodienoate reductase 3 OS=Solanum lycopersicum GN=OPR3 PE=1 SV=1	PF00724/8.7E-90/NADH:flavin oxidoreductase / NADH oxidase family	sot:102586989/0.0/12-oxophytodienoate reductase 3-like; K05894 12-oxophytodienoic acid reductase [EC:1.3.1.42]	all1865/1e-77/---	NA
	CL3587.Contig1_All	444	0.01	2.01	7.65105	0.00950444	0.0263878	Equal	gi|301116437|ref|XP_002905947.1|/2.30682e-31/12-oxophytodienoate reductase, putative [Phytophthora infestans T30-4] &gt;gi|262109247|gb|EEY67299.1| 12-oxophytodienoate reductase, putative [Phytophthora infestans T30-4]	NA	sp|C5H429|DBR2_ARTAN/2e-24/Artemisinic aldehyde Delta(11(13)) reductase OS=Artemisia annua GN=DBR2 PE=1 SV=1	PF00724/3.3E-30/NADH:flavin oxidoreductase / NADH oxidase family	bvg:104895517/3e-23/artemisinic aldehyde Delta(11(13)) reductase-like; K05894 12-oxophytodienoic acid reductase [EC:1.3.1.42]	MA1003/1e-34/---	molecular_function:GO:0003824//catalytic activity;
	CL3587.Contig2_All	281	0.01	3.75	8.55075	0.0204078	0.0519372	Equal	gi|303287058|ref|XP_003062818.1|/2.04825e-19/predicted protein, partial [Micromonas pusilla CCMP1545] &gt;gi|226455454|gb|EEH52757.1| predicted protein, partial [Micromonas pusilla CCMP1545]	NA	sp|C5H429|DBR2_ARTAN/2e-16/Artemisinic aldehyde Delta(11(13)) reductase OS=Artemisia annua GN=DBR2 PE=1 SV=1	PTHR22893:SF14/2.1E-38/--	cmo:103492363/6e-16/12-oxophytodienoate reductase 3; K05894 12-oxophytodienoic acid reductase [EC:1.3.1.42]	RSc1202/4e-20/---	molecular_function:GO:0003824//catalytic activity;
	CL8632.Contig2_All	213	0.01	1.31	7.03342	0.433796	0.574381	Equal	gi|661893283|emb|CDP03092.1|/6.55841e-10/unnamed protein product [Coffea canephora]	NA	sp|Q9FEW9|OPR3_SOLLC/1e-09/12-oxophytodienoate reductase 3 OS=Solanum lycopersicum GN=OPR3 PE=1 SV=1	NA	pxb:103951930/2e-09/12-oxophytodienoate reductase 3; K05894 12-oxophytodienoic acid reductase [EC:1.3.1.42]	NA	NA
	CL94.Contig1_All	477	1.44	3.6	1.32193	0.092404	0.186864	Equal	gi|5701740|dbj|BAA83083.1|/1.31256e-59/LEDI-5a protein [Lithospermum erythrorhizon]	gi|5701739|dbj|AB030705.1|/1e-109/Lithospermum erythrorhizon mRNA for LEDI-5a protein, complete cds	sp|Q9XG54|OPR1_SOLLC/4e-38/12-oxophytodienoate reductase 1 OS=Solanum lycopersicum GN=OPR1 PE=1 SV=1	PF00724/1.9E-11/NADH:flavin oxidoreductase / NADH oxidase family	sly:101254262/1e-38/12-oxophytodienoate reductase 1-like; K05894 12-oxophytodienoic acid reductase [EC:1.3.1.42]	RSc1202/2e-19/---	biological_process:GO:0055114//oxidation-reduction process;molecular_function:GO:0016629//12-oxophytodienoate reductase activity;GO:0010181//FMN binding;
	CL94.Contig11_All	1525	253.05	2204.69	3.12308	0	0	Up	gi|5701740|dbj|BAA83083.1|/0/LEDI-5a protein [Lithospermum erythrorhizon]	gi|5701739|dbj|AB030705.1|/0.0/Lithospermum erythrorhizon mRNA for LEDI-5a protein, complete cds	sp|Q8GYB8|OPR2_ARATH/3e-144/12-oxophytodienoate reductase 2 OS=Arabidopsis thaliana GN=OPR2 PE=1 SV=2	PF00724/1.5E-90/NADH:flavin oxidoreductase / NADH oxidase family	tcc:TCM_027467/5e-153/12-oxophytodienoate reductase 2; K05894 12-oxophytodienoic acid reductase [EC:1.3.1.42]	all1865/5e-83/---	NA
	CL94.Contig13_All	211	2	0.01	-7.64386	0.30502	0.446216	Equal	gi|5701742|dbj|BAA83084.1|/3.7131e-24/LEDI-5b protein [Lithospermum erythrorhizon]	gi|5701741|dbj|AB030706.1|/7e-60/Lithospermum erythrorhizon mRNA for LEDI-5b protein, complete cds	sp|Q8LAH7|OPR1_ARATH/9e-13/12-oxophytodienoate reductase 1 OS=Arabidopsis thaliana GN=OPR1 PE=1 SV=2	NA	vvi:100255087/1e-13/12-oxophytodienoate reductase 2-like; K05894 12-oxophytodienoic acid reductase [EC:1.3.1.42]	NA	NA
	CL94.Contig15_All	462	17.64	147.73	3.06604	1.37794e-86	4.2042e-85	Up	gi|5701740|dbj|BAA83083.1|/1.13252e-40/LEDI-5a protein [Lithospermum erythrorhizon]	gi|5701739|dbj|AB030705.1|/5e-66/Lithospermum erythrorhizon mRNA for LEDI-5a protein, complete cds	sp|Q8GYB8|OPR2_ARATH/5e-29/12-oxophytodienoate reductase 2 OS=Arabidopsis thaliana GN=OPR2 PE=1 SV=2	PTHR22893:SF14/4.6E-26/--	cmo:103504156/2e-28/12-oxophytodienoate reductase 2-like; K05894 12-oxophytodienoic acid reductase [EC:1.3.1.42]	all1865/4e-11/---	NA
	CL94.Contig16_All	1043	0.01	2.82	8.13955	1.02003e-09	6.25022e-09	Up	gi|5701742|dbj|BAA83084.1|/2.3328e-168/LEDI-5b protein [Lithospermum erythrorhizon]	gi|5701741|dbj|AB030706.1|/1e-167/Lithospermum erythrorhizon mRNA for LEDI-5b protein, complete cds	sp|Q9XG54|OPR1_SOLLC/4e-153/12-oxophytodienoate reductase 1 OS=Solanum lycopersicum GN=OPR1 PE=1 SV=1	PF00724/2.3E-82/NADH:flavin oxidoreductase / NADH oxidase family	tcc:TCM_027467/8e-163/12-oxophytodienoate reductase 2; K05894 12-oxophytodienoic acid reductase [EC:1.3.1.42]	all1865/3e-83/---	NA
	CL94.Contig17_All	634	15.64	25.13	0.68417	0.00192634	0.0062155	Equal	gi|5701740|dbj|BAA83083.1|/7.46356e-81/LEDI-5a protein [Lithospermum erythrorhizon]	gi|5701739|dbj|AB030705.1|/2e-90/Lithospermum erythrorhizon mRNA for LEDI-5a protein, complete cds	sp|Q8GYB8|OPR2_ARATH/4e-64/12-oxophytodienoate reductase 2 OS=Arabidopsis thaliana GN=OPR2 PE=1 SV=2	PF00724/1.2E-37/NADH:flavin oxidoreductase / NADH oxidase family	tcc:TCM_027467/9e-68/12-oxophytodienoate reductase 2; K05894 12-oxophytodienoic acid reductase [EC:1.3.1.42]	AGpA653/1e-36/---	NA
	CL94.Contig2_All	282	0.01	3.72	8.53916	0.0204078	0.0521168	Equal	gi|5701740|dbj|BAA83083.1|/1.81149e-19/LEDI-5a protein [Lithospermum erythrorhizon]	gi|5701739|dbj|AB030705.1|/3e-26/Lithospermum erythrorhizon mRNA for LEDI-5a protein, complete cds	sp|Q84QK0|OPR1_ORYSJ/4e-15/12-oxophytodienoate reductase 1 OS=Oryza sativa subsp. japonica GN=OPR1 PE=2 SV=1	NA	cmo:103504156/1e-16/12-oxophytodienoate reductase 2-like; K05894 12-oxophytodienoic acid reductase [EC:1.3.1.42]	AGpA653/1e-10/---	NA
	CL94.Contig3_All	1648	78.72	1144.13	3.86138	0	0	Up	gi|5701740|dbj|BAA83083.1|/0/LEDI-5a protein [Lithospermum erythrorhizon]	gi|5701739|dbj|AB030705.1|/0.0/Lithospermum erythrorhizon mRNA for LEDI-5a protein, complete cds	sp|Q8GYB8|OPR2_ARATH/1e-146/12-oxophytodienoate reductase 2 OS=Arabidopsis thaliana GN=OPR2 PE=1 SV=2	PTHR22893:SF14/6.3E-189/--	pmum:103319316/3e-153/12-oxophytodienoate reductase 2-like; K05894 12-oxophytodienoic acid reductase [EC:1.3.1.42]	all1865/4e-83/---	NA
	CL94.Contig4_All	364	2.54	11.21	2.14189	0.000544072	0.00191557	Equal	gi|5701742|dbj|BAA83084.1|/4.75455e-35/LEDI-5b protein [Lithospermum erythrorhizon]	gi|5701739|dbj|AB030705.1|/1e-53/Lithospermum erythrorhizon mRNA for LEDI-5a protein, complete cds	sp|Q8GYB8|OPR2_ARATH/1e-21/12-oxophytodienoate reductase 2 OS=Arabidopsis thaliana GN=OPR2 PE=1 SV=2	NA	tcc:TCM_027467/2e-23/12-oxophytodienoate reductase 2; K05894 12-oxophytodienoic acid reductase [EC:1.3.1.42]	AGpA653/9e-14/---	NA
	CL94.Contig5_All	275	0.01	3.12	8.2854	0.0438198	0.100926	Equal	gi|5701740|dbj|BAA83083.1|/2.43169e-18/LEDI-5a protein [Lithospermum erythrorhizon]	gi|5701739|dbj|AB030705.1|/1e-25/Lithospermum erythrorhizon mRNA for LEDI-5a protein, complete cds	sp|Q84QK0|OPR1_ORYSJ/8e-15/12-oxophytodienoate reductase 1 OS=Oryza sativa subsp. japonica GN=OPR1 PE=2 SV=1	NA	cmo:103504156/3e-15/12-oxophytodienoate reductase 2-like; K05894 12-oxophytodienoic acid reductase [EC:1.3.1.42]	AGpA653/2e-10/---	NA
	CL94.Contig6_All	381	3.04	12.95	2.09081	0.00013071	0.000504485	Up	gi|5701740|dbj|BAA83083.1|/3.39e-06/LEDI-5a protein [Lithospermum erythrorhizon]	gi|5701739|dbj|AB030705.1|/1e-16/Lithospermum erythrorhizon mRNA for LEDI-5a protein, complete cds	sp|Q8GYB8|OPR2_ARATH/2e-07/12-oxophytodienoate reductase 2 OS=Arabidopsis thaliana GN=OPR2 PE=1 SV=2	NA	brp:103853040/2e-06/12-oxophytodienoate reductase 1; K05894 12-oxophytodienoic acid reductase [EC:1.3.1.42]	NA	NA
	CL94.Contig7_All	1483	20.89	25.98	0.314589	0.00761418	0.0215269	Equal	gi|5701742|dbj|BAA83084.1|/0/LEDI-5b protein [Lithospermum erythrorhizon]	gi|5701741|dbj|AB030706.1|/0.0/Lithospermum erythrorhizon mRNA for LEDI-5b protein, complete cds	sp|Q9XG54|OPR1_SOLLC/1e-148/12-oxophytodienoate reductase 1 OS=Solanum lycopersicum GN=OPR1 PE=1 SV=1	PTHR22893:SF14/4.8E-188/--	tcc:TCM_027467/2e-157/12-oxophytodienoate reductase 2; K05894 12-oxophytodienoic acid reductase [EC:1.3.1.42]	all1865/3e-87/---	NA
	CL94.Contig9_All	484	2.12	4.1	0.95156	0.173983	0.304479	Equal	gi|5701740|dbj|BAA83083.1|/1.35359e-06/LEDI-5a protein [Lithospermum erythrorhizon]	gi|5701739|dbj|AB030705.1|/1e-17/Lithospermum erythrorhizon mRNA for LEDI-5a protein, complete cds	sp|Q8GYB8|OPR2_ARATH/1e-07/12-oxophytodienoate reductase 2 OS=Arabidopsis thaliana GN=OPR2 PE=1 SV=2	NA	brp:103853040/1e-06/12-oxophytodienoate reductase 1; K05894 12-oxophytodienoic acid reductase [EC:1.3.1.42]	NA	NA
	Unigene12969_All	445	0.01	1	6.64386	0.0940898	0.185658	Equal	gi|502150515|ref|XP_004507991.1|/1.78257e-51/PREDICTED: 12-oxophytodienoate reductase 3-like [Cicer arietinum]	gi|114158734|gb|AC182662.2|/4e-17/Populus trichocarpa clone Pop1-15O24, complete sequence	sp|Q84QK0|OPR1_ORYSJ/6e-36/12-oxophytodienoate reductase 1 OS=Oryza sativa subsp. japonica GN=OPR1 PE=2 SV=1	PF00724/6.0E-6/NADH:flavin oxidoreductase / NADH oxidase family	cam:101508907/3e-52/12-oxophytodienoate reductase 3; K05894 12-oxophytodienoic acid reductase [EC:1.3.1.42]	mll2211/4e-18/---	NA
	Unigene19347_All	1638	238.55	1546.24	2.6964	0	0	Up	gi|5701740|dbj|BAA83083.1|/0/LEDI-5a protein [Lithospermum erythrorhizon]	gi|5701741|dbj|AB030706.1|/0.0/Lithospermum erythrorhizon mRNA for LEDI-5b protein, complete cds	sp|Q8GYB8|OPR2_ARATH/8e-145/12-oxophytodienoate reductase 2 OS=Arabidopsis thaliana GN=OPR2 PE=1 SV=2	PTHR22893/2.3E-187/--	pmum:103319316/6e-153/12-oxophytodienoate reductase 2-like; K05894 12-oxophytodienoic acid reductase [EC:1.3.1.42]	all1865/2e-83/---	NA
	Unigene19960_All	1722	3.83	5.36	0.484889	0.0405352	0.0952807	Equal	gi|40645459|dbj|BAD06575.1|/1.46589e-105/LEDI-5c protein [Lithospermum erythrorhizon]	gi|40645458|dbj|AB108499.1|/0.0/Lithospermum erythrorhizon mRNA for LEDI-5c protein, complete cds	sp|Q9XG54|OPR1_SOLLC/9e-92/12-oxophytodienoate reductase 1 OS=Solanum lycopersicum GN=OPR1 PE=1 SV=1	PTHR22893/1.8E-98/--	cit:102623338/1e-97/12-oxophytodienoate reductase 2-like; K05894 12-oxophytodienoic acid reductase [EC:1.3.1.42]	MA1003/2e-44/---	NA
	Unigene20625_All	279	1.15	0.01	-6.84549	0.30502	0.46934	Equal	gi|5701740|dbj|BAA83083.1|/7.56174e-14/LEDI-5a protein [Lithospermum erythrorhizon]	gi|5701741|dbj|AB030706.1|/4e-16/Lithospermum erythrorhizon mRNA for LEDI-5b protein, complete cds	sp|Q9XG54|OPR1_SOLLC/3e-15/12-oxophytodienoate reductase 1 OS=Solanum lycopersicum GN=OPR1 PE=1 SV=1	NA	pmum:103319316/3e-14/12-oxophytodienoate reductase 2-like; K05894 12-oxophytodienoic acid reductase [EC:1.3.1.42]	VCA0993/2e-06/---	NA
	Unigene2164_All	1528	8.58	2.32	-1.88685	2.699e-15	2.22766e-14	Down	gi|661893283|emb|CDP03092.1|/8.07393e-28/unnamed protein product [Coffea canephora]	gi|210145168|dbj|AK243859.1|/1e-10/Glycine max cDNA, clone: GMFL01-01-H05	sp|Q9FEW9|OPR3_SOLLC/9e-27/12-oxophytodienoate reductase 3 OS=Solanum lycopersicum GN=OPR3 PE=1 SV=1	PTHR22893:SF34/1.5E-40/--	sot:102586989/4e-26/12-oxophytodienoate reductase 3-like; K05894 12-oxophytodienoic acid reductase [EC:1.3.1.42]	PA4356/3e-09/---	NA
	Unigene24946_All	227	0.86	0.01	-6.42626	0.570904	0.68216	Equal	gi|700188503|gb|KGN43736.1|/1.53154e-27/hypothetical protein Csa_7G063995 [Cucumis sativus]	gi|449478865|ref|XM_004155391.1|/7e-11/PREDICTED: Cucumis sativus 12-oxophytodienoate reductase 1-like (LOC101218965), mRNA	sp|Q84QK0|OPR1_ORYSJ/3e-25/12-oxophytodienoate reductase 1 OS=Oryza sativa subsp. japonica GN=OPR1 PE=2 SV=1	PTHR22893/4.9E-33/--	tcc:TCM_027467/8e-27/12-oxophytodienoate reductase 2; K05894 12-oxophytodienoic acid reductase [EC:1.3.1.42]	AGpA653/8e-14/---	NA
	Unigene25835_All	299	0.51	0.01	-5.67243	0.570904	0.665987	Equal	gi|15225045|ref|NP_178662.1|/1.99223e-51/12-oxophytodienoate reductase 3 [Arabidopsis thaliana] &gt;gi|42570715|ref|NP_973431.1| 12-oxophytodienoate reductase 3 [Arabidopsis thaliana] &gt;gi|145328276|ref|NP_001077884.1| 12-oxophytodienoate reductase 3 [Arabidopsis thaliana] &gt;gi|62900708|sp|Q9FUP0.2|OPR3_ARATH RecName: Full=12-oxophytodienoate reductase 3; AltName: Full=12-oxophytodienoate-10,…	gi|330250293|gb|CP002685.1|/1e-167/Arabidopsis thaliana chromosome 2, complete sequence	sp|Q9FUP0|OPR3_ARATH/2e-53/12-oxophytodienoate reductase 3 OS=Arabidopsis thaliana GN=OPR3 PE=1 SV=2	PF00724/3.2E-8/NADH:flavin oxidoreductase / NADH oxidase family	ath:AT2G06050/3e-52/OPR3; 12-oxophytodienoate reductase 3; K05894 12-oxophytodienoic acid reductase [EC:1.3.1.42]	mll2211/5e-14/---	biological_process:GO:0009611//response to wounding;GO:0009733//response to auxin;GO:0009738//abscisic acid-activated signaling pathway;GO:0009414//response to water deprivation;GO:0009620//response to fungus;GO:0006569//tryptophan catabolic process;GO:0042538//hyperosmotic salinity response;GO:0009723//response to ethylene;GO:0010193//response to ozone;GO:0055114//oxidation-reduction process;GO:…
	Unigene30774_All	215	1.92	0.01	-7.58496	0.30502	0.453894	Equal	gi|5701742|dbj|BAA83084.1|/9.70443e-30/LEDI-5b protein [Lithospermum erythrorhizon]	gi|5701741|dbj|AB030706.1|/9e-72/Lithospermum erythrorhizon mRNA for LEDI-5b protein, complete cds	sp|Q8GYB8|OPR2_ARATH/7e-18/12-oxophytodienoate reductase 2 OS=Arabidopsis thaliana GN=OPR2 PE=1 SV=2	PTHR22893:SF14/1.9E-22/--	csv:101203714/1e-18/12-oxophytodienoate reductase 1; K05894 12-oxophytodienoic acid reductase [EC:1.3.1.42]	mll2211/8e-09/---	NA
	Unigene32794_All	1091	2.51	0.01	-7.97154	7.27414e-09	4.20189e-08	Down	gi|568848883|ref|XP_006478215.1|/1.12732e-160/PREDICTED: 12-oxophytodienoate reductase 2-like isoform X1 [Citrus sinensis]	gi|40645458|dbj|AB108499.1|/4e-28/Lithospermum erythrorhizon mRNA for LEDI-5c protein, complete cds	sp|Q9XG54|OPR1_SOLLC/7e-155/12-oxophytodienoate reductase 1 OS=Solanum lycopersicum GN=OPR1 PE=1 SV=1	PTHR22893/3.2E-172/--	cit:102622863/2e-161/12-oxophytodienoate reductase 2-like; K05894 12-oxophytodienoic acid reductase [EC:1.3.1.42]	all1865/6e-74/---	NA
	Unigene40592_All	2251	0.45	179.71	8.64153	0	0	Up	gi|702469284|ref|XP_010030202.1|/1.20523e-73/PREDICTED: putative 12-oxophytodienoate reductase 11 [Eucalyptus grandis] &gt;gi|629090897|gb|KCW57150.1| hypothetical protein EUGRSUZ_I02783 [Eucalyptus grandis]	gi|242382595|emb|FP091837.1|/7e-07/Phyllostachys edulis cDNA clone: bphylf053k10, full insert sequence	sp|Q8GYB8|OPR2_ARATH/5e-68/12-oxophytodienoate reductase 2 OS=Arabidopsis thaliana GN=OPR2 PE=1 SV=2	PTHR22893/6.6E-107/--	tcc:TCM_006136/2e-72/12-oxophytodienoate reductase 1; K05894 12-oxophytodienoic acid reductase [EC:1.3.1.42]	all1865/5e-42/---	NA
	Unigene40904_All	726	0.66	0.45	-0.552541	0.573092	0.655984	Equal	gi|133711804|gb|ABO36622.1|/3.83122e-32/copia LTR rider [Solanum lycopersicum] &gt;gi|133711819|gb|ABO36636.1| copia LTR rider [Solanum lycopersicum]	gi|210145168|dbj|AK243859.1|/6e-11/Glycine max cDNA, clone: GMFL01-01-H05	sp|Q9FEW9|OPR3_SOLLC/2e-27/12-oxophytodienoate reductase 3 OS=Solanum lycopersicum GN=OPR3 PE=1 SV=1	PTHR22893:SF34/6.6E-41/--	sot:102586989/1e-26/12-oxophytodienoate reductase 3-like; K05894 12-oxophytodienoic acid reductase [EC:1.3.1.42]	YPO2379/3e-10/---	biological_process:GO:0015074//DNA integration;molecular_function:GO:0008270//zinc ion binding;GO:0003676//nucleic acid binding;
	Unigene41172_All	262	0.01	1.72	7.42626	0.20203	0.336833	Equal	gi|255588308|ref|XP_002534563.1|/3.20924e-17/2,4-dienoyl-CoA reductase [NADPH], putative [Ricinus communis] &gt;gi|223525019|gb|EEF27818.1| 2,4-dienoyl-CoA reductase [NADPH], putative [Ricinus communis]	NA	NA	PTHR22893:SF7/6.8E-41/--	ppp:PHYPADRAFT_163936/8e-08/hypothetical protein; K05894 12-oxophytodienoic acid reductase [EC:1.3.1.42]	PA3723/1e-26/---	molecular_function:GO:0016491//oxidoreductase activity;
	Unigene41334_All	255	0.01	1.81	7.49985	0.20203	0.345027	Equal	gi|303287058|ref|XP_003062818.1|/2.72676e-24/predicted protein, partial [Micromonas pusilla CCMP1545] &gt;gi|226455454|gb|EEH52757.1| predicted protein, partial [Micromonas pusilla CCMP1545]	NA	sp|Q9FUP0|OPR3_ARATH/6e-19/12-oxophytodienoate reductase 3 OS=Arabidopsis thaliana GN=OPR3 PE=1 SV=2	PTHR22893:SF14/1.5E-38/--	egr:104438143/3e-18/12-oxophytodienoate reductase 3-like; K05894 12-oxophytodienoic acid reductase [EC:1.3.1.42]	MA1003/2e-24/---	molecular_function:GO:0003824//catalytic activity;
	Unigene42931_All	254	0.01	1.83	7.5157	0.20203	0.345614	Equal	gi|566020475|gb|ETI43386.1|/5.32511e-28/hypothetical protein F443_11630 [Phytophthora parasitica P1569]	NA	sp|Q6Z965|OPR7_ORYSJ/8e-24/12-oxophytodienoate reductase 7 OS=Oryza sativa subsp. japonica GN=OPR7 PE=2 SV=1	PF00724/1.9E-35/NADH:flavin oxidoreductase / NADH oxidase family	zma:732830/7e-23/pco088243a, OPR7; LOC732830; K05894 12-oxophytodienoic acid reductase [EC:1.3.1.42]	all1865/3e-26/---	biological_process:GO:0055114//oxidation-reduction process;molecular_function:GO:0010181//FMN binding;GO:0016491//oxidoreductase activity;
	Unigene44_All	426	0.01	0.72	6.16993	0.20203	0.333833	Equal	gi|5701740|dbj|BAA83083.1|/7.39849e-14/LEDI-5a protein [Lithospermum erythrorhizon]	gi|5701739|dbj|AB030705.1|/2e-40/Lithospermum erythrorhizon mRNA for LEDI-5a protein, complete cds	sp|Q8GYB8|OPR2_ARATH/2e-10/12-oxophytodienoate reductase 2 OS=Arabidopsis thaliana GN=OPR2 PE=1 SV=2	NA	brp:103853040/5e-10/12-oxophytodienoate reductase 1; K05894 12-oxophytodienoic acid reductase [EC:1.3.1.42]	NA	NA
	Unigene51356_All	341	0.01	1.57	7.29462	0.0940898	0.187813	Equal	gi|695386771|ref|XP_009518671.1|/2.77594e-29/hypothetical protein PHYSODRAFT_556141 [Phytophthora sojae] &gt;gi|348683568|gb|EGZ23383.1| hypothetical protein PHYSODRAFT_556141 [Phytophthora sojae]	gi|219118364|ref|XM_002179921.1|/6e-06/Phaeodactylum tricornutum CCAP 1055/1 predicted protein, mRNA	sp|Q9XG54|OPR1_SOLLC/2e-22/12-oxophytodienoate reductase 1 OS=Solanum lycopersicum GN=OPR1 PE=1 SV=1	PTHR22893/4.6E-49/--	egr:104438136/4e-23/12-oxophytodienoate reductase 3-like; K05894 12-oxophytodienoic acid reductase [EC:1.3.1.42]	PA4356/3e-28/---	NA
	Unigene7498_All	1433	10.62	8.11	-0.38901	0.0158472	0.0416097	Equal	gi|40645459|dbj|BAD06575.1|/0/LEDI-5c protein [Lithospermum erythrorhizon]	gi|40645458|dbj|AB108499.1|/0.0/Lithospermum erythrorhizon mRNA for LEDI-5c protein, complete cds	sp|Q9XG54|OPR1_SOLLC/1e-173/12-oxophytodienoate reductase 1 OS=Solanum lycopersicum GN=OPR1 PE=1 SV=1	PTHR22893:SF14/9.7E-190/--	cit:102622863/0.0/12-oxophytodienoate reductase 2-like; K05894 12-oxophytodienoic acid reductase [EC:1.3.1.42]	all1865/2e-85/---	NA
	Unigene8_All	1957	34.49	9.56	-1.8511	1.57296e-71	4.11862e-70	Down	gi|341657340|gb|ADN92997.2|/1.13606e-149/12-oxophytodienoate reductase OPR3 [Ipomoea nil]	gi|341657339|gb|HM357793.2|/1e-48/Ipomoea nil 12-oxophytodienoate reductase OPR3 mRNA, complete cds	sp|Q9FEW9|OPR3_SOLLC/5e-150/12-oxophytodienoate reductase 3 OS=Solanum lycopersicum GN=OPR3 PE=1 SV=1	PTHR22893:SF34/7.9E-214/--	sot:102586989/4e-149/12-oxophytodienoate reductase 3-like; K05894 12-oxophytodienoic acid reductase [EC:1.3.1.42]	all1865/1e-62/---	NA
5. CL	CL2723.Contig1_All	2156	239.04	196.02	-0.286251	1.2597e-26	1.53601e-25	Equal	gi|698569948|ref|XP_009774473.1|/0/PREDICTED: 4-coumarate--CoA ligase-like 5 [Nicotiana sylvestris]	gi|225318106|dbj|AK323264.1|/1e-85/Solanum lycopersicum cDNA, clone: LEFL1052CF07, HTC in leaf	sp|Q84P21|4CLL5_ARATH/0.0/4-coumarate--CoA ligase-like 5 OS=Arabidopsis thaliana GN=4CLL5 PE=1 SV=2	PF13193/2.6E-16/AMP-binding enzyme C-terminal domain	tcc:TCM_034347/0.0/OPC-8:0 CoA ligase1 isoform 1; K10526 OPC-8:0 CoA ligase 1 [EC:6.2.1.-]	BS_yhfL/4e-70/---	NA
	Unigene10007_All	926	6.91	3.02	-1.19414	0.00011263	0.000437483	Down	NA	gi|225318106|dbj|AK323264.1|/1e-09/Solanum lycopersicum cDNA, clone: LEFL1052CF07, HTC in leaf	sp|Q84P25|4CLL2_ARATH/2e-07/4-coumarate--CoA ligase-like 2 OS=Arabidopsis thaliana GN=4CLL2 PE=2 SV=2	NA	egr:104450305/3e-06/4-coumarate--CoA ligase-like 5; K10526 OPC-8:0 CoA ligase 1 [EC:6.2.1.-]	NA	NA
	Unigene16543_All	713	10.51	4.56	-1.20466	3.5395e-05	0.00014651	Down	gi|698569948|ref|XP_009774473.1|/1.72176e-21/PREDICTED: 4-coumarate--CoA ligase-like 5 [Nicotiana sylvestris]	gi|516561180|gb|KC818113.1|/2e-17/Salix arbutifolia Ca4CL8 mRNA, complete cds	sp|Q84P21|4CLL5_ARATH/1e-21/4-coumarate--CoA ligase-like 5 OS=Arabidopsis thaliana GN=4CLL5 PE=1 SV=2	NA	sly:101251665/2e-22/4-coumarate--CoA ligase-like 5; K10526 OPC-8:0 CoA ligase 1 [EC:6.2.1.-]	NA	NA
	Unigene9548_All	2085	21.52	19.78	-0.121636	0.132306	0.249655	Equal	gi|698487621|ref|XP_009790448.1|/0/PREDICTED: 4-coumarate--CoA ligase-like 9 [Nicotiana sylvestris]	gi|359491535|ref|XM_002279486.2|/4e-33/PREDICTED: Vitis vinifera 4-coumarate--CoA ligase-like 9-like (LOC100268159), mRNA	sp|Q84P23|4CLL9_ARATH/0.0/4-coumarate--CoA ligase-like 9 OS=Arabidopsis thaliana GN=4CLL9 PE=1 SV=2	PTHR24096/1.1E-269/--	bvg:104905891/5e-133/4-coumarate--CoA ligase-like 5; K10526 OPC-8:0 CoA ligase 1 [EC:6.2.1.-]	PAE1379/6e-56/---	NA
	Unigene9571_All	2094	5.03	3.87	-0.378225	0.0518858	0.114804	Equal	gi|444475573|gb|AGE10595.1|/5.33166e-177/4-coumarate CoA ligase [Lonicera japonica]	gi|225452164|ref|XM_002270556.1|/4e-11/PREDICTED: Vitis vinifera 4-coumarate--CoA ligase-like 9 (LOC100242222), mRNA	sp|Q84P23|4CLL9_ARATH/1e-147/4-coumarate--CoA ligase-like 9 OS=Arabidopsis thaliana GN=4CLL9 PE=1 SV=2	PTHR24096/3.8E-222/--	gmx:100811344/2e-122/4-coumarate--CoA ligase-like 5-like; K10526 OPC-8:0 CoA ligase 1 [EC:6.2.1.-]	PAE1379/7e-61/---	NA
6. ACX	CL107.Contig2_All	2493	3.86	5.6	0.536826	0.00361634	0.0110319	Equal	gi|604304756|gb|EYU24007.1|/0/hypothetical protein MIMGU_mgv1a002222mg [Erythranthe guttata]	gi|225319740|dbj|AK324301.1|/0.0/Solanum lycopersicum cDNA, clone: LEFL1075CC09, HTC in leaf	sp|O65201|ACOX2_ARATH/0.0/Acyl-coenzyme A oxidase 2, peroxisomal OS=Arabidopsis thaliana GN=ACX2 PE=1 SV=2	PF01756/9.1E-22/Acyl-CoA oxidase	sot:102592258/0.0/acyl-coenzyme A oxidase 2, peroxisomal-like; K00232 acyl-CoA oxidase [EC:1.3.3.6]	YGL205w/6e-55/---	NA
	CL107.Contig3_All	2615	2	1.88	-0.0892673	0.689888	0.763041	Equal	gi|604304756|gb|EYU24007.1|/0/hypothetical protein MIMGU_mgv1a002222mg [Erythranthe guttata]	gi|225319740|dbj|AK324301.1|/0.0/Solanum lycopersicum cDNA, clone: LEFL1075CC09, HTC in leaf	sp|O65201|ACOX2_ARATH/0.0/Acyl-coenzyme A oxidase 2, peroxisomal OS=Arabidopsis thaliana GN=ACX2 PE=1 SV=2	PTHR10909/9.8E-301/--	sot:102592258/0.0/acyl-coenzyme A oxidase 2, peroxisomal-like; K00232 acyl-CoA oxidase [EC:1.3.3.6]	YGL205w/6e-55/---	NA
	CL2386.Contig1_All	1593	20.13	15.17	-0.408126	0.000251872	0.00093228	Equal	gi|697179954|ref|XP_009598950.1|/0/PREDICTED: acyl-coenzyme A oxidase 4, peroxisomal isoform X1 [Nicotiana tomentosiformis]	gi|225315028|dbj|AK328178.1|/1e-122/Solanum lycopersicum cDNA, clone: LEFL2048L05, HTC in fruit	sp|Q96329|ACOX4_ARATH/0.0/Acyl-coenzyme A oxidase 4, peroxisomal OS=Arabidopsis thaliana GN=ACX4 PE=1 SV=1	PS00073/-/Acyl-CoA dehydrogenases signature 2.	sot:102581426/0.0/acyl-coenzyme A oxidase 4, peroxisomal-like; K00232 acyl-CoA oxidase [EC:1.3.3.6]	DR0551/1e-86/---	NA
	CL2386.Contig2_All	1594	9.77	29.86	1.61178	2.55178e-40	4.24626e-39	Up	gi|697179954|ref|XP_009598950.1|/0/PREDICTED: acyl-coenzyme A oxidase 4, peroxisomal isoform X1 [Nicotiana tomentosiformis]	gi|225315028|dbj|AK328178.1|/1e-155/Solanum lycopersicum cDNA, clone: LEFL2048L05, HTC in fruit	sp|Q96329|ACOX4_ARATH/0.0/Acyl-coenzyme A oxidase 4, peroxisomal OS=Arabidopsis thaliana GN=ACX4 PE=1 SV=1	PTHR10909/2.8E-257/--	sot:102581426/0.0/acyl-coenzyme A oxidase 4, peroxisomal-like; K00232 acyl-CoA oxidase [EC:1.3.3.6]	DR0551/1e-86/---	NA
	CL2386.Contig3_All	1713	18.17	30.87	0.764647	3.8226e-14	3.00522e-13	Equal	gi|604342892|gb|EYU41916.1|/0/hypothetical protein MIMGU_mgv1a005306mg [Erythranthe guttata]	gi|225315028|dbj|AK328178.1|/1e-155/Solanum lycopersicum cDNA, clone: LEFL2048L05, HTC in fruit	sp|Q96329|ACOX4_ARATH/0.0/Acyl-coenzyme A oxidase 4, peroxisomal OS=Arabidopsis thaliana GN=ACX4 PE=1 SV=1	PF00441/1.5E-23/Acyl-CoA dehydrogenase, C-terminal domain	cit:102613384/0.0/acyl-coenzyme A oxidase 4, peroxisomal-like; K00232 acyl-CoA oxidase [EC:1.3.3.6]	DR0551/4e-87/---	NA
	Unigene11568_All	2364	53.34	54.04	0.0188098	0.981182	0.983728	Equal	gi|661886631|emb|CDP09995.1|/0/unnamed protein product [Coffea canephora]	gi|225316524|dbj|AK322477.1|/0.0/Solanum lycopersicum cDNA, clone: LEFL1038BA07, HTC in leaf	sp|O65202|ACOX1_ARATH/0.0/Peroxisomal acyl-coenzyme A oxidase 1 OS=Arabidopsis thaliana GN=ACX1 PE=1 SV=1	PTHR10909:SF250/3.0E-229/--	sly:778338/0.0/Acx1A; peroxisomal acyl-CoA oxidase 1A; K00232 acyl-CoA oxidase [EC:1.3.3.6]	YGL205w/1e-69/---	NA
	Unigene15452_All	2397	28.05	21.36	-0.393089	3.41396e-07	1.72428e-06	Equal	gi|661880361|emb|CDP15892.1|/0/unnamed protein product [Coffea canephora]	gi|225446508|ref|XM_002278627.1|/2e-87/PREDICTED: Vitis vinifera acyl-coenzyme A oxidase 3, peroxisomal-like (LOC100257524), mRNA	sp|P0CZ23|ACOX3_ARATH/0.0/Acyl-coenzyme A oxidase 3, peroxisomal OS=Arabidopsis thaliana GN=ACX3 PE=1 SV=1	PTHR10909/7.3E-219/--	sot:102588328/0.0/acyl-coenzyme A oxidase 3, peroxisomal-like; K00232 acyl-CoA oxidase [EC:1.3.3.6]	YGL205w/3e-60/---	NA
	Unigene49881_All	288	0.01	2.14	7.74147	0.0940898	0.186161	Equal	gi|449458273|ref|XP_004146872.1|/4.70411e-08/PREDICTED: acyl-coenzyme A oxidase, peroxisomal-like [Cucumis sativus] &gt;gi|449521985|ref|XP_004168009.1| PREDICTED: acyl-coenzyme A oxidase, peroxisomal-like [Cucumis sativus] &gt;gi|700198063|gb|KGN53221.1| hypothetical protein Csa_4G028450 [Cucumis sativus]	gi|359497187|ref|XM_002269614.2|/2e-18/PREDICTED: Vitis vinifera acyl-coenzyme A oxidase, peroxisomal-like (LOC100255430), mRNA	sp|O64894|ACOX2_CUCMA/1e-09/Acyl-coenzyme A oxidase, peroxisomal OS=Cucurbita maxima GN=Acx PE=1 SV=1	PF02991/2.3E-8/Autophagy protein Atg8 ubiquitin like	csv:101218159/7e-09/acyl-coenzyme A oxidase, peroxisomal; K00232 acyl-CoA oxidase [EC:1.3.3.6]	NA	NA
7. MFP/AIM	CL10862.Contig1_All	2705	78.11	103.09	0.400325	1.03328e-22	1.12369e-21	Equal	gi|502163894|ref|XP_004512984.1|/0/PREDICTED: peroxisomal fatty acid beta-oxidation multifunctional protein AIM1-like isoform X1 [Cicer arietinum]	gi|225313552|dbj|AK327497.1|/3e-74/Solanum lycopersicum cDNA, clone: LEFL2031E03, HTC in fruit	sp|Q9ZPI6|AIM1_ARATH/0.0/Peroxisomal fatty acid beta-oxidation multifunctional protein AIM1 OS=Arabidopsis thaliana GN=AIM1 PE=1 SV=1	PF02737/2.7E-58/3-hydroxyacyl-CoA dehydrogenase, NAD binding domain	cam:101492731/0.0/peroxisomal fatty acid beta-oxidation multifunctional protein AIM1; K10527 enoyl-CoA hydratase/3-hydroxyacyl-CoA dehydrogenase [EC:4.2.1.17 1.1.1.35 1.1.1.211]	RSc1759_2/3e-71/---	biological_process:GO:0006631//fatty acid metabolic process;GO:0055114//oxidation-reduction process;molecular_function:GO:0000166//nucleotide binding;GO:0003857//3-hydroxyacyl-CoA dehydrogenase activity;GO:0050662//coenzyme binding;
	CL10862.Contig3_All	2841	63.18	94.18	0.575953	3.21386e-42	5.51865e-41	Equal	gi|566214917|ref|XP_002324426.2|/0/hypothetical protein POPTR_0018s08940g [Populus trichocarpa] &gt;gi|550318355|gb|EEF02991.2| hypothetical protein POPTR_0018s08940g [Populus trichocarpa]	gi|225313552|dbj|AK327497.1|/3e-74/Solanum lycopersicum cDNA, clone: LEFL2031E03, HTC in fruit	sp|Q9ZPI6|AIM1_ARATH/0.0/Peroxisomal fatty acid beta-oxidation multifunctional protein AIM1 OS=Arabidopsis thaliana GN=AIM1 PE=1 SV=1	PF02737/6.7E-58/3-hydroxyacyl-CoA dehydrogenase, NAD binding domain	tcc:TCM_037853/0.0/Enoyl-CoA hydratase/isomerase family; K10527 enoyl-CoA hydratase/3-hydroxyacyl-CoA dehydrogenase [EC:4.2.1.17 1.1.1.35 1.1.1.211]	RSc1759_2/3e-71/---	NA
	CL10862.Contig4_All	4221	11.15	13.93	0.321152	0.000188254	0.000711202	Equal	gi|659071165|ref|XP_008458462.1|/0/PREDICTED: peroxisomal fatty acid beta-oxidation multifunctional protein AIM1 [Cucumis melo]	gi|225313552|dbj|AK327497.1|/4e-50/Solanum lycopersicum cDNA, clone: LEFL2031E03, HTC in fruit	sp|Q9ZPI6|AIM1_ARATH/4e-116/Peroxisomal fatty acid beta-oxidation multifunctional protein AIM1 OS=Arabidopsis thaliana GN=AIM1 PE=1 SV=1	PF00378/5.0E-55/Enoyl-CoA hydratase/isomerase family	cmo:103497860/0.0/peroxisomal fatty acid beta-oxidation multifunctional protein AIM1; K10527 enoyl-CoA hydratase/3-hydroxyacyl-CoA dehydrogenase [EC:4.2.1.17 1.1.1.35 1.1.1.211]	PA3014_2/3e-43/---	biological_process:GO:0006631//fatty acid metabolic process;GO:0055114//oxidation-reduction process;molecular_function:GO:0000166//nucleotide binding;GO:0003857//3-hydroxyacyl-CoA dehydrogenase activity;GO:0050662//coenzyme binding;
	CL11269.Contig1_All	334	0.42	3.8	3.17754	0.023346	0.0585406	Equal	gi|15144516|gb|AAK84483.1|/2.46757e-33/putative copia-like polyprotein [Solanum lycopersicum]	gi|50400047|gb|AC131248.14|/8e-24/Medicago truncatula clone mth2-28n22, complete sequence	NA	NA	sly:101258102/1e-15/peroxisomal fatty acid beta-oxidation multifunctional protein MFP2; K10527 enoyl-CoA hydratase/3-hydroxyacyl-CoA dehydrogenase [EC:4.2.1.17 1.1.1.35 1.1.1.211]	NA	NA
	CL1735.Contig12_All	2616	0.01	0.59	5.88264	9.79668e-06	4.3097e-05	Up	gi|565378754|ref|XP_006355812.1|/0/PREDICTED: glyoxysomal fatty acid beta-oxidation multifunctional protein MFP-a-like isoform X1 [Solanum tuberosum]	gi|301087238|gb|GU576549.1|/3e-06/Arachis diogoi clone ADAF22 peroxisomal fatty acid beta-oxidation multifunctional protein mRNA, partial cds	sp|Q39659|MFPA_CUCSA/0.0/Glyoxysomal fatty acid beta-oxidation multifunctional protein MFP-a OS=Cucumis sativus PE=1 SV=1	PTHR23309:SF1/7.4E-201/--	sot:102587081/0.0/glyoxysomal fatty acid beta-oxidation multifunctional protein MFP-a-like; K10527 enoyl-CoA hydratase/3-hydroxyacyl-CoA dehydrogenase [EC:4.2.1.17 1.1.1.35 1.1.1.211]	RSc1759_2/2e-44/---	NA
	CL1735.Contig15_All	3652	3.14	0.32	-3.29462	3.61634e-25	4.22099e-24	Down	gi|565378758|ref|XP_006355814.1|/7.28452e-127/PREDICTED: glyoxysomal fatty acid beta-oxidation multifunctional protein MFP-a-like isoform X3 [Solanum tuberosum]	NA	sp|Q39659|MFPA_CUCSA/4e-116/Glyoxysomal fatty acid beta-oxidation multifunctional protein MFP-a OS=Cucumis sativus PE=1 SV=1	PTHR23309/1.2E-63/--	sot:102587081/1e-127/glyoxysomal fatty acid beta-oxidation multifunctional protein MFP-a-like; K10527 enoyl-CoA hydratase/3-hydroxyacyl-CoA dehydrogenase [EC:4.2.1.17 1.1.1.35 1.1.1.211]	mll4199_1/3e-35/---	NA
	CL1735.Contig17_All	3366	1.68	0.37	-2.18286	2.99744e-09	1.7795e-08	Down	gi|565378754|ref|XP_006355812.1|/6.15485e-169/PREDICTED: glyoxysomal fatty acid beta-oxidation multifunctional protein MFP-a-like isoform X1 [Solanum tuberosum]	gi|301087238|gb|GU576549.1|/4e-06/Arachis diogoi clone ADAF22 peroxisomal fatty acid beta-oxidation multifunctional protein mRNA, partial cds	sp|Q39659|MFPA_CUCSA/5e-159/Glyoxysomal fatty acid beta-oxidation multifunctional protein MFP-a OS=Cucumis sativus PE=1 SV=1	PTHR23309:SF1/1.7E-149/--	sot:102587081/1e-169/glyoxysomal fatty acid beta-oxidation multifunctional protein MFP-a-like; K10527 enoyl-CoA hydratase/3-hydroxyacyl-CoA dehydrogenase [EC:4.2.1.17 1.1.1.35 1.1.1.211]	mll4199_1/1e-35/---	NA
	CL1735.Contig2_All	2457	0.5	0.27	-0.888969	0.148007	0.276451	Equal	gi|590719137|ref|XP_007050971.1|/3.52753e-167/Multifunctional protein 2, putative isoform 2 [Theobroma cacao] &gt;gi|508703232|gb|EOX95128.1| Multifunctional protein 2, putative isoform 2 [Theobroma cacao]	gi|301087238|gb|GU576549.1|/3e-06/Arachis diogoi clone ADAF22 peroxisomal fatty acid beta-oxidation multifunctional protein mRNA, partial cds	sp|Q39659|MFPA_CUCSA/2e-160/Glyoxysomal fatty acid beta-oxidation multifunctional protein MFP-a OS=Cucumis sativus PE=1 SV=1	PF02737/2.2E-25/3-hydroxyacyl-CoA dehydrogenase, NAD binding domain	sot:102587081/5e-171/glyoxysomal fatty acid beta-oxidation multifunctional protein MFP-a-like; K10527 enoyl-CoA hydratase/3-hydroxyacyl-CoA dehydrogenase [EC:4.2.1.17 1.1.1.35 1.1.1.211]	mll4199_1/1e-40/---	NA
	CL1735.Contig4_All	2562	0.01	0.01	0	0.931446	0.942405	Equal	gi|590719137|ref|XP_007050971.1|/4.69235e-162/Multifunctional protein 2, putative isoform 2 [Theobroma cacao] &gt;gi|508703232|gb|EOX95128.1| Multifunctional protein 2, putative isoform 2 [Theobroma cacao]	NA	sp|Q39659|MFPA_CUCSA/5e-155/Glyoxysomal fatty acid beta-oxidation multifunctional protein MFP-a OS=Cucumis sativus PE=1 SV=1	PF02737/7.2E-26/3-hydroxyacyl-CoA dehydrogenase, NAD binding domain	sot:102587081/6e-166/glyoxysomal fatty acid beta-oxidation multifunctional protein MFP-a-like; K10527 enoyl-CoA hydratase/3-hydroxyacyl-CoA dehydrogenase [EC:4.2.1.17 1.1.1.35 1.1.1.211]	mll4199_1/2e-35/---	NA
	CL1735.Contig6_All	2821	0.01	0.36	5.16993	0.000447134	0.00159303	Equal	gi|565378758|ref|XP_006355814.1|/5.46279e-127/PREDICTED: glyoxysomal fatty acid beta-oxidation multifunctional protein MFP-a-like isoform X3 [Solanum tuberosum]	NA	sp|Q39659|MFPA_CUCSA/3e-116/Glyoxysomal fatty acid beta-oxidation multifunctional protein MFP-a OS=Cucumis sativus PE=1 SV=1	PTHR23309:SF1/9.4E-102/--	sot:102587081/9e-128/glyoxysomal fatty acid beta-oxidation multifunctional protein MFP-a-like; K10527 enoyl-CoA hydratase/3-hydroxyacyl-CoA dehydrogenase [EC:4.2.1.17 1.1.1.35 1.1.1.211]	CC3189_2/2e-38/---	NA
	CL1735.Contig7_All	2507	7.05	4.48	-0.654125	4.71142e-05	0.000190959	Equal	gi|565378754|ref|XP_006355812.1|/0/PREDICTED: glyoxysomal fatty acid beta-oxidation multifunctional protein MFP-a-like isoform X1 [Solanum tuberosum]	gi|301087238|gb|GU576549.1|/3e-06/Arachis diogoi clone ADAF22 peroxisomal fatty acid beta-oxidation multifunctional protein mRNA, partial cds	sp|Q39659|MFPA_CUCSA/0.0/Glyoxysomal fatty acid beta-oxidation multifunctional protein MFP-a OS=Cucumis sativus PE=1 SV=1	PTHR23309/1.3E-248/--	sot:102587081/0.0/glyoxysomal fatty acid beta-oxidation multifunctional protein MFP-a-like; K10527 enoyl-CoA hydratase/3-hydroxyacyl-CoA dehydrogenase [EC:4.2.1.17 1.1.1.35 1.1.1.211]	RSc1759_2/2e-44/---	NA
	CL1735.Contig8_All	2612	1.89	0.01	-7.56224	9.2683e-17	8.12794e-16	Down	gi|565378754|ref|XP_006355812.1|/0/PREDICTED: glyoxysomal fatty acid beta-oxidation multifunctional protein MFP-a-like isoform X1 [Solanum tuberosum]	NA	sp|Q39659|MFPA_CUCSA/0.0/Glyoxysomal fatty acid beta-oxidation multifunctional protein MFP-a OS=Cucumis sativus PE=1 SV=1	PF00725/1.1E-14/3-hydroxyacyl-CoA dehydrogenase, C-terminal domain	sot:102587081/0.0/glyoxysomal fatty acid beta-oxidation multifunctional protein MFP-a-like; K10527 enoyl-CoA hydratase/3-hydroxyacyl-CoA dehydrogenase [EC:4.2.1.17 1.1.1.35 1.1.1.211]	RSc1759_2/2e-44/---	NA
	CL1735.Contig9_All	2457	0.33	0.49	0.570316	0.335364	0.48411	Equal	gi|565378754|ref|XP_006355812.1|/0/PREDICTED: glyoxysomal fatty acid beta-oxidation multifunctional protein MFP-a-like isoform X1 [Solanum tuberosum]	NA	sp|Q39659|MFPA_CUCSA/0.0/Glyoxysomal fatty acid beta-oxidation multifunctional protein MFP-a OS=Cucumis sativus PE=1 SV=1	PF00725/1.1E-14/3-hydroxyacyl-CoA dehydrogenase, C-terminal domain	sot:102587081/0.0/glyoxysomal fatty acid beta-oxidation multifunctional protein MFP-a-like; K10527 enoyl-CoA hydratase/3-hydroxyacyl-CoA dehydrogenase [EC:4.2.1.17 1.1.1.35 1.1.1.211]	RSc1759_2/2e-44/---	NA
	Unigene15232_All	285	1.11	1.46	0.395409	0.871864	0.913049	Equal	gi|356520511|ref|XP_003528905.1|/1.86054e-08/PREDICTED: peroxisomal fatty acid beta-oxidation multifunctional protein AIM1-like [Glycine max]	NA	NA	NA	gmx:100780325/3e-09/peroxisomal fatty acid beta-oxidation multifunctional protein AIM1-like; K10527 enoyl-CoA hydratase/3-hydroxyacyl-CoA dehydrogenase [EC:4.2.1.17 1.1.1.35 1.1.1.211]	NA	NA
	Unigene21199_All	909	0.8	1.04	0.378512	0.597824	0.672792	Equal	gi|565373820|ref|XP_006353465.1|/3.44805e-44/PREDICTED: peroxisomal fatty acid beta-oxidation multifunctional protein AIM1-like [Solanum tuberosum]	gi|406365504|gb|JX142126.1|/1e-06/Petunia x hybrida cinnamoyl-CoA hydratase-dehydrogenase (CHD) mRNA, complete cds	sp|Q9ZPI6|AIM1_ARATH/1e-40/Peroxisomal fatty acid beta-oxidation multifunctional protein AIM1 OS=Arabidopsis thaliana GN=AIM1 PE=1 SV=1	NA	sot:102596014/6e-45/peroxisomal fatty acid beta-oxidation multifunctional protein AIM1-like; K10527 enoyl-CoA hydratase/3-hydroxyacyl-CoA dehydrogenase [EC:4.2.1.17 1.1.1.35 1.1.1.211]	BS_ysiB/8e-14/---	biological_process:GO:0009845//seed germination;GO:0009908//flower development;GO:0006635//fatty acid beta-oxidation;GO:0009695//jasmonic acid biosynthetic process;cellular_component:GO:0009506//plasmodesma;GO:0005777//peroxisome;GO:0005618//cell wall;GO:0009507//chloroplast;molecular_function:GO:0000166//nucleotide binding;GO:0003857//3-hydroxyacyl-CoA dehydrogenase activity;GO:0050662//coenzyme…
	Unigene21693_All	672	1.19	0.25	-2.25096	0.0627528	0.136314	Equal	gi|645275148|ref|XP_008242673.1|/3.3642e-30/PREDICTED: peroxisomal fatty acid beta-oxidation multifunctional protein AIM1 [Prunus mume]	gi|406365504|gb|JX142126.1|/8e-07/Petunia x hybrida cinnamoyl-CoA hydratase-dehydrogenase (CHD) mRNA, complete cds	sp|Q9ZPI6|AIM1_ARATH/2e-28/Peroxisomal fatty acid beta-oxidation multifunctional protein AIM1 OS=Arabidopsis thaliana GN=AIM1 PE=1 SV=1	NA	pmum:103340979/6e-31/peroxisomal fatty acid beta-oxidation multifunctional protein AIM1; K10527 enoyl-CoA hydratase/3-hydroxyacyl-CoA dehydrogenase [EC:4.2.1.17 1.1.1.35 1.1.1.211]	BS_ysiB/1e-14/---	NA
	Unigene24981_All	300	0.5	0.01	-5.64386	0.570904	0.666689	Equal	gi|15235527|ref|NP_194630.1|/3.75719e-50/fatty acid beta-oxidation multifunctional protein AIM1 [Arabidopsis thaliana] &gt;gi|75315624|sp|Q9ZPI6.1|AIM1_ARATH RecName: Full=Peroxisomal fatty acid beta-oxidation multifunctional protein AIM1; AltName: Full=Protein ABNORMAL INFLORESCENCE MERISTEM 1; Short=AtAIM1; Includes: RecName: Full=Enoyl-CoA hydratase/3-2-trans-enoyl-CoA isomerase/3-hydroxybutyr…	gi|186514575|ref|NM_119045.4|/1e-167/Arabidopsis thaliana fatty acid beta-oxidation multifunctional protein AIM1 mRNA, complete cds	sp|Q9ZPI6|AIM1_ARATH/4e-52/Peroxisomal fatty acid beta-oxidation multifunctional protein AIM1 OS=Arabidopsis thaliana GN=AIM1 PE=1 SV=1	PTHR23309:SF10/3.0E-72/--	ath:AT4G29010/6e-51/AIM1; fatty acid beta-oxidation multifunctional protein AIM1; K10527 enoyl-CoA hydratase/3-hydroxyacyl-CoA dehydrogenase [EC:4.2.1.17 1.1.1.35 1.1.1.211]	CC3189_2/4e-13/---	biological_process:GO:0009845//seed germination;GO:0009908//flower development;GO:0006635//fatty acid beta-oxidation;GO:0009695//jasmonic acid biosynthetic process;cellular_component:GO:0009506//plasmodesma;GO:0005777//peroxisome;GO:0005618//cell wall;GO:0009507//chloroplast;molecular_function:GO:0000166//nucleotide binding;GO:0003857//3-hydroxyacyl-CoA dehydrogenase activity;GO:0050662//coenzyme…
	Unigene29673_All	268	0.62	0.01	-5.9542	0.570904	0.682777	Equal	gi|697110121|ref|XP_009608928.1|/3.94966e-14/PREDICTED: peroxisomal fatty acid beta-oxidation multifunctional protein AIM1 [Nicotiana tomentosiformis]	NA	sp|Q8W1L6|MFP_ORYSJ/3e-11/Peroxisomal fatty acid beta-oxidation multifunctional protein OS=Oryza sativa subsp. japonica GN=MFP PE=1 SV=2	NA	sly:101252256/1e-14/peroxisomal fatty acid beta-oxidation multifunctional protein AIM1; K10527 enoyl-CoA hydratase/3-hydroxyacyl-CoA dehydrogenase [EC:4.2.1.17 1.1.1.35 1.1.1.211]	NA	NA
	Unigene39052_All	1638	0.01	5.39	9.07414	1.24824e-29	1.64476e-28	Up	gi|590577054|ref|XP_007013128.1|/0/Enoyl-CoA hydratase/isomerase family [Theobroma cacao] &gt;gi|508783491|gb|EOY30747.1| Enoyl-CoA hydratase/isomerase family [Theobroma cacao]	gi|225445199|ref|XM_002284247.1|/1e-41/PREDICTED: Vitis vinifera peroxisomal fatty acid beta-oxidation multifunctional protein AIM1-like (LOC100245687), mRNA	sp|Q9ZPI6|AIM1_ARATH/0.0/Peroxisomal fatty acid beta-oxidation multifunctional protein AIM1 OS=Arabidopsis thaliana GN=AIM1 PE=1 SV=1	PF02737/9.0E-57/3-hydroxyacyl-CoA dehydrogenase, NAD binding domain	tcc:TCM_037853/0.0/Enoyl-CoA hydratase/isomerase family; K10527 enoyl-CoA hydratase/3-hydroxyacyl-CoA dehydrogenase [EC:4.2.1.17 1.1.1.35 1.1.1.211]	RSc1759_1/5e-43/---	biological_process:GO:0006635//fatty acid beta-oxidation;molecular_function:GO:0003729//mRNA binding;GO:0018812//3-hydroxyacyl-CoA dehydratase activity;GO:0000166//nucleotide binding;GO:0003857//3-hydroxyacyl-CoA dehydrogenase activity;GO:0008017//microtubule binding;GO:0050662//coenzyme binding;
	Unigene39053_All	1270	0.01	0.18	4.16993	0.20203	0.3408	Equal	gi|698542140|ref|XP_009766308.1|/3.46209e-26/PREDICTED: peroxisomal fatty acid beta-oxidation multifunctional protein AIM1-like [Nicotiana sylvestris]	gi|406365504|gb|JX142126.1|/3e-08/Petunia x hybrida cinnamoyl-CoA hydratase-dehydrogenase (CHD) mRNA, complete cds	sp|Q9ZPI5|MFP2_ARATH/4e-25/Peroxisomal fatty acid beta-oxidation multifunctional protein MFP2 OS=Arabidopsis thaliana GN=MFP2 PE=1 SV=1	NA	sot:102596014/6e-41/peroxisomal fatty acid beta-oxidation multifunctional protein AIM1-like; K10527 enoyl-CoA hydratase/3-hydroxyacyl-CoA dehydrogenase [EC:4.2.1.17 1.1.1.35 1.1.1.211]	BS_ysiB/5e-16/---	NA
	Unigene39054_All	931	1.72	1.66	-0.0512253	0.739158	0.801611	Equal	gi|645275148|ref|XP_008242673.1|/4.08773e-33/PREDICTED: peroxisomal fatty acid beta-oxidation multifunctional protein AIM1 [Prunus mume]	gi|406365504|gb|JX142126.1|/2e-08/Petunia x hybrida cinnamoyl-CoA hydratase-dehydrogenase (CHD) mRNA, complete cds	sp|Q9ZPI6|AIM1_ARATH/6e-32/Peroxisomal fatty acid beta-oxidation multifunctional protein AIM1 OS=Arabidopsis thaliana GN=AIM1 PE=1 SV=1	NA	pmum:103340979/7e-34/peroxisomal fatty acid beta-oxidation multifunctional protein AIM1; K10527 enoyl-CoA hydratase/3-hydroxyacyl-CoA dehydrogenase [EC:4.2.1.17 1.1.1.35 1.1.1.211]	BS_ysiB/3e-14/---	NA
	Unigene4020_All	808	3.48	3.87	0.153246	0.798136	0.855827	Equal	gi|697110121|ref|XP_009608928.1|/9.7887e-06/PREDICTED: peroxisomal fatty acid beta-oxidation multifunctional protein AIM1 [Nicotiana tomentosiformis]	NA	NA	NA	sly:101248790/4e-06/peroxisomal fatty acid beta-oxidation multifunctional protein AIM1-like; K10527 enoyl-CoA hydratase/3-hydroxyacyl-CoA dehydrogenase [EC:4.2.1.17 1.1.1.35 1.1.1.211]	NA	NA
	Unigene40463_All	886	0.11	4.08	5.21299	4.16384e-10	2.62438e-09	Up	gi|697110121|ref|XP_009608928.1|/9.63304e-70/PREDICTED: peroxisomal fatty acid beta-oxidation multifunctional protein AIM1 [Nicotiana tomentosiformis]	gi|406365504|gb|JX142126.1|/1e-37/Petunia x hybrida cinnamoyl-CoA hydratase-dehydrogenase (CHD) mRNA, complete cds	sp|Q8W1L6|MFP_ORYSJ/2e-57/Peroxisomal fatty acid beta-oxidation multifunctional protein OS=Oryza sativa subsp. japonica GN=MFP PE=1 SV=2	PTHR23309/7.7E-90/--	sly:101252256/2e-69/peroxisomal fatty acid beta-oxidation multifunctional protein AIM1; K10527 enoyl-CoA hydratase/3-hydroxyacyl-CoA dehydrogenase [EC:4.2.1.17 1.1.1.35 1.1.1.211]	CC3189_2/3e-22/---	NA
	Unigene4281_All	1060	0.39	0.48	0.29956	0.832348	0.879529	Equal	gi|565373820|ref|XP_006353465.1|/1.18066e-40/PREDICTED: peroxisomal fatty acid beta-oxidation multifunctional protein AIM1-like [Solanum tuberosum]	gi|406365504|gb|JX142126.1|/1e-06/Petunia x hybrida cinnamoyl-CoA hydratase-dehydrogenase (CHD) mRNA, complete cds	sp|Q39659|MFPA_CUCSA/1e-21/Glyoxysomal fatty acid beta-oxidation multifunctional protein MFP-a OS=Cucumis sativus PE=1 SV=1	NA	sot:102596014/2e-41/peroxisomal fatty acid beta-oxidation multifunctional protein AIM1-like; K10527 enoyl-CoA hydratase/3-hydroxyacyl-CoA dehydrogenase [EC:4.2.1.17 1.1.1.35 1.1.1.211]	BS_ysiB/1e-13/---	NA
	Unigene4282_All	1024	1.62	0.82	-0.982298	0.0929896	0.187857	Equal	gi|645275148|ref|XP_008242673.1|/4.04098e-28/PREDICTED: peroxisomal fatty acid beta-oxidation multifunctional protein AIM1 [Prunus mume]	gi|406365504|gb|JX142126.1|/1e-06/Petunia x hybrida cinnamoyl-CoA hydratase-dehydrogenase (CHD) mRNA, complete cds	sp|Q9ZPI6|AIM1_ARATH/8e-26/Peroxisomal fatty acid beta-oxidation multifunctional protein AIM1 OS=Arabidopsis thaliana GN=AIM1 PE=1 SV=1	NA	pmum:103340979/7e-29/peroxisomal fatty acid beta-oxidation multifunctional protein AIM1; K10527 enoyl-CoA hydratase/3-hydroxyacyl-CoA dehydrogenase [EC:4.2.1.17 1.1.1.35 1.1.1.211]	BS_ysiB/3e-11/---	NA
	Unigene9504_All	2644	75.85	50.8	-0.578321	3.42252e-35	5.12059e-34	Equal	gi|698446482|ref|XP_009769326.1|/0/PREDICTED: glyoxysomal fatty acid beta-oxidation multifunctional protein MFP-a [Nicotiana sylvestris]	gi|225315392|dbj|AK321545.1|/0.0/Solanum lycopersicum cDNA, clone: LEFL1025DE11, HTC in leaf	sp|O49809|MFPA_BRANA/0.0/Glyoxysomal fatty acid beta-oxidation multifunctional protein MFP-a OS=Brassica napus PE=2 SV=2	PF00725/1.4E-22/3-hydroxyacyl-CoA dehydrogenase, C-terminal domain	sot:102579434/0.0/glyoxysomal fatty acid beta-oxidation multifunctional protein MFP-a-like; K10527 enoyl-CoA hydratase/3-hydroxyacyl-CoA dehydrogenase [EC:4.2.1.17 1.1.1.35 1.1.1.211]	RSc1759_2/1e-70/---	NA
8. KAT	CL8506.Contig1_All	1914	293.93	937.84	1.67387	0	0	Up	gi|643713748|gb|KDP26413.1|/0/hypothetical protein JCGZ_17571 [Jatropha curcas]	gi|225317302|dbj|AK322858.1|/2e-81/Solanum lycopersicum cDNA, clone: LEFL1044BF07, HTC in leaf	sp|Q56WD9|THIK2_ARATH/0.0/3-ketoacyl-CoA thiolase 2, peroxisomal OS=Arabidopsis thaliana GN=PED1 PE=1 SV=2	PS00099/-/Thiolases active site.	jcu:105644420/0.0/3-ketoacyl-CoA thiolase 2, peroxisomal; K07513 acetyl-CoA acyltransferase 1 [EC:2.3.1.16]	BH3487/3e-90/---	biological_process:GO:0008152//metabolic process;molecular_function:GO:0003988//acetyl-CoA C-acyltransferase activity;
	CL8506.Contig2_All	350	5.42	9.5	0.809635	0.207806	0.341512	Equal	gi|442569925|gb|AGC59769.1|/1.46895e-09/3-ketoacyl-CoA thiolase 1 [Rehmannia glutinosa]	gi|257815406|gb|FJ657663.1|/5e-16/Petunia x hybrida 3-ketoacyl CoA thiolase 1 mRNA, complete cds	sp|Q570C8|THIK5_ARATH/4e-11/3-ketoacyl-CoA thiolase 5, peroxisomal OS=Arabidopsis thaliana GN=KAT5 PE=2 SV=2	NA	bvg:104908711/5e-10/3-ketoacyl-CoA thiolase 2, peroxisomal; K07513 acetyl-CoA acyltransferase 1 [EC:2.3.1.16]	SPBC215.09c/3e-06/---	NA
	CL8506.Contig3_All	226	0.01	1.16	6.85798	0.433796	0.568387	Equal	gi|502146749|ref|XP_004506590.1|/9.92715e-27/PREDICTED: 3-ketoacyl-CoA thiolase 2, peroxisomal-like [Cicer arietinum]	gi|470107803|ref|XM_004290182.1|/3e-07/PREDICTED: Fragaria vesca subsp. vesca 3-ketoacyl-CoA thiolase 2, peroxisomal-like (LOC101301154), mRNA	sp|Q570C8|THIK5_ARATH/1e-25/3-ketoacyl-CoA thiolase 5, peroxisomal OS=Arabidopsis thaliana GN=KAT5 PE=2 SV=2	PTHR18919/3.4E-26/--	cam:101494207/2e-27/3-ketoacyl-CoA thiolase 2, peroxisomal; K07513 acetyl-CoA acyltransferase 1 [EC:2.3.1.16]	DR2480/2e-09/---	biological_process:GO:0008152//metabolic process;molecular_function:GO:0016747//transferase activity, transferring acyl groups other than amino-acyl groups;
	CL8700.Contig2_All	1924	91.69	92.66	0.0151823	0.885576	0.917284	Equal	gi|460404718|ref|XP_004247828.1|/0/PREDICTED: 3-ketoacyl-CoA thiolase 2, peroxisomal [Solanum lycopersicum]	gi|349708759|emb|FQ390508.1|/0.0/Vitis vinifera clone SS0AEB17YI07	sp|Q56WD9|THIK2_ARATH/0.0/3-ketoacyl-CoA thiolase 2, peroxisomal OS=Arabidopsis thaliana GN=PED1 PE=1 SV=2	PS00737/-/Thiolases signature 2.	sly:101255924/0.0/3-ketoacyl-CoA thiolase 2, peroxisomal; K07513 acetyl-CoA acyltransferase 1 [EC:2.3.1.16]	BH3487/5e-95/---	NA
	Unigene15728_All	612	8.19	24.32	1.57021	2.80172e-10	1.78257e-09	Up	gi|359480351|ref|XP_003632434.1|/2.70468e-28/PREDICTED: LOW QUALITY PROTEIN: 3-ketoacyl-CoA thiolase 2, peroxisomal-like [Vitis vinifera]	gi|194696191|gb|BT037175.1|/1e-08/Zea mays full-length cDNA clone ZM_BFb0157K10 mRNA, complete cds	sp|Q570C8|THIK5_ARATH/3e-24/3-ketoacyl-CoA thiolase 5, peroxisomal OS=Arabidopsis thaliana GN=KAT5 PE=2 SV=2	NA	vvi:100245940/5e-29/3-ketoacyl-CoA thiolase 2, peroxisomal-like; K07513 acetyl-CoA acyltransferase 1 [EC:2.3.1.16]	BH3487/1e-06/---	NA
	Unigene16704_All	389	0.65	0.83	0.352672	0.871864	0.909106	Equal	gi|698473061|ref|XP_009784398.1|/2.56952e-06/PREDICTED: 3-ketoacyl-CoA thiolase 2, peroxisomal [Nicotiana sylvestris]	gi|225312479|dbj|AK327019.1|/2e-15/Solanum lycopersicum cDNA, clone: LEFL2019F18, HTC in fruit	sp|Q56WD9|THIK2_ARATH/2e-07/3-ketoacyl-CoA thiolase 2, peroxisomal OS=Arabidopsis thaliana GN=PED1 PE=1 SV=2	NA	sly:101255924/7e-07/3-ketoacyl-CoA thiolase 2, peroxisomal; K07513 acetyl-CoA acyltransferase 1 [EC:2.3.1.16]	BH3801/3e-06/---	NA
	Unigene18556_All	402	1.55	7.49	2.2727	0.00132661	0.00437619	Equal	gi|643713748|gb|KDP26413.1|/6.64736e-07/hypothetical protein JCGZ_17571 [Jatropha curcas]	gi|502122458|ref|XM_004497698.1|/5e-07/PREDICTED: Cicer arietinum 3-ketoacyl-CoA thiolase 2, peroxisomal-like (LOC101514461), mRNA	sp|Q8LF48|THIK1_ARATH/3e-07/3-ketoacyl-CoA thiolase 1, peroxisomal OS=Arabidopsis thaliana GN=KAT1 PE=2 SV=2	NA	jcu:105644420/1e-07/3-ketoacyl-CoA thiolase 2, peroxisomal; K07513 acetyl-CoA acyltransferase 1 [EC:2.3.1.16]	NA	NA
	Unigene28492_All	302	0.01	0.65	6.02237	0.433796	0.588734	Equal	gi|698501190|ref|XP_009796305.1|/4.78227e-13/PREDICTED: 3-ketoacyl-CoA thiolase 2, peroxisomal-like isoform X2 [Nicotiana sylvestris]	gi|257815406|gb|FJ657663.1|/7e-21/Petunia x hybrida 3-ketoacyl CoA thiolase 1 mRNA, complete cds	sp|Q56WD9|THIK2_ARATH/2e-14/3-ketoacyl-CoA thiolase 2, peroxisomal OS=Arabidopsis thaliana GN=PED1 PE=1 SV=2	NA	sot:102589894/7e-14/3-ketoacyl-CoA thiolase 2, peroxisomal-like; K07513 acetyl-CoA acyltransferase 1 [EC:2.3.1.16]	BH3487/3e-06/---	NA
	Unigene31568_All	327	3.47	0.56	-2.63144	0.0368314	0.0873983	Equal	gi|661897698|emb|CDO99410.1|/3.46426e-11/unnamed protein product [Coffea canephora]	gi|257815408|gb|FJ657664.1|/6e-09/Petunia x hybrida 3-ketoacyl CoA thiolase 2 mRNA, complete cds	sp|Q56WD9|THIK2_ARATH/6e-11/3-ketoacyl-CoA thiolase 2, peroxisomal OS=Arabidopsis thaliana GN=PED1 PE=1 SV=2	NA	sot:102578706/5e-10/3-ketoacyl-CoA thiolase 2, peroxisomal-like; K07513 acetyl-CoA acyltransferase 1 [EC:2.3.1.16]	NA	NA
	Unigene4212_All	353	1.53	0.49	-1.64268	0.289818	0.454981	Equal	gi|604297859|gb|EYU17978.1|/1.20568e-25/hypothetical protein MIMGU_mgv1a005895mg [Erythranthe guttata]	gi|442569924|gb|JX983188.1|/3e-11/Rehmannia glutinosa 3-ketoacyl-CoA thiolase 1 mRNA, complete cds	sp|Q570C8|THIK5_ARATH/2e-24/3-ketoacyl-CoA thiolase 5, peroxisomal OS=Arabidopsis thaliana GN=KAT5 PE=2 SV=2	NA	mus:103993138/7e-26/3-ketoacyl-CoA thiolase 2, peroxisomal-like; K07513 acetyl-CoA acyltransferase 1 [EC:2.3.1.16]	YIL160c/1e-17/---	NA
	Unigene4213_All	467	19.35	43.69	1.17497	1.22676e-07	6.43543e-07	Up	gi|695047007|ref|XP_009411367.1|/3.48225e-06/PREDICTED: 3-ketoacyl-CoA thiolase 2, peroxisomal-like [Musa acuminata subsp. malaccensis]	gi|115449668|ref|NM_001055058.1|/6e-13/Oryza sativa Japonica Group Os02g0817700 (Os02g0817700) mRNA, complete cds	sp|Q56WD9|THIK2_ARATH/1e-06/3-ketoacyl-CoA thiolase 2, peroxisomal OS=Arabidopsis thaliana GN=PED1 PE=1 SV=2	NA	mus:103993138/7e-07/3-ketoacyl-CoA thiolase 2, peroxisomal-like; K07513 acetyl-CoA acyltransferase 1 [EC:2.3.1.16]	NA	NA
	Unigene48425_All	308	0.01	0.63	5.97728	0.433796	0.584982	Equal	gi|295982057|pdb|2WU9|A/1.08803e-33/Chain A, Crystal Structure Of Peroxisomal Kat2 From Arabidopsis Thaliana &gt;gi|295982058|pdb|2WU9|B Chain B, Crystal Structure Of Peroxisomal Kat2 From Arabidopsis Thaliana	gi|145360566|ref|NM_128874.3|/1e-172/Arabidopsis thaliana 3-ketoacyl-CoA thiolase 2 mRNA, complete cds	sp|Q56WD9|THIK2_ARATH/1e-35/3-ketoacyl-CoA thiolase 2, peroxisomal OS=Arabidopsis thaliana GN=PED1 PE=1 SV=2	NA	ath:AT2G33150/2e-34/PKT3; 3-ketoacyl-CoA thiolase 2; K07513 acetyl-CoA acyltransferase 1 [EC:2.3.1.16]	BH3487/7e-11/---	biological_process:GO:0051788//response to misfolded protein;GO:0006635//fatty acid beta-oxidation;GO:0010111//glyoxysome organization;GO:0009611//response to wounding;GO:0009789//positive regulation of abscisic acid-activated signaling pathway;GO:0080129//proteasome core complex assembly;GO:0043161//proteasome-mediated ubiquitin-dependent protein catabolic process;GO:0009407//toxin catabolic pro…
9. JMT	CL10083.Contig1_All	1236	31.21	0.26	-6.90735	2.38034e-111	8.85061e-110	Down	gi|557470325|gb|AHA06001.1|/1.84368e-109/jasmonate O-methyltransferase [Ipomoea nil]	gi|297850351|ref|XM_002893011.1|/4e-07/Arabidopsis lyrata subsp. lyrata S-adenosyl-L-methionine:jasmonic acid carboxyl methyltransferase, mRNA	sp|Q9SBK6|JMT_BRARP/2e-91/Jasmonate O-methyltransferase OS=Brassica rapa subsp. pekinensis GN=JMT PE=1 SV=1	PTHR31009:SF6/1.8E-113/--	cit:102620435/1e-100/jasmonate O-methyltransferase-like; K08241 jasmonate O-methyltransferase [EC:2.1.1.141]	NA	biological_process:GO:0050896//response to stimulus;GO:0009694//jasmonic acid metabolic process;molecular_function:GO:0008168//methyltransferase activity;
	CL10083.Contig2_All	1419	4.81	0.01	-8.90989	1.16625e-21	1.22548e-20	Down	gi|557470325|gb|AHA06001.1|/4.70723e-67/jasmonate O-methyltransferase [Ipomoea nil]	gi|297850351|ref|XM_002893011.1|/4e-07/Arabidopsis lyrata subsp. lyrata S-adenosyl-L-methionine:jasmonic acid carboxyl methyltransferase, mRNA	sp|Q9SBK6|JMT_BRARP/5e-58/Jasmonate O-methyltransferase OS=Brassica rapa subsp. pekinensis GN=JMT PE=1 SV=1	PTHR31009/3.5E-69/--	pxb:103928649/6e-64/jasmonate O-methyltransferase-like; K08241 jasmonate O-methyltransferase [EC:2.1.1.141]	NA	molecular_function:GO:0008168//methyltransferase activity;
	CL5765.Contig1_All	1161	1.42	0.01	-7.14975	1.34458e-05	5.81618e-05	Down	gi|703163671|ref|XP_010113410.1|/7.37703e-81/Salicylate O-methyltransferase [Morus notabilis] &gt;gi|587949249|gb|EXC35437.1| Salicylate O-methyltransferase [Morus notabilis]	gi|350537528|ref|NM_001247880.1|/4e-10/Solanum lycopersicum S-adenosyl-L-methionine: salicylic acid carboxyl methyltransferase (SAMT), mRNA >gi|283971037|gb|GU299532.1| Solanum lycopersicum S-adenosyl-L-methionine: salicylic acid carboxyl methyltransferase mRNA, complete cds	sp|Q9SPV4|SAMT_CLABR/7e-68/Salicylate carboxymethyltransferase OS=Clarkia breweri GN=SAMT PE=1 SV=1	PTHR31009:SF6/8.8E-109/--	tcc:TCM_000324/7e-80/Salicylate O-methyltransferase; K08241 jasmonate O-methyltransferase [EC:2.1.1.141]	NA	molecular_function:GO:0008168//methyltransferase activity;
	CL5765.Contig2_All	1319	11.86	0.01	-10.2119	2.44274e-48	4.64213e-47	Down	gi|703163671|ref|XP_010113410.1|/1.82892e-110/Salicylate O-methyltransferase [Morus notabilis] &gt;gi|587949249|gb|EXC35437.1| Salicylate O-methyltransferase [Morus notabilis]	gi|350537528|ref|NM_001247880.1|/4e-10/Solanum lycopersicum S-adenosyl-L-methionine: salicylic acid carboxyl methyltransferase (SAMT), mRNA >gi|283971037|gb|GU299532.1| Solanum lycopersicum S-adenosyl-L-methionine: salicylic acid carboxyl methyltransferase mRNA, complete cds	sp|Q9SPV4|SAMT_CLABR/1e-97/Salicylate carboxymethyltransferase OS=Clarkia breweri GN=SAMT PE=1 SV=1	PTHR31009/1.8E-143/--	cit:102613997/4e-109/salicylate carboxymethyltransferase-like; K08241 jasmonate O-methyltransferase [EC:2.1.1.141]	NA	NA
	CL6694.Contig1_All	1228	10.49	0.01	-10.0348	1.25707e-39	2.06355e-38	Down	gi|590703368|ref|XP_007046855.1|/1.22338e-105/Salicylate O-methyltransferase [Theobroma cacao] &gt;gi|508699116|gb|EOX91012.1| Salicylate O-methyltransferase [Theobroma cacao]	gi|359476879|ref|XM_003631855.1|/4e-10/PREDICTED: Vitis vinifera salicylate O-methyltransferase-like (LOC100247865), mRNA	sp|Q9SPV4|SAMT_CLABR/1e-98/Salicylate carboxymethyltransferase OS=Clarkia breweri GN=SAMT PE=1 SV=1	PTHR31009/3.9E-128/--	tcc:TCM_000324/2e-106/Salicylate O-methyltransferase; K08241 jasmonate O-methyltransferase [EC:2.1.1.141]	NA	NA
	CL6694.Contig2_All	1312	3.8	0.01	-8.56986	6.07718e-16	5.16879e-15	Down	gi|359476672|ref|XP_002263123.2|/1.07264e-86/PREDICTED: salicylate O-methyltransferase-like [Vitis vinifera]	gi|134303367|gb|EF472977.1|/6e-06/Schwenckia americana benzoic acid/salicylic acid methyltransferase mRNA, partial cds	sp|Q9SPV4|SAMT_CLABR/4e-80/Salicylate carboxymethyltransferase OS=Clarkia breweri GN=SAMT PE=1 SV=1	PTHR31009:SF6/1.5E-43/--	vvi:100242722/2e-87/salicylate carboxymethyltransferase-like; K08241 jasmonate O-methyltransferase [EC:2.1.1.141]	NA	NA
	CL6694.Contig3_All	405	0.01	0.78	6.2854	0.20203	0.341412	Equal	gi|641852134|gb|KDO70999.1|/1.28832e-26/hypothetical protein CISIN_1g017514mg [Citrus sinensis]	NA	sp|Q9SPV4|SAMT_CLABR/1e-24/Salicylate carboxymethyltransferase OS=Clarkia breweri GN=SAMT PE=1 SV=1	PTHR31009/1.4E-28/--	cit:102613997/2e-27/salicylate carboxymethyltransferase-like; K08241 jasmonate O-methyltransferase [EC:2.1.1.141]	NA	NA
	CL8154.Contig1_All	770	10.81	0.01	-10.0782	7.7432e-24	8.70991e-23	Down	gi|590593551|ref|XP_007017600.1|/1.58315e-10/Jasmonic acid carboxyl methyltransferase [Theobroma cacao] &gt;gi|508722928|gb|EOY14825.1| Jasmonic acid carboxyl methyltransferase [Theobroma cacao]	gi|269974853|gb|GU169286.1|/9e-07/Nicotiana gossei S-adenosyl-L-methionine:nicotinic acid carboxyl methyltransferase (NAMT) mRNA, complete cds	sp|Q9AR07|JMT_ARATH/6e-06/Jasmonate O-methyltransferase OS=Arabidopsis thaliana GN=JMT PE=1 SV=3	NA	tcc:TCM_034091/3e-11/Jasmonic acid carboxyl methyltransferase; K08241 jasmonate O-methyltransferase [EC:2.1.1.141]	NA	biological_process:GO:0009611//response to wounding;GO:0009867//jasmonic acid mediated signaling pathway;GO:0009695//jasmonic acid biosynthetic process;GO:0032259//methylation;molecular_function:GO:0030795//jasmonate O-methyltransferase activity;
	CL8154.Contig2_All	278	10.99	0.01	-10.102	7.18378e-06	3.19892e-05	Down	gi|590593551|ref|XP_007017600.1|/1.98533e-22/Jasmonic acid carboxyl methyltransferase [Theobroma cacao] &gt;gi|508722928|gb|EOY14825.1| Jasmonic acid carboxyl methyltransferase [Theobroma cacao]	gi|269974853|gb|GU169286.1|/3e-07/Nicotiana gossei S-adenosyl-L-methionine:nicotinic acid carboxyl methyltransferase (NAMT) mRNA, complete cds	sp|Q9AR07|JMT_ARATH/3e-17/Jasmonate O-methyltransferase OS=Arabidopsis thaliana GN=JMT PE=1 SV=3	PTHR31009/9.5E-26/--	tcc:TCM_034091/3e-23/Jasmonic acid carboxyl methyltransferase; K08241 jasmonate O-methyltransferase [EC:2.1.1.141]	NA	NA
	Unigene15651_All	724	9.21	13.73	0.576059	0.0317882	0.0764181	Equal	gi|440550959|gb|AGC11863.1|/6.24566e-43/salicylic acid carboxyl methyltransferase [Camellia japonica]	gi|525346295|gb|KC894592.1|/9e-10/Populus trichocarpa S-adenosyl-L-methionine:carboxyl methyltransferase (SABATH2) mRNA, complete cds	sp|Q9SPV4|SAMT_CLABR/1e-41/Salicylate carboxymethyltransferase OS=Clarkia breweri GN=SAMT PE=1 SV=1	PTHR31009/7.9E-63/--	tcc:TCM_000326/3e-43/Salicylate O-methyltransferase; K08241 jasmonate O-methyltransferase [EC:2.1.1.141]	NA	molecular_function:GO:0016740//transferase activity;
	Unigene20980_All	818	2.43	0.01	-7.92481	3.83812e-06	1.75987e-05	Down	gi|13235641|emb|CAC33768.1|/1.52453e-46/S-adenosyl-L-methionine:salicylic acid carboxyl methyltransferase [Stephanotis floribunda]	gi|134303367|gb|EF472977.1|/4e-06/Schwenckia americana benzoic acid/salicylic acid methyltransferase mRNA, partial cds	sp|Q9SPV4|SAMT_CLABR/2e-43/Salicylate carboxymethyltransferase OS=Clarkia breweri GN=SAMT PE=1 SV=1	PTHR31009:SF6/2.9E-62/--	vvi:100242722/3e-48/salicylate carboxymethyltransferase-like; K08241 jasmonate O-methyltransferase [EC:2.1.1.141]	NA	NA
	Unigene23941_All	508	0.88	0.27	-1.70454	0.289818	0.454527	Equal	gi|703163671|ref|XP_010113410.1|/3.81298e-61/Salicylate O-methyltransferase [Morus notabilis] &gt;gi|587949249|gb|EXC35437.1| Salicylate O-methyltransferase [Morus notabilis]	gi|58201447|gb|AY741498.1|/6e-07/Vestia lycioides SAMT (SAMT) mRNA, partial cds	sp|Q9SPV4|SAMT_CLABR/5e-51/Salicylate carboxymethyltransferase OS=Clarkia breweri GN=SAMT PE=1 SV=1	PTHR31009:SF6/2.8E-60/--	tcc:TCM_000324/5e-61/Salicylate O-methyltransferase; K08241 jasmonate O-methyltransferase [EC:2.1.1.141]	NA	biological_process:GO:0032259//methylation;molecular_function:GO:0008168//methyltransferase activity;
	Unigene33857_All	393	1.93	0.01	-7.59246	0.0248538	0.061195	Equal	gi|13235641|emb|CAC33768.1|/9.33827e-33/S-adenosyl-L-methionine:salicylic acid carboxyl methyltransferase [Stephanotis floribunda]	NA	sp|Q9SPV4|SAMT_CLABR/5e-31/Salicylate carboxymethyltransferase OS=Clarkia breweri GN=SAMT PE=1 SV=1	PTHR31009:SF6/3.0E-39/--	sly:101258646/2e-32/salicylate carboxymethyltransferase-like; K08241 jasmonate O-methyltransferase [EC:2.1.1.141]	NA	NA
	Unigene48376_All	1147	0.16	1.87	3.54689	1.67764e-05	7.19898e-05	Up	gi|661894985|emb|CDP01984.1|/4.32403e-142/unnamed protein product [Coffea canephora]	gi|225320180|dbj|AK324550.1|/4e-07/Solanum lycopersicum cDNA, clone: LEFL1079AH01, HTC in leaf	sp|Q9SBK6|JMT_BRARP/4e-78/Jasmonate O-methyltransferase OS=Brassica rapa subsp. pekinensis GN=JMT PE=1 SV=1	PF03492/6.0E-113/SAM dependent carboxyl methyltransferase	egr:104451727/9e-88/jasmonate O-methyltransferase; K08241 jasmonate O-methyltransferase [EC:2.1.1.141]	NA	biological_process:GO:0032259//methylation;molecular_function:GO:0030795//jasmonate O-methyltransferase activity;

## Sheet: Supplementary Table S5.3
Supplementary Table S5.3. Unigene involved in jasmonic acid biosynthesis in Echium plantagineum.
Gene famlies	Unigene IDs	Length (bp)	EpGL FPKM	EpRR FPKM	Log2(EpRR/EpGL)	p-Value	FDR	Up/Down	NR	NT	SwissProt	InterPro	KEGG	COG	GO
1. LOX	CL2994.Contig1_All	3117	186.09	137.26	-0.439089	3.73462e-63	4.55668e-62	Equal	gi|187960377|gb|ACD43484.1|/0/lipoxygenase 2 [Olea europaea]	gi|187960376|gb|EU513352.1|/1e-110/Olea europaea lipoxygenase 2 (lox2) mRNA, complete cds	sp|O24371|LOX31_SOLTU/0.0/Linoleate 13S-lipoxygenase 3-1, chloroplastic OS=Solanum tuberosum GN=LOX3.1 PE=1 SV=1	PS50095/19.442/PLAT domain profile.	sot:102597498/0.0/LOX-H3, LOX3.1; linoleate 13S-lipoxygenase 3-1, chloroplastic-like (EC:1.13.11.12); K00454 lipoxygenase [EC:1.13.11.12]	NA	biological_process:GO:0055114//oxidation-reduction process;GO:0031408//oxylipin biosynthetic process;cellular_component:GO:0009534//chloroplast thylakoid;GO:0009570//chloroplast stroma;molecular_function:GO:0005506//iron ion binding;GO:0016165//linoleate 13S-lipoxygenase activity;
	CL2994.Contig2_All	262	0.01	1.56	7.2854	0.242196	0.34217	Equal	gi|502156452|ref|XP_004510481.1|/4.61633e-16/PREDICTED: linoleate 13S-lipoxygenase 3-1, chloroplastic-like [Cicer arietinum]	gi|502156451|ref|XM_004510424.1|/1e-12/PREDICTED: Cicer arietinum linoleate 13S-lipoxygenase 3-1, chloroplastic-like (LOC101512038), mRNA	sp|Q8H016|LOX6_ORYSJ/1e-16/Probable lipoxygenase 6 OS=Oryza sativa subsp. japonica GN=Os03g0179900 PE=2 SV=2	NA	cam:101512038/7e-17/linoleate 13S-lipoxygenase 3-1, chloroplastic; K00454 lipoxygenase [EC:1.13.11.12]	NA	NA
	CL2994.Contig3_All	207	3.53	21.26	2.5904	0.00221364	0.00480017	Equal	gi|659124688|ref|XP_008462295.1|/1.97222e-30/PREDICTED: linoleate 13S-lipoxygenase 3-1, chloroplastic [Cucumis melo]	gi|32454713|gb|AY254349.1|/7e-17/Nicotiana attenuata lipoxygenase (Lox3) mRNA, complete cds	sp|O24371|LOX31_SOLTU/6e-32/Linoleate 13S-lipoxygenase 3-1, chloroplastic OS=Solanum tuberosum GN=LOX3.1 PE=1 SV=1	PF00305/3.1E-21/Lipoxygenase	cmo:103500686/3e-31/linoleate 13S-lipoxygenase 3-1, chloroplastic; K00454 lipoxygenase [EC:1.13.11.12]	NA	NA
	CL3609.Contig1_All	2108	6.2	3.92	-0.661415	0.000320286	0.000769194	Equal	gi|590695891|ref|XP_007045017.1|/0/Lipoxygenase [Theobroma cacao] &gt;gi|508708952|gb|EOY00849.1| Lipoxygenase [Theobroma cacao]	gi|225425841|ref|XM_002265469.1|/2e-44/PREDICTED: Vitis vinifera lipoxygenase 6, choloroplastic-like (LOC100244202), mRNA	sp|Q9CAG3|LOX6_ARATH/0.0/Lipoxygenase 6, chloroplastic OS=Arabidopsis thaliana GN=LOX6 PE=2 SV=1	PTHR11771/0.0/--	tcc:TCM_010775/0.0/Lipoxygenase; K00454 lipoxygenase [EC:1.13.11.12]	NA	NA
	CL3609.Contig2_All	3159	14.29	2.78	-2.36185	1.42366e-71	1.91996e-70	Down	gi|698557440|ref|XP_009771025.1|/0/PREDICTED: lipoxygenase 6, chloroplastic isoform X2 [Nicotiana sylvestris]	gi|225425841|ref|XM_002265469.1|/4e-80/PREDICTED: Vitis vinifera lipoxygenase 6, choloroplastic-like (LOC100244202), mRNA	sp|Q9CAG3|LOX6_ARATH/0.0/Lipoxygenase 6, chloroplastic OS=Arabidopsis thaliana GN=LOX6 PE=2 SV=1	PS51393/273.554/Lipoxygenase iron-binding catalytic domain profile.	sot:102583480/0.0/lipoxygenase 6, chloroplastic-like; K00454 lipoxygenase [EC:1.13.11.12]	NA	NA
	CL3609.Contig3_All	3162	3.8	2.33	-0.705669	0.00023681	0.000577214	Equal	gi|698557440|ref|XP_009771025.1|/0/PREDICTED: lipoxygenase 6, chloroplastic isoform X2 [Nicotiana sylvestris]	gi|225425841|ref|XM_002265469.1|/4e-80/PREDICTED: Vitis vinifera lipoxygenase 6, choloroplastic-like (LOC100244202), mRNA	sp|Q9CAG3|LOX6_ARATH/0.0/Lipoxygenase 6, chloroplastic OS=Arabidopsis thaliana GN=LOX6 PE=2 SV=1	PTHR11771/0.0/--	sot:102583480/0.0/lipoxygenase 6, chloroplastic-like; K00454 lipoxygenase [EC:1.13.11.12]	NA	NA
	CL496.Contig3_All	3029	12.58	0.65	-4.27455	3.53372e-104	6.71307e-103	Down	gi|32454712|gb|AAP83137.1|/0/lipoxygenase, partial [Nicotiana attenuata]	gi|381141433|gb|JQ281905.1|/5e-27/Vitis vinifera cultivar Fujiminori lipoxgenase 2 (LOX2) mRNA, partial cds	sp|O24370|LOX21_SOLTU/0.0/Linoleate 13S-lipoxygenase 2-1, chloroplastic OS=Solanum tuberosum GN=LOX2.1 PE=1 SV=1	PR00087/9.6E-20/Lipoxygenase signature	cit:102625997/0.0/linoleate 13S-lipoxygenase 2-1, chloroplastic-like; K00454 lipoxygenase [EC:1.13.11.12]	NA	NA
	CL5452.Contig1_All	2978	103.77	0.46	-7.81754	0	0	Down	gi|604348157|gb|EYU46312.1|/0/hypothetical protein MIMGU_mgv1a000979mg [Erythranthe guttata]	gi|449523034|ref|XM_004168482.1|/3e-22/PREDICTED: Cucumis sativus linoleate 13S-lipoxygenase 2-1, chloroplastic-like (LOC101228070), mRNA	sp|O24370|LOX21_SOLTU/0.0/Linoleate 13S-lipoxygenase 2-1, chloroplastic OS=Solanum tuberosum GN=LOX2.1 PE=1 SV=1	PS51393/271.731/Lipoxygenase iron-binding catalytic domain profile.	pxb:103945829/0.0/linoleate 13S-lipoxygenase 2-1, chloroplastic-like; K00454 lipoxygenase [EC:1.13.11.12]	NA	NA
	CL5452.Contig2_All	238	9.46	0.01	-9.8857	0.000553588	0.00129482	Equal	gi|720031535|ref|XP_010265847.1|/1.62205e-29/PREDICTED: linoleate 13S-lipoxygenase 2-1, chloroplastic [Nelumbo nucifera]	gi|157410312|gb|AC210551.1|/4e-06/Populus trichocarpa clone POP049-I23, complete sequence	sp|O24370|LOX21_SOLTU/7e-28/Linoleate 13S-lipoxygenase 2-1, chloroplastic OS=Solanum tuberosum GN=LOX2.1 PE=1 SV=1	PTHR11771/1.9E-28/--	vvi:100241684/3e-30/linoleate 13S-lipoxygenase 2-1, chloroplastic-like; K00454 lipoxygenase [EC:1.13.11.12]	NA	NA
	CL6061.Contig1_All	3289	20.37	4.4	-2.21087	4.00216e-97	7.1007e-96	Down	gi|590624490|ref|XP_007025617.1|/0/Lipoxygenase, putative [Theobroma cacao] &gt;gi|508780983|gb|EOY28239.1| Lipoxygenase, putative [Theobroma cacao]	gi|210144071|dbj|AK286853.1|/4e-09/Glycine max cDNA, clone: GMFL01-38-L17	sp|O24371|LOX31_SOLTU/0.0/Linoleate 13S-lipoxygenase 3-1, chloroplastic OS=Solanum tuberosum GN=LOX3.1 PE=1 SV=1	PF00305/4.3E-224/Lipoxygenase	pxb:103931981/0.0/linoleate 13S-lipoxygenase 3-1, chloroplastic-like; K00454 lipoxygenase [EC:1.13.11.12]	NA	NA
	CL6061.Contig2_All	302	0.53	0.01	-5.72792	0.51057	0.596196	Equal	gi|694309828|ref|XP_009339819.1|/1.1409e-06/PREDICTED: linoleate 13S-lipoxygenase 3-1, chloroplastic-like [Pyrus x bretschneideri]	NA	NA	PS51393/10.548/Lipoxygenase iron-binding catalytic domain profile.	pxb:103931981/2e-07/linoleate 13S-lipoxygenase 3-1, chloroplastic-like; K00454 lipoxygenase [EC:1.13.11.12]	NA	NA
	Unigene11154_All	277	0.63	0.01	-5.97728	0.51057	0.607378	Equal	gi|590624475|ref|XP_007025613.1|/3.06292e-23/Lipoxygenase 3, putative isoform 2 [Theobroma cacao] &gt;gi|508780979|gb|EOY28235.1| Lipoxygenase 3, putative isoform 2 [Theobroma cacao]	NA	sp|Q9LNR3|LOX3_ARATH/2e-21/Lipoxygenase 3, chloroplastic OS=Arabidopsis thaliana GN=LOX3 PE=2 SV=1	PTHR11771:SF38/2.2E-22/--	mdm:103435078/4e-23/lipoxygenase 3, chloroplastic-like; K00454 lipoxygenase [EC:1.13.11.12]	NA	NA
	Unigene23049_All	576	0.95	0.01	-6.56986	0.0332742	0.0596527	Equal	gi|255572666|ref|XP_002527266.1|/1.56467e-81/lipoxygenase, putative [Ricinus communis] &gt;gi|223533359|gb|EEF35110.1| lipoxygenase, putative [Ricinus communis]	gi|359494761|ref|XM_003634786.1|/7e-07/PREDICTED: Vitis vinifera lipoxygenase (LOXD), partial mRNA	sp|Q9LUW0|LOX5_ARATH/3e-64/Linoleate 9S-lipoxygenase 5, chloroplastic OS=Arabidopsis thaliana GN=LOX5 PE=2 SV=2	PTHR11771/8.6E-79/--	sly:101254936/7e-82/linoleate 9S-lipoxygenase-like; K00454 lipoxygenase [EC:1.13.11.12]	NA	biological_process:GO:0055114//oxidation-reduction process;GO:0031408//oxylipin biosynthetic process;molecular_function:GO:0005506//iron ion binding;GO:0016165//linoleate 13S-lipoxygenase activity;
	Unigene24828_All	465	0.77	0.01	-6.26679	0.130341	0.195891	Equal	gi|296086881|emb|CBI33054.3|/6.31607e-45/unnamed protein product [Vitis vinifera]	NA	sp|O22507|LOX17_SOLTU/9e-32/Probable linoleate 9S-lipoxygenase 7 OS=Solanum tuberosum GN=LOX1.7 PE=2 SV=1	PS51393/33.542/Lipoxygenase iron-binding catalytic domain profile.	vvi:100854792/1e-45/probable linoleate 9S-lipoxygenase 7; K00454 lipoxygenase [EC:1.13.11.12]	NA	NA
	Unigene24912_All	596	1.45	0.01	-7.17991	0.00429188	0.00894956	Equal	gi|698491923|ref|XP_009792349.1|/2.85118e-76/PREDICTED: linoleate 9S-lipoxygenase 6-like [Nicotiana sylvestris]	NA	sp|P38415|LOXA_SOLLC/1e-59/Linoleate 9S-lipoxygenase A OS=Solanum lycopersicum GN=LOX1.1 PE=2 SV=1	PTHR11771/1.1E-64/--	sly:101254936/9e-77/linoleate 9S-lipoxygenase-like; K00454 lipoxygenase [EC:1.13.11.12]	NA	NA
	Unigene9700_All	381	0.71	2.29	1.68946	0.169552	0.247133	Equal	gi|17065070|gb|AAL32689.1|/1.1052e-73/lipoxygenase AtLOX2 [Arabidopsis thaliana]	gi|30692546|ref|NM_114383.2|/0.0/Arabidopsis thaliana lipoxygenase 2 mRNA, complete cds	sp|P38418|LOX2_ARATH/1e-75/Lipoxygenase 2, chloroplastic OS=Arabidopsis thaliana GN=LOX2 PE=1 SV=1	PTHR11771:SF45/2.1E-84/--	ath:AT3G45140/2e-74/LOX2; lipoxygenase 2; K00454 lipoxygenase [EC:1.13.11.12]	NA	biological_process:GO:0034440//lipid oxidation;GO:0000023//maltose metabolic process;GO:0009117//nucleotide metabolic process;GO:0030003//cellular cation homeostasis;GO:0019216//regulation of lipid metabolic process;GO:0031408//oxylipin biosynthetic process;GO:0044272//sulfur compound biosynthetic process;GO:0000096//sulfur amino acid metabolic process;GO:0009611//response to wounding;GO:0006546/…
2. AOS	CL1871.Contig1_All	1994	143.97	514.56	1.83757	0	0	Up	gi|698585067|ref|XP_009778544.1|/0/PREDICTED: allene oxide synthase, chloroplastic-like [Nicotiana sylvestris]	gi|410444523|gb|JQ364955.1|/1e-26/Catharanthus roseus allene oxide synthase mRNA, complete cds	sp|P48417|CP74_LINUS/0.0/Allene oxide synthase, chloroplastic OS=Linum usitatissimum GN=CYP74A PE=1 SV=1	PTHR24286/1.4E-157/--	sot:102589003/0.0/allene oxide synthase, chloroplastic-like; K01723 hydroperoxide dehydratase [EC:4.2.1.92]	NA	biological_process:GO:0055114//oxidation-reduction process;molecular_function:GO:0009055//electron carrier activity;GO:0016705//oxidoreductase activity, acting on paired donors, with incorporation or reduction of molecular oxygen;GO:0020037//heme binding;GO:0005506//iron ion binding;GO:0047987//hydroperoxide dehydratase activity;GO:0004497//monooxygenase activity;
	CL1871.Contig2_All	1833	20.06	60.5	1.59261	3.3843e-97	6.01129e-96	Up	gi|703136134|ref|XP_010106073.1|/0/Allene oxide synthase [Morus notabilis] &gt;gi|587919889|gb|EXC07343.1| Allene oxide synthase [Morus notabilis]	gi|255689629|gb|FJ872021.1|/2e-25/Camellia sinensis allene oxide synthase (aos1) mRNA, complete cds	sp|Q96242|CP74A_ARATH/0.0/Allene oxide synthase, chloroplastic OS=Arabidopsis thaliana GN=CYP74A PE=1 SV=3	PTHR24286:SF38/2.3E-156/--	sot:102589003/0.0/allene oxide synthase, chloroplastic-like; K01723 hydroperoxide dehydratase [EC:4.2.1.92]	NA	NA
	CL1871.Contig3_All	1988	110.52	8.84	-3.64412	0	0	Down	gi|698585067|ref|XP_009778544.1|/0/PREDICTED: allene oxide synthase, chloroplastic-like [Nicotiana sylvestris]	gi|443417983|dbj|AB778304.1|/2e-13/Nicotiana tabacum AOS mRNA for allene oxyde synthase, complete cds	sp|Q96242|CP74A_ARATH/1e-180/Allene oxide synthase, chloroplastic OS=Arabidopsis thaliana GN=CYP74A PE=1 SV=3	PTHR24286:SF38/3.7E-134/--	sot:102589003/0.0/allene oxide synthase, chloroplastic-like; K01723 hydroperoxide dehydratase [EC:4.2.1.92]	NA	NA
	Unigene10888_All	289	0.58	0.01	-5.85798	0.51057	0.60508	Equal	gi|698585067|ref|XP_009778544.1|/2.10023e-16/PREDICTED: allene oxide synthase, chloroplastic-like [Nicotiana sylvestris]	gi|16973299|emb|AJ295274.1|/4e-13/Nicotiana attenuata mRNA for allene oxide synthase (aos gene)	sp|P48417|CP74_LINUS/6e-16/Allene oxide synthase, chloroplastic OS=Linum usitatissimum GN=CYP74A PE=1 SV=1	NA	cit:102578025/5e-16/AOS; allene oxide synthase; K01723 hydroperoxide dehydratase [EC:4.2.1.92]	NA	NA
	Unigene10890_All	376	0.36	0.78	1.11548	0.60931	0.660416	Equal	gi|697124045|ref|XP_009616015.1|/2.94196e-55/PREDICTED: allene oxide synthase, chloroplastic [Nicotiana tomentosiformis]	gi|111052770|gb|DQ832720.1|/3e-14/Capsicum annuum cultivar TL 1791 allene oxide synthase mRNA, partial cds	sp|P48417|CP74_LINUS/4e-45/Allene oxide synthase, chloroplastic OS=Linum usitatissimum GN=CYP74A PE=1 SV=1	PTHR24286:SF38/8.7E-20/--	sot:102589003/9e-55/allene oxide synthase, chloroplastic-like; K01723 hydroperoxide dehydratase [EC:4.2.1.92]	NA	biological_process:GO:0055114//oxidation-reduction process;molecular_function:GO:0009055//electron carrier activity;GO:0016705//oxidoreductase activity, acting on paired donors, with incorporation or reduction of molecular oxygen;GO:0020037//heme binding;GO:0005506//iron ion binding;GO:0047987//hydroperoxide dehydratase activity;GO:0004497//monooxygenase activity;
	Unigene30653_All	273	0.65	1.44	1.14756	0.60931	0.659124	Equal	gi|197107146|pdb|2RCM|A/3.04979e-36/Chain A, Crystal Structure Of Arabidopsis Thaliana Allene Oxide Synthase Variant (F137l) (At-Aos(F137l), Cytochrome P450 74a) At 1.73 A Resolution &gt;gi|197107147|pdb|2RCM|B Chain B, Crystal Structure Of Arabidopsis Thaliana Allene Oxide Synthase Variant (F137l) (At-Aos(F137l), Cytochrome P450 74a) At 1.73 A Resolution &gt;gi|197107459|pdb|3DSJ|A Chain A, Crys…	gi|332002898|gb|CP002688.1|/1e-151/Arabidopsis thaliana chromosome 5 sequence	sp|Q96242|CP74A_ARATH/4e-38/Allene oxide synthase, chloroplastic OS=Arabidopsis thaliana GN=CYP74A PE=1 SV=3	PTHR24286/1.9E-14/--	ath:AT5G42650/5e-37/AOS; allene oxide synthase; K01723 hydroperoxide dehydratase [EC:4.2.1.92]	NA	biological_process:GO:0015994//chlorophyll metabolic process;GO:0009117//nucleotide metabolic process;GO:0010310//regulation of hydrogen peroxide metabolic process;GO:0019216//regulation of lipid metabolic process;GO:0000096//sulfur amino acid metabolic process;GO:0031408//oxylipin biosynthetic process;GO:0009611//response to wounding;GO:0006612//protein targeting to membrane;GO:0006546//glycine …
	Unigene4790_All	374	0.73	1.97	1.43223	0.275478	0.359454	Equal	gi|661889145|emb|CDP07588.1|/1.20555e-24/unnamed protein product [Coffea canephora]	gi|16973299|emb|AJ295274.1|/3e-08/Nicotiana attenuata mRNA for allene oxide synthase (aos gene)	sp|Q96242|CP74A_ARATH/4e-19/Allene oxide synthase, chloroplastic OS=Arabidopsis thaliana GN=CYP74A PE=1 SV=3	NA	pop:POPTR_0002s13220g/2e-24/POPTRDRAFT_644172; allene oxide synthase family protein; K01723 hydroperoxide dehydratase [EC:4.2.1.92]	NA	biological_process:GO:0050896//response to stimulus;cellular_component:GO:0044434//chloroplast part;molecular_function:GO:0003824//catalytic activity;GO:0005488//binding;
	Unigene8884_All	324	0.47	0.51	0.117836	0.984228	0.991421	Equal	gi|565401921|ref|XP_006366441.1|/1.8965e-17/PREDICTED: allene oxide synthase, chloroplastic-like [Solanum tuberosum]	gi|502131633|ref|XM_004500992.1|/6e-09/PREDICTED: Cicer arietinum allene oxide synthase, chloroplastic-like (LOC101513500), mRNA	sp|Q7Y0C8|C74A1_ORYSJ/3e-17/Allene oxide synthase 1, chloroplastic OS=Oryza sativa subsp. japonica GN=CYP74A1 PE=2 SV=1	NA	sot:102589003/3e-18/allene oxide synthase, chloroplastic-like; K01723 hydroperoxide dehydratase [EC:4.2.1.92]	NA	biological_process:GO:0009611//response to wounding;GO:0009620//response to fungus;GO:0009753//response to jasmonic acid;GO:0055114//oxidation-reduction process;GO:0031407//oxylipin metabolic process;cellular_component:GO:0010287//plastoglobule;GO:0009535//chloroplast thylakoid membrane;GO:0005739//mitochondrion;GO:0009941//chloroplast envelope;molecular_function:GO:0009055//electron carrier acti…
3. AOC	CL4615.Contig1_All	1368	9.19	41.87	2.18778	2.80314e-75	3.94564e-74	Up	gi|410444526|gb|AFV68275.1|/4.18489e-65/allene oxide cyclase [Catharanthus roseus]	gi|187476490|gb|EU652410.1|/3e-26/Petunia x hybrida AOC mRNA, complete cds	sp|Q9LS03|AOC1_ARATH/2e-54/Allene oxide cyclase 1, chloroplastic OS=Arabidopsis thaliana GN=AOC1 PE=1 SV=1	PF06351/5.6E-18/Allene oxide cyclase	cmo:103503379/1e-60/allene oxide cyclase 1, chloroplastic; K10525 allene oxide cyclase [EC:5.3.99.6]	NA	NA
	CL4615.Contig2_All	238	19.79	25.05	0.340039	0.618218	0.666719	Equal	gi|694417038|ref|XP_009336614.1|/3.73943e-26/PREDICTED: allene oxide cyclase 4, chloroplastic [Pyrus x bretschneideri]	gi|187476490|gb|EU652410.1|/2e-26/Petunia x hybrida AOC mRNA, complete cds	sp|Q9LS01|AOC3_ARATH/4e-19/Allene oxide cyclase 3, chloroplastic OS=Arabidopsis thaliana GN=AOC3 PE=2 SV=1	PF06351/5.6E-31/Allene oxide cyclase	pxb:103929185/6e-27/allene oxide cyclase 4, chloroplastic; K10525 allene oxide cyclase [EC:5.3.99.6]	NA	NA
	CL4615.Contig3_All	1201	247.55	330.88	0.418588	6.24884e-33	4.63817e-32	Equal	gi|40644130|emb|CAC83765.1|/1.15773e-92/allene oxide cyclase [Nicotiana tabacum]	gi|187476490|gb|EU652410.1|/8e-33/Petunia x hybrida AOC mRNA, complete cds	sp|Q9LS02|AOC2_ARATH/3e-72/Allene oxide cyclase 2, chloroplastic OS=Arabidopsis thaliana GN=AOC2 PE=1 SV=1	PTHR31843/1.7E-79/--	sot:102577822/2e-90/allene oxide cyclase (EC:5.3.99.6); K10525 allene oxide cyclase [EC:5.3.99.6]	NA	NA
	CL4615.Contig4_All	491	2.62	3.29	0.328521	0.65135	0.696537	Equal	gi|410444526|gb|AFV68275.1|/6.99322e-51/allene oxide cyclase [Catharanthus roseus]	gi|158631302|gb|AC213153.1|/1e-14/Populus trichocarpa clone POP047-O16, complete sequence	sp|Q9LS03|AOC1_ARATH/6e-43/Allene oxide cyclase 1, chloroplastic OS=Arabidopsis thaliana GN=AOC1 PE=1 SV=1	PTHR31843/5.5E-47/--	egr:104449414/1e-47/allene oxide cyclase 4, chloroplastic-like; K10525 allene oxide cyclase [EC:5.3.99.6]	NA	NA
	Unigene10928_All	970	9.36	0.61	-3.93963	7.78156e-22	4.39363e-21	Down	gi|410444526|gb|AFV68275.1|/9.61278e-89/allene oxide cyclase [Catharanthus roseus]	gi|410444525|gb|JQ364956.1|/2e-20/Catharanthus roseus allene oxide cyclase mRNA, complete cds	sp|Q93ZC5|AOC4_ARATH/3e-66/Allene oxide cyclase 4, chloroplastic OS=Arabidopsis thaliana GN=AOC4 PE=2 SV=1	PTHR31843/9.2E-79/--	sot:102577822/4e-86/allene oxide cyclase (EC:5.3.99.6); K10525 allene oxide cyclase [EC:5.3.99.6]	NA	NA
	Unigene6090_All	914	5.24	10.45	0.995864	7.79624e-05	0.000198556	Equal	gi|661896002|emb|CDP00580.1|/3.11197e-86/unnamed protein product [Coffea canephora]	gi|225423898|ref|XM_002278732.1|/5e-15/PREDICTED: Vitis vinifera allene oxide cyclase 4, chloroplastic-like (LOC100257779), mRNA	sp|Q9LS01|AOC3_ARATH/4e-71/Allene oxide cyclase 3, chloroplastic OS=Arabidopsis thaliana GN=AOC3 PE=2 SV=1	PTHR31843/1.9E-85/--	mdm:103402724/1e-84/allene oxide cyclase 4, chloroplastic; K10525 allene oxide cyclase [EC:5.3.99.6]	NA	NA
4. 12OPR	CL1162.Contig1_All	2103	88.3	1007.79	3.51264	0	0	Up	gi|5701740|dbj|BAA83083.1|/0/LEDI-5a protein [Lithospermum erythrorhizon]	gi|5701741|dbj|AB030706.1|/0.0/Lithospermum erythrorhizon mRNA for LEDI-5b protein, complete cds	sp|Q8LAH7|OPR1_ARATH/6e-143/12-oxophytodienoate reductase 1 OS=Arabidopsis thaliana GN=OPR1 PE=1 SV=2	PF00724/9.7E-90/NADH:flavin oxidoreductase / NADH oxidase family	tcc:TCM_027467/3e-151/12-oxophytodienoate reductase 2; K05894 12-oxophytodienoic acid reductase [EC:1.3.1.42]	AGpA653/2e-83/---	NA
	CL1162.Contig2_All	1410	196.35	1559.05	2.98917	0	0	Up	gi|5701740|dbj|BAA83083.1|/0/LEDI-5a protein [Lithospermum erythrorhizon]	gi|5701739|dbj|AB030705.1|/0.0/Lithospermum erythrorhizon mRNA for LEDI-5a protein, complete cds	sp|Q8GYB8|OPR2_ARATH/3e-147/12-oxophytodienoate reductase 2 OS=Arabidopsis thaliana GN=OPR2 PE=1 SV=2	PTHR22893:SF14/5.9E-189/--	pmum:103319316/4e-153/12-oxophytodienoate reductase 2-like; K05894 12-oxophytodienoic acid reductase [EC:1.3.1.42]	all1865/2e-84/---	NA
	CL1162.Contig3_All	324	3.74	8.18	1.12906	0.096704	0.154655	Equal	gi|89032965|gb|ABD59790.1|/2.09377e-32/dark inducible protein, partial [Arnebia euchroma]	gi|89032964|gb|DQ400698.1|/7e-89/Arnebia euchroma dark inducible protein mRNA, partial cds	sp|Q84QK0|OPR1_ORYSJ/3e-23/12-oxophytodienoate reductase 1 OS=Oryza sativa subsp. japonica GN=OPR1 PE=2 SV=1	NA	sly:101254262/4e-23/12-oxophytodienoate reductase 1-like; K05894 12-oxophytodienoic acid reductase [EC:1.3.1.42]	RSc1202/1e-13/---	NA
	CL5732.Contig2_All	1511	210.09	367.62	0.807208	5.50138e-156	1.53721e-154	Equal	gi|661893283|emb|CDP03092.1|/0/unnamed protein product [Coffea canephora]	gi|470102364|ref|XM_004287577.1|/4e-35/PREDICTED: Fragaria vesca subsp. vesca 12-oxophytodienoate reductase 3-like (LOC101292737), mRNA	sp|Q9FEW9|OPR3_SOLLC/7e-180/12-oxophytodienoate reductase 3 OS=Solanum lycopersicum GN=OPR3 PE=1 SV=1	PTHR22893:SF34/2.6E-251/--	sot:102586989/3e-179/12-oxophytodienoate reductase 3-like; K05894 12-oxophytodienoic acid reductase [EC:1.3.1.42]	all1865/9e-79/---	NA
	CL6796.Contig1_All	1371	4.37	1.08	-2.0166	1.47805e-08	4.89893e-08	Down	gi|40645459|dbj|BAD06575.1|/1.87851e-65/LEDI-5c protein [Lithospermum erythrorhizon]	gi|40645458|dbj|AB108499.1|/1e-102/Lithospermum erythrorhizon mRNA for LEDI-5c protein, complete cds	sp|Q8LAH7|OPR1_ARATH/7e-60/12-oxophytodienoate reductase 1 OS=Arabidopsis thaliana GN=OPR1 PE=1 SV=2	NA	cit:102622863/2e-64/12-oxophytodienoate reductase 2-like; K05894 12-oxophytodienoic acid reductase [EC:1.3.1.42]	AGpA653/4e-30/---	NA
	CL6796.Contig2_All	607	0.01	12.25	10.2586	6.67452e-21	3.67411e-20	Up	gi|697112780|ref|XP_009610270.1|/1.70573e-84/PREDICTED: 12-oxophytodienoate reductase 1-like isoform X1 [Nicotiana tomentosiformis]	gi|40645458|dbj|AB108499.1|/3e-80/Lithospermum erythrorhizon mRNA for LEDI-5c protein, complete cds	sp|Q8LAH7|OPR1_ARATH/7e-80/12-oxophytodienoate reductase 1 OS=Arabidopsis thaliana GN=OPR1 PE=1 SV=2	PTHR22893:SF14/7.9E-98/--	pmum:103319316/2e-83/12-oxophytodienoate reductase 2-like; K05894 12-oxophytodienoic acid reductase [EC:1.3.1.42]	all1865/4e-41/---	NA
	CL7058.Contig1_All	1386	28.15	19.48	-0.531141	4.20472e-07	1.27668e-06	Equal	gi|40645459|dbj|BAD06575.1|/0/LEDI-5c protein [Lithospermum erythrorhizon]	gi|40645458|dbj|AB108499.1|/0.0/Lithospermum erythrorhizon mRNA for LEDI-5c protein, complete cds	sp|Q8GYB8|OPR2_ARATH/2e-172/12-oxophytodienoate reductase 2 OS=Arabidopsis thaliana GN=OPR2 PE=1 SV=2	PF00724/1.5E-90/NADH:flavin oxidoreductase / NADH oxidase family	sot:102597899/0.0/12-oxophytodienoate reductase 1-like; K05894 12-oxophytodienoic acid reductase [EC:1.3.1.42]	all1865/7e-86/---	NA
	CL7058.Contig2_All	1457	2.44	10.68	2.12996	4.31412e-21	2.38653e-20	Up	gi|5701742|dbj|BAA83084.1|/1.85535e-175/LEDI-5b protein [Lithospermum erythrorhizon]	gi|5701741|dbj|AB030706.1|/1e-135/Lithospermum erythrorhizon mRNA for LEDI-5b protein, complete cds	sp|Q8LAH7|OPR1_ARATH/5e-155/12-oxophytodienoate reductase 1 OS=Arabidopsis thaliana GN=OPR1 PE=1 SV=2	PF00724/7.8E-88/NADH:flavin oxidoreductase / NADH oxidase family	tcc:TCM_027467/1e-164/12-oxophytodienoate reductase 2; K05894 12-oxophytodienoic acid reductase [EC:1.3.1.42]	all1865/4e-82/---	NA
	CL7058.Contig3_All	1409	0.01	13.65	10.4147	1.32011e-64	1.63834e-63	Up	gi|590604050|ref|XP_007020161.1|/1.96693e-158/12-oxophytodienoate reductase 2 [Theobroma cacao] &gt;gi|508725489|gb|EOY17386.1| 12-oxophytodienoate reductase 2 [Theobroma cacao]	gi|40645458|dbj|AB108499.1|/4e-44/Lithospermum erythrorhizon mRNA for LEDI-5c protein, complete cds	sp|Q8GYB8|OPR2_ARATH/5e-149/12-oxophytodienoate reductase 2 OS=Arabidopsis thaliana GN=OPR2 PE=1 SV=2	PTHR22893/2.3E-180/--	tcc:TCM_036537/3e-159/12-oxophytodienoate reductase 2; K05894 12-oxophytodienoic acid reductase [EC:1.3.1.42]	AGc3979/9e-84/---	NA
	CL7058.Contig4_All	1269	0.01	2.71	8.08215	9.84128e-12	3.85217e-11	Up	gi|643739953|gb|KDP45639.1|/3.67563e-153/hypothetical protein JCGZ_17246 [Jatropha curcas]	gi|40645458|dbj|AB108499.1|/2e-43/Lithospermum erythrorhizon mRNA for LEDI-5c protein, complete cds	sp|Q8GYB8|OPR2_ARATH/2e-143/12-oxophytodienoate reductase 2 OS=Arabidopsis thaliana GN=OPR2 PE=1 SV=2	PF00724/2.7E-87/NADH:flavin oxidoreductase / NADH oxidase family	csv:101203714/2e-152/12-oxophytodienoate reductase 1; K05894 12-oxophytodienoic acid reductase [EC:1.3.1.42]	AGc3979/2e-82/---	NA
	Unigene10915_All	904	15.7	20.82	0.407206	0.0150303	0.0288459	Equal	gi|661893283|emb|CDP03092.1|/2.10097e-95/unnamed protein product [Coffea canephora]	gi|470102364|ref|XM_004287577.1|/9e-32/PREDICTED: Fragaria vesca subsp. vesca 12-oxophytodienoate reductase 3-like (LOC101292737), mRNA	sp|Q9FEW9|OPR3_SOLLC/2e-96/12-oxophytodienoate reductase 3 OS=Solanum lycopersicum GN=OPR3 PE=1 SV=1	PTHR22893/5.1E-134/--	sly:543763/2e-95/opr3, LeOPR3; 12-oxophytodienoate reductase 3 (EC:1.3.1.42); K05894 12-oxophytodienoic acid reductase [EC:1.3.1.42]	AGc3979/2e-41/---	biological_process:GO:0055114//oxidation-reduction process;GO:0031408//oxylipin biosynthetic process;cellular_component:GO:0005777//peroxisome;molecular_function:GO:0016629//12-oxophytodienoate reductase activity;GO:0010181//FMN binding;
	Unigene11338_All	432	10.65	26.9	1.33675	2.77976e-06	7.97594e-06	Up	gi|5701740|dbj|BAA83083.1|/1.62327e-29/LEDI-5a protein [Lithospermum erythrorhizon]	gi|5701741|dbj|AB030706.1|/5e-47/Lithospermum erythrorhizon mRNA for LEDI-5b protein, complete cds	sp|Q8LAH7|OPR1_ARATH/2e-20/12-oxophytodienoate reductase 1 OS=Arabidopsis thaliana GN=OPR1 PE=1 SV=2	NA	sly:101254262/1e-20/12-oxophytodienoate reductase 1-like; K05894 12-oxophytodienoic acid reductase [EC:1.3.1.42]	MA1003/2e-12/---	NA
	Unigene13215_All	231	0.92	0.01	-6.52356	0.51057	0.571095	Equal	gi|40645459|dbj|BAD06575.1|/3.08228e-12/LEDI-5c protein [Lithospermum erythrorhizon]	gi|40645458|dbj|AB108499.1|/6e-30/Lithospermum erythrorhizon mRNA for LEDI-5c protein, complete cds	sp|Q9XG54|OPR1_SOLLC/4e-11/12-oxophytodienoate reductase 1 OS=Solanum lycopersicum GN=OPR1 PE=1 SV=1	NA	mdm:103412452/1e-11/12-oxophytodienoate reductase 2-like; K05894 12-oxophytodienoic acid reductase [EC:1.3.1.42]	NA	NA
	Unigene19741_All	519	2.2	0.01	-7.78136	0.00109565	0.00247321	Equal	gi|641823348|gb|KDO42764.1|/6.84489e-77/hypothetical protein CISIN_1g015862mg [Citrus sinensis]	gi|312281540|dbj|AK352550.1|/2e-13/Thellungiella halophila mRNA, complete cds, clone: RTFL01-02-M20	sp|Q9XG54|OPR1_SOLLC/4e-74/12-oxophytodienoate reductase 1 OS=Solanum lycopersicum GN=OPR1 PE=1 SV=1	PTHR22893/2.0E-74/--	cit:102623338/1e-77/12-oxophytodienoate reductase 2-like; K05894 12-oxophytodienoic acid reductase [EC:1.3.1.42]	all1865/2e-30/---	biological_process:GO:0055114//oxidation-reduction process;molecular_function:GO:0010181//FMN binding;GO:0016491//oxidoreductase activity;
	Unigene2099_All	2447	1.14	75.67	6.05262	0	0	Up	gi|702469284|ref|XP_010030202.1|/5.57106e-72/PREDICTED: putative 12-oxophytodienoate reductase 11 [Eucalyptus grandis] &gt;gi|629090897|gb|KCW57150.1| hypothetical protein EUGRSUZ_I02783 [Eucalyptus grandis]	gi|461496410|ref|NM_001246939.2|/5e-08/Solanum lycopersicum opr2 protein (opr2), mRNA	sp|Q9XG54|OPR1_SOLLC/1e-67/12-oxophytodienoate reductase 1 OS=Solanum lycopersicum GN=OPR1 PE=1 SV=1	PTHR22893/1.2E-94/--	pmum:103319323/1e-69/12-oxophytodienoate reductase 2-like; K05894 12-oxophytodienoic acid reductase [EC:1.3.1.42]	all1865/2e-40/---	NA
	Unigene30893_All	327	3.22	0.01	-8.33092	0.00849444	0.0169532	Equal	gi|568848883|ref|XP_006478215.1|/1.88335e-41/PREDICTED: 12-oxophytodienoate reductase 2-like isoform X1 [Citrus sinensis]	gi|449524544|ref|XM_004169234.1|/3e-20/PREDICTED: Cucumis sativus 12-oxophytodienoate reductase 1-like (LOC101203714), mRNA	sp|Q9XG54|OPR1_SOLLC/1e-39/12-oxophytodienoate reductase 1 OS=Solanum lycopersicum GN=OPR1 PE=1 SV=1	PTHR22893:SF34/1.7E-51/--	cit:102622863/3e-42/12-oxophytodienoate reductase 2-like; K05894 12-oxophytodienoic acid reductase [EC:1.3.1.42]	AGpA653/2e-22/---	NA
	Unigene30894_All	384	0.7	0.01	-6.12928	0.25797	0.35989	Equal	gi|694316213|ref|XP_009379104.1|/1.36219e-31/PREDICTED: 12-oxophytodienoate reductase 2-like [Pyrus x bretschneideri]	gi|255570936|ref|XM_002526374.1|/1e-07/Ricinus communis 12-oxophytodienoate reductase opr, putative, mRNA	sp|Q8LAH7|OPR1_ARATH/3e-31/12-oxophytodienoate reductase 1 OS=Arabidopsis thaliana GN=OPR1 PE=1 SV=2	PF00724/4.4E-16/NADH:flavin oxidoreductase / NADH oxidase family	pxb:103967564/2e-32/12-oxophytodienoate reductase 2-like; K05894 12-oxophytodienoic acid reductase [EC:1.3.1.42]	BMEII0394/1e-13/---	NA
	Unigene32026_All	379	0.01	4.62	8.85175	0.000212792	0.000521348	Up	gi|5701742|dbj|BAA83084.1|/2.35477e-34/LEDI-5b protein [Lithospermum erythrorhizon]	gi|5701741|dbj|AB030706.1|/3e-23/Lithospermum erythrorhizon mRNA for LEDI-5b protein, complete cds	sp|Q9XG54|OPR1_SOLLC/4e-27/12-oxophytodienoate reductase 1 OS=Solanum lycopersicum GN=OPR1 PE=1 SV=1	NA	tcc:TCM_027467/1e-27/12-oxophytodienoate reductase 2; K05894 12-oxophytodienoic acid reductase [EC:1.3.1.42]	NA	NA
	Unigene32311_All	550	0.01	10.68	10.0607	5.18032e-16	2.40512e-15	Up	gi|643739953|gb|KDP45639.1|/1.66421e-82/hypothetical protein JCGZ_17246 [Jatropha curcas]	gi|40645458|dbj|AB108499.1|/4e-70/Lithospermum erythrorhizon mRNA for LEDI-5c protein, complete cds	sp|Q9XG54|OPR1_SOLLC/9e-78/12-oxophytodienoate reductase 1 OS=Solanum lycopersicum GN=OPR1 PE=1 SV=1	PTHR22893:SF14/2.4E-89/--	cit:102623338/3e-83/12-oxophytodienoate reductase 2-like; K05894 12-oxophytodienoic acid reductase [EC:1.3.1.42]	all1865/3e-40/---	NA
	Unigene32871_All	794	0.01	10	9.96578	2.90126e-24	1.76194e-23	Up	gi|673048097|ref|XP_008878009.1|/6.85738e-73/hypothetical protein H310_12635 [Aphanomyces invadans] &gt;gi|574466343|gb|ETV93373.1| hypothetical protein H310_12635 [Aphanomyces invadans]	gi|195599635|gb|EU947281.1|/6e-08/Zea mays clone 336709 mRNA sequence	sp|Q84QK0|OPR1_ORYSJ/2e-52/12-oxophytodienoate reductase 1 OS=Oryza sativa subsp. japonica GN=OPR1 PE=2 SV=1	PTHR22893:SF14/7.1E-117/--	dosa:Os06t0216200-00/2e-52/Os06g0216200, 12-OXOPHYTODIENOATE_REDUCTASE_2, OPR2; Similar to Oxo-phytodienoic acid reductase.; K05894 12-oxophytodienoic acid reductase [EC:1.3.1.42]	MA1003/3e-67/---	NA
	Unigene32903_All	250	2.32	1.73	-0.423353	0.707318	0.746687	Equal	gi|5701742|dbj|BAA83084.1|/3.65003e-16/LEDI-5b protein [Lithospermum erythrorhizon]	gi|5701739|dbj|AB030705.1|/1e-21/Lithospermum erythrorhizon mRNA for LEDI-5a protein, complete cds	sp|Q9XG54|OPR1_SOLLC/4e-14/12-oxophytodienoate reductase 1 OS=Solanum lycopersicum GN=OPR1 PE=1 SV=1	NA	tcc:TCM_036537/2e-13/12-oxophytodienoate reductase 2; K05894 12-oxophytodienoic acid reductase [EC:1.3.1.42]	NA	NA
	Unigene4564_All	774	11.44	32.19	1.49253	4.92806e-18	2.45432e-17	Up	gi|5701742|dbj|BAA83084.1|/1.80144e-78/LEDI-5b protein [Lithospermum erythrorhizon]	gi|5701741|dbj|AB030706.1|/7e-54/Lithospermum erythrorhizon mRNA for LEDI-5b protein, complete cds	sp|Q8GYB8|OPR2_ARATH/2e-62/12-oxophytodienoate reductase 2 OS=Arabidopsis thaliana GN=OPR2 PE=1 SV=2	PTHR22893:SF14/8.1E-80/--	tcc:TCM_027467/2e-65/12-oxophytodienoate reductase 2; K05894 12-oxophytodienoic acid reductase [EC:1.3.1.42]	AGpA653/8e-34/---	biological_process:GO:0009751//response to salicylic acid;GO:0009611//response to wounding;GO:0031407//oxylipin metabolic process;GO:0046686//response to cadmium ion;GO:0010150//leaf senescence;GO:0009695//jasmonic acid biosynthetic process;cellular_component:GO:0005829//cytosol;molecular_function:GO:0016629//12-oxophytodienoate reductase activity;
	Unigene509_All	340	4.29	20.11	2.22886	2.34794e-06	6.79919e-06	Up	gi|89032965|gb|ABD59790.1|/1.05731e-20/dark inducible protein, partial [Arnebia euchroma]	gi|89032964|gb|DQ400698.1|/6e-37/Arnebia euchroma dark inducible protein mRNA, partial cds	sp|Q8LAH7|OPR1_ARATH/6e-16/12-oxophytodienoate reductase 1 OS=Arabidopsis thaliana GN=OPR1 PE=1 SV=2	NA	dosa:Os06t0215600-02/1e-15/Os06g0215600, 12-OXOPHYTODIENOATE_REDUCTASE_5, OPR5; Similar to Oxo-phytodienoic acid reductase.; K05894 12-oxophytodienoic acid reductase [EC:1.3.1.42]	RSc1202/2e-08/---	NA
	Unigene5242_All	867	14.96	56.7	1.92224	5.12312e-50	5.13722e-49	Up	gi|5701742|dbj|BAA83084.1|/8.49348e-91/LEDI-5b protein [Lithospermum erythrorhizon]	gi|5701741|dbj|AB030706.1|/1e-92/Lithospermum erythrorhizon mRNA for LEDI-5b protein, complete cds	sp|Q9XG54|OPR1_SOLLC/4e-77/12-oxophytodienoate reductase 1 OS=Solanum lycopersicum GN=OPR1 PE=1 SV=1	PF00724/4.4E-44/NADH:flavin oxidoreductase / NADH oxidase family	cit:102623338/6e-81/12-oxophytodienoate reductase 2-like; K05894 12-oxophytodienoic acid reductase [EC:1.3.1.42]	all1865/1e-43/---	NA
5. CL	CL3904.Contig1_All	1980	21.52	10.94	-0.976065	1.85542e-19	9.70429e-19	Equal	gi|698569948|ref|XP_009774473.1|/0/PREDICTED: 4-coumarate--CoA ligase-like 5 [Nicotiana sylvestris]	gi|225318106|dbj|AK323264.1|/4e-88/Solanum lycopersicum cDNA, clone: LEFL1052CF07, HTC in leaf	sp|Q84P21|4CLL5_ARATH/0.0/4-coumarate--CoA ligase-like 5 OS=Arabidopsis thaliana GN=4CLL5 PE=1 SV=2	PS00455/-/Putative AMP-binding domain signature.	sly:101251665/0.0/4-coumarate--CoA ligase-like 5; K10526 OPC-8:0 CoA ligase 1 [EC:6.2.1.-]	BH3104/1e-67/---	NA
	CL736.Contig2_All	3960	6.09	19.11	1.64981	1.4268e-74	1.98985e-73	Up	gi|698487621|ref|XP_009790448.1|/0/PREDICTED: 4-coumarate--CoA ligase-like 9 [Nicotiana sylvestris]	gi|545273875|gb|KF220561.1|/2e-30/Salvia miltiorrhiza 4-coumarate:coenzyme A ligase 8 (4CL8) mRNA, partial cds	sp|Q84P23|4CLL9_ARATH/5e-170/4-coumarate--CoA ligase-like 9 OS=Arabidopsis thaliana GN=4CLL9 PE=1 SV=2	SM00367/4.7/Leucine-rich repeat - CC (cysteine-containing) subfamily	sly:101251665/4e-124/4-coumarate--CoA ligase-like 5; K10526 OPC-8:0 CoA ligase 1 [EC:6.2.1.-]	PAE1379/6e-57/---	NA
	Unigene29329_All	516	1.11	0.01	-6.79442	0.0332742	0.059721	Equal	gi|470145819|ref|XP_004308531.1|/5.43429e-47/PREDICTED: 4-coumarate--CoA ligase-like 5-like [Fragaria vesca subsp. vesca]	NA	sp|Q84P21|4CLL5_ARATH/2e-22/4-coumarate--CoA ligase-like 5 OS=Arabidopsis thaliana GN=4CLL5 PE=1 SV=2	PTHR24096:SF131/4.0E-32/--	fve:101301149/1e-47/4-coumarate--CoA ligase-like 5; K10526 OPC-8:0 CoA ligase 1 [EC:6.2.1.-]	fadD/1e-08/---	NA
	Unigene31485_All	316	0.98	0.01	-6.61471	0.25797	0.352636	Equal	gi|641825940|gb|KDO45190.1|/1.19092e-43/hypothetical protein CISIN_1g0410551mg, partial [Citrus sinensis]	gi|514785841|ref|XM_004970882.1|/1e-06/PREDICTED: Setaria italica 4-coumarate--CoA ligase-like 5-like (LOC101780161), mRNA	sp|Q84P21|4CLL5_ARATH/9e-39/4-coumarate--CoA ligase-like 5 OS=Arabidopsis thaliana GN=4CLL5 PE=1 SV=2	PF00501/8.8E-16/AMP-binding enzyme	cit:102610715/2e-44/4-coumarate--CoA ligase-like 5-like; K10526 OPC-8:0 CoA ligase 1 [EC:6.2.1.-]	PA3299/2e-19/---	biological_process:GO:0055114//oxidation-reduction process;molecular_function:GO:0047077//Photinus-luciferin 4-monooxygenase (ATP-hydrolyzing) activity;GO:0016874//ligase activity;
	Unigene3309_All	1487	1.55	9.27	2.5803	1.93985e-23	1.14782e-22	Up	gi|444475573|gb|AGE10595.1|/1.3338e-144/4-coumarate CoA ligase [Lonicera japonica]	gi|444475572|gb|JX068607.1|/1e-07/Lonicera japonica 4-coumarate CoA ligase (4CL2) mRNA, complete cds	sp|Q84P23|4CLL9_ARATH/7e-124/4-coumarate--CoA ligase-like 9 OS=Arabidopsis thaliana GN=4CLL9 PE=1 SV=2	PF13193/1.9E-13/AMP-binding enzyme C-terminal domain	atr:105421799/2e-105/4-coumarate--CoA ligase-like 5; K10526 OPC-8:0 CoA ligase 1 [EC:6.2.1.-]	APE2284/1e-56/---	NA
6. ACX	CL5309.Contig1_All	280	1.85	3.41	0.882246	0.48733	0.598814	Equal	gi|698429636|ref|XP_009791745.1|/1.90381e-41/PREDICTED: acyl-coenzyme A oxidase 4, peroxisomal [Nicotiana sylvestris]	gi|30693543|ref|NM_115043.2|/1e-22/Arabidopsis thaliana acyl-coenzyme A oxidase 4 mRNA, complete cds	sp|Q96329|ACOX4_ARATH/3e-39/Acyl-coenzyme A oxidase 4, peroxisomal OS=Arabidopsis thaliana GN=ACX4 PE=1 SV=1	PTHR10909:SF122/7.0E-47/--	tcc:TCM_021674/4e-42/Acyl-CoA oxidase 4; K00232 acyl-CoA oxidase [EC:1.3.3.6]	RSc0756/3e-17/---	NA
	CL5309.Contig2_All	1850	14.39	8.08	-0.832639	4.71006e-10	1.69774e-09	Equal	gi|697179954|ref|XP_009598950.1|/0/PREDICTED: acyl-coenzyme A oxidase 4, peroxisomal isoform X1 [Nicotiana tomentosiformis]	gi|225315028|dbj|AK328178.1|/1e-137/Solanum lycopersicum cDNA, clone: LEFL2048L05, HTC in fruit	sp|Q96329|ACOX4_ARATH/0.0/Acyl-coenzyme A oxidase 4, peroxisomal OS=Arabidopsis thaliana GN=ACX4 PE=1 SV=1	PF02770/3.4E-17/Acyl-CoA dehydrogenase, middle domain	sly:101248057/0.0/acyl-coenzyme A oxidase 4, peroxisomal; K00232 acyl-CoA oxidase [EC:1.3.3.6]	DR0551/3e-86/---	NA
	CL6686.Contig1_All	2375	48.55	94.68	0.963588	1.72221e-91	2.87641e-90	Equal	gi|661886631|emb|CDP09995.1|/0/unnamed protein product [Coffea canephora]	gi|225316524|dbj|AK322477.1|/1e-160/Solanum lycopersicum cDNA, clone: LEFL1038BA07, HTC in leaf	sp|O65202|ACOX1_ARATH/0.0/Peroxisomal acyl-coenzyme A oxidase 1 OS=Arabidopsis thaliana GN=ACX1 PE=1 SV=1	PF01756/1.9E-53/Acyl-CoA oxidase	sly:778338/0.0/Acx1A; peroxisomal acyl-CoA oxidase 1A; K00232 acyl-CoA oxidase [EC:1.3.3.6]	YGL205w/4e-69/---	NA
	CL6686.Contig2_All	619	16.58	9.48	-0.806485	0.000461778	0.00109302	Equal	gi|661886631|emb|CDP09995.1|/1.56465e-96/unnamed protein product [Coffea canephora]	gi|502160331|ref|XM_004511653.1|/2e-62/PREDICTED: Cicer arietinum peroxisomal acyl-coenzyme A oxidase 1-like (LOC101509146), mRNA	sp|O65202|ACOX1_ARATH/1e-86/Peroxisomal acyl-coenzyme A oxidase 1 OS=Arabidopsis thaliana GN=ACX1 PE=1 SV=1	PF14749/1.2E-33/Acyl-coenzyme A oxidase N-terminal	sot:102587406/4e-91/peroxisomal acyl-coenzyme A oxidase 1-like; K00232 acyl-CoA oxidase [EC:1.3.3.6]	YGL205w/2e-22/---	NA
	Unigene17815_All	456	0.53	0.28	-0.920566	0.640856	0.687992	Equal	gi|15231059|ref|NP_190752.1|/3.99082e-60/acyl-coenzyme A oxidase 4 [Arabidopsis thaliana] &gt;gi|62286630|sp|Q96329.1|ACOX4_ARATH RecName: Full=Acyl-coenzyme A oxidase 4, peroxisomal; Short=AOX 4; AltName: Full=G6p; AltName: Full=Short-chain acyl-CoA oxidase; Short=AtCX4; Short=AtG6; Short=SAOX [Arabidopsis thaliana] &gt;gi|114794822|pdb|2IX5|A Chain A, Short Chain Specific Acyl-Coa Oxidase From …	gi|30693543|ref|NM_115043.2|/0.0/Arabidopsis thaliana acyl-coenzyme A oxidase 4 mRNA, complete cds	sp|Q96329|ACOX4_ARATH/8e-62/Acyl-coenzyme A oxidase 4, peroxisomal OS=Arabidopsis thaliana GN=ACX4 PE=1 SV=1	PF00441/4.3E-13/Acyl-CoA dehydrogenase, C-terminal domain	ath:AT3G51840/8e-61/ACX4; acyl-coenzyme A oxidase 4; K00232 acyl-CoA oxidase [EC:1.3.3.6]	DR0551/2e-21/---	biological_process:GO:0044265//cellular macromolecule catabolic process;GO:0007030//Golgi organization;GO:0016192//vesicle-mediated transport;GO:0006635//fatty acid beta-oxidation;GO:0006623//protein targeting to vacuole;GO:0007033//vacuole organization;GO:0046459//short-chain fatty acid metabolic process;GO:0016558//protein import into peroxisome matrix;GO:0009793//embryo development ending in s…
	Unigene4971_All	2489	19.33	13.03	-0.569005	1.22906e-09	4.33993e-09	Equal	gi|356542998|ref|XP_003539950.1|/0/PREDICTED: acyl-coenzyme A oxidase 3, peroxisomal-like isoform X1 [Glycine max]	gi|402715753|gb|JQ346078.1|/1e-51/Prunus persica acyl-CoA oxidase 3 (ACX3) mRNA, complete cds	sp|P0CZ23|ACOX3_ARATH/0.0/Acyl-coenzyme A oxidase 3, peroxisomal OS=Arabidopsis thaliana GN=ACX3 PE=1 SV=1	PTHR10909/5.5E-137/--	gmx:100780811/0.0/acyl-coenzyme A oxidase 3, peroxisomal-like; K00232 acyl-CoA oxidase [EC:1.3.3.6]	YGL205w/1e-55/---	NA
	Unigene5795_All	468	5.36	8.17	0.608103	0.185114	0.268731	Equal	gi|590628247|ref|XP_007026667.1|/1.49452e-33/Acyl-CoA oxidase 4 [Theobroma cacao] &gt;gi|508715272|gb|EOY07169.1| Acyl-CoA oxidase 4 [Theobroma cacao]	gi|449483508|ref|XM_004156563.1|/2e-28/PREDICTED: Cucumis sativus acyl-coenzyme A oxidase 4, peroxisomal-like (LOC101209181), mRNA	sp|Q96329|ACOX4_ARATH/1e-32/Acyl-coenzyme A oxidase 4, peroxisomal OS=Arabidopsis thaliana GN=ACX4 PE=1 SV=1	NA	tcc:TCM_021674/3e-34/Acyl-CoA oxidase 4; K00232 acyl-CoA oxidase [EC:1.3.3.6]	DR0551/2e-16/---	NA
	Unigene6465_All	2421	14.32	3.12	-2.19841	6.70436e-50	6.70707e-49	Down	gi|698588848|ref|XP_009779578.1|/0/PREDICTED: acyl-coenzyme A oxidase 2, peroxisomal [Nicotiana sylvestris]	gi|359497187|ref|XM_002269614.2|/0.0/PREDICTED: Vitis vinifera acyl-coenzyme A oxidase, peroxisomal-like (LOC100255430), mRNA	sp|O65201|ACOX2_ARATH/0.0/Acyl-coenzyme A oxidase 2, peroxisomal OS=Arabidopsis thaliana GN=ACX2 PE=1 SV=2	PF02770/9.0E-11/Acyl-CoA dehydrogenase, middle domain	sot:102592258/0.0/acyl-coenzyme A oxidase 2, peroxisomal-like; K00232 acyl-CoA oxidase [EC:1.3.3.6]	YGL205w/2e-55/---	NA
7. MFP/AIM	CL422.Contig1_All	1605	24.87	18.31	-0.441775	1.24894e-05	3.40422e-05	Equal	gi|595817750|ref|XP_007204255.1|/0/hypothetical protein PRUPE_ppa002052mg [Prunus persica] &gt;gi|462399786|gb|EMJ05454.1| hypothetical protein PRUPE_ppa002052mg [Prunus persica]	gi|225445199|ref|XM_002284247.1|/6e-62/PREDICTED: Vitis vinifera peroxisomal fatty acid beta-oxidation multifunctional protein AIM1-like (LOC100245687), mRNA	sp|Q9ZPI6|AIM1_ARATH/0.0/Peroxisomal fatty acid beta-oxidation multifunctional protein AIM1 OS=Arabidopsis thaliana GN=AIM1 PE=1 SV=1	PTHR23309/0.0/--	vvi:100245687/0.0/peroxisomal fatty acid beta-oxidation multifunctional protein AIM1; K10527 enoyl-CoA hydratase/3-hydroxyacyl-CoA dehydrogenase [EC:4.2.1.17 1.1.1.35 1.1.1.211]	RSc1759_2/8e-73/---	biological_process:GO:0006635//fatty acid beta-oxidation;molecular_function:GO:0003729//mRNA binding;GO:0018812//3-hydroxyacyl-CoA dehydratase activity;GO:0000166//nucleotide binding;GO:0003857//3-hydroxyacyl-CoA dehydrogenase activity;GO:0008017//microtubule binding;GO:0050662//coenzyme binding;
	CL422.Contig2_All	2950	84.36	155.91	0.886082	1.0743e-163	3.18755e-162	Equal	gi|565371112|ref|XP_006352155.1|/0/PREDICTED: peroxisomal fatty acid beta-oxidation multifunctional protein AIM1-like isoform X2 [Solanum tuberosum]	gi|225445199|ref|XM_002284247.1|/2e-57/PREDICTED: Vitis vinifera peroxisomal fatty acid beta-oxidation multifunctional protein AIM1-like (LOC100245687), mRNA	sp|Q8W1L6|MFP_ORYSJ/0.0/Peroxisomal fatty acid beta-oxidation multifunctional protein OS=Oryza sativa subsp. japonica GN=MFP PE=1 SV=2	PS00067/-/3-hydroxyacyl-CoA dehydrogenase signature.	sly:101248790/0.0/peroxisomal fatty acid beta-oxidation multifunctional protein AIM1-like; K10527 enoyl-CoA hydratase/3-hydroxyacyl-CoA dehydrogenase [EC:4.2.1.17 1.1.1.35 1.1.1.211]	RSc1759_2/2e-71/---	biological_process:GO:0006631//fatty acid metabolic process;GO:0055114//oxidation-reduction process;molecular_function:GO:0000166//nucleotide binding;GO:0003857//3-hydroxyacyl-CoA dehydrogenase activity;GO:0008692//3-hydroxybutyryl-CoA epimerase activity;GO:0050662//coenzyme binding;
	CL422.Contig3_All	819	18.21	21.09	0.211828	0.2328	0.330675	Equal	gi|645275148|ref|XP_008242673.1|/2.23623e-106/PREDICTED: peroxisomal fatty acid beta-oxidation multifunctional protein AIM1 [Prunus mume]	gi|225445199|ref|XM_002284247.1|/2e-20/PREDICTED: Vitis vinifera peroxisomal fatty acid beta-oxidation multifunctional protein AIM1-like (LOC100245687), mRNA	sp|Q9ZPI6|AIM1_ARATH/6e-97/Peroxisomal fatty acid beta-oxidation multifunctional protein AIM1 OS=Arabidopsis thaliana GN=AIM1 PE=1 SV=1	PTHR23309:SF10/1.6E-145/--	pmum:103340979/4e-107/peroxisomal fatty acid beta-oxidation multifunctional protein AIM1; K10527 enoyl-CoA hydratase/3-hydroxyacyl-CoA dehydrogenase [EC:4.2.1.17 1.1.1.35 1.1.1.211]	RSc1759_1/1e-39/---	NA
	CL422.Contig4_All	2618	67.01	139.46	1.0574	4.56734e-173	1.42537e-171	Up	gi|225445200|ref|XP_002284283.1|/0/PREDICTED: peroxisomal fatty acid beta-oxidation multifunctional protein AIM1 [Vitis vinifera] &gt;gi|297738804|emb|CBI28049.3| unnamed protein product [Vitis vinifera]	gi|225445199|ref|XM_002284247.1|/4e-55/PREDICTED: Vitis vinifera peroxisomal fatty acid beta-oxidation multifunctional protein AIM1-like (LOC100245687), mRNA	sp|Q9ZPI6|AIM1_ARATH/0.0/Peroxisomal fatty acid beta-oxidation multifunctional protein AIM1 OS=Arabidopsis thaliana GN=AIM1 PE=1 SV=1	PF00378/1.1E-54/Enoyl-CoA hydratase/isomerase family	vvi:100245687/0.0/peroxisomal fatty acid beta-oxidation multifunctional protein AIM1; K10527 enoyl-CoA hydratase/3-hydroxyacyl-CoA dehydrogenase [EC:4.2.1.17 1.1.1.35 1.1.1.211]	RSc1759_2/3e-66/---	biological_process:GO:0006635//fatty acid beta-oxidation;molecular_function:GO:0003729//mRNA binding;GO:0018812//3-hydroxyacyl-CoA dehydratase activity;GO:0000166//nucleotide binding;GO:0003857//3-hydroxyacyl-CoA dehydrogenase activity;GO:0008017//microtubule binding;GO:0050662//coenzyme binding;
	CL422.Contig5_All	2875	32.87	40.47	0.300081	4.18046e-07	1.26956e-06	Equal	gi|590577054|ref|XP_007013128.1|/0/Enoyl-CoA hydratase/isomerase family [Theobroma cacao] &gt;gi|508783491|gb|EOY30747.1| Enoyl-CoA hydratase/isomerase family [Theobroma cacao]	gi|225445199|ref|XM_002284247.1|/6e-42/PREDICTED: Vitis vinifera peroxisomal fatty acid beta-oxidation multifunctional protein AIM1-like (LOC100245687), mRNA	sp|Q9ZPI6|AIM1_ARATH/0.0/Peroxisomal fatty acid beta-oxidation multifunctional protein AIM1 OS=Arabidopsis thaliana GN=AIM1 PE=1 SV=1	PS00166/-/Enoyl-CoA hydratase/isomerase signature.	tcc:TCM_037853/0.0/Enoyl-CoA hydratase/isomerase family; K10527 enoyl-CoA hydratase/3-hydroxyacyl-CoA dehydrogenase [EC:4.2.1.17 1.1.1.35 1.1.1.211]	RSc1759_2/2e-71/---	biological_process:GO:0006635//fatty acid beta-oxidation;molecular_function:GO:0003729//mRNA binding;GO:0018812//3-hydroxyacyl-CoA dehydratase activity;GO:0000166//nucleotide binding;GO:0003857//3-hydroxyacyl-CoA dehydrogenase activity;GO:0008017//microtubule binding;GO:0050662//coenzyme binding;
	CL422.Contig6_All	264	0.69	0.01	-6.10852	0.51057	0.566819	Equal	gi|703115158|ref|XP_010100830.1|/3.84801e-09/Peroxisomal fatty acid beta-oxidation multifunctional protein AIM1 [Morus notabilis] &gt;gi|587896275|gb|EXB84763.1| Peroxisomal fatty acid beta-oxidation multifunctional protein AIM1 [Morus notabilis]	gi|357500630|ref|XM_003620556.1|/2e-08/Medicago truncatula Peroxisomal fatty acid beta-oxidation multifunctional protein (MTR_6g087670) mRNA, complete cds	sp|Q9ZPI6|AIM1_ARATH/1e-09/Peroxisomal fatty acid beta-oxidation multifunctional protein AIM1 OS=Arabidopsis thaliana GN=AIM1 PE=1 SV=1	NA	gmx:100780325/2e-09/peroxisomal fatty acid beta-oxidation multifunctional protein AIM1-like; K10527 enoyl-CoA hydratase/3-hydroxyacyl-CoA dehydrogenase [EC:4.2.1.17 1.1.1.35 1.1.1.211]	NA	NA
	CL4336.Contig1_All	2637	58.39	18.53	-1.65586	5.0977e-149	1.35666e-147	Down	gi|698446482|ref|XP_009769326.1|/0/PREDICTED: glyoxysomal fatty acid beta-oxidation multifunctional protein MFP-a [Nicotiana sylvestris]	gi|359477180|ref|XM_002270031.2|/1e-169/PREDICTED: Vitis vinifera glyoxysomal fatty acid beta-oxidation multifunctional protein MFP-a-like (LOC100244762), mRNA	sp|Q39659|MFPA_CUCSA/0.0/Glyoxysomal fatty acid beta-oxidation multifunctional protein MFP-a OS=Cucumis sativus PE=1 SV=1	PS00067/-/3-hydroxyacyl-CoA dehydrogenase signature.	tcc:TCM_021238/0.0/Multifunctional protein 2; K10527 enoyl-CoA hydratase/3-hydroxyacyl-CoA dehydrogenase [EC:4.2.1.17 1.1.1.35 1.1.1.211]	RSc1759_2/1e-70/---	NA
	Unigene10617_All	1411	8	3.61	-1.148	2.0927e-07	6.47966e-07	Down	gi|695051571|ref|XP_009413815.1|/6.1645e-27/PREDICTED: peroxisomal fatty acid beta-oxidation multifunctional protein-like isoform X2 [Musa acuminata subsp. malaccensis]	gi|165723231|gb|AC216673.1|/5e-10/Populus trichocarpa clone POP019-C15, complete sequence	sp|Q8W1L6|MFP_ORYSJ/2e-25/Peroxisomal fatty acid beta-oxidation multifunctional protein OS=Oryza sativa subsp. japonica GN=MFP PE=1 SV=2	NA	mus:103995050/1e-27/peroxisomal fatty acid beta-oxidation multifunctional protein-like isoform X1; K10527 enoyl-CoA hydratase/3-hydroxyacyl-CoA dehydrogenase [EC:4.2.1.17 1.1.1.35 1.1.1.211]	PA3014_2/2e-08/---	NA
	Unigene13397_All	333	1.78	0.01	-7.47573	0.065856	0.110739	Equal	gi|674925385|emb|CDY08028.1|/7.4275e-06/BnaC03g34950D [Brassica napus]	gi|123679281|emb|AM476612.1|/6e-12/Vitis vinifera, whole genome shotgun sequence, contig VV78X132119.5, clone ENTAV 115	sp|O49809|MFPA_BRANA/9e-08/Glyoxysomal fatty acid beta-oxidation multifunctional protein MFP-a OS=Brassica napus PE=2 SV=2	NA	brp:103870717/3e-06/glyoxysomal fatty acid beta-oxidation multifunctional protein MFP-a-like; K10527 enoyl-CoA hydratase/3-hydroxyacyl-CoA dehydrogenase [EC:4.2.1.17 1.1.1.35 1.1.1.211]	NA	NA
	Unigene33080_All	1217	0.01	0.28	4.80735	0.119825	0.187734	Equal	gi|566214917|ref|XP_002324426.2|/1.09553e-90/hypothetical protein POPTR_0018s08940g [Populus trichocarpa] &gt;gi|550318355|gb|EEF02991.2| hypothetical protein POPTR_0018s08940g [Populus trichocarpa]	gi|225445199|ref|XM_002284247.1|/3e-20/PREDICTED: Vitis vinifera peroxisomal fatty acid beta-oxidation multifunctional protein AIM1-like (LOC100245687), mRNA	sp|Q9ZPI6|AIM1_ARATH/2e-83/Peroxisomal fatty acid beta-oxidation multifunctional protein AIM1 OS=Arabidopsis thaliana GN=AIM1 PE=1 SV=1	PF00378/1.3E-53/Enoyl-CoA hydratase/isomerase family	pmum:103340979/2e-89/peroxisomal fatty acid beta-oxidation multifunctional protein AIM1; K10527 enoyl-CoA hydratase/3-hydroxyacyl-CoA dehydrogenase [EC:4.2.1.17 1.1.1.35 1.1.1.211]	RSc1759_1/5e-38/---	NA
	Unigene33081_All	990	0.41	0.22	-0.89812	0.470558	0.581886	Equal	gi|566214917|ref|XP_002324426.2|/8.10822e-91/hypothetical protein POPTR_0018s08940g [Populus trichocarpa] &gt;gi|550318355|gb|EEF02991.2| hypothetical protein POPTR_0018s08940g [Populus trichocarpa]	gi|225445199|ref|XM_002284247.1|/2e-20/PREDICTED: Vitis vinifera peroxisomal fatty acid beta-oxidation multifunctional protein AIM1-like (LOC100245687), mRNA	sp|Q9ZPI6|AIM1_ARATH/1e-83/Peroxisomal fatty acid beta-oxidation multifunctional protein AIM1 OS=Arabidopsis thaliana GN=AIM1 PE=1 SV=1	NA	pmum:103340979/2e-89/peroxisomal fatty acid beta-oxidation multifunctional protein AIM1; K10527 enoyl-CoA hydratase/3-hydroxyacyl-CoA dehydrogenase [EC:4.2.1.17 1.1.1.35 1.1.1.211]	RSc1759_1/3e-38/---	NA
	Unigene33082_All	1205	0.71	0.01	-6.14975	0.0021685	0.00474277	Equal	gi|566214917|ref|XP_002324426.2|/1.08764e-90/hypothetical protein POPTR_0018s08940g [Populus trichocarpa] &gt;gi|550318355|gb|EEF02991.2| hypothetical protein POPTR_0018s08940g [Populus trichocarpa]	gi|225445199|ref|XM_002284247.1|/3e-20/PREDICTED: Vitis vinifera peroxisomal fatty acid beta-oxidation multifunctional protein AIM1-like (LOC100245687), mRNA	sp|Q9ZPI6|AIM1_ARATH/2e-83/Peroxisomal fatty acid beta-oxidation multifunctional protein AIM1 OS=Arabidopsis thaliana GN=AIM1 PE=1 SV=1	PF00378/1.3E-53/Enoyl-CoA hydratase/isomerase family	pmum:103340979/2e-89/peroxisomal fatty acid beta-oxidation multifunctional protein AIM1; K10527 enoyl-CoA hydratase/3-hydroxyacyl-CoA dehydrogenase [EC:4.2.1.17 1.1.1.35 1.1.1.211]	RSc1759_1/5e-38/---	NA
	Unigene3353_All	2532	6.59	3.62	-0.864289	2.96894e-07	9.12187e-07	Equal	gi|565378754|ref|XP_006355812.1|/0/PREDICTED: glyoxysomal fatty acid beta-oxidation multifunctional protein MFP-a-like isoform X1 [Solanum tuberosum]	NA	sp|Q39659|MFPA_CUCSA/0.0/Glyoxysomal fatty acid beta-oxidation multifunctional protein MFP-a OS=Cucumis sativus PE=1 SV=1	PTHR23309:SF1/5.9E-245/--	sot:102587081/0.0/glyoxysomal fatty acid beta-oxidation multifunctional protein MFP-a-like; K10527 enoyl-CoA hydratase/3-hydroxyacyl-CoA dehydrogenase [EC:4.2.1.17 1.1.1.35 1.1.1.211]	CC3189_2/3e-43/---	NA
	Unigene720_All	1151	24.62	25.65	0.0591281	0.732044	0.769144	Equal	gi|697128343|ref|XP_009618222.1|/5.53014e-113/PREDICTED: probable enoyl-CoA hydratase, mitochondrial isoform X1 [Nicotiana tomentosiformis]	gi|349723442|emb|FQ382101.1|/4e-22/Vitis vinifera clone SS0ABG71YE21	sp|Q8GYN9|MENB_ARATH/1e-23/1,4-Dihydroxy-2-naphthoyl-CoA synthase, peroxisomal OS=Arabidopsis thaliana GN=MENB PE=1 SV=2	PF00378/3.0E-53/Enoyl-CoA hydratase/isomerase family	gmx:100798079/4e-25/peroxisomal fatty acid beta-oxidation multifunctional protein AIM1-like; K10527 enoyl-CoA hydratase/3-hydroxyacyl-CoA dehydrogenase [EC:4.2.1.17 1.1.1.35 1.1.1.211]	CC1723/2e-46/---	NA
8. KAT	CL1857.Contig1_All	1736	113.51	515.66	2.1836	0	0	Up	gi|643713748|gb|KDP26413.1|/0/hypothetical protein JCGZ_17571 [Jatropha curcas]	gi|257815406|gb|FJ657663.1|/2e-68/Petunia x hybrida 3-ketoacyl CoA thiolase 1 mRNA, complete cds	sp|Q56WD9|THIK2_ARATH/0.0/3-ketoacyl-CoA thiolase 2, peroxisomal OS=Arabidopsis thaliana GN=PED1 PE=1 SV=2	PTHR18919/4.6E-228/--	jcu:105644420/0.0/3-ketoacyl-CoA thiolase 2, peroxisomal; K07513 acetyl-CoA acyltransferase 1 [EC:2.3.1.16]	BH3487/2e-90/---	biological_process:GO:0008152//metabolic process;molecular_function:GO:0003988//acetyl-CoA C-acyltransferase activity;
	CL1857.Contig2_All	274	1.28	1.42	0.149747	0.980284	0.990484	Equal	gi|357469383|ref|XP_003604976.1|/2.6904e-08/3-ketoacyl-CoA thiolase 2, peroxisomal [Medicago truncatula] &gt;gi|355506031|gb|AES87173.1| 3-ketoacyl-CoA thiolase 2, peroxisomal-like protein [Medicago truncatula]	gi|257815406|gb|FJ657663.1|/9e-14/Petunia x hybrida 3-ketoacyl CoA thiolase 1 mRNA, complete cds	sp|Q570C8|THIK5_ARATH/3e-09/3-ketoacyl-CoA thiolase 5, peroxisomal OS=Arabidopsis thaliana GN=KAT5 PE=2 SV=2	NA	mtr:MTR_4g022430/4e-09/3-ketoacyl-CoA thiolase 2, peroxisomal; K07513 acetyl-CoA acyltransferase 1 [EC:2.3.1.16]	NA	NA
	Unigene26573_All	378	37.57	77.38	1.04238	1.53943e-08	5.10056e-08	Up	gi|698473061|ref|XP_009784398.1|/8.00347e-45/PREDICTED: 3-ketoacyl-CoA thiolase 2, peroxisomal [Nicotiana sylvestris]	gi|525507299|ref|NM_001280761.1|/4e-26/Cucumis sativus 3-ketoacyl-CoA thiolase 2, peroxisomal-like (LOC101217710), mRNA >gi|393706|emb|X67696.1| C.sativus mRNA for 3-ketoacyl-CoA thiolase	sp|Q56WD9|THIK2_ARATH/6e-44/3-ketoacyl-CoA thiolase 2, peroxisomal OS=Arabidopsis thaliana GN=PED1 PE=1 SV=2	PTHR18919:SF69/1.1E-26/--	sly:101255924/5e-45/3-ketoacyl-CoA thiolase 2, peroxisomal; K07513 acetyl-CoA acyltransferase 1 [EC:2.3.1.16]	ECU06g0940/2e-07/---	NA
	Unigene2704_All	309	0.51	1.12	1.13493	0.60931	0.658457	Equal	gi|442569925|gb|AGC59769.1|/1.1338e-06/3-ketoacyl-CoA thiolase 1 [Rehmannia glutinosa]	gi|270150007|gb|BT116893.1|/4e-13/Picea glauca clone GQ03808_M23 mRNA sequence	sp|Q570C8|THIK5_ARATH/4e-08/3-ketoacyl-CoA thiolase 5, peroxisomal OS=Arabidopsis thaliana GN=KAT5 PE=2 SV=2	NA	bvg:104908711/5e-07/3-ketoacyl-CoA thiolase 2, peroxisomal; K07513 acetyl-CoA acyltransferase 1 [EC:2.3.1.16]	NA	NA
	Unigene5807_All	389	15.36	31.67	1.04394	0.000202338	0.000496356	Up	gi|661897698|emb|CDO99410.1|/8.51423e-18/unnamed protein product [Coffea canephora]	gi|257815408|gb|FJ657664.1|/9e-24/Petunia x hybrida 3-ketoacyl CoA thiolase 2 mRNA, complete cds	sp|Q56WD9|THIK2_ARATH/6e-17/3-ketoacyl-CoA thiolase 2, peroxisomal OS=Arabidopsis thaliana GN=PED1 PE=1 SV=2	NA	pmum:103324319/3e-16/3-ketoacyl-CoA thiolase 2, peroxisomal; K07513 acetyl-CoA acyltransferase 1 [EC:2.3.1.16]	NA	NA
	Unigene8658_All	1884	68.26	119.13	0.803424	1.1402e-65	1.43707e-64	Equal	gi|460404718|ref|XP_004247828.1|/0/PREDICTED: 3-ketoacyl-CoA thiolase 2, peroxisomal [Solanum lycopersicum]	gi|442569924|gb|JX983188.1|/0.0/Rehmannia glutinosa 3-ketoacyl-CoA thiolase 1 mRNA, complete cds	sp|Q56WD9|THIK2_ARATH/0.0/3-ketoacyl-CoA thiolase 2, peroxisomal OS=Arabidopsis thaliana GN=PED1 PE=1 SV=2	PTHR18919:SF69/3.0E-239/--	sly:101255924/0.0/3-ketoacyl-CoA thiolase 2, peroxisomal; K07513 acetyl-CoA acyltransferase 1 [EC:2.3.1.16]	BH3487/9e-95/---	NA
9. JMT	Unigene1274_All	1233	4.34	1.75	-1.31034	8.87788e-05	0.000225018	Down	gi|225430676|ref|XP_002262676.1|/4.37707e-95/PREDICTED: salicylate O-methyltransferase [Vitis vinifera]	gi|134303369|gb|EF472978.1|/1e-07/Brunfelsia americana	sp|Q9SPV4|SAMT_CLABR/3e-87/Salicylate carboxymethyltransferase OS=Clarkia breweri GN=SAMT PE=1 SV=1	PTHR31009/2.0E-129/--	vvi:100258209/8e-96/salicylate carboxymethyltransferase; K08241 jasmonate O-methyltransferase [EC:2.1.1.141]	NA	NA
	Unigene18957_All	411	1.87	2.35	0.329622	0.759858	0.794389	Equal	gi|702443894|ref|XP_010024169.1|/5.22587e-07/PREDICTED: salicylate carboxymethyltransferase-like [Eucalyptus grandis]	gi|557954279|gb|KF754803.1|/1e-16/Amborella trichopoda chromosome I mitochondrion, complete sequence	sp|Q9SPV4|SAMT_CLABR/2e-06/Salicylate carboxymethyltransferase OS=Clarkia breweri GN=SAMT PE=1 SV=1	NA	egr:104414704/8e-08/salicylate carboxymethyltransferase-like; K08241 jasmonate O-methyltransferase [EC:2.1.1.141]	NA	NA
	Unigene23549_All	1025	1.73	0.57	-1.60174	0.0109009	0.0213551	Equal	gi|661894985|emb|CDP01984.1|/4.3372e-119/unnamed protein product [Coffea canephora]	gi|470102871|ref|XM_004287826.1|/1e-06/PREDICTED: Fragaria vesca subsp. vesca probable caffeine synthase 2-like (LOC101293427), mRNA	sp|Q9SBK6|JMT_BRARP/3e-69/Jasmonate O-methyltransferase OS=Brassica rapa subsp. pekinensis GN=JMT PE=1 SV=1	PTHR31009/1.6E-137/--	sot:102599555/2e-76/jasmonate O-methyltransferase-like; K08241 jasmonate O-methyltransferase [EC:2.1.1.141]	NA	biological_process:GO:0032259//methylation;molecular_function:GO:0030795//jasmonate O-methyltransferase activity;
	Unigene23731_All	777	1.66	0.01	-7.37504	0.000141323	0.000352437	Down	gi|460385165|ref|XP_004238275.1|/1.03552e-57/PREDICTED: jasmonate O-methyltransferase [Solanum lycopersicum]	gi|349705764|emb|FQ384303.1|/1e-09/Vitis vinifera clone SS0AAG20YE04	sp|Q9AR07|JMT_ARATH/8e-50/Jasmonate O-methyltransferase OS=Arabidopsis thaliana GN=JMT PE=1 SV=3	PTHR31009:SF6/2.0E-71/--	sly:101264819/2e-58/jasmonate O-methyltransferase; K08241 jasmonate O-methyltransferase [EC:2.1.1.141]	NA	NA
	Unigene23737_All	1201	1.21	0.55	-1.1375	0.0716472	0.116372	Equal	gi|703163671|ref|XP_010113410.1|/2.669e-89/Salicylate O-methyltransferase [Morus notabilis] &gt;gi|587949249|gb|EXC35437.1| Salicylate O-methyltransferase [Morus notabilis]	gi|406365499|gb|JX317630.1|/4e-07/Nicotiana benthamiana salicylic acid methyl transferase (SAMT) mRNA, complete cds	sp|Q9SPV4|SAMT_CLABR/5e-74/Salicylate carboxymethyltransferase OS=Clarkia breweri GN=SAMT PE=1 SV=1	PF03492/3.5E-93/SAM dependent carboxyl methyltransferase	gmx:100814233/2e-88/salicylate carboxymethyltransferase-like; K08241 jasmonate O-methyltransferase [EC:2.1.1.141]	NA	molecular_function:GO:0008168//methyltransferase activity;
