# Supplementary material for: Transcriptome analysis explores genes related to shikonin biosynthesis in Lithospermeae plants and provides insights into Boraginales’ evolutionary history
Source: Sci Rep. 2017 Jun 30;7:4477. doi: 10.1038/s41598-017-04750-1 (PMC5493674; doi:10.1038/s41598-017-04750-1)
Supplement: Supplementary file 7 — Supplementary Table S6 [file 41598_2017_4750_MOESM7_ESM.xls]

## Sheet: Supplementary Table S6
Supplementary Table S6. Orthologous unigenes and unigenes under positive selection (PSOs) from Lithospermum erythrorhizon, Arnebia euchroma and Echium plantagineum. (Red font: unigenes are under positive selection (p < 0.05); Green filling: unigenes up-expressed in all RR lines.)			FDR
Likelihood ratio test				Lithospermum erythrorhizon													Arnebia euchroma													Echium plantagineum
Null lnf	Alternative lnf	p-value	FDR	Unigene IDs	LeGL FPKM	LeRR FPKM	Log2(LeRR/LeGL)	FDR	Up/Down	NR	NT	SwissProt	InterPro	KEGG	COG	GO	Unigene IDs	AeGL FPKM	AeRR FPKM	Log2(AeRR/AeGL)	FDR	Up/Down	NR	NT	SwissProt	InterPro	KEGG	COG	GO	Unigene IDs	EpGL FPKM	EpRR FPKM	Log2(EpRR/EpGL)	FDR	Up/Down	NR	NT	SwissProt	InterPro	KEGG	COG	GO
-4060.07	-4048.1	9.9702e-07	0.000982065	CL3704.Contig1_All	27.4	31.16	0.185519	0.0256897	Equal	gi|255584165|ref|XP_002532822.1|/5.17559e-129/Protein P21, putative [Ricinus communis] &gt;gi|223527423|gb|EEF29561.1| Protein P21, putative [Ricinus communis]	gi|449510942|ref|XM_004163769.1|/1e-107/PREDICTED: Cucumis sativus thaumatin-like protein-like (LOC101227447), mRNA	sp|P50699|TLPH_ARATH/3e-111/Thaumatin-like protein OS=Arabidopsis thaliana GN=At1g18250 PE=2 SV=2	PTHR31048:SF9/6.8E-160/--	zma:103640102/9e-24/nuclear pore complex protein Nup96 homolog; K14297 nuclear pore complex protein Nup98-Nup96	NA	NA	CL4618.Contig1_All	0.85	17.29	4.34633	4.20378e-39	Up	gi|659066840|ref|XP_008463807.1|/5.71489e-129/PREDICTED: thaumatin-like protein [Cucumis melo]	gi|449510942|ref|XM_004163769.1|/1e-115/PREDICTED: Cucumis sativus thaumatin-like protein-like (LOC101227447), mRNA	sp|P50699|TLPH_ARATH/1e-111/Thaumatin-like protein OS=Arabidopsis thaliana GN=At1g18250 PE=2 SV=2	PS51367/46.225/Thaumatin family profile.	zma:103640102/1e-22/nuclear pore complex protein Nup96 homolog; K14297 nuclear pore complex protein Nup98-Nup96	NA	cellular_component:GO:0016020//membrane;	CL3461.Contig1_All	44.58	132.61	1.57272	1.97653e-94	Up	gi|661898386|emb|CDO98353.1|/1.43841e-126/unnamed protein product [Coffea canephora]	gi|449510942|ref|XM_004163769.1|/1e-95/PREDICTED: Cucumis sativus thaumatin-like protein-like (LOC101227447), mRNA	sp|P50699|TLPH_ARATH/2e-112/Thaumatin-like protein OS=Arabidopsis thaliana GN=At1g18250 PE=2 SV=2	PTHR31048:SF9/1.0E-160/--	zma:103640102/3e-24/nuclear pore complex protein Nup96 homolog; K14297 nuclear pore complex protein Nup98-Nup96	NA	NA
-7482.18	-7471.96	6.16101e-06	0.0030343	Unigene16193_All	3.16	5.73	0.858611	5.24311e-06	Equal	gi|565401306|ref|XP_006366144.1|/4.19672e-148/PREDICTED: uncharacterized protein At1g18480-like [Solanum tuberosum]	gi|225319405|dbj|AK329784.1|/5e-16/Solanum lycopersicum cDNA, clone: LEFL3156K23, HTC in root	sp|Q944L7|Y1480_ARATH/1e-129/Uncharacterized protein At1g18480 OS=Arabidopsis thaliana GN=At1g18480 PE=2 SV=1	PF00149/1.1E-4/Calcineurin-like phosphoesterase	rcu:RCOM_1433950/5e-54/Pectinesterase-2 precursor, putative (EC:3.1.1.11); K01051 pectinesterase [EC:3.1.1.11]	DR0935/2e-12/---	NA	Unigene10303_All	5	7.95	0.669027	0.00010325	Equal	gi|565401306|ref|XP_006366144.1|/2.96316e-153/PREDICTED: uncharacterized protein At1g18480-like [Solanum tuberosum]	gi|225319405|dbj|AK329784.1|/2e-25/Solanum lycopersicum cDNA, clone: LEFL3156K23, HTC in root	sp|Q944L7|Y1480_ARATH/3e-134/Uncharacterized protein At1g18480 OS=Arabidopsis thaliana GN=At1g18480 PE=2 SV=1	PTHR11668:SF179/2.9E-49/--	sot:102588311/8e-112/DNA polymerase alpha subunit B-like; K02321 DNA polymerase alpha subunit B	SPCC553.09c/4e-23/---	NA	Unigene4540_All	10.83	13.38	0.305045	0.0885429	Equal	gi|460398426|ref|XP_004244760.1|/1.99504e-150/PREDICTED: uncharacterized protein At1g18480 [Solanum lycopersicum]	gi|225319405|dbj|AK329784.1|/8e-15/Solanum lycopersicum cDNA, clone: LEFL3156K23, HTC in root	sp|Q944L7|Y1480_ARATH/3e-134/Uncharacterized protein At1g18480 OS=Arabidopsis thaliana GN=At1g18480 PE=2 SV=1	PF00149/5.8E-7/Calcineurin-like phosphoesterase	rcu:RCOM_1433950/5e-54/Pectinesterase-2 precursor, putative (EC:3.1.1.11); K01051 pectinesterase [EC:3.1.1.11]	DR0935/2e-14/---	NA
-3878.14	-3870	5.4287e-05	0.0178242	Unigene12232_All	10.53	5.47	-0.944893	5.42445e-13	Equal	gi|723706039|ref|XP_004241109.2|/1.37519e-25/PREDICTED: uncharacterized protein LOC101261034 isoform X1 [Solanum lycopersicum]	NA	NA	NA	NA	NA	NA	Unigene11444_All	3.91	1.91	-1.0336	0.00256951	Equal	gi|698500030|ref|XP_009795800.1|/1.59138e-20/PREDICTED: GATA zinc finger domain-containing protein 11-like isoform X2 [Nicotiana sylvestris]	NA	NA	NA	NA	NA	NA	Unigene15687_All	3.91	0.65	-2.58866	1.43877e-10	Down	gi|698500030|ref|XP_009795800.1|/1.4328e-24/PREDICTED: GATA zinc finger domain-containing protein 11-like isoform X2 [Nicotiana sylvestris]	NA	NA	NA	NA	NA	NA
-56324.3	-56317.5	0.000228501	0.0562684	Unigene11029_All	6.1	2.45	-1.31603	5.96708e-95	Down	gi|698430810|ref|XP_009793555.1|/0/PREDICTED: serine/threonine-protein kinase SMG1-like [Nicotiana sylvestris] &gt;gi|698430814|ref|XP_009793562.1| PREDICTED: serine/threonine-protein kinase SMG1-like [Nicotiana sylvestris] &gt;gi|698430820|ref|XP_009793568.1| PREDICTED: serine/threonine-protein kinase SMG1-like [Nicotiana sylvestris] &gt;gi|698430826|ref|XP_009793571.1| PREDICTED: serine/threoni…	gi|359475152|ref|XM_002281236.2|/1e-100/PREDICTED: Vitis vinifera smg-1 homolog, phosphatidylinositol 3-kinase-related kinase (C. elegans) (SMG1), mRNA	sp|Q0DJS1|TOR_ORYSJ/2e-65/Serine/threonine-protein kinase TOR OS=Oryza sativa subsp. japonica GN=TOR PE=2 SV=3	PS51190/13.899/FATC domain profile.	sot:102596311/0.0/serine/threonine-protein kinase SMG1-like; K08873 PI-3-kinase-related kinase SMG-1	YKL203c/4e-58/---	NA	CL1800.Contig1_All	5.2	3.9	-0.415037	1.42676e-06	Equal	gi|698430810|ref|XP_009793555.1|/0/PREDICTED: serine/threonine-protein kinase SMG1-like [Nicotiana sylvestris] &gt;gi|698430814|ref|XP_009793562.1| PREDICTED: serine/threonine-protein kinase SMG1-like [Nicotiana sylvestris] &gt;gi|698430820|ref|XP_009793568.1| PREDICTED: serine/threonine-protein kinase SMG1-like [Nicotiana sylvestris] &gt;gi|698430826|ref|XP_009793571.1| PREDICTED: serine/threoni…	gi|359475152|ref|XM_002281236.2|/6e-73/PREDICTED: Vitis vinifera smg-1 homolog, phosphatidylinositol 3-kinase-related kinase (C. elegans) (SMG1), mRNA	sp|Q0DJS1|TOR_ORYSJ/2e-67/Serine/threonine-protein kinase TOR OS=Oryza sativa subsp. japonica GN=TOR PE=2 SV=3	SM00146/1.3E-43/Phosphoinositide 3-kinase, catalytic domain	sot:102596311/0.0/serine/threonine-protein kinase SMG1-like; K08873 PI-3-kinase-related kinase SMG-1	YKL203c/4e-58/---	NA	Unigene9308_All	7.71	3.7	-1.05921	3.3094e-47	Down	gi|698430810|ref|XP_009793555.1|/0/PREDICTED: serine/threonine-protein kinase SMG1-like [Nicotiana sylvestris] &gt;gi|698430814|ref|XP_009793562.1| PREDICTED: serine/threonine-protein kinase SMG1-like [Nicotiana sylvestris] &gt;gi|698430820|ref|XP_009793568.1| PREDICTED: serine/threonine-protein kinase SMG1-like [Nicotiana sylvestris] &gt;gi|698430826|ref|XP_009793571.1| PREDICTED: serine/threoni…	gi|359475152|ref|XM_002281236.2|/4e-55/PREDICTED: Vitis vinifera smg-1 homolog, phosphatidylinositol 3-kinase-related kinase (C. elegans) (SMG1), mRNA	sp|Q0DJS1|TOR_ORYSJ/4e-65/Serine/threonine-protein kinase TOR OS=Oryza sativa subsp. japonica GN=TOR PE=2 SV=3	PS00916/-/Phosphatidylinositol 3- and 4-kinases signature 2.	sly:101268042/0.0/serine/threonine-protein kinase SMG1-like; K08873 PI-3-kinase-related kinase SMG-1	YKL203c/2e-56/---	NA
-4633.42	-4627.03	0.000349031	0.0687591	CL433.Contig2_All	16.22	10.25	-0.66215	1.79301e-12	Equal	gi|698532370|ref|XP_009763012.1|/0/PREDICTED: eukaryotic translation initiation factor 2A-like isoform X3 [Nicotiana sylvestris]	gi|359478325|ref|XM_002276125.2|/9e-46/PREDICTED: Vitis vinifera eukaryotic translation initiation factor 2A-like, transcript variant 1 (LOC100249064), mRNA	sp|Q9C5Z1|EIF3B_ARATH/2e-17/Eukaryotic translation initiation factor 3 subunit B OS=Arabidopsis thaliana GN=TIF3B1 PE=1 SV=1	PF08662/1.4E-66/Eukaryotic translation initiation factor eIF2A	sot:102604215/0.0/eukaryotic translation initiation factor 2A-like; K15026 translation initiation factor 2A	SPBC4B4.04/5e-63/---	NA	Unigene5602_All	9.65	8.58	-0.169551	0.336797	Equal	gi|698532370|ref|XP_009763012.1|/0/PREDICTED: eukaryotic translation initiation factor 2A-like isoform X3 [Nicotiana sylvestris]	gi|359478325|ref|XM_002276125.2|/1e-94/PREDICTED: Vitis vinifera eukaryotic translation initiation factor 2A-like, transcript variant 1 (LOC100249064), mRNA	sp|Q9C5Z1|EIF3B_ARATH/5e-22/Eukaryotic translation initiation factor 3 subunit B OS=Arabidopsis thaliana GN=TIF3B1 PE=1 SV=1	PTHR13227/1.2E-162/--	pmum:103322370/0.0/eukaryotic translation initiation factor 2A; K15026 translation initiation factor 2A	SPBC4B4.04/4e-69/---	NA	Unigene10003_All	14.62	8.93	-0.711211	1.92568e-07	Equal	gi|502142951|ref|XP_004505162.1|/0/PREDICTED: eukaryotic translation initiation factor 2A-like [Cicer arietinum]	gi|359478325|ref|XM_002276125.2|/1e-108/PREDICTED: Vitis vinifera eukaryotic translation initiation factor 2A-like, transcript variant 1 (LOC100249064), mRNA	sp|Q9C5Z1|EIF3B_ARATH/8e-22/Eukaryotic translation initiation factor 3 subunit B OS=Arabidopsis thaliana GN=TIF3B1 PE=1 SV=1	PF08662/4.0E-74/Eukaryotic translation initiation factor eIF2A	cam:101511250/0.0/eukaryotic translation initiation factor 2A; K15026 translation initiation factor 2A	SPBC4B4.04/5e-69/---	biological_process:GO:0006413//translational initiation;molecular_function:GO:0003743//translation initiation factor activity;
-13305.6	-13299.2	0.000367534	0.0603368	CL2007.Contig1_All	2.07	4.06	0.971849	6.03327e-11	Equal	gi|661878967|emb|CDP17290.1|/0/unnamed protein product [Coffea canephora]	gi|359483693|ref|XM_002264292.2|/5e-30/PREDICTED: Vitis vinifera small RNA 2'-O-methyltransferase-like (LOC100259382), mRNA	sp|Q9C5Q8|HEN1_ARATH/0.0/Small RNA 2'-O-methyltransferase OS=Arabidopsis thaliana GN=HEN1 PE=1 SV=1	PTHR21404:SF1/1.9E-204/--	vcn:VOLCADRAFT_98326/2e-24/hypothetical protein; K04520 amyloid beta A4 protein; K05719 integrin beta 1; K06236 collagen, type I/II/III/V/XI/XXIV/XXVII, alpha; K06256 CD44 antigen; K06257 syndecan 1; K06493 integrin beta 3	NA	NA	Unigene1523_All	13.05	10.94	-0.254437	0.0206957	Equal	gi|661878967|emb|CDP17290.1|/0/unnamed protein product [Coffea canephora]	gi|359483693|ref|XM_002264292.2|/3e-16/PREDICTED: Vitis vinifera small RNA 2'-O-methyltransferase-like (LOC100259382), mRNA	sp|Q9C5Q8|HEN1_ARATH/0.0/Small RNA 2'-O-methyltransferase OS=Arabidopsis thaliana GN=HEN1 PE=1 SV=1	PS50961/10.359/La-type HTH domain profile.	vcn:VOLCADRAFT_98326/9e-22/hypothetical protein; K04520 amyloid beta A4 protein; K05719 integrin beta 1; K06236 collagen, type I/II/III/V/XI/XXIV/XXVII, alpha; K06256 CD44 antigen; K06257 syndecan 1; K06493 integrin beta 3	NA	NA	Unigene4297_All	7.62	2.93	-1.37889	2.33397e-18	Down	gi|661878967|emb|CDP17290.1|/0/unnamed protein product [Coffea canephora]	gi|359483693|ref|XM_002264292.2|/5e-21/PREDICTED: Vitis vinifera small RNA 2'-O-methyltransferase-like (LOC100259382), mRNA	sp|Q9C5Q8|HEN1_ARATH/0.0/Small RNA 2'-O-methyltransferase OS=Arabidopsis thaliana GN=HEN1 PE=1 SV=1	PF00035/3.3E-4/Double-stranded RNA binding motif	vcn:VOLCADRAFT_98326/9e-26/hypothetical protein; K04520 amyloid beta A4 protein; K05719 integrin beta 1; K06236 collagen, type I/II/III/V/XI/XXIV/XXVII, alpha; K06256 CD44 antigen; K06257 syndecan 1; K06493 integrin beta 3	NA	NA
-7285.93	-7280.2	0.000709783	0.0998765	Unigene10588_All	2.45	13.31	2.44166	1.12092e-85	Up	gi|661889022|emb|CDP07465.1|/0/unnamed protein product [Coffea canephora]	gi|225320923|dbj|AK325134.1|/1e-20/Solanum lycopersicum cDNA, clone: LEFL1092AF10, HTC in leaf	sp|P82859|LECA_CASCR/6e-56/Agglutinin OS=Castanea crenata PE=1 SV=1	PTHR23244/6.7E-47/--	obr:102710757/7e-17/disease resistance protein RPM1-like; K13457 disease resistance protein RPM1	NA	NA	CL3302.Contig2_All	4.86	9.1	0.90491	1.15403e-07	Equal	gi|697180618|ref|XP_009599289.1|/0/PREDICTED: jacalin-related lectin 3 isoform X2 [Nicotiana tomentosiformis]	gi|359492698|ref|XM_002280932.2|/3e-24/PREDICTED: Vitis vinifera pentatricopeptide repeat-containing protein At1g19720-like (LOC100255764), mRNA	sp|P82859|LECA_CASCR/2e-56/Agglutinin OS=Castanea crenata PE=1 SV=1	SM00915/2.3E-44/Jacalin-like lectin domain	obr:102710757/4e-18/disease resistance protein RPM1-like; K13457 disease resistance protein RPM1	NA	NA	CL6792.Contig1_All	11.77	9.54	-0.303053	0.0263338	Equal	gi|697180618|ref|XP_009599289.1|/0/PREDICTED: jacalin-related lectin 3 isoform X2 [Nicotiana tomentosiformis]	gi|258679601|gb|AC237875.1|/7e-10/Solanum tuberosum clone RH168B16, complete sequence	sp|P82859|LECA_CASCR/6e-58/Agglutinin OS=Castanea crenata PE=1 SV=1	SM00915/1.8E-39/Jacalin-like lectin domain	obr:102710757/5e-15/disease resistance protein RPM1-like; K13457 disease resistance protein RPM1	NA	NA
-8418.66	-8413.03	0.000785684	0.0967373	Unigene6779_All	130.47	218.48	0.743783	2.22342e-204	Equal	gi|460368152|ref|XP_004229933.1|/1.14553e-154/PREDICTED: probable receptor-like protein kinase At5g24010 [Solanum lycopersicum]	gi|359489661|ref|XM_002278024.2|/1e-11/PREDICTED: Vitis vinifera probable receptor-like protein kinase At5g24010-like (LOC100255197), mRNA	sp|Q9FLW0|Y5241_ARATH/6e-83/Probable receptor-like protein kinase At5g24010 OS=Arabidopsis thaliana GN=At5g24010 PE=1 SV=1	PF12819/1.0E-51/Carbohydrate-binding protein of the ER	egr:104420356/2e-29/probable receptor-like protein kinase At5g24010; K04730 interleukin-1 receptor-associated kinase 1 [EC:2.7.11.1]	NA	NA	CL2383.Contig3_All	217.96	277.06	0.346135	9.46996e-27	Equal	gi|460368152|ref|XP_004229933.1|/3.00157e-157/PREDICTED: probable receptor-like protein kinase At5g24010 [Solanum lycopersicum]	gi|359489661|ref|XM_002278024.2|/2e-13/PREDICTED: Vitis vinifera probable receptor-like protein kinase At5g24010-like (LOC100255197), mRNA	sp|Q9FLW0|Y5241_ARATH/5e-82/Probable receptor-like protein kinase At5g24010 OS=Arabidopsis thaliana GN=At5g24010 PE=1 SV=1	PF12819/1.5E-53/Carbohydrate-binding protein of the ER	egr:104420356/4e-29/probable receptor-like protein kinase At5g24010; K04730 interleukin-1 receptor-associated kinase 1 [EC:2.7.11.1]	NA	NA	CL74.Contig1_All	350.95	1199.3	1.77286	0	Up	gi|460368152|ref|XP_004229933.1|/2.2346e-155/PREDICTED: probable receptor-like protein kinase At5g24010 [Solanum lycopersicum]	gi|225313258|dbj|AK320402.1|/4e-14/Solanum lycopersicum cDNA, clone: LEFL1008DG04, HTC in leaf	sp|Q9FLW0|Y5241_ARATH/1e-79/Probable receptor-like protein kinase At5g24010 OS=Arabidopsis thaliana GN=At5g24010 PE=1 SV=1	PF12819/5.1E-53/Carbohydrate-binding protein of the ER	egr:104420356/1e-28/probable receptor-like protein kinase At5g24010; K04730 interleukin-1 receptor-associated kinase 1 [EC:2.7.11.1]	NA	NA
-6065.12	-6059.69	0.000983603	0.10765	CL2330.Contig3_All	5.98	8.99	0.588176	1.09702e-07	Equal	gi|604316564|gb|EYU28756.1|/0/hypothetical protein MIMGU_mgv1a004089mg [Erythranthe guttata]	gi|359473362|ref|XM_002273673.2|/6e-29/PREDICTED: Vitis vinifera ectonucleoside triphosphate diphosphohydrolase 1-like, transcript variant 1 (LOC100244785), mRNA	sp|O80612|APY6_ARATH/3e-150/Probable apyrase 6 OS=Arabidopsis thaliana GN=APY6 PE=2 SV=2	PF01150/3.1E-75/GDA1/CD39 (nucleoside phosphatase) family	sot:102582098/0.0/probable apyrase 6-like; K01510 apyrase [EC:3.6.1.5]	YER005w/3e-33/---	NA	CL4359.Contig1_All	12.18	10.12	-0.267305	0.0553451	Equal	gi|604316564|gb|EYU28756.1|/0/hypothetical protein MIMGU_mgv1a004089mg [Erythranthe guttata]	gi|359473362|ref|XM_002273673.2|/1e-26/PREDICTED: Vitis vinifera ectonucleoside triphosphate diphosphohydrolase 1-like, transcript variant 1 (LOC100244785), mRNA	sp|O80612|APY6_ARATH/5e-152/Probable apyrase 6 OS=Arabidopsis thaliana GN=APY6 PE=2 SV=2	PTHR11782/2.3E-173/--	sot:102582098/0.0/probable apyrase 6-like; K01510 apyrase [EC:3.6.1.5]	SPCC11E10.05c/2e-35/---	NA	Unigene2154_All	14.98	7.7	-0.960107	3.53871e-15	Equal	gi|661895757|emb|CDP00335.1|/0/unnamed protein product [Coffea canephora]	gi|359473362|ref|XM_002273673.2|/2e-29/PREDICTED: Vitis vinifera ectonucleoside triphosphate diphosphohydrolase 1-like, transcript variant 1 (LOC100244785), mRNA	sp|O80612|APY6_ARATH/4e-152/Probable apyrase 6 OS=Arabidopsis thaliana GN=APY6 PE=2 SV=2	PTHR11782/2.1E-174/--	sot:102582098/0.0/probable apyrase 6-like; K01510 apyrase [EC:3.6.1.5]	SPCC11E10.05c/9e-36/---	NA
-11599.1	-11593.7	0.000993479	0.0978577	Unigene3242_All	2.74	3.01	0.135588	0.492486	Equal	gi|604344270|gb|EYU43052.1|/0/hypothetical protein MIMGU_mgv1a0021231mg, partial [Erythranthe guttata]	gi|359491550|ref|XM_002279977.2|/1e-85/PREDICTED: Vitis vinifera pentatricopeptide repeat-containing protein At5g50390, chloroplastic-like (LOC100257575), mRNA	sp|Q9FK33|PP427_ARATH/0.0/Pentatricopeptide repeat-containing protein At5g50390, chloroplastic OS=Arabidopsis thaliana GN=PCMP-H58 PE=2 SV=1	PS51375/7.103/Pentatricopeptide (PPR) repeat profile.	bvg:104900835/5e-105/callose synthase 11-like; K11000 callose synthase [EC:2.4.1.-]	NA	NA	Unigene9584_All	2.7	4.26	0.657894	0.00616001	Equal	gi|697101673|ref|XP_009597258.1|/0/PREDICTED: pentatricopeptide repeat-containing protein At5g50390, chloroplastic [Nicotiana tomentosiformis]	gi|359491550|ref|XM_002279977.2|/4e-92/PREDICTED: Vitis vinifera pentatricopeptide repeat-containing protein At5g50390, chloroplastic-like (LOC100257575), mRNA	sp|Q9FK33|PP427_ARATH/0.0/Pentatricopeptide repeat-containing protein At5g50390, chloroplastic OS=Arabidopsis thaliana GN=PCMP-H58 PE=2 SV=1	PF14432/3.5E-13/DYW family of nucleic acid deaminases	bvg:104900835/3e-107/callose synthase 11-like; K11000 callose synthase [EC:2.4.1.-]	NA	NA	Unigene7489_All	2.73	1.05	-1.37851	6.80468e-06	Down	gi|604344270|gb|EYU43052.1|/0/hypothetical protein MIMGU_mgv1a0021231mg, partial [Erythranthe guttata]	gi|359491550|ref|XM_002279977.2|/5e-76/PREDICTED: Vitis vinifera pentatricopeptide repeat-containing protein At5g50390, chloroplastic-like (LOC100257575), mRNA	sp|Q9FK33|PP427_ARATH/0.0/Pentatricopeptide repeat-containing protein At5g50390, chloroplastic OS=Arabidopsis thaliana GN=PCMP-H58 PE=2 SV=1	PF01535/0.6/PPR repeat	bvg:104900835/2e-103/callose synthase 11-like; K11000 callose synthase [EC:2.4.1.-]	NA	NA
-3468.14	-3462.76	0.00102943	0.0921807	CL3567.Contig1_All	30.69	33.85	0.141387	0.0235236	Equal	gi|565342213|ref|XP_006338255.1|/4.69193e-115/PREDICTED: histone-binding protein N1/N2-like isoform X2 [Solanum tuberosum]	gi|225314765|dbj|AK328114.1|/5e-44/Solanum lycopersicum cDNA, clone: LEFL2047B09, HTC in fruit	sp|Q9M4U5|HDT2_MAIZE/3e-06/Histone deacetylase HDT2 OS=Zea mays GN=HDT2 PE=1 SV=1	PF00515/0.028/Tetratricopeptide repeat	egu:105035476/2e-103/protein HGV2; K11291 nuclear autoantigenic sperm protein	NA	NA	Unigene12138_All	29.01	23.78	-0.286802	0.0107763	Equal	gi|565342213|ref|XP_006338255.1|/1.85824e-112/PREDICTED: histone-binding protein N1/N2-like isoform X2 [Solanum tuberosum]	gi|225314765|dbj|AK328114.1|/4e-44/Solanum lycopersicum cDNA, clone: LEFL2047B09, HTC in fruit	NA	PTHR15081:SF1/1.4E-48/--	brp:103864825/9e-84/nuclear autoantigenic sperm protein; K11291 nuclear autoantigenic sperm protein	NA	NA	Unigene9610_All	19.1	8.76	-1.12457	2.77664e-18	Down	gi|565342213|ref|XP_006338255.1|/2.05875e-155/PREDICTED: histone-binding protein N1/N2-like isoform X2 [Solanum tuberosum]	gi|225314765|dbj|AK328114.1|/2e-43/Solanum lycopersicum cDNA, clone: LEFL2047B09, HTC in fruit	NA	PTHR15081/2.2E-67/--	brp:103864825/8e-113/nuclear autoantigenic sperm protein; K11291 nuclear autoantigenic sperm protein	NA	NA
-4832.79	-4827.47	0.00111461	0.0914911	Unigene7265_All	91.04	7.73	-3.55796	0	Down	gi|661881040|emb|CDP15425.1|/8.80186e-146/unnamed protein product [Coffea canephora]	gi|359481602|ref|XM_002282484.2|/3e-85/PREDICTED: Vitis vinifera uncharacterized LOC100261348 (LOC100261348), mRNA	NA	PF13417/3.7E-8/Glutathione S-transferase, N-terminal domain	atr:18427690/7e-48/uncharacterized LOC18427690; K03354 anaphase-promoting complex subunit 7	VNG2115H/6e-06/---	NA	CL8693.Contig2_All	101.07	10	-3.33728	7.40111e-299	Down	gi|661881040|emb|CDP15425.1|/1.44702e-146/unnamed protein product [Coffea canephora]	gi|359481602|ref|XM_002282484.2|/2e-64/PREDICTED: Vitis vinifera uncharacterized LOC100261348 (LOC100261348), mRNA	NA	PTHR11260/1.9E-31/--	atr:18427690/9e-47/uncharacterized LOC18427690; K03354 anaphase-promoting complex subunit 7	VNG2115H/8e-06/---	NA	Unigene167_All	33.79	4.72	-2.83974	3.69384e-81	Down	gi|661881040|emb|CDP15425.1|/4.01276e-145/unnamed protein product [Coffea canephora]	gi|359481602|ref|XM_002282484.2|/6e-74/PREDICTED: Vitis vinifera uncharacterized LOC100261348 (LOC100261348), mRNA	NA	PTHR11260:SF136/2.5E-31/--	sot:102587547/6e-47/uncharacterized LOC102587547; K03354 anaphase-promoting complex subunit 7	VNG2115H/9e-06/---	NA
-7990.2	-7984.89	0.0011191	0.084793	CL163.Contig13_All	3.14	0.36	-3.1247	8.0588e-42	Down	gi|661894321|emb|CDP02762.1|/0/unnamed protein product [Coffea canephora]	gi|225452087|ref|XM_002280668.1|/3e-19/PREDICTED: Vitis vinifera chloroplastic group IIA intron splicing facilitator CRS1, chloroplastic-like (LOC100256677), mRNA	sp|Q9LF10|CRS1_ARATH/1e-175/Chloroplastic group IIA intron splicing facilitator CRS1, chloroplastic OS=Arabidopsis thaliana GN=At5g16180 PE=3 SV=2	PTHR31846/1.4E-241/--	brp:103828555/7e-16/uncharacterized CRM domain-containing protein At3g25440, chloroplastic; K01148 poly(A)-specific ribonuclease [EC:3.1.13.4]	NA	NA	CL551.Contig2_All	4.17	0.67	-2.63781	3.68693e-18	Down	gi|723671953|ref|XP_010316321.1|/0/PREDICTED: chloroplastic group IIA intron splicing facilitator CRS1, chloroplastic [Solanum lycopersicum] &gt;gi|723671956|ref|XP_010316322.1| PREDICTED: chloroplastic group IIA intron splicing facilitator CRS1, chloroplastic [Solanum lycopersicum] &gt;gi|723671959|ref|XP_010316323.1| PREDICTED: chloroplastic group IIA intron splicing facilitator CRS1, chloropla…	gi|225452087|ref|XM_002280668.1|/4e-27/PREDICTED: Vitis vinifera chloroplastic group IIA intron splicing facilitator CRS1, chloroplastic-like (LOC100256677), mRNA	sp|Q9LF10|CRS1_ARATH/0.0/Chloroplastic group IIA intron splicing facilitator CRS1, chloroplastic OS=Arabidopsis thaliana GN=At5g16180 PE=3 SV=2	PTHR31846/1.6E-248/--	brp:103828555/4e-16/uncharacterized CRM domain-containing protein At3g25440, chloroplastic; K01148 poly(A)-specific ribonuclease [EC:3.1.13.4]	NA	NA	CL533.Contig1_All	1.74	0.68	-1.35548	0.000157931	Down	gi|697179887|ref|XP_009598916.1|/0/PREDICTED: chloroplastic group IIA intron splicing facilitator CRS1, chloroplastic isoform X1 [Nicotiana tomentosiformis] &gt;gi|697179889|ref|XP_009598917.1| PREDICTED: chloroplastic group IIA intron splicing facilitator CRS1, chloroplastic isoform X1 [Nicotiana tomentosiformis]	gi|225452087|ref|XM_002280668.1|/2e-20/PREDICTED: Vitis vinifera chloroplastic group IIA intron splicing facilitator CRS1, chloroplastic-like (LOC100256677), mRNA	sp|Q9LF10|CRS1_ARATH/9e-175/Chloroplastic group IIA intron splicing facilitator CRS1, chloroplastic OS=Arabidopsis thaliana GN=At5g16180 PE=3 SV=2	PF01985/3.7E-17/CRS1 / YhbY (CRM) domain	brp:103828555/3e-16/uncharacterized CRM domain-containing protein At3g25440, chloroplastic; K01148 poly(A)-specific ribonuclease [EC:3.1.13.4]	NA	NA
-3306.74	-3301.43	0.00112218	0.078953	Unigene3653_All	198.01	29.51	-2.7463	0	Down	gi|697128179|ref|XP_009618135.1|/3.90349e-129/PREDICTED: L-ascorbate peroxidase 3, peroxisomal [Nicotiana tomentosiformis]	gi|17066704|gb|AF442387.1|/1e-37/Capsicum annuum ascorbate peroxidase mRNA, complete cds	sp|Q42564|APX3_ARATH/2e-124/L-ascorbate peroxidase 3, peroxisomal OS=Arabidopsis thaliana GN=APX3 PE=1 SV=1	PF00141/1.0E-49/Peroxidase	sot:102597356/2e-129/APX; L-ascorbate peroxidase 3, peroxisomal-like; K00434 L-ascorbate peroxidase [EC:1.11.1.11]	YKR066c/1e-40/---	NA	CL5290.Contig1_All	171.89	38.65	-2.15295	3.86144e-225	Down	gi|406654310|gb|AFS49700.1|/9.77569e-136/ascorbate peroxidase [Capsicum frutescens]	gi|4835908|gb|AF139190.1|AF139190/6e-58/Mesembryanthemum crystallinum cytosolic ascorbate peroxidase mRNA, complete cds	sp|Q42564|APX3_ARATH/1e-131/L-ascorbate peroxidase 3, peroxisomal OS=Arabidopsis thaliana GN=APX3 PE=1 SV=1	PF00141/4.5E-49/Peroxidase	sot:102597356/4e-136/APX; L-ascorbate peroxidase 3, peroxisomal-like; K00434 L-ascorbate peroxidase [EC:1.11.1.11]	YKR066c/2e-38/---	NA	CL1526.Contig1_All	374.13	158.87	-1.23569	2.62843e-244	Down	gi|449507004|ref|XP_004162907.1|/1.5724e-136/PREDICTED: LOW QUALITY PROTEIN: L-ascorbate peroxidase 3, peroxisomal-like [Cucumis sativus]	gi|385880681|gb|JQ011380.1|/2e-48/Camellia sinensis peroxisomal ascorbate peroxidase (APX-1) mRNA, complete cds	sp|Q42564|APX3_ARATH/1e-132/L-ascorbate peroxidase 3, peroxisomal OS=Arabidopsis thaliana GN=APX3 PE=1 SV=1	PTHR31356/6.9E-137/--	sot:102597356/5e-137/APX; L-ascorbate peroxidase 3, peroxisomal-like; K00434 L-ascorbate peroxidase [EC:1.11.1.11]	YKR066c/9e-41/---	NA
-1096.11	-1090.97	0.00133183	0.087457	Unigene10816_All	35.07	27.88	-0.331007	0.00250759	Equal	gi|661880899|emb|CDP15284.1|/1.28372e-51/unnamed protein product [Coffea canephora]	gi|225321585|dbj|AK325602.1|/2e-13/Solanum lycopersicum cDNA, clone: LEFL1098CD11, HTC in leaf	NA	NA	NA	NA	NA	Unigene9615_All	20.95	24.54	0.228185	0.472025	Equal	gi|698519092|ref|XP_009804413.1|/1.70525e-51/PREDICTED: uncharacterized protein LOC104249639 [Nicotiana sylvestris]	gi|225321585|dbj|AK325602.1|/2e-13/Solanum lycopersicum cDNA, clone: LEFL1098CD11, HTC in leaf	NA	NA	NA	NA	NA	CL4451.Contig1_All	10.23	1.78	-2.52286	3.77354e-14	Down	gi|661880899|emb|CDP15284.1|/4.22455e-53/unnamed protein product [Coffea canephora]	gi|225321585|dbj|AK325602.1|/8e-20/Solanum lycopersicum cDNA, clone: LEFL1098CD11, HTC in leaf	NA	NA	NA	NA	NA
-6846.45	-6841.79	0.00226308	0.139321	CL5441.Contig1_All	4.38	1.41	-1.63524	1.0059e-12	Down	gi|661885819|emb|CDP10436.1|/0/unnamed protein product [Coffea canephora]	gi|470101661|ref|XM_004287241.1|/3e-82/PREDICTED: Fragaria vesca subsp. vesca actin-related protein 6-like (LOC101312664), mRNA	sp|Q8LGE3|ARP6_ARATH/3e-166/Actin-related protein 6 OS=Arabidopsis thaliana GN=ARP6 PE=1 SV=1	PTHR11937/4.8E-147/--	sot:102596585/0.0/actin-related protein 6-like; K11662 actin-related protein 6	YFL039c/2e-39/---	NA	CL2315.Contig1_All	0.45	3.33	2.88753	6.39406e-11	Up	gi|661885819|emb|CDP10436.1|/0/unnamed protein product [Coffea canephora]	gi|470101661|ref|XM_004287241.1|/5e-75/PREDICTED: Fragaria vesca subsp. vesca actin-related protein 6-like (LOC101312664), mRNA	sp|Q8LGE3|ARP6_ARATH/7e-169/Actin-related protein 6 OS=Arabidopsis thaliana GN=ARP6 PE=1 SV=1	PTHR11937/3.5E-147/--	sot:102596585/0.0/actin-related protein 6-like; K11662 actin-related protein 6	YFL039c/2e-41/---	NA	Unigene9424_All	3.49	6.76	0.953796	2.33495e-05	Equal	gi|661885819|emb|CDP10436.1|/0/unnamed protein product [Coffea canephora]	gi|470101661|ref|XM_004287241.1|/8e-80/PREDICTED: Fragaria vesca subsp. vesca actin-related protein 6-like (LOC101312664), mRNA	sp|Q5NBI2|ARP6_ORYSJ/1e-159/Actin-related protein 6 OS=Oryza sativa subsp. japonica GN=ARP6 PE=2 SV=1	PTHR11937/7.1E-142/--	vvi:100247472/0.0/actin-related protein 6; K11662 actin-related protein 6	YFL039c/1e-39/---	NA
-3422.27	-3417.72	0.00254604	0.147521	CL8826.Contig4_All	3.59	3.12	-0.202438	0.459988	Equal	gi|698506780|ref|XP_009798757.1|/3.27349e-115/PREDICTED: uncharacterized protein LOC104244932 [Nicotiana sylvestris]	gi|351721487|ref|NM_001249258.1|/2e-80/Glycine max uncharacterized LOC100306005 (LOC100306005), mRNA	NA	PF13398/7.5E-59/Peptidase M50B-like	NA	NA	NA	CL9768.Contig4_All	33.06	23.6	-0.4863	4.03482e-06	Equal	gi|698506780|ref|XP_009798757.1|/1.72692e-113/PREDICTED: uncharacterized protein LOC104244932 [Nicotiana sylvestris]	gi|502106436|ref|XM_004492885.1|/2e-77/PREDICTED: Cicer arietinum uncharacterized LOC101512159 (LOC101512159), transcript variant X2, mRNA	NA	PF13398/6.3E-59/Peptidase M50B-like	NA	NA	NA	CL3377.Contig1_All	32.57	91.06	1.48327	6.25736e-82	Up	gi|356527494|ref|XP_003532344.1|/9.94848e-116/PREDICTED: uncharacterized protein LOC100816181 [Glycine max]	gi|502106436|ref|XM_004492885.1|/1e-80/PREDICTED: Cicer arietinum uncharacterized LOC101512159 (LOC101512159), transcript variant X2, mRNA	NA	PF13398/3.2E-59/Peptidase M50B-like	NA	NA	NA
-3314.97	-3310.43	0.00259078	0.141773	CL4934.Contig1_All	80.23	182.06	1.1822	3.74201e-154	Up	gi|661886581|emb|CDP09945.1|/1.13018e-68/unnamed protein product [Coffea canephora]	gi|225318204|dbj|AK323361.1|/7e-11/Solanum lycopersicum cDNA, clone: LEFL1055AH06, HTC in leaf	sp|Q9M2Z4|MSBP2_ARATH/1e-53/Membrane steroid-binding protein 2 OS=Arabidopsis thaliana GN=MSBP2 PE=1 SV=1	PTHR10281/1.6E-81/--	jcu:105641057/2e-59/membrane steroid-binding protein 2-like; K17278 membrane-associated progesterone receptor component	NA	NA	Unigene9939_All	50.63	34.98	-0.533462	4.21748e-07	Equal	gi|661886581|emb|CDP09945.1|/2.82273e-70/unnamed protein product [Coffea canephora]	gi|225318204|dbj|AK323361.1|/1e-09/Solanum lycopersicum cDNA, clone: LEFL1055AH06, HTC in leaf	sp|Q9M2Z4|MSBP2_ARATH/9e-54/Membrane steroid-binding protein 2 OS=Arabidopsis thaliana GN=MSBP2 PE=1 SV=1	PF00173/1.3E-15/Cytochrome b5-like Heme/Steroid binding domain	pop:POPTR_0015s14990g/7e-63/POPTRDRAFT_733950; cytochrome b5 domain-containing family protein; K17278 membrane-associated progesterone receptor component	NA	NA	Unigene6216_All	41.02	15.73	-1.38281	1.30674e-27	Down	gi|661886581|emb|CDP09945.1|/6.99273e-71/unnamed protein product [Coffea canephora]	gi|270152159|gb|BT119045.1|/3e-07/Picea glauca clone GQ04013_M05 mRNA sequence	sp|Q9M2Z4|MSBP2_ARATH/3e-56/Membrane steroid-binding protein 2 OS=Arabidopsis thaliana GN=MSBP2 PE=1 SV=1	PTHR10281/1.2E-83/--	cit:102625236/1e-62/membrane steroid-binding protein 2-like; K17278 membrane-associated progesterone receptor component	NA	NA
-7632.47	-7627.95	0.00266106	0.137955	Unigene7533_All	1.44	1.38	-0.0614005	0.881976	Equal	gi|661880341|emb|CDP15872.1|/0/unnamed protein product [Coffea canephora]	gi|357483202|ref|XM_003611840.1|/7e-13/Medicago truncatula Pentatricopeptide repeat-containing protein (MTR_5g019030) mRNA, complete cds	sp|B3H4P1|PP450_ARATH/1e-172/Pentatricopeptide repeat-containing protein At5g66631 OS=Arabidopsis thaliana GN=At5g66631 PE=2 SV=1	PS51375/6.632/Pentatricopeptide (PPR) repeat profile.	atr:18447613/3e-16/pentatricopeptide repeat-containing protein At5g55840; K17964 leucine-rich PPR motif-containing protein, mitochondrial	NA	NA	Unigene17948_All	1.32	1.21	-0.125531	0.825158	Equal	gi|661880341|emb|CDP15872.1|/7.50208e-156/unnamed protein product [Coffea canephora]	gi|225430875|ref|XM_002269470.1|/6e-09/PREDICTED: Vitis vinifera pentatricopeptide repeat-containing protein At5g66631-like (LOC100254703), mRNA	sp|B3H4P1|PP450_ARATH/1e-111/Pentatricopeptide repeat-containing protein At5g66631 OS=Arabidopsis thaliana GN=At5g66631 PE=2 SV=1	PS51375/8.638/Pentatricopeptide (PPR) repeat profile.	ath:AT5G61990/2e-08/pentatricopeptide repeat-containing protein; K17964 leucine-rich PPR motif-containing protein, mitochondrial	NA	NA	Unigene3449_All	1.67	1.92	0.201258	0.628698	Equal	gi|698514773|ref|XP_009802251.1|/0/PREDICTED: pentatricopeptide repeat-containing protein At5g66631 [Nicotiana sylvestris]	gi|225430875|ref|XM_002269470.1|/2e-06/PREDICTED: Vitis vinifera pentatricopeptide repeat-containing protein At5g66631-like (LOC100254703), mRNA	sp|B3H4P1|PP450_ARATH/2e-170/Pentatricopeptide repeat-containing protein At5g66631 OS=Arabidopsis thaliana GN=At5g66631 PE=2 SV=1	PTHR24015:SF263/1.1E-142/--	fve:101312244/1e-19/pentatricopeptide repeat-containing protein At5g61990, mitochondrial; K17964 leucine-rich PPR motif-containing protein, mitochondrial	NA	NA
-3594.08	-3589.71	0.00311976	0.153648	Unigene19539_All	22.87	0.05	-8.83731	4.34919e-132	Down	gi|225463047|ref|XP_002268060.1|/1.45975e-94/PREDICTED: uncharacterized protein LOC100255118 [Vitis vinifera] &gt;gi|147826988|emb|CAN77780.1| hypothetical protein VITISV_004173 [Vitis vinifera]	gi|225320771|dbj|AK324982.1|/2e-32/Solanum lycopersicum cDNA, clone: LEFL1089CA09, HTC in leaf	NA	PF08847/1.7E-58/Domain of unknown function (DUF1817)	NA	all5169/7e-39/---	NA	Unigene27562_All	14.84	0.01	-10.5353	3.61251e-45	Down	gi|590578938|ref|XP_007013648.1|/9.0516e-96/Chlororespiratory reduction 6 [Theobroma cacao] &gt;gi|508784011|gb|EOY31267.1| Chlororespiratory reduction 6 [Theobroma cacao]	gi|225320771|dbj|AK324982.1|/3e-29/Solanum lycopersicum cDNA, clone: LEFL1089CA09, HTC in leaf	NA	PF08847/5.2E-60/Domain of unknown function (DUF1817)	NA	all5169/2e-38/---	NA	Unigene25061_All	30.46	0.01	-11.5727	1.38566e-92	Down	gi|225463047|ref|XP_002268060.1|/1.02997e-98/PREDICTED: uncharacterized protein LOC100255118 [Vitis vinifera] &gt;gi|147826988|emb|CAN77780.1| hypothetical protein VITISV_004173 [Vitis vinifera]	gi|359484692|ref|XM_002268024.2|/5e-18/PREDICTED: Vitis vinifera uncharacterized LOC100255118 (LOC100255118), mRNA	NA	PF08847/3.9E-60/Domain of unknown function (DUF1817)	NA	all5169/1e-39/---	NA
-6684.12	-6679.77	0.003168	0.148594	Unigene40264_All	0.04	27.39	9.41943	2.36955e-228	Up	gi|661897385|emb|CDO99097.1|/2.58076e-160/unnamed protein product [Coffea canephora]	gi|225449644|ref|XM_002262634.1|/2e-06/PREDICTED: Vitis vinifera 3-phosphoinositide-dependent protein kinase 1-like (LOC100264394), mRNA	sp|Q9LUI1|LRX6_ARATH/7e-152/Leucine-rich repeat extensin-like protein 6 OS=Arabidopsis thaliana GN=LRX6 PE=2 SV=1	PF00560/0.3/Leucine Rich Repeat	bvg:104883663/2e-30/LRR receptor-like serine/threonine-protein kinase FLS2; K13420 LRR receptor-like serine/threonine-protein kinase FLS2 [EC:2.7.11.1]	CC3494_1/4e-11/---	NA	Unigene50156_All	0.06	151.64	11.3034	0	Up	gi|661897385|emb|CDO99097.1|/1.39467e-159/unnamed protein product [Coffea canephora]	gi|349721513|emb|FQ381964.1|/7e-06/Vitis vinifera clone SS0ABG77YE04	sp|Q9LUI1|LRX6_ARATH/2e-145/Leucine-rich repeat extensin-like protein 6 OS=Arabidopsis thaliana GN=LRX6 PE=2 SV=1	PF08263/5.2E-4/Leucine rich repeat N-terminal domain	bvg:104883663/2e-33/LRR receptor-like serine/threonine-protein kinase FLS2; K13420 LRR receptor-like serine/threonine-protein kinase FLS2 [EC:2.7.11.1]	alr0124_1/2e-09/---	NA	CL3758.Contig1_All	0.07	42.03	9.22985	1.0064e-166	Up	gi|661897385|emb|CDO99097.1|/3.91911e-168/unnamed protein product [Coffea canephora]	gi|255635549|gb|BT093774.1|/2e-08/Soybean clone JCVI-FLGm-14C16 unknown mRNA	sp|Q9LUI1|LRX6_ARATH/2e-153/Leucine-rich repeat extensin-like protein 6 OS=Arabidopsis thaliana GN=LRX6 PE=2 SV=1	PF00560/0.79/Leucine Rich Repeat	bvg:104883663/2e-32/LRR receptor-like serine/threonine-protein kinase FLS2; K13420 LRR receptor-like serine/threonine-protein kinase FLS2 [EC:2.7.11.1]	CC3494_1/3e-10/---	NA
-5078.28	-5073.98	0.0033905	0.151802	CL9267.Contig1_All	5.18	5.88	0.182864	0.32416	Equal	gi|661890520|emb|CDP06017.1|/9.53676e-113/unnamed protein product [Coffea canephora]	gi|225461680|ref|XM_002285428.1|/2e-27/PREDICTED: Vitis vinifera uncharacterized LOC100243613 (LOC100243613), mRNA	sp|Q84JE8|ZDP_ARATH/8e-96/Polynucleotide 3'-phosphatase ZDP OS=Arabidopsis thaliana GN=ZDP PE=1 SV=1	PF00645/8.0E-14/Poly(ADP-ribose) polymerase and DNA-Ligase Zn-finger region	cit:102622568/2e-110/polynucleotide 3'-phosphatase ZDP-like; K08073 bifunctional polynucleotide phosphatase/kinase [EC:3.1.3.32 2.7.1.78]	SPAC23C11.04c/1e-23/---	NA	CL1284.Contig1_All	10.53	4.07	-1.3714	6.55973e-13	Down	gi|661890520|emb|CDP06017.1|/5.40696e-124/unnamed protein product [Coffea canephora]	gi|225461680|ref|XM_002285428.1|/7e-31/PREDICTED: Vitis vinifera uncharacterized LOC100243613 (LOC100243613), mRNA	sp|Q84JE8|ZDP_ARATH/5e-108/Polynucleotide 3'-phosphatase ZDP OS=Arabidopsis thaliana GN=ZDP PE=1 SV=1	PF08645/1.5E-46/Polynucleotide kinase 3 phosphatase	cit:102622568/2e-118/polynucleotide 3'-phosphatase ZDP-like; K08073 bifunctional polynucleotide phosphatase/kinase [EC:3.1.3.32 2.7.1.78]	SPAC23C11.04c/2e-22/---	NA	Unigene1316_All	24.06	6.24	-1.94702	1.33957e-40	Down	gi|604346582|gb|EYU45026.1|/3.90956e-117/hypothetical protein MIMGU_mgv1a007930mg [Erythranthe guttata]	gi|225461680|ref|XM_002285428.1|/2e-40/PREDICTED: Vitis vinifera uncharacterized LOC100243613 (LOC100243613), mRNA	sp|Q84JE8|ZDP_ARATH/2e-101/Polynucleotide 3'-phosphatase ZDP OS=Arabidopsis thaliana GN=ZDP PE=1 SV=1	PF08645/1.2E-46/Polynucleotide kinase 3 phosphatase	cit:102622568/2e-115/polynucleotide 3'-phosphatase ZDP-like; K08073 bifunctional polynucleotide phosphatase/kinase [EC:3.1.3.32 2.7.1.78]	SPAC23C11.04c/8e-24/---	NA
-7164.3	-7160.17	0.00406505	0.17409	Unigene4996_All	9.03	11.85	0.392089	0.00037466	Equal	gi|641835421|gb|KDO54397.1|/0/hypothetical protein CISIN_1g012683mg [Citrus sinensis]	gi|359488003|ref|XM_002263628.2|/1e-26/PREDICTED: Vitis vinifera ankyrin-1-like (LOC100260472), mRNA	sp|Q337A0|XB33_ORYSJ/2e-18/Probable E3 ubiquitin-protein ligase XBOS33 OS=Oryza sativa subsp. japonica GN=XBOS33 PE=2 SV=1	PS50297/51.144/Ankyrin repeat region circular profile.	zma:103645493/3e-26/hsp70-Hsp90 organizing protein-like; K09553 stress-induced-phosphoprotein 1	all2748/3e-24/---	NA	CL10122.Contig1_All	7.42	13.04	0.813453	7.9215e-07	Equal	gi|641835421|gb|KDO54397.1|/0/hypothetical protein CISIN_1g012683mg [Citrus sinensis]	gi|225312010|dbj|AK319749.1|/1e-17/Solanum lycopersicum cDNA, clone: LEFL1001CH07, HTC in leaf	sp|Q337A0|XB33_ORYSJ/4e-21/Probable E3 ubiquitin-protein ligase XBOS33 OS=Oryza sativa subsp. japonica GN=XBOS33 PE=2 SV=1	PS50005/8.614/TPR repeat profile.	zma:103645493/2e-26/hsp70-Hsp90 organizing protein-like; K09553 stress-induced-phosphoprotein 1	all2748/2e-22/---	NA	Unigene8957_All	14.17	9.4	-0.592107	2.27537e-05	Equal	gi|659070676|ref|XP_008456139.1|/7.23896e-177/PREDICTED: ankyrin-1 [Cucumis melo] &gt;gi|659070678|ref|XP_008456147.1| PREDICTED: ankyrin-1 [Cucumis melo]	gi|359488003|ref|XM_002263628.2|/3e-27/PREDICTED: Vitis vinifera ankyrin-1-like (LOC100260472), mRNA	sp|Q337A0|XB33_ORYSJ/1e-16/Probable E3 ubiquitin-protein ligase XBOS33 OS=Oryza sativa subsp. japonica GN=XBOS33 PE=2 SV=1	PS50088/13.517/Ankyrin repeat profile.	zma:103645493/3e-25/hsp70-Hsp90 organizing protein-like; K09553 stress-induced-phosphoprotein 1	RSp1215/2e-21/---	NA
-4494.77	-4490.65	0.0041342	0.169675	Unigene3090_All	19.33	39.32	1.02442	2.31684e-52	Up	gi|661881025|emb|CDP15410.1|/8.4207e-169/unnamed protein product [Coffea canephora]	gi|225440893|ref|XM_002282658.1|/7e-77/PREDICTED: Vitis vinifera probable cytosolic iron-sulfur protein assembly protein-like (LOC100256192), mRNA	sp|A8IZG4|CIAO1_CHLRE/8e-95/Probable cytosolic iron-sulfur protein assembly protein CIAO1 homolog OS=Chlamydomonas reinhardtii GN=CHLREDRAFT_130093 PE=3 SV=1	PS50082/14.452/Trp-Asp (WD) repeats profile.	ppp:PHYPADRAFT_167543/1e-23/SWDC1501; WD40 repeat protein, COMPASS complex protein; K14963 COMPASS component SWD3	all0664/4e-30/---	NA	Unigene9373_All	44.67	59.05	0.402631	1.18963e-06	Equal	gi|661881025|emb|CDP15410.1|/1.83289e-170/unnamed protein product [Coffea canephora]	gi|225440893|ref|XM_002282658.1|/9e-61/PREDICTED: Vitis vinifera probable cytosolic iron-sulfur protein assembly protein-like (LOC100256192), mRNA	sp|A8IZG4|CIAO1_CHLRE/5e-95/Probable cytosolic iron-sulfur protein assembly protein CIAO1 homolog OS=Chlamydomonas reinhardtii GN=CHLREDRAFT_130093 PE=3 SV=1	PS50082/11.645/Trp-Asp (WD) repeats profile.	ppp:PHYPADRAFT_167543/5e-25/SWDC1501; WD40 repeat protein, COMPASS complex protein; K14963 COMPASS component SWD3	all0664/5e-34/---	biological_process:GO:0016573//histone acetylation;molecular_function:GO:0004402//histone acetyltransferase activity;	Unigene9958_All	37.35	56.93	0.608081	2.37025e-15	Equal	gi|661881025|emb|CDP15410.1|/5.09704e-168/unnamed protein product [Coffea canephora]	gi|225440893|ref|XM_002282658.1|/2e-83/PREDICTED: Vitis vinifera probable cytosolic iron-sulfur protein assembly protein-like (LOC100256192), mRNA	sp|A8IZG4|CIAO1_CHLRE/6e-96/Probable cytosolic iron-sulfur protein assembly protein CIAO1 homolog OS=Chlamydomonas reinhardtii GN=CHLREDRAFT_130093 PE=3 SV=1	PS50082/11.712/Trp-Asp (WD) repeats profile.	ppp:PHYPADRAFT_167543/3e-26/SWDC1501; WD40 repeat protein, COMPASS complex protein; K14963 COMPASS component SWD3	all0664/7e-34/---	NA
-10041.5	-10037.5	0.00437224	0.172266	Unigene10599_All	32.84	27.23	-0.270257	5.82548e-07	Equal	gi|659074052|ref|XP_008437396.1|/0/PREDICTED: ABC transporter F family member 3 [Cucumis melo]	gi|225312437|dbj|AK326977.1|/0.0/Solanum lycopersicum cDNA, clone: LEFL2018F21, HTC in fruit	sp|Q8H0V6|AB3F_ARATH/0.0/ABC transporter F family member 3 OS=Arabidopsis thaliana GN=ABCF3 PE=1 SV=1	PTHR19211/0.0/--	cmo:103482826/0.0/ABC transporter F family member 3; K06158 ATP-binding cassette, subfamily F, member 3	SPBC29A3.09c/3e-145/---	NA	CL8029.Contig1_All	32.74	21.81	-0.586065	1.48249e-14	Equal	gi|659074052|ref|XP_008437396.1|/0/PREDICTED: ABC transporter F family member 3 [Cucumis melo]	gi|225312437|dbj|AK326977.1|/0.0/Solanum lycopersicum cDNA, clone: LEFL2018F21, HTC in fruit	sp|Q8H0V6|AB3F_ARATH/0.0/ABC transporter F family member 3 OS=Arabidopsis thaliana GN=ABCF3 PE=1 SV=1	PS50893/14.766/ATP-binding cassette, ABC transporter-type domain profile.	cmo:103482826/0.0/ABC transporter F family member 3; K06158 ATP-binding cassette, subfamily F, member 3	SPBC29A3.09c/1e-143/---	NA	Unigene7013_All	53.92	20.2	-1.41647	4.54208e-104	Down	gi|659074052|ref|XP_008437396.1|/0/PREDICTED: ABC transporter F family member 3 [Cucumis melo]	gi|225312437|dbj|AK326977.1|/0.0/Solanum lycopersicum cDNA, clone: LEFL2018F21, HTC in fruit	sp|Q8H0V6|AB3F_ARATH/0.0/ABC transporter F family member 3 OS=Arabidopsis thaliana GN=ABCF3 PE=1 SV=1	SM00382/9.4E-12/ATPases associated with a variety of cellular activities	cmo:103482826/0.0/ABC transporter F family member 3; K06158 ATP-binding cassette, subfamily F, member 3	SPBC29A3.09c/1e-141/---	NA
-15537.5	-15533.5	0.00477477	0.18089	Unigene8723_All	6.18	3.94	-0.649411	4.17404e-10	Equal	gi|698573591|ref|XP_009775448.1|/0/PREDICTED: uncharacterized protein LOC104225370 [Nicotiana sylvestris]	gi|359492619|ref|XM_002282323.2|/3e-69/PREDICTED: Vitis vinifera uncharacterized LOC100257358 (LOC100257358), mRNA	NA	PTHR22731/2.1E-94/--	NA	NA	NA	CL1239.Contig10_All	3.85	5.07	0.397127	0.0212333	Equal	gi|661895525|emb|CDP01330.1|/0/unnamed protein product [Coffea canephora]	gi|359492619|ref|XM_002282323.2|/2e-54/PREDICTED: Vitis vinifera uncharacterized LOC100257358 (LOC100257358), mRNA	sp|Q9FPQ6|GP1_CHLRE/2e-20/Vegetative cell wall protein gp1 OS=Chlamydomonas reinhardtii GN=GP1 PE=1 SV=1	PTHR22731/5.6E-92/--	brp:103850667/1e-19/formin-like protein 20; K02184 formin 2	Rv3876/7e-10/---	NA	CL5181.Contig1_All	6.58	3.22	-1.03103	5.87245e-13	Down	gi|661895525|emb|CDP01330.1|/0/unnamed protein product [Coffea canephora]	gi|359492619|ref|XM_002282323.2|/2e-33/PREDICTED: Vitis vinifera uncharacterized LOC100257358 (LOC100257358), mRNA	NA	NA	NA	NA	NA
-7953.61	-7949.63	0.00481095	0.175511	Unigene12198_All	2.24	1.67	-0.423651	0.187448	Equal	gi|698492099|ref|XP_009792417.1|/1.02216e-160/PREDICTED: uncharacterized protein At2g39910 isoform X1 [Nicotiana sylvestris] &gt;gi|698492101|ref|XP_009792418.1| PREDICTED: uncharacterized protein At2g39910 isoform X1 [Nicotiana sylvestris] &gt;gi|698492104|ref|XP_009792419.1| PREDICTED: uncharacterized protein At2g39910 isoform X1 [Nicotiana sylvestris] &gt;gi|698492106|ref|XP_009792420.1| PREDI…	gi|449521680|ref|XM_004167810.1|/6e-28/PREDICTED: Cucumis sativus uncharacterized LOC101210713 (LOC101210713), mRNA	sp|Q8GXP4|Y2991_ARATH/2e-126/Uncharacterized protein At2g39910 OS=Arabidopsis thaliana GN=At2g39910 PE=2 SV=2	PTHR14873:SF1/7.7E-67/--	NA	NA	NA	CL3109.Contig2_All	2.19	2.86	0.385084	0.45395	Equal	gi|698492111|ref|XP_009792422.1|/2.42344e-162/PREDICTED: uncharacterized protein At2g39910 isoform X3 [Nicotiana sylvestris]	gi|449521680|ref|XM_004167810.1|/4e-29/PREDICTED: Cucumis sativus uncharacterized LOC101210713 (LOC101210713), mRNA	sp|Q8GXP4|Y2991_ARATH/5e-126/Uncharacterized protein At2g39910 OS=Arabidopsis thaliana GN=At2g39910 PE=2 SV=2	PTHR14873/1.6E-66/--	NA	NA	NA	Unigene26870_All	3.67	1.28	-1.51964	3.57234e-05	Down	gi|698492111|ref|XP_009792422.1|/3.65949e-160/PREDICTED: uncharacterized protein At2g39910 isoform X3 [Nicotiana sylvestris]	gi|449521680|ref|XM_004167810.1|/4e-38/PREDICTED: Cucumis sativus uncharacterized LOC101210713 (LOC101210713), mRNA	sp|Q8GXP4|Y2991_ARATH/7e-127/Uncharacterized protein At2g39910 OS=Arabidopsis thaliana GN=At2g39910 PE=2 SV=2	PTHR14873:SF1/6.8E-66/--	NA	NA	NA
-2168.49	-2164.52	0.00481106	0.169246	CL9185.Contig1_All	21.06	8.32	-1.33985	8.11722e-28	Down	gi|698522347|ref|XP_009757993.1|/3.67532e-76/PREDICTED: aminoacyl tRNA synthase complex-interacting multifunctional protein 1 [Nicotiana sylvestris]	gi|225315670|dbj|AK321822.1|/1e-19/Solanum lycopersicum cDNA, clone: LEFL1029DE11, HTC in leaf	sp|Q9ZTS1|SYM_ORYSJ/2e-33/Probable methionine--tRNA ligase OS=Oryza sativa subsp. japonica GN=Os06g0508700 PE=2 SV=2	PTHR11586/6.6E-85/--	sly:101261939/6e-75/aminoacyl tRNA synthase complex-interacting multifunctional protein 1; K15437 aminoacyl tRNA synthase complex-interacting multifunctional protein 1	YGL105w/2e-30/---	NA	CL3457.Contig1_All	4.1	4.04	-0.0212686	0.9099	Equal	gi|697122395|ref|XP_009615187.1|/1.97254e-75/PREDICTED: aminoacyl tRNA synthase complex-interacting multifunctional protein 1 [Nicotiana tomentosiformis]	gi|225315670|dbj|AK321822.1|/7e-27/Solanum lycopersicum cDNA, clone: LEFL1029DE11, HTC in leaf	sp|Q9ZTS1|SYM_ORYSJ/5e-33/Probable methionine--tRNA ligase OS=Oryza sativa subsp. japonica GN=Os06g0508700 PE=2 SV=2	PF01588/3.3E-32/Putative tRNA binding domain	pxb:103931208/1e-74/aminoacyl tRNA synthase complex-interacting multifunctional protein 1-like; K15437 aminoacyl tRNA synthase complex-interacting multifunctional protein 1	YGL105w/7e-30/---	NA	Unigene23476_All	19.74	1.86	-3.40775	2.6596e-46	Down	gi|697122395|ref|XP_009615187.1|/1.9971e-75/PREDICTED: aminoacyl tRNA synthase complex-interacting multifunctional protein 1 [Nicotiana tomentosiformis]	gi|349730901|emb|FQ394223.1|/4e-25/Vitis vinifera clone SS0AFA22YA02	sp|Q9ZTS1|SYM_ORYSJ/6e-35/Probable methionine--tRNA ligase OS=Oryza sativa subsp. japonica GN=Os06g0508700 PE=2 SV=2	PS50886/34.068/tRNA-binding domain profile.	pxb:103931208/1e-75/aminoacyl tRNA synthase complex-interacting multifunctional protein 1-like; K15437 aminoacyl tRNA synthase complex-interacting multifunctional protein 1	YGL105w/2e-30/---	NA
-11311.8	-11307.8	0.00491233	0.16685	CL7639.Contig2_All	2.9	1.72	-0.753644	0.000164881	Equal	gi|698577003|ref|XP_009776356.1|/0/PREDICTED: kanadaptin [Nicotiana sylvestris]	gi|148538374|dbj|AK247140.1|/1e-94/Solanum lycopersicum cDNA, clone: LEFL1041CF04, HTC in leaf	sp|Q8W4D8|DDL_ARATH/6e-13/FHA domain-containing protein DDL OS=Arabidopsis thaliana GN=DDL PE=1 SV=1	PS50006/14.891/Forkhead-associated (FHA) domain profile.	pmum:103324379/1e-19/nuclear inhibitor of protein phosphatase 1; K13216 nuclear inhibitor of protein phosphatase 1 [EC:3.1.4.-]	NA	NA	CL4548.Contig1_All	11.3	3.46	-1.70748	4.2328e-32	Down	gi|698577003|ref|XP_009776356.1|/0/PREDICTED: kanadaptin [Nicotiana sylvestris]	gi|148538374|dbj|AK247140.1|/1e-101/Solanum lycopersicum cDNA, clone: LEFL1041CF04, HTC in leaf	sp|Q8W4D8|DDL_ARATH/1e-11/FHA domain-containing protein DDL OS=Arabidopsis thaliana GN=DDL PE=1 SV=1	PTHR23308/3.3E-96/--	zma:100279282/1e-21/FHA5; FHA transcription factor; K13216 nuclear inhibitor of protein phosphatase 1 [EC:3.1.4.-]	NA	NA	Unigene7917_All	5.85	1.17	-2.32193	4.27516e-24	Down	gi|698577003|ref|XP_009776356.1|/0/PREDICTED: kanadaptin [Nicotiana sylvestris]	gi|148538374|dbj|AK247140.1|/1e-95/Solanum lycopersicum cDNA, clone: LEFL1041CF04, HTC in leaf	sp|Q8W4D8|DDL_ARATH/3e-10/FHA domain-containing protein DDL OS=Arabidopsis thaliana GN=DDL PE=1 SV=1	PTHR23308:SF2/3.3E-149/--	mus:103981331/2e-20/nuclear inhibitor of protein phosphatase 1-like; K13216 nuclear inhibitor of protein phosphatase 1 [EC:3.1.4.-]	BH0971/3e-06/---	NA
-2324.79	-2320.86	0.00501584	0.164687	Unigene10801_All	66.03	191.45	1.53577	1.73176e-153	Up	gi|567911745|ref|XP_006448186.1|/2.5863e-54/hypothetical protein CICLE_v10018373mg [Citrus clementina] &gt;gi|568829859|ref|XP_006469233.1| PREDICTED: uncharacterized protein LOC102624552 [Citrus sinensis] &gt;gi|557550797|gb|ESR61426.1| hypothetical protein CICLE_v10018373mg [Citrus clementina]	gi|225456218|ref|XM_002282936.1|/3e-18/PREDICTED: Vitis vinifera uncharacterized LOC100264712 (LOC100264712), mRNA	sp|O48809|LRX2_ARATH/4e-06/Leucine-rich repeat extensin-like protein 2 OS=Arabidopsis thaliana GN=LRX2 PE=2 SV=1	PTHR12701:SF12/1.3E-42/--	NA	NA	NA	CL5330.Contig2_All	105.44	29.98	-1.81435	1.68954e-66	Down	gi|604347575|gb|EYU45788.1|/1.2826e-53/hypothetical protein MIMGU_mgv1a016220mg [Erythranthe guttata]	gi|242384990|emb|FP098390.1|/9e-13/Phyllostachys edulis cDNA clone: bphyem003m02, full insert sequence	NA	PTHR12701/3.0E-40/--	NA	NA	biological_process:GO:0006886//intracellular protein transport;cellular_component:GO:0005783//endoplasmic reticulum;GO:0016021//integral component of membrane;	CL5631.Contig1_All	43.68	270.85	2.63245	2.77215e-241	Up	gi|604347575|gb|EYU45788.1|/1.33942e-54/hypothetical protein MIMGU_mgv1a016220mg [Erythranthe guttata]	gi|115448526|ref|NM_001054578.1|/2e-19/Oryza sativa Japonica Group Os02g0734900 (Os02g0734900) mRNA, complete cds	NA	PTHR12701/2.8E-38/--	NA	NA	biological_process:GO:0006886//intracellular protein transport;cellular_component:GO:0005783//endoplasmic reticulum;GO:0016021//integral component of membrane;
-3496.88	-3492.95	0.00505335	0.160566	CL7863.Contig2_All	32.49	9.17	-1.825	3.28038e-71	Down	gi|703080891|ref|XP_010091543.1|/9.13233e-113/Peroxisomal membrane protein 11C [Morus notabilis] &gt;gi|587854691|gb|EXB44728.1| Peroxisomal membrane protein 11C [Morus notabilis]	gi|359489360|ref|XM_002273508.2|/3e-81/PREDICTED: Vitis vinifera peroxisomal membrane protein 11C-like, transcript variant 1 (LOC100267827), mRNA	sp|Q9LQ73|PX11C_ARATH/7e-108/Peroxisomal membrane protein 11C OS=Arabidopsis thaliana GN=PEX11C PE=1 SV=1	PTHR12652/9.8E-154/--	csv:101222485/2e-102/peroxisomal membrane protein 11C; K13352 peroxin-11B	NA	NA	CL4900.Contig1_All	28.08	9.82	-1.51575	1.58764e-30	Down	gi|703080891|ref|XP_010091543.1|/1.10968e-113/Peroxisomal membrane protein 11C [Morus notabilis] &gt;gi|587854691|gb|EXB44728.1| Peroxisomal membrane protein 11C [Morus notabilis]	gi|359489360|ref|XM_002273508.2|/4e-75/PREDICTED: Vitis vinifera peroxisomal membrane protein 11C-like, transcript variant 1 (LOC100267827), mRNA	sp|Q9LQ73|PX11C_ARATH/7e-108/Peroxisomal membrane protein 11C OS=Arabidopsis thaliana GN=PEX11C PE=1 SV=1	PTHR12652:SF16/1.0E-154/--	csv:101222485/5e-103/peroxisomal membrane protein 11C; K13352 peroxin-11B	NA	NA	CL2148.Contig1_All	80.26	19.91	-2.01119	1.836e-111	Down	gi|703080891|ref|XP_010091543.1|/1.3007e-112/Peroxisomal membrane protein 11C [Morus notabilis] &gt;gi|587854691|gb|EXB44728.1| Peroxisomal membrane protein 11C [Morus notabilis]	gi|359489360|ref|XM_002273508.2|/8e-73/PREDICTED: Vitis vinifera peroxisomal membrane protein 11C-like, transcript variant 1 (LOC100267827), mRNA	sp|Q9LQ73|PX11C_ARATH/4e-108/Peroxisomal membrane protein 11C OS=Arabidopsis thaliana GN=PEX11C PE=1 SV=1	PTHR12652/6.4E-155/--	csv:101222485/2e-103/peroxisomal membrane protein 11C; K13352 peroxin-11B	NA	NA
-32861.2	-32857.3	0.00523913	0.161267	CL4013.Contig5_All	0.63	0.07	-3.16993	2.54108e-17	Down	gi|661898796|emb|CDO96790.1|/0/unnamed protein product [Coffea canephora]	gi|359482488|ref|XM_002264458.2|/8e-12/PREDICTED: Vitis vinifera uncharacterized LOC100267761 (LOC100267761), mRNA	NA	PF04182/1.5E-17/B-block binding subunit of TFIIIC	vvi:100267761/0.0/uncharacterized LOC100267761; K15199 general transcription factor 3C polypeptide 1	NA	NA	Unigene6131_All	3.07	2.02	-0.603883	0.000314369	Equal	gi|661898796|emb|CDO96790.1|/0/unnamed protein product [Coffea canephora]	gi|359482488|ref|XM_002264458.2|/8e-12/PREDICTED: Vitis vinifera uncharacterized LOC100267761 (LOC100267761), mRNA	NA	PTHR15180/1.1E-155/--	vvi:100267761/0.0/uncharacterized LOC100267761; K15199 general transcription factor 3C polypeptide 1	NA	NA	Unigene12994_All	5.94	1.03	-2.52782	3.09926e-63	Down	gi|661898796|emb|CDO96790.1|/0/unnamed protein product [Coffea canephora]	gi|470140022|ref|XM_004305696.1|/1e-07/PREDICTED: Fragaria vesca subsp. vesca uncharacterized LOC101308114 (LOC101308114), mRNA	NA	PTHR15180/8.7E-138/--	vvi:100267761/0.0/uncharacterized LOC100267761; K15199 general transcription factor 3C polypeptide 1	NA	NA
-1535.82	-1532.01	0.00577858	0.172482	CL3983.Contig1_All	0.84	2.12	1.3356	9.6422e-05	Up	gi|661882310|emb|CDP13890.1|/7.7001e-53/unnamed protein product [Coffea canephora]	gi|225317547|dbj|AK329114.1|/3e-39/Solanum lycopersicum cDNA, clone: LEFL3102G22, HTC in root	NA	PTHR21641/1.1E-33/--	sly:101267408/7e-53/probable RNA-binding protein EIF1AD; K15025 probable RNA-binding protein EIF1AD	NA	NA	Unigene5698_All	7.99	5.51	-0.536143	0.0690364	Equal	gi|661882310|emb|CDP13890.1|/3.54816e-65/unnamed protein product [Coffea canephora]	gi|225317547|dbj|AK329114.1|/2e-32/Solanum lycopersicum cDNA, clone: LEFL3102G22, HTC in root	NA	SM00652/8.0E-17/eukaryotic translation initiation factor 1A	sly:101267408/2e-65/probable RNA-binding protein EIF1AD; K15025 probable RNA-binding protein EIF1AD	NA	NA	CL1866.Contig1_All	11.26	3	-1.90817	4.25333e-11	Down	gi|661882310|emb|CDP13890.1|/9.44711e-61/unnamed protein product [Coffea canephora]	gi|225317547|dbj|AK329114.1|/6e-30/Solanum lycopersicum cDNA, clone: LEFL3102G22, HTC in root	NA	PF01176/9.5E-15/Translation initiation factor 1A / IF-1	sly:101267408/2e-60/probable RNA-binding protein EIF1AD; K15025 probable RNA-binding protein EIF1AD	VNG2234G/5e-06/---	NA
-3472.68	-3468.98	0.0064993	0.188289	Unigene16282_All	14.46	19.52	0.432886	4.21605e-05	Equal	gi|460407890|ref|XP_004249382.1|/5.11724e-95/PREDICTED: N(6)-adenine-specific DNA methyltransferase 2 [Solanum lycopersicum]	gi|225317156|dbj|AK328921.1|/3e-26/Solanum lycopersicum cDNA, clone: LEFL3068A15, HTC in root	NA	PS00092/-/N-6 Adenine-specific DNA methylases signature.	NA	NA	NA	Unigene1841_All	15.91	20.65	0.376208	0.0587115	Equal	gi|460407890|ref|XP_004249382.1|/6.24013e-92/PREDICTED: N(6)-adenine-specific DNA methyltransferase 2 [Solanum lycopersicum]	gi|225317156|dbj|AK328921.1|/7e-36/Solanum lycopersicum cDNA, clone: LEFL3068A15, HTC in root	NA	PTHR13200/1.0E-96/--	NA	NA	NA	Unigene2295_All	17.76	34.98	0.977899	6.41107e-26	Equal	gi|697123784|ref|XP_009615891.1|/2.75378e-94/PREDICTED: N(6)-adenine-specific DNA methyltransferase 2 isoform X1 [Nicotiana tomentosiformis]	gi|225317156|dbj|AK328921.1|/3e-24/Solanum lycopersicum cDNA, clone: LEFL3068A15, HTC in root	sp|Q8LGG8|USPAL_ARATH/4e-12/Universal stress protein A-like protein OS=Arabidopsis thaliana GN=At3g01520 PE=1 SV=2	PTHR13200:SF0/7.4E-101/--	NA	BS_yxiE/1e-12/---	NA
-8227.91	-8224.23	0.006652	0.187206	CL2769.Contig1_All	17.07	7.39	-1.20782	8.55269e-37	Down	gi|697167485|ref|XP_009592603.1|/0/PREDICTED: protein ABCI7, chloroplastic [Nicotiana tomentosiformis]	gi|225316273|dbj|AK322226.1|/4e-42/Solanum lycopersicum cDNA, clone: LEFL1035AG05, HTC in leaf	sp|Q9LQK7|AB7I_ARATH/1e-151/Protein ABCI7, chloroplastic OS=Arabidopsis thaliana GN=ABCI7 PE=1 SV=1	PTHR30508:SF3/8.2E-210/--	sot:102599443/0.0/protein ABCI7, chloroplastic-like; K09015 Fe-S cluster assembly protein SufD	alr2494/6e-73/---	NA	CL9603.Contig1_All	11.32	7.84	-0.529948	2.26854e-05	Equal	gi|697167485|ref|XP_009592603.1|/0/PREDICTED: protein ABCI7, chloroplastic [Nicotiana tomentosiformis]	gi|225316273|dbj|AK322226.1|/8e-41/Solanum lycopersicum cDNA, clone: LEFL1035AG05, HTC in leaf	sp|Q9LQK7|AB7I_ARATH/2e-154/Protein ABCI7, chloroplastic OS=Arabidopsis thaliana GN=ABCI7 PE=1 SV=1	PTHR30508/1.8E-212/--	sot:102599443/4e-180/protein ABCI7, chloroplastic-like; K09015 Fe-S cluster assembly protein SufD	alr2494/2e-73/---	NA	CL3229.Contig3_All	21.15	4.76	-2.15162	9.82173e-60	Down	gi|661883348|emb|CDP12992.1|/5.67605e-179/unnamed protein product [Coffea canephora]	gi|359474567|ref|XM_002278508.2|/2e-37/PREDICTED: Vitis vinifera protein ABCI7, chloroplastic-like (LOC100260803), mRNA	sp|Q9LQK7|AB7I_ARATH/5e-148/Protein ABCI7, chloroplastic OS=Arabidopsis thaliana GN=ABCI7 PE=1 SV=1	PF01458/1.0E-69/Uncharacterized protein family (UPF0051)	sot:102599443/4e-176/protein ABCI7, chloroplastic-like; K09015 Fe-S cluster assembly protein SufD	alr2494/8e-73/---	NA
-2296.21	-2292.58	0.00707987	0.193713	Unigene33573_All	35.89	0.23	-7.2858	8.09644e-305	Down	gi|645267837|ref|XP_008239258.1|/1.18199e-115/PREDICTED: beta-carotene isomerase D27, chloroplastic [Prunus mume]	gi|470147942|ref|XM_004309488.1|/3e-88/PREDICTED: Fragaria vesca subsp. vesca uncharacterized LOC101303472 (LOC101303472), mRNA	sp|C7AU21|D27_ORYSJ/9e-41/Beta-carotene isomerase D27, chloroplastic OS=Oryza sativa subsp. japonica GN=D27 PE=1 SV=1	PF13225/9.7E-39/Domain of unknown function (DUF4033)	gmx:100814646/1e-43/beta-carotene isomerase D27, chloroplastic-like; K17911 beta-carotene isomerase [EC:5.2.1.14]	NA	NA	Unigene33771_All	60.51	0.01	-12.563	1.02383e-226	Down	gi|225426574|ref|XP_002279815.1|/1.2784e-118/PREDICTED: uncharacterized protein LOC100256431 [Vitis vinifera]	gi|470147942|ref|XM_004309488.1|/4e-93/PREDICTED: Fragaria vesca subsp. vesca uncharacterized LOC101303472 (LOC101303472), mRNA	sp|C7AU21|D27_ORYSJ/8e-41/Beta-carotene isomerase D27, chloroplastic OS=Oryza sativa subsp. japonica GN=D27 PE=1 SV=1	PF13225/2.8E-38/Domain of unknown function (DUF4033)	gmx:100814646/1e-42/beta-carotene isomerase D27, chloroplastic-like; K17911 beta-carotene isomerase [EC:5.2.1.14]	NA	NA	CL5115.Contig1_All	11.34	0.01	-10.1472	5.43617e-41	Down	gi|225426574|ref|XP_002279815.1|/5.52756e-118/PREDICTED: uncharacterized protein LOC100256431 [Vitis vinifera]	gi|225426573|ref|XM_002279779.1|/4e-84/PREDICTED: Vitis vinifera uncharacterized LOC100256431 (LOC100256431), mRNA	sp|C7AU21|D27_ORYSJ/2e-41/Beta-carotene isomerase D27, chloroplastic OS=Oryza sativa subsp. japonica GN=D27 PE=1 SV=1	PF13225/2.8E-39/Domain of unknown function (DUF4033)	gmx:100814646/3e-42/beta-carotene isomerase D27, chloroplastic-like; K17911 beta-carotene isomerase [EC:5.2.1.14]	NA	NA
-11332.1	-11328.5	0.00711124	0.189313	Unigene14750_All	2.21	2.07	-0.0944156	0.740069	Equal	gi|697099634|ref|XP_009587220.1|/2.07673e-120/PREDICTED: uncharacterized protein LOC104084961 [Nicotiana tomentosiformis]	gi|225312816|dbj|AK320159.1|/7e-07/Solanum lycopersicum cDNA, clone: LEFL1005CH07, HTC in leaf	sp|Q9SGH2|MBD9_ARATH/3e-08/Methyl-CpG-binding domain-containing protein 9 OS=Arabidopsis thaliana GN=MBD9 PE=2 SV=1	SM00249/9.4E-10/PHD zinc finger	egu:105061080/8e-102/uncharacterized LOC105061080; K17586 PHD and RING finger domain-containing protein 1	NA	NA	CL7030.Contig1_All	12.89	3.83	-1.75084	3.71042e-31	Down	gi|590669094|ref|XP_007037677.1|/2.74166e-95/RING/U-box protein, putative isoform 1 [Theobroma cacao] &gt;gi|508774922|gb|EOY22178.1| RING/U-box protein, putative isoform 1 [Theobroma cacao]	gi|115474224|ref|NM_001067246.1|/3e-06/Oryza sativa Japonica Group Os07g0690300 (Os07g0690300) mRNA, complete cds	sp|Q9FNE9|ATXR6_ARATH/1e-06/Histone-lysine N-methyltransferase ATXR6 OS=Arabidopsis thaliana GN=ATXR6 PE=1 SV=1	SM00249/9.5E-9/PHD zinc finger	egu:105061080/4e-98/uncharacterized LOC105061080; K17586 PHD and RING finger domain-containing protein 1	NA	NA	Unigene27442_All	3.36	0.84	-2	7.29694e-10	Down	gi|565376499|ref|XP_006354741.1|/6.93982e-119/PREDICTED: PHD and RING finger domain-containing protein C126.07c-like [Solanum tuberosum]	gi|470130405|ref|XM_004301046.1|/3e-09/PREDICTED: Fragaria vesca subsp. vesca uncharacterized LOC101292906 (LOC101292906), mRNA	sp|Q9SGH2|MBD9_ARATH/1e-06/Methyl-CpG-binding domain-containing protein 9 OS=Arabidopsis thaliana GN=MBD9 PE=2 SV=1	SM00249/2.6E-8/PHD zinc finger	pda:103706589/3e-99/uncharacterized LOC103706589; K17586 PHD and RING finger domain-containing protein 1	NA	NA
-4204.91	-4201.29	0.00715498	0.185465	Unigene1785_All	7.45	5.19	-0.521506	0.00517375	Equal	gi|661899337|emb|CDO97331.1|/6.08672e-67/unnamed protein product [Coffea canephora]	gi|359475512|ref|XM_003631646.1|/9e-11/PREDICTED: Vitis vinifera uncharacterized LOC100852573 (LOC100852573), mRNA	NA	NA	gmx:100818537/7e-06/glutamic acid-rich protein-like; K17046 protein DEK	NA	NA	CL7726.Contig2_All	9.7	9.52	-0.0270232	0.799358	Equal	gi|643727521|gb|KDP35907.1|/3.96723e-68/hypothetical protein JCGZ_09879 [Jatropha curcas]	gi|225429097|ref|XM_002272826.1|/2e-14/PREDICTED: Vitis vinifera uncharacterized LOC100266970 (LOC100266970), mRNA	NA	NA	pda:103723257/5e-06/H/ACA ribonucleoprotein complex subunit 4-like; K11131 H/ACA ribonucleoprotein complex subunit 4 [EC:5.4.99.-]	NA	NA	Unigene1602_All	12.01	3.77	-1.6716	6.93014e-13	Down	gi|643727521|gb|KDP35907.1|/8.76442e-68/hypothetical protein JCGZ_09879 [Jatropha curcas]	gi|225429097|ref|XM_002272826.1|/2e-17/PREDICTED: Vitis vinifera uncharacterized LOC100266970 (LOC100266970), mRNA	NA	NA	atr:18427276/7e-06/SART-1 family protein DOT2; K11984 U4/U6.U5 tri-snRNP-associated protein 1	NA	NA
-3193.24	-3189.63	0.00720427	0.181954	Unigene18060_All	8.47	13.29	0.649907	7.43161e-08	Equal	gi|661880382|emb|CDP15913.1|/1.75127e-116/unnamed protein product [Coffea canephora]	gi|359485435|ref|XM_002279973.2|/3e-57/PREDICTED: Vitis vinifera uncharacterized LOC100245387 (LOC100245387), mRNA	sp|Q681Q7|Y1390_ARATH/1e-36/Uncharacterized protein At1g03900 OS=Arabidopsis thaliana GN=At1g03900 PE=2 SV=1	PTHR12847/3.4E-149/--	bdi:100823481/8e-38/uncharacterized protein At1g03900-like; K08790 serine/threonine kinase 38 [EC:2.7.11.1]	NA	NA	Unigene11430_All	23.69	25.35	0.0977075	0.672468	Equal	gi|661880382|emb|CDP15913.1|/5.78993e-116/unnamed protein product [Coffea canephora]	gi|514778685|ref|XM_004969104.1|/2e-55/PREDICTED: Setaria italica uncharacterized LOC101764082 (LOC101764082), mRNA	sp|Q681Q7|Y1390_ARATH/1e-37/Uncharacterized protein At1g03900 OS=Arabidopsis thaliana GN=At1g03900 PE=2 SV=1	PF07933/7.7E-48/Protein of unknown function (DUF1681)	bdi:100823481/7e-38/uncharacterized protein At1g03900-like; K08790 serine/threonine kinase 38 [EC:2.7.11.1]	NA	NA	Unigene2253_All	11.17	3.61	-1.62956	3.59356e-12	Down	gi|661880382|emb|CDP15913.1|/5.5742e-113/unnamed protein product [Coffea canephora]	gi|359485435|ref|XM_002279973.2|/2e-64/PREDICTED: Vitis vinifera uncharacterized LOC100245387 (LOC100245387), mRNA	sp|Q681Q7|Y1390_ARATH/8e-38/Uncharacterized protein At1g03900 OS=Arabidopsis thaliana GN=At1g03900 PE=2 SV=1	PTHR12847/5.3E-143/--	bdi:100823481/1e-38/uncharacterized protein At1g03900-like; K08790 serine/threonine kinase 38 [EC:2.7.11.1]	NA	NA
-6572.36	-6568.76	0.00736013	0.181243	Unigene10457_All	2.49	3.25	0.384294	0.105348	Equal	gi|565356052|ref|XP_006344888.1|/3.70381e-124/PREDICTED: DNA damage response protein WSS1-like isoform X1 [Solanum tuberosum] &gt;gi|565356054|ref|XP_006344889.1| PREDICTED: DNA damage response protein WSS1-like isoform X2 [Solanum tuberosum]	gi|449510534|ref|XM_004163645.1|/3e-14/PREDICTED: Cucumis sativus uncharacterized LOC101209563 (LOC101209563), partial mRNA	NA	PTHR23153:SF37/2.0E-67/--	egu:105050993/7e-07/uncharacterized LOC105050993; K19619 tyrosyl-DNA phosphodiesterase 2 [EC:3.1.4.-]	NA	NA	CL6589.Contig1_All	1.01	2.44	1.27253	0.00864909	Equal	gi|565356052|ref|XP_006344888.1|/2.76443e-134/PREDICTED: DNA damage response protein WSS1-like isoform X1 [Solanum tuberosum] &gt;gi|565356054|ref|XP_006344889.1| PREDICTED: DNA damage response protein WSS1-like isoform X2 [Solanum tuberosum]	gi|449510534|ref|XM_004163645.1|/3e-11/PREDICTED: Cucumis sativus uncharacterized LOC101209563 (LOC101209563), partial mRNA	NA	PTHR23153:SF37/2.1E-67/--	brp:103843222/2e-07/tyrosyl-DNA phosphodiesterase 2; K19619 tyrosyl-DNA phosphodiesterase 2 [EC:3.1.4.-]	NA	NA	Unigene7759_All	1.61	0.97	-0.731004	0.192068	Equal	gi|565356052|ref|XP_006344888.1|/6.16473e-130/PREDICTED: DNA damage response protein WSS1-like isoform X1 [Solanum tuberosum] &gt;gi|565356054|ref|XP_006344889.1| PREDICTED: DNA damage response protein WSS1-like isoform X2 [Solanum tuberosum]	gi|226432428|gb|AC235793.1|/2e-15/Solanum lycopersicum chromosome 3 clone C03HBa0031M16, complete sequence	NA	PTHR23153:SF37/8.7E-67/--	bvg:104900976/8e-07/uncharacterized LOC104900976; K19619 tyrosyl-DNA phosphodiesterase 2 [EC:3.1.4.-]	NA	NA
-6206.68	-6203.14	0.00773238	0.185766	CL5890.Contig1_All	33.98	14.02	-1.2772	9.99145e-67	Down	gi|698538889|ref|XP_009765278.1|/1.26257e-146/PREDICTED: uncharacterized protein LOC104216841 isoform X1 [Nicotiana sylvestris] &gt;gi|698538892|ref|XP_009765279.1| PREDICTED: uncharacterized protein LOC104216841 isoform X1 [Nicotiana sylvestris] &gt;gi|698538895|ref|XP_009765280.1| PREDICTED: uncharacterized protein LOC104216841 isoform X1 [Nicotiana sylvestris]	gi|47104584|gb|BT013169.1|/5e-38/Lycopersicon esculentum clone 134236F, mRNA sequence	NA	PTHR14140/3.4E-32/--	bvg:104886571/9e-06/uncharacterized LOC104886571; K10624 E3 ubiquitin-protein ligase RBBP6 [EC:2.3.2.27]	NA	NA	CL6663.Contig2_All	62.55	16.52	-1.9208	1.77259e-104	Down	gi|661886229|emb|CDP10151.1|/1.23521e-148/unnamed protein product [Coffea canephora]	gi|47104584|gb|BT013169.1|/9e-24/Lycopersicon esculentum clone 134236F, mRNA sequence	NA	PS00518/-/Zinc finger RING-type signature.	NA	NA	NA	Unigene4370_All	43.85	4.71	-3.21878	3.92222e-144	Down	gi|661886229|emb|CDP10151.1|/7.8255e-146/unnamed protein product [Coffea canephora]	gi|47104584|gb|BT013169.1|/2e-21/Lycopersicon esculentum clone 134236F, mRNA sequence	NA	PS50089/11.471/Zinc finger RING-type profile.	NA	NA	NA
-11174.5	-11170.9	0.00804149	0.188592	CL6913.Contig2_All	6.68	5.78	-0.208779	0.0998662	Equal	gi|661896325|emb|CDO99514.1|/0/unnamed protein product [Coffea canephora]	gi|47104826|gb|BT013411.1|/3e-25/Lycopersicon esculentum clone 132047R, mRNA sequence	sp|Q8VZD4|DEG15_ARATH/7e-171/Glyoxysomal processing protease, glyoxysomal OS=Arabidopsis thaliana GN=DEG15 PE=1 SV=2	PTHR21004/8.0E-114/--	NA	NA	molecular_function:GO:0003824//catalytic activity;	CL6178.Contig3_All	12.23	7.2	-0.764356	1.75522e-10	Equal	gi|661896325|emb|CDO99514.1|/0/unnamed protein product [Coffea canephora]	gi|47104826|gb|BT013411.1|/5e-33/Lycopersicon esculentum clone 132047R, mRNA sequence	sp|Q8VZD4|DEG15_ARATH/1e-169/Glyoxysomal processing protease, glyoxysomal OS=Arabidopsis thaliana GN=DEG15 PE=1 SV=2	PTHR21004/1.7E-119/--	NA	VC0565/6e-06/---	molecular_function:GO:0003824//catalytic activity;	Unigene4305_All	8.9	3.58	-1.31385	4.77866e-17	Down	gi|661896325|emb|CDO99514.1|/0/unnamed protein product [Coffea canephora]	gi|47104826|gb|BT013411.1|/3e-28/Lycopersicon esculentum clone 132047R, mRNA sequence	sp|Q8VZD4|DEG15_ARATH/2e-170/Glyoxysomal processing protease, glyoxysomal OS=Arabidopsis thaliana GN=DEG15 PE=1 SV=2	PTHR21004:SF0/7.9E-116/--	NA	NA	NA
-7401.2	-7397.73	0.00836432	0.191601	Unigene14114_All	14.02	4.19	-1.74246	3.21267e-144	Down	gi|661882190|emb|CDP14166.1|/0/unnamed protein product [Coffea canephora]	gi|225441913|ref|XM_002278749.1|/0.0/PREDICTED: Vitis vinifera DNA helicase INO80-like (LOC100250397), mRNA	sp|Q8RXS6|INO80_ARATH/0.0/DNA helicase INO80 OS=Arabidopsis thaliana GN=INO80 PE=2 SV=2	PTHR10799/0.0/--	sot:102593931/0.0/DNA helicase INO80-like; K11665 DNA helicase INO80 [EC:3.6.4.12]	ECU09g1890/9e-106/---	NA	Unigene9524_All	14.23	5.44	-1.38726	2.32555e-52	Down	gi|661882190|emb|CDP14166.1|/0/unnamed protein product [Coffea canephora]	gi|225441913|ref|XM_002278749.1|/0.0/PREDICTED: Vitis vinifera DNA helicase INO80-like (LOC100250397), mRNA	sp|Q8RXS6|INO80_ARATH/0.0/DNA helicase INO80 OS=Arabidopsis thaliana GN=INO80 PE=2 SV=2	PS51194/18.137/Superfamilies 1 and 2 helicase C-terminal domain profile.	sot:102593931/0.0/DNA helicase INO80-like; K11665 DNA helicase INO80 [EC:3.6.4.12]	YDR334w/2e-68/---	NA	Unigene6325_All	15.04	2.94	-2.35492	1.39384e-118	Down	gi|661882190|emb|CDP14166.1|/0/unnamed protein product [Coffea canephora]	gi|225441913|ref|XM_002278749.1|/0.0/PREDICTED: Vitis vinifera DNA helicase INO80-like (LOC100250397), mRNA	sp|Q8RXS6|INO80_ARATH/0.0/DNA helicase INO80 OS=Arabidopsis thaliana GN=INO80 PE=2 SV=2	PS51194/18.137/Superfamilies 1 and 2 helicase C-terminal domain profile.	sot:102593931/0.0/DNA helicase INO80-like; K11665 DNA helicase INO80 [EC:3.6.4.12]	ECU09g1890/4e-104/---	NA
-6611.74	-6608.27	0.00841712	0.188429	Unigene34931_All	11.43	3.96	-1.52925	1.73874e-41	Down	gi|645254067|ref|XP_008232866.1|/0/PREDICTED: uncharacterized protein LOC103331962 isoform X1 [Prunus mume]	gi|225311866|dbj|AK319605.1|/1e-20/Solanum lycopersicum cDNA, clone: LEFL1073BG05, HTC in leaf	sp|Q9XI84|RBCMT_ARATH/3e-12/[Fructose-bisphosphate aldolase]-lysine N-methyltransferase, chloroplastic OS=Arabidopsis thaliana GN=LSMT-L PE=1 SV=1	PTHR13271/2.4E-165/--	jcu:105630482/2e-12/fructose-bisphosphate aldolase-lysine N-methyltransferase, chloroplastic; K00592 [ribulose-bisphosphate carboxylase]-lysine N-methyltransferase [EC:2.1.1.127]	NA	NA	Unigene10369_All	2.94	2.93	-0.00491549	0.94252	Equal	gi|470142314|ref|XP_004306856.1|/0/PREDICTED: ribosomal N-lysine methyltransferase set10-like [Fragaria vesca subsp. vesca]	gi|225430661|ref|XM_002268497.1|/8e-25/PREDICTED: Vitis vinifera uncharacterized LOC100267311 (LOC100267311), mRNA	sp|Q9XI84|RBCMT_ARATH/3e-15/[Fructose-bisphosphate aldolase]-lysine N-methyltransferase, chloroplastic OS=Arabidopsis thaliana GN=LSMT-L PE=1 SV=1	PTHR13271/7.4E-166/--	cit:102629962/4e-14/Fructose-bisphosphate aldolase-lysine N-methyltransferase, chloroplastic-like; K00592 [ribulose-bisphosphate carboxylase]-lysine N-methyltransferase [EC:2.1.1.127]	NA	NA	Unigene6283_All	9.54	5.22	-0.869939	1.58138e-07	Equal	gi|645254067|ref|XP_008232866.1|/0/PREDICTED: uncharacterized protein LOC103331962 isoform X1 [Prunus mume]	gi|470142313|ref|XM_004306808.1|/3e-12/PREDICTED: Fragaria vesca subsp. vesca ribosomal N-lysine methyltransferase set10-like (LOC101298742), mRNA	sp|Q9XI84|RBCMT_ARATH/2e-14/[Fructose-bisphosphate aldolase]-lysine N-methyltransferase, chloroplastic OS=Arabidopsis thaliana GN=LSMT-L PE=1 SV=1	PTHR13271/1.8E-169/--	egr:104453926/9e-15/ribulose-1,5 bisphosphate carboxylase/oxygenase large subunit N-methyltransferase, chloroplastic-like; K00592 [ribulose-bisphosphate carboxylase]-lysine N-methyltransferase [EC:2.1.1.127]	NA	NA
-7338.68	-7335.27	0.00906264	0.198371	Unigene14043_All	5.14	3.6	-0.513771	0.00418817	Equal	gi|225441347|ref|XP_002274658.1|/2.04998e-123/PREDICTED: peptide chain release factor 2-like [Vitis vinifera]	gi|225315060|dbj|AK328210.1|/6e-10/Solanum lycopersicum cDNA, clone: LEFL2049J17, HTC in fruit	NA	PTHR11075/4.0E-115/--	cam:101511856/5e-110/peptide chain release factor PrfB3, chloroplastic; K02836 peptide chain release factor 2	sll1865/3e-41/---	NA	Unigene1354_All	6.94	4.59	-0.596442	0.0203295	Equal	gi|225441347|ref|XP_002274658.1|/2.23262e-124/PREDICTED: peptide chain release factor 2-like [Vitis vinifera]	gi|470121253|ref|XM_004296643.1|/2e-12/PREDICTED: Fragaria vesca subsp. vesca peptide chain release factor 2-like (LOC101309438), mRNA	NA	PTHR11075/6.0E-113/--	cam:101511856/1e-106/peptide chain release factor PrfB3, chloroplastic; K02836 peptide chain release factor 2	sll1865/2e-41/---	NA	Unigene151_All	6.86	2.6	-1.3997	6.58552e-08	Down	gi|565369326|ref|XP_006351287.1|/5.81071e-126/PREDICTED: peptide chain release factor 1, mitochondrial-like [Solanum tuberosum]	gi|30694591|ref|NM_115579.2|/1e-10/Arabidopsis thaliana peptide chain release factor 3 mRNA, complete cds	NA	PTHR11075/7.5E-114/--	cam:101511856/2e-108/peptide chain release factor PrfB3, chloroplastic; K02836 peptide chain release factor 2	sll1865/8e-42/---	NA
-2904.57	-2901.16	0.00906449	0.194098	Unigene14257_All	29.42	5.99	-2.29617	1.19809e-77	Down	gi|565356056|ref|XP_006344890.1|/7.37751e-79/PREDICTED: protein TIC 20-v, chloroplastic-like [Solanum tuberosum]	gi|226432428|gb|AC235793.1|/4e-59/Solanum lycopersicum chromosome 3 clone C03HBa0031M16, complete sequence	sp|Q9FM67|TI205_ARATH/3e-68/Protein TIC 20-v, chloroplastic OS=Arabidopsis thaliana GN=TIC20-V PE=2 SV=1	NA	bvg:104883960/4e-09/endochitinase-like; K01183 chitinase [EC:3.2.1.14]	NA	NA	Unigene10527_All	8.75	1.63	-2.42441	9.96546e-12	Down	gi|590605494|ref|XP_007020500.1|/2.98709e-79/Chloroplast [Theobroma cacao] &gt;gi|508720128|gb|EOY12025.1| Chloroplast [Theobroma cacao]	gi|123717203|emb|AM457912.1|/2e-60/Vitis vinifera, whole genome shotgun sequence, contig VV78X136618.6, clone ENTAV 115	sp|Q9FM67|TI205_ARATH/2e-72/Protein TIC 20-v, chloroplastic OS=Arabidopsis thaliana GN=TIC20-V PE=2 SV=1	NA	sly:101262608/4e-06/formin-like protein 20; K02184 formin 2	NA	NA	Unigene1866_All	12.61	7.77	-0.698582	0.000265347	Equal	gi|697150459|ref|XP_009629436.1|/1.98523e-78/PREDICTED: protein TIC 20-v, chloroplastic isoform X1 [Nicotiana tomentosiformis]	gi|226432428|gb|AC235793.1|/1e-56/Solanum lycopersicum chromosome 3 clone C03HBa0031M16, complete sequence	sp|Q9FM67|TI205_ARATH/6e-70/Protein TIC 20-v, chloroplastic OS=Arabidopsis thaliana GN=TIC20-V PE=2 SV=1	NA	gmx:100797526/8e-10/bromodomain-containing protein 4-like; K15174 RNA polymerase II-associated factor 1	slr0744/3e-06/---	NA
-3923.38	-3919.99	0.00919817	0.19277	Unigene10842_All	34.85	13.04	-1.41821	9.69567e-63	Down	gi|703129106|ref|XP_010104284.1|/8.59093e-92/Thioredoxin-like protein [Morus notabilis] &gt;gi|587911725|gb|EXB99569.1| Thioredoxin-like protein [Morus notabilis]	gi|357483130|ref|XM_003611804.1|/1e-50/Medicago truncatula Protein disulfide-isomerase (MTR_5g018580) mRNA, complete cds	sp|Q7Y0D4|TR164_ORYSJ/5e-81/Thioredoxin-like protein HCF164, chloroplastic OS=Oryza sativa subsp. japonica GN=Os03g0767500 PE=2 SV=1	PTHR10438/5.4E-77/--	bvg:104904386/2e-09/thioredoxin M3, chloroplastic; K03671 thioredoxin 1	sll1980/1e-31/---	biological_process:GO:0006662//glycerol ether metabolic process;GO:0045454//cell redox homeostasis;molecular_function:GO:0015035//protein disulfide oxidoreductase activity;GO:0009055//electron carrier activity;	Unigene1885_All	11.51	1.54	-2.90189	8.86476e-22	Down	gi|703129106|ref|XP_010104284.1|/2.38019e-89/Thioredoxin-like protein [Morus notabilis] &gt;gi|587911725|gb|EXB99569.1| Thioredoxin-like protein [Morus notabilis]	gi|470129324|ref|XM_004300524.1|/6e-49/PREDICTED: Fragaria vesca subsp. vesca thioredoxin-like protein HCF164, chloroplastic-like (LOC101312544), mRNA	sp|Q7Y0D4|TR164_ORYSJ/8e-80/Thioredoxin-like protein HCF164, chloroplastic OS=Oryza sativa subsp. japonica GN=Os03g0767500 PE=2 SV=1	PS51352/14.448/Thioredoxin domain profile.	bvg:104904386/2e-08/thioredoxin M3, chloroplastic; K03671 thioredoxin 1	sll1980/3e-31/---	NA	CL1074.Contig1_All	11.97	1.76	-2.76578	1.97724e-24	Down	gi|703129106|ref|XP_010104284.1|/9.54477e-92/Thioredoxin-like protein [Morus notabilis] &gt;gi|587911725|gb|EXB99569.1| Thioredoxin-like protein [Morus notabilis]	gi|449448377|ref|XM_004141895.1|/4e-44/PREDICTED: Cucumis sativus thioredoxin-like protein HCF164, chloroplastic-like (LOC101222948), mRNA >gi|449497722|ref|XM_004160448.1| PREDICTED: Cucumis sativus thioredoxin-like protein HCF164, chloroplastic-like (LOC101222948), mRNA	sp|O23166|TR164_ARATH/4e-80/Thioredoxin-like protein HCF164, chloroplastic OS=Arabidopsis thaliana GN=HCF164 PE=2 SV=2	PS51352/14.468/Thioredoxin domain profile.	bvg:104904386/4e-09/thioredoxin M3, chloroplastic; K03671 thioredoxin 1	sll1980/5e-32/---	NA
-9808.52	-9805.13	0.00925747	0.189971	CL3008.Contig2_All	14.71	10.35	-0.507166	1.04044e-09	Equal	gi|697188513|ref|XP_009603295.1|/1.65407e-172/PREDICTED: uncharacterized protein LOC104098303 [Nicotiana tomentosiformis]	gi|359480839|ref|XM_002276744.2|/1e-42/PREDICTED: Vitis vinifera formation of crista junctions protein 1-like (LOC100242349), mRNA	sp|Q9M7J4|MFP1_TOBAC/1e-06/MAR-binding filament-like protein 1-1 OS=Nicotiana tabacum GN=MFP1-1 PE=2 SV=1	PTHR15415/3.0E-55/--	sot:102585132/4e-169/formation of crista junctions protein 1-like; K17785 mitofilin	yqiK/3e-06/---	NA	Unigene5536_All	20.84	10.27	-1.02092	2.65821e-22	Down	gi|697188513|ref|XP_009603295.1|/1.48506e-170/PREDICTED: uncharacterized protein LOC104098303 [Nicotiana tomentosiformis]	gi|359480839|ref|XM_002276744.2|/5e-42/PREDICTED: Vitis vinifera formation of crista junctions protein 1-like (LOC100242349), mRNA	sp|Q9M7J4|MFP1_TOBAC/1e-06/MAR-binding filament-like protein 1-1 OS=Nicotiana tabacum GN=MFP1-1 PE=2 SV=1	PTHR15415/2.1E-52/--	sot:102585132/2e-170/formation of crista junctions protein 1-like; K17785 mitofilin	NA	NA	Unigene4406_All	16.81	3.91	-2.10408	1.59105e-49	Down	gi|565396708|ref|XP_006363951.1|/2.40014e-167/PREDICTED: formation of crista junctions protein 1-like isoform X2 [Solanum tuberosum]	gi|225321165|dbj|AK325376.1|/5e-20/Solanum lycopersicum cDNA, clone: LEFL1095DC12, HTC in leaf	sp|O48724|WEB1_ARATH/1e-07/Protein WEAK CHLOROPLAST MOVEMENT UNDER BLUE LIGHT 1 OS=Arabidopsis thaliana GN=WEB1 PE=1 SV=1	PF09731/1.3E-66/Mitochondrial inner membrane protein	sot:102585132/8e-167/formation of crista junctions protein 1-like; K17785 mitofilin	yqiK/3e-06/---	NA
-3320.96	-3317.59	0.0094895	0.190758	CL4414.Contig1_All	12.75	0.61	-4.38554	3.48867e-63	Down	gi|225450751|ref|XP_002279298.1|/1.09478e-98/PREDICTED: uncharacterized protein LOC100240883 [Vitis vinifera] &gt;gi|296089711|emb|CBI39530.3| unnamed protein product [Vitis vinifera]	gi|449454056|ref|XM_004144724.1|/7e-67/PREDICTED: Cucumis sativus uncharacterized LOC101209381 (LOC101209381), mRNA	NA	PS50005/8.821/TPR repeat profile.	NA	NA	cellular_component:GO:0009570//chloroplast stroma;	Unigene27888_All	9.87	0.01	-9.94691	3.63303e-28	Down	gi|590644349|ref|XP_007031058.1|/9.55576e-100/Tetratricopeptide repeat-like superfamily protein [Theobroma cacao] &gt;gi|508719663|gb|EOY11560.1| Tetratricopeptide repeat-like superfamily protein [Theobroma cacao]	gi|449454056|ref|XM_004144724.1|/2e-57/PREDICTED: Cucumis sativus uncharacterized LOC101209381 (LOC101209381), mRNA	NA	PS50005/5.812/TPR repeat profile.	NA	NA	cellular_component:GO:0009570//chloroplast stroma;	Unigene17740_All	25.53	0.7	-5.18869	3.07361e-76	Down	gi|224125100|ref|XP_002319500.1|/1.60942e-98/hypothetical protein POPTR_0013s01390g [Populus trichocarpa] &gt;gi|222857876|gb|EEE95423.1| hypothetical protein POPTR_0013s01390g [Populus trichocarpa]	gi|225317844|dbj|AK329212.1|/4e-62/Solanum lycopersicum cDNA, clone: LEFL3122O11, HTC in root	NA	PS50293/10.574/TPR repeat region circular profile.	NA	NA	cellular_component:GO:0009570//chloroplast stroma;
-7648.86	-7645.5	0.00954123	0.187962	Unigene6949_All	13.41	3.51	-1.93377	5.29339e-80	Down	gi|590721690|ref|XP_007051687.1|/0/GRIP-related ARF-binding domain-containing protein 1 isoform 1 [Theobroma cacao] &gt;gi|508703948|gb|EOX95844.1| GRIP-related ARF-binding domain-containing protein 1 isoform 1 [Theobroma cacao]	gi|359489672|ref|XM_003633915.1|/3e-34/PREDICTED: Vitis vinifera golgin candidate 4-like, transcript variant 2 (LOC100263623), mRNA	sp|Q8VYU6|GOGC4_ARATH/0.0/Golgin candidate 4 OS=Arabidopsis thaliana GN=GC4 PE=2 SV=1	PTHR18921/2.2E-46/--	mdm:103435345/2e-13/nuclear-pore anchor-like; K09291 nucleoprotein TPR	MK0690/5e-17/---	NA	CL10305.Contig2_All	15.79	3.99	-1.98455	5.82074e-50	Down	gi|590721690|ref|XP_007051687.1|/0/GRIP-related ARF-binding domain-containing protein 1 isoform 1 [Theobroma cacao] &gt;gi|508703948|gb|EOX95844.1| GRIP-related ARF-binding domain-containing protein 1 isoform 1 [Theobroma cacao]	gi|502105452|ref|XM_004492752.1|/7e-23/PREDICTED: Cicer arietinum golgin candidate 3-like (LOC101498819), mRNA	sp|Q8VYU6|GOGC4_ARATH/0.0/Golgin candidate 4 OS=Arabidopsis thaliana GN=GC4 PE=2 SV=1	PTHR18921/2.6E-45/--	sita:101758831/5e-14/nuclear-pore anchor; K09291 nucleoprotein TPR	PAB0812/4e-16/---	NA	Unigene31443_All	11.06	1.29	-3.09991	1.20366e-59	Down	gi|590721690|ref|XP_007051687.1|/0/GRIP-related ARF-binding domain-containing protein 1 isoform 1 [Theobroma cacao] &gt;gi|508703948|gb|EOX95844.1| GRIP-related ARF-binding domain-containing protein 1 isoform 1 [Theobroma cacao]	gi|449495233|ref|XM_004159725.1|/2e-22/PREDICTED: Cucumis sativus golgin candidate 4-like (LOC101211976), mRNA	sp|Q8VYU6|GOGC4_ARATH/0.0/Golgin candidate 4 OS=Arabidopsis thaliana GN=GC4 PE=2 SV=1	PTHR18921/2.2E-42/--	pda:103716630/3e-12/myosin-11; K06638 mitotic spindle assembly checkpoint protein MAD1	PAB0812/8e-15/---	NA
-2767.75	-2764.41	0.00972192	0.187767	Unigene7044_All	28.88	5.65	-2.35375	4.08191e-87	Down	gi|697146637|ref|XP_009627463.1|/1.97712e-67/PREDICTED: uncharacterized protein LOC104118006 [Nicotiana tomentosiformis]	gi|225319802|dbj|AK329983.1|/1e-19/Solanum lycopersicum cDNA, clone: LEFL3162J01, HTC in root	NA	NA	NA	NA	NA	Unigene9989_All	31.24	6.1	-2.35651	2.04806e-46	Down	gi|565358932|ref|XP_006346278.1|/1.44801e-62/PREDICTED: uncharacterized protein LOC102605286 [Solanum tuberosum]	gi|225429184|ref|XM_002275774.1|/2e-18/PREDICTED: Vitis vinifera uncharacterized LOC100266884 (LOC100266884), mRNA	NA	NA	NA	NA	NA	Unigene26895_All	10.26	0.4	-4.68089	4.76912e-26	Down	gi|697146637|ref|XP_009627463.1|/4.43517e-65/PREDICTED: uncharacterized protein LOC104118006 [Nicotiana tomentosiformis]	gi|225319802|dbj|AK329983.1|/9e-17/Solanum lycopersicum cDNA, clone: LEFL3162J01, HTC in root	NA	NA	NA	NA	NA
-5118.5	-5115.19	0.0101137	0.191577	Unigene17584_All	6.85	5.26	-0.381041	0.0189918	Equal	gi|661882697|emb|CDP13700.1|/2.69674e-154/unnamed protein product [Coffea canephora]	gi|225320529|dbj|AK324618.1|/2e-34/Solanum lycopersicum cDNA, clone: LEFL1080BA04, HTC in leaf	NA	PTHR31902/1.2E-131/--	NA	NA	NA	Unigene5406_All	4.55	6.55	0.525628	0.0506754	Equal	gi|661882697|emb|CDP13700.1|/4.27963e-157/unnamed protein product [Coffea canephora]	gi|225320529|dbj|AK324618.1|/7e-31/Solanum lycopersicum cDNA, clone: LEFL1080BA04, HTC in leaf	NA	PF06999/2.8E-54/Sucrase/ferredoxin-like	NA	all2608/6e-06/---	NA	Unigene9014_All	21.03	6.67	-1.65669	3.40637e-32	Down	gi|661882697|emb|CDP13700.1|/8.36226e-156/unnamed protein product [Coffea canephora]	gi|470118131|ref|XM_004295144.1|/3e-27/PREDICTED: Fragaria vesca subsp. vesca uncharacterized LOC101294639 (LOC101294639), mRNA	NA	PTHR31902/2.5E-134/--	NA	sll1203/4e-06/---	NA
-6691.52	-6688.28	0.0108003	0.200722	Unigene10383_All	12.44	2.26	-2.46059	6.32894e-105	Down	gi|698530480|ref|XP_009762066.1|/3.62328e-179/PREDICTED: uncharacterized protein LOC104214132 [Nicotiana sylvestris]	gi|225318686|dbj|AK323645.1|/3e-99/Solanum lycopersicum cDNA, clone: LEFL1061CF08, HTC in leaf	NA	PS50106/10.476/PDZ domain profile.	NA	slr1821/1e-87/---	NA	Unigene11393_All	20.66	3.01	-2.779	4.64013e-60	Down	gi|698530480|ref|XP_009762066.1|/2.39882e-180/PREDICTED: uncharacterized protein LOC104214132 [Nicotiana sylvestris]	gi|225318686|dbj|AK323645.1|/9e-83/Solanum lycopersicum cDNA, clone: LEFL1061CF08, HTC in leaf	NA	SM00228/2.6E-11/Domain present in PSD-95, Dlg, and ZO-1/2.	NA	slr1821/8e-87/---	NA	Unigene2433_All	18.31	2.86	-2.67854	1.93094e-56	Down	gi|698530480|ref|XP_009762066.1|/1.89476e-180/PREDICTED: uncharacterized protein LOC104214132 [Nicotiana sylvestris]	gi|225318686|dbj|AK323645.1|/9e-86/Solanum lycopersicum cDNA, clone: LEFL1061CF08, HTC in leaf	NA	PF02163/8.3E-50/Peptidase family M50	NA	slr1821/2e-87/---	NA
-2341.46	-2338.21	0.0108238	0.197433	Unigene6851_All	17.77	8.09	-1.13523	6.04945e-29	Down	gi|698464011|ref|XP_009782336.1|/9.94509e-120/PREDICTED: pre-mRNA-splicing factor CWC25 homolog [Nicotiana sylvestris] &gt;gi|698464015|ref|XP_009782337.1| PREDICTED: pre-mRNA-splicing factor CWC25 homolog [Nicotiana sylvestris]	gi|292780235|dbj|AK338057.1|/2e-28/Lotus japonicus cDNA, clone: LjFL2-008-DD12, HTC	sp|Q84UQ1|RH42_ORYSJ/1e-09/DEAD-box ATP-dependent RNA helicase 42 OS=Oryza sativa subsp. japonica GN=Os08g0159900 PE=2 SV=1	PF10197/3.5E-15/N-terminal domain of CBF1 interacting co-repressor CIR	cit:102610927/2e-11/RNA-binding protein 39-like; K13091 RNA-binding protein 39	NA	NA	Unigene17546_All	20.15	6.72	-1.58425	1.33193e-29	Down	gi|697116116|ref|XP_009611975.1|/8.9736e-119/PREDICTED: pre-mRNA-splicing factor CWC25 homolog [Nicotiana tomentosiformis]	gi|208611509|gb|AC232776.1|/1e-29/Solanum lycopersicum chromosome 2 clone C02SLm0132H19, complete sequence	sp|B6EUA9|PR40A_ARATH/2e-09/Pre-mRNA-processing protein 40A OS=Arabidopsis thaliana GN=PRP40A PE=1 SV=1	PF10197/4.7E-15/N-terminal domain of CBF1 interacting co-repressor CIR	cit:102610927/9e-11/RNA-binding protein 39-like; K13091 RNA-binding protein 39	SPAC140.02/2e-06/---	NA	Unigene3663_All	6.83	2.09	-1.70838	9.10119e-12	Down	gi|698464011|ref|XP_009782336.1|/3.75611e-114/PREDICTED: pre-mRNA-splicing factor CWC25 homolog [Nicotiana sylvestris] &gt;gi|698464015|ref|XP_009782337.1| PREDICTED: pre-mRNA-splicing factor CWC25 homolog [Nicotiana sylvestris]	gi|208611509|gb|AC232776.1|/3e-33/Solanum lycopersicum chromosome 2 clone C02SLm0132H19, complete sequence	sp|Q84UQ1|RH42_ORYSJ/2e-10/DEAD-box ATP-dependent RNA helicase 42 OS=Oryza sativa subsp. japonica GN=Os08g0159900 PE=2 SV=1	NA	mdm:103416178/9e-10/RNA-binding protein 39-like; K13091 RNA-binding protein 39	NA	NA
-4409.04	-4405.84	0.0114652	0.205332	CL1387.Contig1_All	4.21	8.62	1.03387	1.22138e-12	Up	gi|697105633|ref|XP_009606637.1|/1.14232e-72/PREDICTED: ethylene-responsive transcription factor ABR1-like [Nicotiana tomentosiformis]	gi|329739417|gb|HQ452965.1|/1e-69/Pulmonaria officinalis microsatellite Puof-08 sequence	sp|Q9FGF8|ABR1_ARATH/4e-37/Ethylene-responsive transcription factor ABR1 OS=Arabidopsis thaliana GN=ABR1 PE=2 SV=1	PTHR31190/1.8E-50/--	pop:POPTR_0008s23260g/7e-28/AP2 domain transcription factor family protein; K09286 EREBP-like factor	NA	NA	CL8951.Contig2_All	109.89	287.61	1.38805	0	Up	gi|697105633|ref|XP_009606637.1|/3.2754e-70/PREDICTED: ethylene-responsive transcription factor ABR1-like [Nicotiana tomentosiformis]	gi|329739417|gb|HQ452965.1|/1e-60/Pulmonaria officinalis microsatellite Puof-08 sequence	sp|Q9FGF8|ABR1_ARATH/6e-39/Ethylene-responsive transcription factor ABR1 OS=Arabidopsis thaliana GN=ABR1 PE=2 SV=1	SM00380/1.6E-38/DNA-binding domain in plant proteins such as APETALA2 and EREBPs	ath:AT1G43160/4e-29/RAP2.6; ethylene-responsive transcription factor RAP2-6; K09286 EREBP-like factor	NA	NA	CL3264.Contig2_All	93.17	112.07	0.266463	1.1811e-06	Equal	gi|697105633|ref|XP_009606637.1|/1.19919e-60/PREDICTED: ethylene-responsive transcription factor ABR1-like [Nicotiana tomentosiformis]	gi|329739417|gb|HQ452965.1|/9e-61/Pulmonaria officinalis microsatellite Puof-08 sequence	sp|Q9FGF8|ABR1_ARATH/3e-38/Ethylene-responsive transcription factor ABR1 OS=Arabidopsis thaliana GN=ABR1 PE=2 SV=1	PS51032/25.449/AP2/ERF domain profile.	ath:AT1G43160/2e-27/RAP2.6; ethylene-responsive transcription factor RAP2-6; K09286 EREBP-like factor	NA	NA
-3317.1	-3313.91	0.0116324	0.204605	CL5151.Contig1_All	4.43	3.86	-0.198706	0.455932	Equal	gi|698548167|ref|XP_009768250.1|/3.50412e-135/PREDICTED: histone-lysine N-methyltransferase ATXR2 isoform X2 [Nicotiana sylvestris]	gi|225316844|dbj|AK322598.1|/9e-39/Solanum lycopersicum cDNA, clone: LEFL1039DB01, HTC in leaf	sp|Q5PP37|ATXR2_ARATH/8e-127/Histone-lysine N-methyltransferase ATXR2 OS=Arabidopsis thaliana GN=ATXR2 PE=2 SV=1	PS50280/11.72/SET domain profile.	pop:POPTR_0005s16100g/3e-10/POPTRDRAFT_559193; zinc finger family protein; K11426 SET and MYND domain-containing protein	SPCC1739.05/2e-08/---	NA	CL8709.Contig1_All	21.93	15.61	-0.490435	1.71742e-05	Equal	gi|604305719|gb|EYU24807.1|/1.63129e-165/hypothetical protein MIMGU_mgv1a005946mg [Erythranthe guttata]	gi|225316844|dbj|AK322598.1|/8e-43/Solanum lycopersicum cDNA, clone: LEFL1039DB01, HTC in leaf	sp|Q5PP37|ATXR2_ARATH/1e-158/Histone-lysine N-methyltransferase ATXR2 OS=Arabidopsis thaliana GN=ATXR2 PE=2 SV=1	PF00856/2.2E-10/SET domain	pop:POPTR_0005s16100g/3e-09/POPTRDRAFT_559193; zinc finger family protein; K11426 SET and MYND domain-containing protein	SPCC1739.05/1e-06/---	NA	CL5240.Contig1_All	12.78	19.77	0.629425	1.25473e-07	Equal	gi|604305719|gb|EYU24807.1|/8.7691e-165/hypothetical protein MIMGU_mgv1a005946mg [Erythranthe guttata]	gi|225316844|dbj|AK322598.1|/1e-20/Solanum lycopersicum cDNA, clone: LEFL1039DB01, HTC in leaf	sp|Q5PP37|ATXR2_ARATH/8e-157/Histone-lysine N-methyltransferase ATXR2 OS=Arabidopsis thaliana GN=ATXR2 PE=2 SV=1	PTHR12197:SF75/4.1E-136/--	gmx:100787569/3e-10/uncharacterized LOC100787569; K02335 DNA polymerase I [EC:2.7.7.7]	NA	NA
-4802.62	-4799.44	0.0116754	0.201759	CL5064.Contig1_All	56.28	19.54	-1.52619	2.59201e-149	Down	gi|565385454|ref|XP_006358620.1|/1.14791e-174/PREDICTED: poly(U)-specific endoribonuclease-B-like [Solanum tuberosum]	gi|449519011|ref|XM_004166481.1|/2e-46/PREDICTED: Cucumis sativus poly(U)-specific endoribonuclease-B-like (LOC101227686), mRNA	NA	PTHR12439/7.7E-126/--	sot:102584210/2e-175/poly(U)-specific endoribonuclease-B-like; K14648 poly(U)-specific endoribonuclease [EC:3.1.-.-]	NA	NA	CL1746.Contig3_All	34.94	7.33	-2.25299	2.2384e-66	Down	gi|698575453|ref|XP_009775943.1|/5.21652e-178/PREDICTED: poly(U)-specific endoribonuclease-B [Nicotiana sylvestris]	gi|449519011|ref|XM_004166481.1|/4e-41/PREDICTED: Cucumis sativus poly(U)-specific endoribonuclease-B-like (LOC101227686), mRNA	NA	PTHR12439:SF11/7.8E-126/--	sot:102584210/5e-175/poly(U)-specific endoribonuclease-B-like; K14648 poly(U)-specific endoribonuclease [EC:3.1.-.-]	NA	molecular_function:GO:0016788//hydrolase activity, acting on ester bonds;	Unigene3845_All	131.99	34.11	-1.95216	5.89892e-292	Down	gi|590676061|ref|XP_007039628.1|/9.46035e-170/Placental protein 11 precursor [Theobroma cacao] &gt;gi|508776873|gb|EOY24129.1| Placental protein 11 precursor [Theobroma cacao]	gi|148538390|dbj|AK247156.1|/8e-28/Solanum lycopersicum cDNA, clone: LEFL1045DC11, HTC in leaf	NA	PTHR12439:SF11/1.3E-121/--	tcc:TCM_015811/2e-170/Placental protein 11 precursor; K14648 poly(U)-specific endoribonuclease [EC:3.1.-.-]	NA	NA
-4423.61	-4420.43	0.0117143	0.19894	CL2270.Contig3_All	4.89	5.31	0.118877	0.524388	Equal	gi|698476363|ref|XP_009785505.1|/7.95439e-109/PREDICTED: cytidine deaminase 1-like [Nicotiana sylvestris]	gi|225319192|dbj|AK323951.1|/1e-07/Solanum lycopersicum cDNA, clone: LEFL1068BA12, HTC in leaf	sp|O65896|CDA1_ARATH/2e-80/Cytidine deaminase 1 OS=Arabidopsis thaliana GN=CDA1 PE=1 SV=1	PS00903/-/Cytidine and deoxycytidylate deaminases zinc-binding region signature.	sot:102592443/1e-107/uncharacterized LOC102592443; K01489 cytidine deaminase [EC:3.5.4.5]	Zcdd/5e-17/---	NA	Unigene19462_All	16.63	77.88	2.22746	4.25365e-143	Up	gi|697189422|ref|XP_009603767.1|/5.19383e-117/PREDICTED: cytidine deaminase 1-like [Nicotiana tomentosiformis]	gi|397327419|gb|JX227989.1|/5e-19/Coffea canephora clone BAC CC-2-7I, complete sequence	sp|O65896|CDA1_ARATH/2e-83/Cytidine deaminase 1 OS=Arabidopsis thaliana GN=CDA1 PE=1 SV=1	PF00383/8.2E-11/Cytidine and deoxycytidylate deaminase zinc-binding region	sot:102592443/2e-116/uncharacterized LOC102592443; K01489 cytidine deaminase [EC:3.5.4.5]	YPO1512/1e-31/---	NA	CL2360.Contig2_All	3.76	6.03	0.681425	0.0250679	Equal	gi|697189422|ref|XP_009603767.1|/2.05498e-115/PREDICTED: cytidine deaminase 1-like [Nicotiana tomentosiformis]	gi|225444943|ref|XM_002282337.1|/2e-18/PREDICTED: Vitis vinifera cytidine deaminase-like (LOC100245702), mRNA	sp|O65896|CDA1_ARATH/1e-85/Cytidine deaminase 1 OS=Arabidopsis thaliana GN=CDA1 PE=1 SV=1	PF08211/3.2E-39/Cytidine and deoxycytidylate deaminase zinc-binding region	sot:102592443/3e-113/uncharacterized LOC102592443; K01489 cytidine deaminase [EC:3.5.4.5]	PM0259/8e-19/---	NA
-6871.28	-6868.11	0.0117524	0.196206	CL2397.Contig2_All	6.73	9.29	0.465072	0.00105988	Equal	gi|697162619|ref|XP_009590109.1|/2.67694e-131/PREDICTED: LRR repeats and ubiquitin-like domain-containing protein At2g30105 [Nicotiana tomentosiformis] &gt;gi|697162621|ref|XP_009590110.1| PREDICTED: LRR repeats and ubiquitin-like domain-containing protein At2g30105 [Nicotiana tomentosiformis] &gt;gi|697162623|ref|XP_009590111.1| PREDICTED: LRR repeats and ubiquitin-like domain-containing protein…	gi|470119921|ref|XM_004296011.1|/3e-17/PREDICTED: Fragaria vesca subsp. vesca uncharacterized LOC101292395 (LOC101292395), mRNA	sp|P0C895|Y2010_ARATH/1e-116/LRR repeats and ubiquitin-like domain-containing protein At2g30105 OS=Arabidopsis thaliana GN=At2g30105 PE=1 SV=1	PS50053/15.362/Ubiquitin domain profile.	egr:104436906/2e-16/TMV resistance protein N-like; K19613 leucine-rich repeat protein SHOC2	alr0124_1/1e-20/---	NA	Unigene3517_All	7.32	11.22	0.616157	0.00223554	Equal	gi|661887452|emb|CDP09232.1|/1.12181e-127/unnamed protein product [Coffea canephora]	gi|238014309|gb|BT087837.1|/2e-12/Zea mays full-length cDNA clone ZM_BFb0218I11 mRNA, complete cds	sp|P0C895|Y2010_ARATH/2e-112/LRR repeats and ubiquitin-like domain-containing protein At2g30105 OS=Arabidopsis thaliana GN=At2g30105 PE=1 SV=1	PS51450/6.457/Leucine-rich repeat profile.	brp:103853700/3e-16/LRR receptor-like serine/threonine-protein kinase FLS2; K13420 LRR receptor-like serine/threonine-protein kinase FLS2 [EC:2.7.11.1]	alr0124_1/2e-20/---	NA	CL3309.Contig1_All	9.25	7.54	-0.294889	0.144781	Equal	gi|661887452|emb|CDP09232.1|/9.74751e-128/unnamed protein product [Coffea canephora]	gi|470119921|ref|XM_004296011.1|/3e-11/PREDICTED: Fragaria vesca subsp. vesca uncharacterized LOC101292395 (LOC101292395), mRNA	sp|P0C895|Y2010_ARATH/8e-116/LRR repeats and ubiquitin-like domain-containing protein At2g30105 OS=Arabidopsis thaliana GN=At2g30105 PE=1 SV=1	PF00240/7.3E-11/Ubiquitin family	egr:104436906/1e-16/TMV resistance protein N-like; K19613 leucine-rich repeat protein SHOC2	MA2301_1/8e-20/---	NA
-2273.13	-2269.97	0.0118968	0.195305	CL5593.Contig6_All	18.12	10.27	-0.819147	7.40426e-49	Equal	gi|697125954|ref|XP_009617006.1|/0/PREDICTED: DNA gyrase subunit A, chloroplastic/mitochondrial isoform X1 [Nicotiana tomentosiformis]	gi|38017092|gb|AY351386.1|/1e-176/Nicotiana benthamiana DNA gyrase A subunit mRNA, complete cds	sp|Q5YLB5|GYRA_NICBE/0.0/DNA gyrase subunit A, chloroplastic/mitochondrial OS=Nicotiana benthamiana GN=GYRA PE=2 SV=1	PTHR10169:SF26/0.0/--	sly:101251225/0.0/DNA gyrase subunit A, chloroplastic/mitochondrial; K02469 DNA gyrase subunit A [EC:5.99.1.3]	all0860/0.0/---	NA	Unigene1525_All	13.41	9.57	-0.486718	4.99962e-06	Equal	gi|697125954|ref|XP_009617006.1|/0/PREDICTED: DNA gyrase subunit A, chloroplastic/mitochondrial isoform X1 [Nicotiana tomentosiformis]	gi|38017092|gb|AY351386.1|/1e-164/Nicotiana benthamiana DNA gyrase A subunit mRNA, complete cds	sp|Q5YLB5|GYRA_NICBE/0.0/DNA gyrase subunit A, chloroplastic/mitochondrial OS=Nicotiana benthamiana GN=GYRA PE=2 SV=1	PF00521/1.0E-152/DNA gyrase/topoisomerase IV, subunit A	sly:101251225/0.0/DNA gyrase subunit A, chloroplastic/mitochondrial; K02469 DNA gyrase subunit A [EC:5.99.1.3]	all0860/0.0/---	NA	Unigene5495_All	32.26	11.79	-1.45218	1.16804e-84	Down	gi|697125954|ref|XP_009617006.1|/0/PREDICTED: DNA gyrase subunit A, chloroplastic/mitochondrial isoform X1 [Nicotiana tomentosiformis]	gi|38017092|gb|AY351386.1|/1e-123/Nicotiana benthamiana DNA gyrase A subunit mRNA, complete cds	sp|Q5YLB5|GYRA_NICBE/0.0/DNA gyrase subunit A, chloroplastic/mitochondrial OS=Nicotiana benthamiana GN=GYRA PE=2 SV=1	PTHR10169:SF26/0.0/--	sly:101251225/0.0/DNA gyrase subunit A, chloroplastic/mitochondrial; K02469 DNA gyrase subunit A [EC:5.99.1.3]	all0860/0.0/---	NA
-8972.63	-8969.5	0.0122739	0.198194	Unigene3159_All	17.78	3.79	-2.22999	1.99948e-126	Down	gi|697192176|ref|XP_009605167.1|/0/PREDICTED: pre-rRNA-processing protein ESF1 [Nicotiana tomentosiformis]	gi|261264976|gb|GU048893.1|/4e-18/Solanum lycopersicum clone BAC CaCM414G15-Tomato, complete sequence	sp|Q9FVQ1|NUCL1_ARATH/1e-14/Nucleolin 1 OS=Arabidopsis thaliana GN=NUCL1 PE=1 SV=1	PF08159/1.1E-6/NUC153 domain	bpg:Bathy07g01200/2e-17/eukaryotic translation initiation factor 5B; K03243 translation initiation factor 5B	SPBC1734.01c/1e-83/---	NA	CL6772.Contig2_All	9.83	0.59	-4.0584	1.00579e-62	Down	gi|697192176|ref|XP_009605167.1|/0/PREDICTED: pre-rRNA-processing protein ESF1 [Nicotiana tomentosiformis]	gi|470102671|ref|XM_004287727.1|/2e-16/PREDICTED: Fragaria vesca subsp. vesca pre-rRNA-processing protein esf1-like (LOC101313922), mRNA	sp|B0Z4R9|YCF2_OENAR/2e-13/Protein Ycf2 OS=Oenothera argillicola GN=ycf2-A PE=3 SV=1	PTHR12202/1.4E-183/--	sot:102603164/2e-16/involucrin-like; K13162 poly(rC)-binding protein 2/3/4	SPBC1734.01c/5e-86/---	NA	Unigene1111_All	16.78	1.39	-3.59359	1.00595e-102	Down	gi|697192176|ref|XP_009605167.1|/0/PREDICTED: pre-rRNA-processing protein ESF1 [Nicotiana tomentosiformis]	gi|449477945|ref|XM_004155122.1|/1e-11/PREDICTED: Cucumis sativus pre-rRNA-processing protein esf1-like (LOC101204585), mRNA	sp|Q8H0U8|RH42_ARATH/5e-09/DEAD-box ATP-dependent RNA helicase 42 OS=Arabidopsis thaliana GN=RH42 PE=1 SV=2	PTHR12202/4.7E-184/--	brp:103871689/1e-13/nucleolin 1-like; K11294 nucleolin	SPBC1734.01c/4e-86/---	NA
-10798.9	-10795.7	0.0122843	0.195161	Unigene13991_All	16.34	19.67	0.267589	0.000648073	Equal	gi|697096374|ref|XP_009616141.1|/0/PREDICTED: uncharacterized protein LOC104108729 isoform X2 [Nicotiana tomentosiformis]	gi|502136948|ref|XM_004502850.1|/2e-13/PREDICTED: Cicer arietinum uncharacterized LOC101504932 (LOC101504932), mRNA	NA	SM00584/4.6E-38/domain in TBC and LysM domain containing proteins	NA	NA	NA	CL683.Contig1_All	12.07	14.57	0.271575	0.0820183	Equal	gi|604331915|gb|EYU36773.1|/0/hypothetical protein MIMGU_mgv1a004266mg [Erythranthe guttata]	gi|502136948|ref|XM_004502850.1|/2e-16/PREDICTED: Cicer arietinum uncharacterized LOC101504932 (LOC101504932), mRNA	NA	PF07534/3.1E-24/TLD	NA	NA	NA	CL2372.Contig3_All	6.67	6.08	-0.133615	0.307757	Equal	gi|697096374|ref|XP_009616141.1|/0/PREDICTED: uncharacterized protein LOC104108729 isoform X2 [Nicotiana tomentosiformis]	gi|319718190|gb|FJ982314.1|/7e-61/Solanum tuberosum GAGA-binding transcriptional activator (BBR/BPC3) mRNA, complete cds	sp|Q8L999|BPC6_ARATH/8e-111/Protein BASIC PENTACYSTEINE6 OS=Arabidopsis thaliana GN=BPC6 PE=1 SV=1	PTHR23354/6.9E-147/--	NA	NA	NA
-8671.66	-8668.54	0.0125049	0.195513	CL8501.Contig1_All	2.22	1.52	-0.546488	0.01038	Equal	gi|698468987|ref|XP_009783479.1|/0/PREDICTED: NF-X1-type zinc finger protein NFXL2 [Nicotiana sylvestris]	gi|470146649|ref|XM_004308887.1|/4e-43/PREDICTED: Fragaria vesca subsp. vesca NF-X1-type zinc finger protein NFXL2-like (LOC101298557), mRNA	sp|Q9FFK8|NFXL2_ARATH/0.0/NF-X1-type zinc finger protein NFXL2 OS=Arabidopsis thaliana GN=NFXL2 PE=1 SV=2	PTHR12360:SF1/3.4E-286/--	sot:102601757/0.0/NF-X1-type zinc finger protein NFXL2-like; K15683 NF-X1-type zinc finger protein NFXL1	NA	biological_process:GO:0006355//regulation of transcription, DNA-templated;cellular_component:GO:0005634//nucleus;molecular_function:GO:0008270//zinc ion binding;GO:0003700//sequence-specific DNA binding transcription factor activity;	CL8013.Contig3_All	4.85	2.65	-0.871992	2.20615e-05	Equal	gi|697155716|ref|XP_009586602.1|/0/PREDICTED: NF-X1-type zinc finger protein NFXL2 [Nicotiana tomentosiformis]	gi|502129985|ref|XM_004500435.1|/1e-42/PREDICTED: Cicer arietinum NF-X1-type zinc finger protein NFXL2-like (LOC101499896), mRNA	sp|Q9FFK8|NFXL2_ARATH/0.0/NF-X1-type zinc finger protein NFXL2 OS=Arabidopsis thaliana GN=NFXL2 PE=1 SV=2	PS50089/8.757/Zinc finger RING-type profile.	sot:102601757/0.0/NF-X1-type zinc finger protein NFXL2-like; K15683 NF-X1-type zinc finger protein NFXL1	NA	NA	Unigene7432_All	11.38	4.87	-1.22451	4.81666e-21	Down	gi|697155716|ref|XP_009586602.1|/0/PREDICTED: NF-X1-type zinc finger protein NFXL2 [Nicotiana tomentosiformis]	gi|470146649|ref|XM_004308887.1|/5e-39/PREDICTED: Fragaria vesca subsp. vesca NF-X1-type zinc finger protein NFXL2-like (LOC101298557), mRNA	sp|Q9FFK8|NFXL2_ARATH/0.0/NF-X1-type zinc finger protein NFXL2 OS=Arabidopsis thaliana GN=NFXL2 PE=1 SV=2	SM00438/0.3/--	sot:102601757/0.0/NF-X1-type zinc finger protein NFXL2-like; K15683 NF-X1-type zinc finger protein NFXL1	NA	biological_process:GO:0006355//regulation of transcription, DNA-templated;cellular_component:GO:0005634//nucleus;molecular_function:GO:0008270//zinc ion binding;GO:0003700//sequence-specific DNA binding transcription factor activity;
-3325.18	-3322.07	0.0127164	0.195714	CL5453.Contig1_All	10.99	13.86	0.334736	0.0207748	Equal	gi|567864420|ref|XP_006424859.1|/1.06968e-46/hypothetical protein CICLE_v10029345mg [Citrus clementina] &gt;gi|568870315|ref|XP_006488351.1| PREDICTED: uncharacterized protein LOC102624538 [Citrus sinensis] &gt;gi|557526793|gb|ESR38099.1| hypothetical protein CICLE_v10029345mg [Citrus clementina]	gi|160957633|emb|CU231738.1|/1e-12/Populus EST from mild drought-stressed leaves	NA	PTHR13582/1.3E-23/--	cit:102624538/2e-47/uncharacterized LOC102624538; K12593 M-phase phosphoprotein 6, animal type	NA	NA	Unigene7716_All	9.97	16.87	0.758795	0.00353979	Equal	gi|567864420|ref|XP_006424859.1|/7.97475e-47/hypothetical protein CICLE_v10029345mg [Citrus clementina] &gt;gi|568870315|ref|XP_006488351.1| PREDICTED: uncharacterized protein LOC102624538 [Citrus sinensis] &gt;gi|557526793|gb|ESR38099.1| hypothetical protein CICLE_v10029345mg [Citrus clementina]	gi|160957633|emb|CU231738.1|/6e-14/Populus EST from mild drought-stressed leaves	NA	PTHR13582/1.2E-20/--	cit:102624538/1e-47/uncharacterized LOC102624538; K12593 M-phase phosphoprotein 6, animal type	NA	NA	CL6456.Contig1_All	8.99	7.92	-0.182821	0.531415	Equal	gi|567864420|ref|XP_006424859.1|/1.3912e-42/hypothetical protein CICLE_v10029345mg [Citrus clementina] &gt;gi|568870315|ref|XP_006488351.1| PREDICTED: uncharacterized protein LOC102624538 [Citrus sinensis] &gt;gi|557526793|gb|ESR38099.1| hypothetical protein CICLE_v10029345mg [Citrus clementina]	gi|470116972|ref|XM_004294597.1|/3e-10/PREDICTED: Fragaria vesca subsp. vesca uncharacterized LOC101292387 (LOC101292387), mRNA	NA	PF10175/1.2E-5/M-phase phosphoprotein 6	cit:102624538/3e-43/uncharacterized LOC102624538; K12593 M-phase phosphoprotein 6, animal type	NA	NA
-4705.38	-4702.34	0.013676	0.207244	CL3308.Contig1_All	3.32	7.25	1.1268	3.17313e-13	Up	gi|661869719|emb|CDP21531.1|/3.99111e-143/unnamed protein product, partial [Coffea canephora]	NA	sp|Q3EBZ2|SKI23_ARATH/1e-85/F-box protein SKIP23 OS=Arabidopsis thaliana GN=SKIP23 PE=1 SV=1	PTHR13710/2.9E-26/--	pmum:103333437/9e-09/probable mitochondrial intermediate peptidase, mitochondrial; K01410 mitochondrial intermediate peptidase [EC:3.4.24.59]	NA	NA	Unigene15510_All	6.99	9.46	0.436548	0.0211343	Equal	gi|698515510|ref|XP_009802631.1|/1.03592e-142/PREDICTED: F-box protein SKIP23 isoform X2 [Nicotiana sylvestris]	gi|297832297|ref|XM_002883985.1|/2e-06/Arabidopsis lyrata subsp. lyrata hypothetical protein, mRNA	sp|Q3EBZ2|SKI23_ARATH/3e-84/F-box protein SKIP23 OS=Arabidopsis thaliana GN=SKIP23 PE=1 SV=1	PTHR13710/7.4E-23/--	pmum:103333437/4e-08/probable mitochondrial intermediate peptidase, mitochondrial; K01410 mitochondrial intermediate peptidase [EC:3.4.24.59]	NA	NA	Unigene5026_All	7.85	12.07	0.620661	6.3572e-05	Equal	gi|698515510|ref|XP_009802631.1|/8.49667e-144/PREDICTED: F-box protein SKIP23 isoform X2 [Nicotiana sylvestris]	gi|349732416|gb|AC245948.3|/2e-06/Solanum lycopersicum strain Heinz 1706 chromosome 1 clone sle-25f19 map 1, complete sequence	sp|Q3EBZ2|SKI23_ARATH/3e-86/F-box protein SKIP23 OS=Arabidopsis thaliana GN=SKIP23 PE=1 SV=1	PTHR13710/3.0E-27/--	egu:105059250/1e-07/glutathione reductase, chloroplastic-like; K00383 glutathione reductase (NADPH) [EC:1.8.1.7]	NA	NA
-1997.1	-1994.08	0.0139505	0.2082	Unigene1509_All	398.36	459.67	0.206526	1.04089e-19	Equal	gi|703159410|ref|XP_010112242.1|/3.61982e-59/hypothetical protein L484_014778 [Morus notabilis] &gt;gi|587946670|gb|EXC32998.1| hypothetical protein L484_014778 [Morus notabilis]	gi|160958778|emb|CU227336.1|/3e-22/Populus EST from severe drought-stressed leaves	NA	PTHR13523/5.8E-37/--	NA	NA	NA	Unigene15864_All	187.81	302.18	0.686134	4.59983e-41	Equal	gi|703159410|ref|XP_010112242.1|/6.57891e-56/hypothetical protein L484_014778 [Morus notabilis] &gt;gi|587946670|gb|EXC32998.1| hypothetical protein L484_014778 [Morus notabilis]	gi|160958778|emb|CU227336.1|/5e-18/Populus EST from severe drought-stressed leaves	NA	PTHR13523/8.8E-33/--	NA	NA	NA	Unigene10179_All	194.37	469.5	1.27232	6.02088e-186	Up	gi|224055457|ref|XP_002298508.1|/2.36918e-54/hypothetical protein POPTR_0001s28970g [Populus trichocarpa] &gt;gi|118485403|gb|ABK94558.1| unknown [Populus trichocarpa] &gt;gi|222845766|gb|EEE83313.1| hypothetical protein POPTR_0001s28970g [Populus trichocarpa]	gi|403043865|ref|NM_001250453.2|/7e-20/Glycine max uncharacterized LOC100500139 (LOC100500139), mRNA	NA	PF06747/3.6E-7/CHCH domain	NA	NA	NA
-5250.73	-5247.71	0.0139687	0.20536	CL4654.Contig2_All	5.94	2.48	-1.26012	1.2004e-10	Down	gi|723685658|ref|XP_004235797.2|/8.57666e-104/PREDICTED: zinc finger CCCH domain-containing protein 25 [Solanum lycopersicum]	gi|225434617|ref|XM_002279285.1|/6e-31/PREDICTED: Vitis vinifera uncharacterized LOC100246760 (LOC100246760), mRNA	sp|Q9SD61|C3H42_ARATH/8e-91/Zinc finger CCCH domain-containing protein 42 OS=Arabidopsis thaliana GN=At3g47120 PE=2 SV=1	SM00356/3.9E-6/zinc finger	sly:101251965/2e-104/zinc finger CCCH domain-containing protein 25; K13107 RNA-binding motif protein, X-linked 2	TP0356/3e-11/---	NA	Unigene16175_All	6.33	1.11	-2.51165	9.11403e-13	Down	gi|723685658|ref|XP_004235797.2|/2.09939e-106/PREDICTED: zinc finger CCCH domain-containing protein 25 [Solanum lycopersicum]	gi|449460374|ref|XM_004147873.1|/9e-33/PREDICTED: Cucumis sativus zinc finger CCCH domain-containing protein 25-like (LOC101217383), mRNA	sp|Q9SD61|C3H42_ARATH/3e-90/Zinc finger CCCH domain-containing protein 42 OS=Arabidopsis thaliana GN=At3g47120 PE=2 SV=1	SM00360/1.7E-26/RNA recognition motif	sly:101251965/4e-107/zinc finger CCCH domain-containing protein 25; K13107 RNA-binding motif protein, X-linked 2	SPAC16.02c/4e-12/---	NA	Unigene3447_All	21.86	4.25	-2.36276	4.24271e-51	Down	gi|723685658|ref|XP_004235797.2|/1.71089e-105/PREDICTED: zinc finger CCCH domain-containing protein 25 [Solanum lycopersicum]	gi|502095996|ref|XM_004490535.1|/4e-32/PREDICTED: Cicer arietinum zinc finger CCCH domain-containing protein 25-like (LOC101499446), transcript variant X2, mRNA	sp|Q9SD61|C3H42_ARATH/4e-89/Zinc finger CCCH domain-containing protein 42 OS=Arabidopsis thaliana GN=At3g47120 PE=2 SV=1	PTHR23139/2.6E-56/--	sly:101251965/3e-106/zinc finger CCCH domain-containing protein 25; K13107 RNA-binding motif protein, X-linked 2	alr4683/5e-11/---	NA
-2403.94	-2400.93	0.0142352	0.206201	CL1433.Contig2_All	2.1	1.75	-0.263034	0.368569	Equal	gi|697184362|ref|XP_009601210.1|/3.04887e-90/PREDICTED: uncharacterized protein LOC104096529 [Nicotiana tomentosiformis]	gi|349714797|emb|FQ380297.1|/1e-13/Vitis vinifera clone SS0ACG72YO10	NA	PF09991/1.0E-10/Predicted membrane protein (DUF2232)	NA	alr0296/3e-20/---	NA	CL10382.Contig2_All	11.37	5.37	-1.08224	2.63805e-07	Down	gi|697184362|ref|XP_009601210.1|/5.02609e-91/PREDICTED: uncharacterized protein LOC104096529 [Nicotiana tomentosiformis]	gi|460416241|ref|XM_004253407.1|/2e-08/PREDICTED: Solanum lycopersicum uncharacterized LOC101245935 (LOC101245935), partial mRNA	NA	PF09991/4.8E-10/Predicted membrane protein (DUF2232)	NA	alr0296/9e-21/---	NA	CL582.Contig1_All	5.31	4.5	-0.238787	0.301318	Equal	gi|697184362|ref|XP_009601210.1|/5.06899e-89/PREDICTED: uncharacterized protein LOC104096529 [Nicotiana tomentosiformis]	gi|460416241|ref|XM_004253407.1|/7e-16/PREDICTED: Solanum lycopersicum uncharacterized LOC101245935 (LOC101245935), partial mRNA	NA	PF09991/9.2E-10/Predicted membrane protein (DUF2232)	NA	alr0296/1e-19/---	NA
-3752.63	-3749.63	0.0143391	0.204696	CL1510.Contig4_All	24.15	26.21	0.118094	0.163153	Equal	gi|568880440|ref|XP_006493127.1|/8.88421e-150/PREDICTED: probable uridine nucleosidase 2-like [Citrus sinensis]	gi|470101440|ref|XM_004287133.1|/5e-65/PREDICTED: Fragaria vesca subsp. vesca probable uridine nucleosidase 2-like (LOC101304027), mRNA	sp|Q8LAC4|URH2_ARATH/1e-136/Probable uridine nucleosidase 2 OS=Arabidopsis thaliana GN=URH2 PE=2 SV=1	PF01156/2.7E-81/Inosine-uridine preferring nucleoside hydrolase	cit:102614134/2e-150/probable uridine nucleosidase 2-like; K01240 uridine nucleosidase [EC:3.2.2.3]	CC2615/2e-49/---	NA	Unigene3474_All	12.42	19.75	0.669187	1.22666e-05	Equal	gi|568880440|ref|XP_006493127.1|/1.85394e-153/PREDICTED: probable uridine nucleosidase 2-like [Citrus sinensis]	gi|470101440|ref|XM_004287133.1|/1e-78/PREDICTED: Fragaria vesca subsp. vesca probable uridine nucleosidase 2-like (LOC101304027), mRNA	sp|Q8LAC4|URH2_ARATH/3e-141/Probable uridine nucleosidase 2 OS=Arabidopsis thaliana GN=URH2 PE=2 SV=1	PF01156/1.8E-85/Inosine-uridine preferring nucleoside hydrolase	cit:102614134/3e-154/probable uridine nucleosidase 2-like; K01240 uridine nucleosidase [EC:3.2.2.3]	CC2615/2e-52/---	NA	CL5198.Contig1_All	14.35	9.19	-0.642914	9.25922e-05	Equal	gi|568880440|ref|XP_006493127.1|/1.89363e-152/PREDICTED: probable uridine nucleosidase 2-like [Citrus sinensis]	gi|470101440|ref|XM_004287133.1|/1e-87/PREDICTED: Fragaria vesca subsp. vesca probable uridine nucleosidase 2-like (LOC101304027), mRNA	sp|Q8LAC4|URH2_ARATH/7e-142/Probable uridine nucleosidase 2 OS=Arabidopsis thaliana GN=URH2 PE=2 SV=1	PTHR12304/8.3E-139/--	cit:102614134/3e-153/probable uridine nucleosidase 2-like; K01240 uridine nucleosidase [EC:3.2.2.3]	CC2615/5e-52/---	NA
-7269.21	-7266.23	0.0145896	0.205296	Unigene7551_All	82.78	0.51	-7.34264	0	Down	gi|697100060|ref|XP_009589290.1|/0/PREDICTED: ferric reduction oxidase 6-like isoform X1 [Nicotiana tomentosiformis]	gi|225312336|dbj|AK319877.1|/8e-26/Solanum lycopersicum cDNA, clone: LEFL1003AA07, HTC in leaf	sp|Q3KTM0|FRO7_ARATH/0.0/Ferric reduction oxidase 7, chloroplastic OS=Arabidopsis thaliana GN=FRO7 PE=2 SV=1	PS51384/13.214/Ferredoxin reductase-type FAD binding domain profile.	sly:101252395/2e-25/respiratory burst oxidase homolog protein E-like; K13447 respiratory burst oxidase [EC:1.6.3.- 1.11.1.-]	all2633/1e-08/---	NA	Unigene23449_All	139.91	0.35	-8.64293	0	Down	gi|697100060|ref|XP_009589290.1|/0/PREDICTED: ferric reduction oxidase 6-like isoform X1 [Nicotiana tomentosiformis]	gi|225312336|dbj|AK319877.1|/1e-24/Solanum lycopersicum cDNA, clone: LEFL1003AA07, HTC in leaf	sp|Q3KTM0|FRO7_ARATH/0.0/Ferric reduction oxidase 7, chloroplastic OS=Arabidopsis thaliana GN=FRO7 PE=2 SV=1	PTHR11972:SF41/3.9E-142/--	sly:101252395/5e-24/respiratory burst oxidase homolog protein E-like; K13447 respiratory burst oxidase [EC:1.6.3.- 1.11.1.-]	all2633/3e-07/---	NA	CL5784.Contig2_All	26.46	0.11	-7.91017	4.40007e-218	Down	gi|697100060|ref|XP_009589290.1|/0/PREDICTED: ferric reduction oxidase 6-like isoform X1 [Nicotiana tomentosiformis]	gi|225312336|dbj|AK319877.1|/4e-30/Solanum lycopersicum cDNA, clone: LEFL1003AA07, HTC in leaf	sp|Q3KTM0|FRO7_ARATH/0.0/Ferric reduction oxidase 7, chloroplastic OS=Arabidopsis thaliana GN=FRO7 PE=2 SV=1	PS51384/12.657/Ferredoxin reductase-type FAD binding domain profile.	sly:101252395/5e-24/respiratory burst oxidase homolog protein E-like; K13447 respiratory burst oxidase [EC:1.6.3.- 1.11.1.-]	all2633/1e-07/---	NA
-3651.27	-3648.29	0.0146285	0.202944	Unigene7092_All	1.92	5.18	1.43185	2.35521e-06	Up	gi|661893715|emb|CDP02156.1|/2.4533e-75/unnamed protein product [Coffea canephora]	gi|225316658|dbj|AK328622.1|/4e-15/Solanum lycopersicum cDNA, clone: LEFL3016N19, HTC in root	sp|Q67YE6|SAP12_ARATH/1e-62/Zinc finger AN1 domain-containing stress-associated protein 12 OS=Arabidopsis thaliana GN=SAP12 PE=2 SV=2	SM00154/1.1E-4/AN1-like Zinc finger	NA	YNL155w/3e-06/---	NA	Unigene11896_All	11.03	8.87	-0.314427	0.230204	Equal	gi|697159572|ref|XP_009588547.1|/2.17491e-75/PREDICTED: zinc finger AN1 domain-containing stress-associated protein 12 [Nicotiana tomentosiformis]	gi|359488867|ref|XM_002280548.2|/1e-18/PREDICTED: Vitis vinifera zinc finger AN1 domain-containing stress-associated protein 12-like (LOC100245574), mRNA	sp|Q67YE6|SAP12_ARATH/2e-61/Zinc finger AN1 domain-containing stress-associated protein 12 OS=Arabidopsis thaliana GN=SAP12 PE=2 SV=2	PS51039/7.78/Zinc finger AN1-type profile.	NA	NA	NA	Unigene239_All	4.1	7.26	0.824346	0.0219973	Equal	gi|661893715|emb|CDP02156.1|/5.65094e-75/unnamed protein product [Coffea canephora]	gi|225316658|dbj|AK328622.1|/4e-18/Solanum lycopersicum cDNA, clone: LEFL3016N19, HTC in root	sp|Q67YE6|SAP12_ARATH/3e-61/Zinc finger AN1 domain-containing stress-associated protein 12 OS=Arabidopsis thaliana GN=SAP12 PE=2 SV=2	PS51039/7.786/Zinc finger AN1-type profile.	NA	NA	NA
-2251.52	-2248.55	0.0147882	0.202311	Unigene16191_All	9.72	18.07	0.894568	2.19361e-13	Equal	gi|567858266|ref|XP_006421816.1|/1.08903e-96/hypothetical protein CICLE_v10005723mg [Citrus clementina] &gt;gi|557523689|gb|ESR35056.1| hypothetical protein CICLE_v10005723mg [Citrus clementina]	gi|470144986|ref|XM_004308078.1|/2e-36/PREDICTED: Fragaria vesca subsp. vesca uncharacterized LOC101305606 (LOC101305606), mRNA	NA	SM00702/1.0E-16/Prolyl 4-hydroxylase alpha subunit homologues.	NA	NA	biological_process:GO:0055114//oxidation-reduction process;molecular_function:GO:0016706//oxidoreductase activity, acting on paired donors, with incorporation or reduction of molecular oxygen, 2-oxoglutarate as one donor, and incorporation of one atom each of oxygen into both donors;GO:0005506//iron ion binding;GO:0031418//L-ascorbic acid binding;	Unigene17817_All	6.09	7.2	0.241555	0.578964	Equal	gi|661891380|emb|CDP05262.1|/8.92691e-92/unnamed protein product [Coffea canephora]	gi|470144986|ref|XM_004308078.1|/2e-42/PREDICTED: Fragaria vesca subsp. vesca uncharacterized LOC101305606 (LOC101305606), mRNA	NA	PTHR10869/7.1E-33/--	NA	NA	NA	Unigene6259_All	9.83	14.11	0.521455	0.0127573	Equal	gi|568874379|ref|XP_006490293.1|/9.31263e-98/PREDICTED: uncharacterized protein LOC102610224 [Citrus sinensis]	gi|470144986|ref|XM_004308078.1|/3e-35/PREDICTED: Fragaria vesca subsp. vesca uncharacterized LOC101305606 (LOC101305606), mRNA	NA	PS51471/8.209/Fe(2+) 2-oxoglutarate dioxygenase domain profile.	mpp:MICPUCDRAFT_46084/3e-06/hypothetical protein; K01254 leukotriene-A4 hydrolase [EC:3.3.2.6]	NA	NA
-5127.43	-5124.46	0.0147933	0.199609	CL3936.Contig1_All	3.7	1.59	-1.2185	9.14442e-07	Down	gi|661896759|emb|CDO99948.1|/3.17253e-127/unnamed protein product [Coffea canephora]	gi|225463726|ref|XM_002264452.1|/5e-16/PREDICTED: Vitis vinifera cytosolic 5'-nucleotidase 3-like (LOC100242328), mRNA	NA	PTHR13045/3.5E-120/--	egr:104454078/7e-128/7-methylguanosine phosphate-specific 5'-nucleotidase A; K01081 5'-nucleotidase [EC:3.1.3.5]	NA	NA	Unigene8352_All	9.63	4.43	-1.12023	6.07841e-07	Down	gi|661896759|emb|CDO99948.1|/1.07074e-126/unnamed protein product [Coffea canephora]	gi|514815074|ref|XM_004982244.1|/5e-16/PREDICTED: Setaria italica 7-methylguanosine phosphate-specific 5'-nucleotidase A-like (LOC101774708), transcript variant X2, mRNA	NA	PTHR13045/1.2E-124/--	vvi:100242328/1e-124/7-methylguanosine phosphate-specific 5'-nucleotidase A; K01081 5'-nucleotidase [EC:3.1.3.5]	NA	cellular_component:GO:0005737//cytoplasm;molecular_function:GO:0000287//magnesium ion binding;GO:0008253//5'-nucleotidase activity;	Unigene4201_All	9.67	12.5	0.37034	0.0516235	Equal	gi|661896759|emb|CDO99948.1|/1.19155e-125/unnamed protein product [Coffea canephora]	gi|470142768|ref|XM_004307022.1|/1e-10/PREDICTED: Fragaria vesca subsp. vesca cytosolic 5'-nucleotidase 3-like (LOC101292450), mRNA	NA	PTHR13045/3.5E-120/--	egr:104454078/2e-125/7-methylguanosine phosphate-specific 5'-nucleotidase A; K01081 5'-nucleotidase [EC:3.1.3.5]	NA	cellular_component:GO:0005737//cytoplasm;molecular_function:GO:0000287//magnesium ion binding;GO:0008253//5'-nucleotidase activity;
-8451.62	-8448.66	0.0149776	0.199365	Unigene3152_All	15.17	6.67	-1.18546	4.99461e-26	Down	gi|661899489|emb|CDO97483.1|/1.85e-179/unnamed protein product [Coffea canephora]	gi|189163189|dbj|AP010423.1|/3e-11/Lotus japonicus genomic DNA, chromosome 4, clone: LjT16M14, TM1779, complete sequence	sp|P80093|PDS_CAPAN/1e-12/15-cis-phytoene desaturase, chloroplastic/chromoplastic OS=Capsicum annuum GN=PDS PE=1 SV=1	PTHR10742/2.2E-98/--	vvi:100240685/5e-11/PDS1; phytoene desaturase; K02293 15-cis-phytoene desaturase [EC:1.3.5.5]	VNG0542C/2e-48/---	NA	Unigene11357_All	38.35	10.92	-1.81225	6.871e-61	Down	gi|604298468|gb|EYU18512.1|/9.33587e-176/hypothetical protein MIMGU_mgv1a006206mg [Erythranthe guttata]	gi|449494766|ref|XM_004159594.1|/2e-15/PREDICTED: Cucumis sativus phytoene dehydrogenase, chloroplastic/chromoplastic-like (LOC101226070), mRNA	sp|P13983|EXTN_TOBAC/2e-14/Extensin OS=Nicotiana tabacum GN=HRGPNT3 PE=2 SV=1	PTHR10742/2.2E-102/--	gmx:102666577/2e-12/pollen-specific leucine-rich repeat extensin-like protein 3-like; K05747 Wiskott-Aldrich syndrome protein	VNG0542C/1e-49/---	NA	Unigene2837_All	20.13	12.32	-0.708345	6.92754e-09	Equal	gi|661899489|emb|CDO97483.1|/0/unnamed protein product [Coffea canephora]	gi|189163189|dbj|AP010423.1|/3e-08/Lotus japonicus genomic DNA, chromosome 4, clone: LjT16M14, TM1779, complete sequence	sp|P80093|PDS_CAPAN/1e-12/15-cis-phytoene desaturase, chloroplastic/chromoplastic OS=Capsicum annuum GN=PDS PE=1 SV=1	PTHR10742/5.5E-104/--	vvi:100240685/4e-11/PDS1; phytoene desaturase; K02293 15-cis-phytoene desaturase [EC:1.3.5.5]	VNG0542C/9e-48/---	NA
-2585.32	-2582.37	0.0150671	0.197882	CL4439.Contig2_All	47.83	34.76	-0.460488	3.9087e-15	Equal	gi|697176941|ref|XP_009597420.1|/3.97144e-67/PREDICTED: psbQ-like protein 2, chloroplastic [Nicotiana tomentosiformis]	gi|225313771|dbj|AK320717.1|/3e-11/Solanum lycopersicum cDNA, clone: LEFL1012CC09, HTC in leaf	sp|Q9SGH4|PQL2_ARATH/2e-51/PsbQ-like protein 2, chloroplastic OS=Arabidopsis thaliana GN=PQL2 PE=1 SV=1	PF05757/1.6E-47/Oxygen evolving enhancer protein 3 (PsbQ)	pmum:103342490/3e-62/psbQ-like protein 2, chloroplastic; K08901 photosystem II oxygen-evolving enhancer protein 3	YOR054c/2e-07/---	NA	Unigene35757_All	14.99	0.01	-10.5498	5.94484e-39	Down	gi|697176941|ref|XP_009597420.1|/1.44399e-67/PREDICTED: psbQ-like protein 2, chloroplastic [Nicotiana tomentosiformis]	gi|449468509|ref|XM_004151916.1|/1e-09/PREDICTED: Cucumis sativus psbQ-like protein 2, chloroplastic-like (LOC101215878), mRNA >gi|449526649|ref|XM_004170278.1| PREDICTED: Cucumis sativus psbQ-like protein 2, chloroplastic-like (LOC101215878), mRNA	sp|Q9SGH4|PQL2_ARATH/6e-53/PsbQ-like protein 2, chloroplastic OS=Arabidopsis thaliana GN=PQL2 PE=1 SV=1	PF05757/9.3E-48/Oxygen evolving enhancer protein 3 (PsbQ)	pmum:103342490/8e-68/psbQ-like protein 2, chloroplastic; K08901 photosystem II oxygen-evolving enhancer protein 3	NA	NA	Unigene12527_All	9.78	0.93	-3.39453	3.60385e-19	Down	gi|697176941|ref|XP_009597420.1|/3.31797e-62/PREDICTED: psbQ-like protein 2, chloroplastic [Nicotiana tomentosiformis]	NA	sp|Q9SGH4|PQL2_ARATH/6e-51/PsbQ-like protein 2, chloroplastic OS=Arabidopsis thaliana GN=PQL2 PE=1 SV=1	PF05757/8.7E-48/Oxygen evolving enhancer protein 3 (PsbQ)	mdm:103448539/8e-58/psbQ-like protein 2, chloroplastic; K08901 photosystem II oxygen-evolving enhancer protein 3	NA	NA
-6168.6	-6165.71	0.0161085	0.208775	Unigene17682_All	30.01	35.02	0.222736	0.000501125	Equal	gi|661884896|emb|CDP11428.1|/1.35692e-134/unnamed protein product [Coffea canephora]	gi|297791812|ref|XM_002863745.1|/1e-10/Arabidopsis lyrata subsp. lyrata kinase family protein, mRNA	sp|Q9FN37|PSKR2_ARATH/1e-67/Phytosulfokine receptor 2 OS=Arabidopsis thaliana GN=PSKR2 PE=2 SV=1	SM00220/4.2E-27/Serine/Threonine protein kinases, catalytic domain	bvg:104896165/2e-108/leucine-rich repeat receptor protein kinase EXS; K04733 interleukin-1 receptor-associated kinase 4 [EC:2.7.11.1]	YAR019c/6e-18/---	NA	CL3502.Contig1_All	38.52	14.16	-1.44379	4.82344e-40	Down	gi|661884896|emb|CDP11428.1|/5.91766e-134/unnamed protein product [Coffea canephora]	gi|297791812|ref|XM_002863745.1|/2e-09/Arabidopsis lyrata subsp. lyrata kinase family protein, mRNA	sp|Q9FN37|PSKR2_ARATH/8e-69/Phytosulfokine receptor 2 OS=Arabidopsis thaliana GN=PSKR2 PE=2 SV=1	PS00107/-/Protein kinases ATP-binding region signature.	bvg:104896165/2e-110/leucine-rich repeat receptor protein kinase EXS; K04733 interleukin-1 receptor-associated kinase 4 [EC:2.7.11.1]	YAR019c/6e-19/---	NA	Unigene9996_All	27.47	38.22	0.476471	2.04055e-07	Equal	gi|661884896|emb|CDP11428.1|/5.25444e-131/unnamed protein product [Coffea canephora]	gi|8574724|gb|AF193952.1|/2e-09/Kadsura japonica chytochrome oxidase subunit 1 (Cox1) gene, partial cds; mitochondrial	sp|Q9FN37|PSKR2_ARATH/5e-69/Phytosulfokine receptor 2 OS=Arabidopsis thaliana GN=PSKR2 PE=2 SV=1	PS50011/39.863/Protein kinase domain profile.	bvg:104896165/2e-109/leucine-rich repeat receptor protein kinase EXS; K04733 interleukin-1 receptor-associated kinase 4 [EC:2.7.11.1]	YAR019c/6e-18/---	NA
-808.651	-805.766	0.0162893	0.208377	Unigene17958_All	12.05	20.82	0.788937	1.43598e-10	Equal	gi|604342020|gb|EYU41188.1|/1.07838e-64/hypothetical protein MIMGU_mgv1a014440mg [Erythranthe guttata]	gi|359491851|ref|XM_002273316.2|/1e-24/PREDICTED: Vitis vinifera protein canopy homolog 1-like (LOC100242718), mRNA	NA	PF11938/1.4E-42/TLR4 regulator and MIR-interacting MSAP	NA	NA	NA	CL6491.Contig4_All	8.14	8.48	0.0590355	0.958249	Equal	gi|604342020|gb|EYU41188.1|/2.56673e-66/hypothetical protein MIMGU_mgv1a014440mg [Erythranthe guttata]	gi|359491851|ref|XM_002273316.2|/1e-21/PREDICTED: Vitis vinifera protein canopy homolog 1-like (LOC100242718), mRNA	NA	PTHR13341/1.2E-18/--	NA	NA	NA	CL5176.Contig2_All	4.79	2.39	-1.00302	0.0253499	Equal	gi|604342020|gb|EYU41188.1|/3.21155e-67/hypothetical protein MIMGU_mgv1a014440mg [Erythranthe guttata]	gi|359491851|ref|XM_002273316.2|/5e-24/PREDICTED: Vitis vinifera protein canopy homolog 1-like (LOC100242718), mRNA	NA	PTHR13341:SF2/1.0E-24/--	NA	NA	NA
-3541.61	-3538.75	0.016809	0.212268	CL4241.Contig4_All	35.95	16.78	-1.09925	2.14567e-33	Down	gi|645272462|ref|XP_008241407.1|/3.27743e-82/PREDICTED: uncharacterized protein LOC103339829 [Prunus mume]	gi|470137419|ref|XM_004304415.1|/1e-49/PREDICTED: Fragaria vesca subsp. vesca uncharacterized LOC101297757 (LOC101297757), mRNA	NA	NA	cam:101503207/2e-19/anthranilate synthase alpha subunit 1, chloroplastic-like; K01657 anthranilate synthase component I [EC:4.1.3.27]	NA	NA	Unigene11678_All	5.28	2.29	-1.20519	0.00245016	Equal	gi|645272462|ref|XP_008241407.1|/9.17454e-86/PREDICTED: uncharacterized protein LOC103339829 [Prunus mume]	gi|449501053|ref|XM_004161217.1|/2e-32/PREDICTED: Cucumis sativus uncharacterized LOC101229752 (LOC101229752), mRNA	NA	NA	cam:101503207/5e-20/anthranilate synthase alpha subunit 1, chloroplastic-like; K01657 anthranilate synthase component I [EC:4.1.3.27]	NA	NA	Unigene4469_All	9.6	7.07	-0.441324	0.0831455	Equal	gi|645272462|ref|XP_008241407.1|/2.0039e-82/PREDICTED: uncharacterized protein LOC103339829 [Prunus mume]	gi|359482250|ref|XM_002270358.2|/3e-38/PREDICTED: Vitis vinifera uncharacterized LOC100245118 (LOC100245118), mRNA	NA	NA	cam:101503207/2e-19/anthranilate synthase alpha subunit 1, chloroplastic-like; K01657 anthranilate synthase component I [EC:4.1.3.27]	NA	NA
-1535.51	-1532.67	0.0170435	0.212505	Unigene522_All	16.32	17.99	0.140554	0.320509	Equal	gi|697155111|ref|XP_009631788.1|/1.39969e-30/PREDICTED: RNA polymerase II transcriptional coactivator KELP [Nicotiana tomentosiformis]	gi|225426285|ref|XM_002266962.1|/8e-07/PREDICTED: Vitis vinifera RNA polymerase II transcriptional coactivator KELP-like (LOC100242702), mRNA	sp|O65155|KELP_ARATH/2e-29/RNA polymerase II transcriptional coactivator KELP OS=Arabidopsis thaliana GN=KELP PE=1 SV=1	PF02229/4.9E-22/Transcriptional Coactivator p15 (PC4)	NA	NA	NA	Unigene3998_All	30.43	19.08	-0.673433	5.16151e-07	Equal	gi|697155111|ref|XP_009631788.1|/7.42885e-57/PREDICTED: RNA polymerase II transcriptional coactivator KELP [Nicotiana tomentosiformis]	gi|225319438|dbj|AK329817.1|/5e-09/Solanum lycopersicum cDNA, clone: LEFL3157N10, HTC in root	sp|O65155|KELP_ARATH/3e-49/RNA polymerase II transcriptional coactivator KELP OS=Arabidopsis thaliana GN=KELP PE=1 SV=1	PF08766/2.2E-15/DEK C terminal domain	jcu:105639662/6e-08/upstream activation factor subunit spp27-like; K15223 upstream activation factor subunit UAF30	NA	NA	CL2352.Contig1_All	23.27	6.67	-1.80271	5.12835e-23	Down	gi|661884262|emb|CDP12179.1|/7.58281e-57/unnamed protein product [Coffea canephora]	gi|402793910|ref|NM_001251179.2|/1e-09/Glycine max uncharacterized LOC100499671 (LOC100499671), mRNA	sp|O65155|KELP_ARATH/3e-47/RNA polymerase II transcriptional coactivator KELP OS=Arabidopsis thaliana GN=KELP PE=1 SV=1	PTHR13215/6.4E-50/--	jcu:105634234/3e-11/DNA ligase 1; K15223 upstream activation factor subunit UAF30	NA	NA
-13369.1	-13366.2	0.017171	0.211418	CL3672.Contig5_All	10.53	4.54	-1.21374	8.7499e-31	Down	gi|698506679|ref|XP_009798713.1|/0/PREDICTED: putative DEAD-box ATP-dependent RNA helicase 29 isoform X2 [Nicotiana sylvestris]	gi|147785746|emb|AM483444.2|/1e-124/Vitis vinifera contig VV78X041507.6, whole genome shotgun sequence	sp|A2YV85|RH29_ORYSI/0.0/DEAD-box ATP-dependent RNA helicase 29 OS=Oryza sativa subsp. indica GN=OsI_028228 PE=2 SV=2	PTHR24031/6.3E-259/--	tcc:TCM_035323/0.0/Dead box ATP-dependent RNA helicase isoform 1; K14808 ATP-dependent RNA helicase DDX54/DBP10 [EC:3.6.4.13]	YDL031w/1e-131/---	NA	CL4374.Contig2_All	2.89	1.48	-0.965472	0.00068489	Equal	gi|698506679|ref|XP_009798713.1|/0/PREDICTED: putative DEAD-box ATP-dependent RNA helicase 29 isoform X2 [Nicotiana sylvestris]	gi|147785746|emb|AM483444.2|/6e-94/Vitis vinifera contig VV78X041507.6, whole genome shotgun sequence	sp|A2YV85|RH29_ORYSI/0.0/DEAD-box ATP-dependent RNA helicase 29 OS=Oryza sativa subsp. indica GN=OsI_028228 PE=2 SV=2	PTHR24031:SF71/7.6E-251/--	tcc:TCM_035323/0.0/Dead box ATP-dependent RNA helicase isoform 1; K14808 ATP-dependent RNA helicase DDX54/DBP10 [EC:3.6.4.13]	YDL031w/2e-125/---	NA	CL5278.Contig1_All	21.29	3.85	-2.46725	5.40394e-93	Down	gi|698506679|ref|XP_009798713.1|/0/PREDICTED: putative DEAD-box ATP-dependent RNA helicase 29 isoform X2 [Nicotiana sylvestris]	gi|147785746|emb|AM483444.2|/1e-92/Vitis vinifera contig VV78X041507.6, whole genome shotgun sequence	sp|A2YV85|RH29_ORYSI/0.0/DEAD-box ATP-dependent RNA helicase 29 OS=Oryza sativa subsp. indica GN=OsI_028228 PE=2 SV=2	SM00490/2.5E-23/helicase superfamily c-terminal domain	tcc:TCM_035323/0.0/Dead box ATP-dependent RNA helicase isoform 1; K14808 ATP-dependent RNA helicase DDX54/DBP10 [EC:3.6.4.13]	YDL031w/1e-128/---	NA
-4044.27	-4041.46	0.0176561	0.214707	Unigene14450_All	30.07	4.93	-2.60867	7.1969e-133	Down	gi|697102398|ref|XP_009600913.1|/2.54606e-145/PREDICTED: 5-formyltetrahydrofolate cyclo-ligase-like protein COG0212 isoform X1 [Nicotiana tomentosiformis]	gi|225460625|ref|XM_002264565.1|/1e-90/PREDICTED: Vitis vinifera methenyltetrahydrofolate synthase domain-containing protein-like (LOC100248560), mRNA	sp|Q9SRE0|5FCLL_ARATH/3e-129/5-formyltetrahydrofolate cyclo-ligase-like protein COG0212 OS=Arabidopsis thaliana GN=COG0212 PE=2 SV=1	PTHR13017:SF0/8.7E-143/--	sly:101249350/4e-145/5-formyltetrahydrofolate cyclo-ligase-like protein COG0212; K01934 5-formyltetrahydrofolate cyclo-ligase [EC:6.3.3.2]	SSO0456/9e-55/---	NA	Unigene9572_All	8.41	2.47	-1.76759	6.81087e-15	Down	gi|698504764|ref|XP_009797879.1|/6.72637e-143/PREDICTED: 5-formyltetrahydrofolate cyclo-ligase-like protein COG0212 isoform X1 [Nicotiana sylvestris]	gi|225460625|ref|XM_002264565.1|/5e-66/PREDICTED: Vitis vinifera methenyltetrahydrofolate synthase domain-containing protein-like (LOC100248560), mRNA	sp|Q9SRE0|5FCLL_ARATH/7e-128/5-formyltetrahydrofolate cyclo-ligase-like protein COG0212 OS=Arabidopsis thaliana GN=COG0212 PE=2 SV=1	PTHR13017:SF0/4.7E-139/--	sly:101249350/3e-141/5-formyltetrahydrofolate cyclo-ligase-like protein COG0212; K01934 5-formyltetrahydrofolate cyclo-ligase [EC:6.3.3.2]	SSO0456/1e-54/---	NA	Unigene29149_All	13.49	0.31	-5.44348	2.32528e-46	Down	gi|604297219|gb|EYU17483.1|/2.8266e-147/hypothetical protein MIMGU_mgv1a006923mg [Erythranthe guttata]	gi|225460625|ref|XM_002264565.1|/9e-79/PREDICTED: Vitis vinifera methenyltetrahydrofolate synthase domain-containing protein-like (LOC100248560), mRNA	sp|Q9SRE0|5FCLL_ARATH/6e-131/5-formyltetrahydrofolate cyclo-ligase-like protein COG0212 OS=Arabidopsis thaliana GN=COG0212 PE=2 SV=1	PF01812/1.3E-36/5-formyltetrahydrofolate cyclo-ligase family	sly:101249350/1e-144/5-formyltetrahydrofolate cyclo-ligase-like protein COG0212; K01934 5-formyltetrahydrofolate cyclo-ligase [EC:6.3.3.2]	PAE2536/9e-55/---	NA
-6805.12	-6802.32	0.0179185	0.21524	Unigene10572_All	5.89	4.94	-0.253757	0.09355	Equal	gi|698459849|ref|XP_009781392.1|/8.79883e-170/PREDICTED: B3 domain-containing protein Os01g0723500-like isoform X1 [Nicotiana sylvestris] &gt;gi|698459854|ref|XP_009781393.1| PREDICTED: B3 domain-containing protein Os01g0723500-like isoform X1 [Nicotiana sylvestris] &gt;gi|698459858|ref|XP_009781394.1| PREDICTED: B3 domain-containing protein Os01g0723500-like isoform X1 [Nicotiana sylvestris] &gt…	gi|470111389|ref|XM_004291883.1|/2e-16/PREDICTED: Fragaria vesca subsp. vesca B3 domain-containing protein Os03g0619600-like (LOC101315118), mRNA	sp|Q8S2E6|Y1235_ORYSJ/2e-29/B3 domain-containing protein Os01g0723500 OS=Oryza sativa subsp. japonica GN=Os01g0723500 PE=3 SV=1	PS50863/12.52/B3 DNA-binding domain profile.	NA	NA	NA	CL10788.Contig2_All	2.31	2.55	0.142604	0.688856	Equal	gi|698459849|ref|XP_009781392.1|/1.50895e-175/PREDICTED: B3 domain-containing protein Os01g0723500-like isoform X1 [Nicotiana sylvestris] &gt;gi|698459854|ref|XP_009781393.1| PREDICTED: B3 domain-containing protein Os01g0723500-like isoform X1 [Nicotiana sylvestris] &gt;gi|698459858|ref|XP_009781394.1| PREDICTED: B3 domain-containing protein Os01g0723500-like isoform X1 [Nicotiana sylvestris] &gt…	gi|359492081|ref|XM_002282123.2|/2e-19/PREDICTED: Vitis vinifera B3 domain-containing protein Os01g0723500-like (LOC100253936), mRNA	sp|Q8S2E6|Y1235_ORYSJ/1e-29/B3 domain-containing protein Os01g0723500 OS=Oryza sativa subsp. japonica GN=Os01g0723500 PE=3 SV=1	PF02362/6.6E-12/B3 DNA binding domain	NA	NA	NA	Unigene31125_All	6.77	1.23	-2.4605	5.06719e-26	Down	gi|661889155|emb|CDP07598.1|/8.27314e-170/unnamed protein product [Coffea canephora]	gi|470111389|ref|XM_004291883.1|/6e-23/PREDICTED: Fragaria vesca subsp. vesca B3 domain-containing protein Os03g0619600-like (LOC101315118), mRNA	sp|Q851W4|Y3205_ORYSJ/2e-15/B3 domain-containing protein Os03g0620500 OS=Oryza sativa subsp. japonica GN=Os03g0620500 PE=2 SV=1	PF02362/3.3E-12/B3 DNA binding domain	NA	NA	NA
-2595.8	-2593	0.0179375	0.212873	Unigene3439_All	5.98	5.34	-0.163306	0.576821	Equal	gi|643737501|gb|KDP43613.1|/2.01329e-53/hypothetical protein JCGZ_16900 [Jatropha curcas]	gi|470134498|ref|XM_004303039.1|/2e-14/PREDICTED: Fragaria vesca subsp. vesca structure-specific endonuclease subunit slx1-like (LOC101299785), mRNA	NA	PTHR20208:SF12/1.3E-40/--	jcu:105628772/4e-54/structure-specific endonuclease subunit slx1; K15078 structure-specific endonuclease subunit SLX1 [EC:3.6.1.-]	NA	NA	CL8214.Contig2_All	4.29	2.42	-0.825971	0.058606	Equal	gi|643737501|gb|KDP43613.1|/9.61968e-50/hypothetical protein JCGZ_16900 [Jatropha curcas]	gi|470134498|ref|XM_004303039.1|/1e-21/PREDICTED: Fragaria vesca subsp. vesca structure-specific endonuclease subunit slx1-like (LOC101299785), mRNA	NA	PTHR20208:SF12/4.2E-40/--	jcu:105628772/2e-50/structure-specific endonuclease subunit slx1; K15078 structure-specific endonuclease subunit SLX1 [EC:3.6.1.-]	NA	NA	CL1394.Contig1_All	1.15	0.13	-3.14505	0.0250692	Equal	gi|643737501|gb|KDP43613.1|/3.05405e-49/hypothetical protein JCGZ_16900 [Jatropha curcas]	gi|470134498|ref|XM_004303039.1|/7e-17/PREDICTED: Fragaria vesca subsp. vesca structure-specific endonuclease subunit slx1-like (LOC101299785), mRNA	sp|Q9ZQA3|PME15_ARATH/5e-07/Probable pectinesterase 15 OS=Arabidopsis thaliana GN=PME15 PE=2 SV=1	PS50164/18.228/GIY-YIG domain profile.	jcu:105628772/6e-50/structure-specific endonuclease subunit slx1; K15078 structure-specific endonuclease subunit SLX1 [EC:3.6.1.-]	PA1297/7e-06/---	NA
-8147.27	-8144.48	0.0181994	0.21341	CL7956.Contig1_All	13.74	5.48	-1.32613	3.00342e-27	Down	gi|460365506|ref|XP_004228642.1|/0/PREDICTED: histone-lysine N-methyltransferase setd3 [Solanum lycopersicum]	gi|145336099|ref|NM_102303.4|/2e-37/Arabidopsis thaliana rubisco methyltransferase-like protein mRNA, complete cds	sp|P94026|RBCMT_TOBAC/8e-15/Ribulose-1,5 bisphosphate carboxylase/oxygenase large subunit N-methyltransferase, chloroplastic OS=Nicotiana tabacum GN=RBCMT PE=2 SV=1	PF00856/5.6E-8/SET domain	mis:MICPUN_63874/2e-54/set domain protein; K19199 histone-lysine N-methyltransferase SETD3 [EC:2.1.1.43]	NA	NA	Unigene5513_All	9.3	6.6	-0.494765	0.0115976	Equal	gi|460365506|ref|XP_004228642.1|/0/PREDICTED: histone-lysine N-methyltransferase setd3 [Solanum lycopersicum]	gi|225311413|dbj|AK319552.1|/2e-37/Solanum lycopersicum cDNA, clone: LEFL1043AG02, HTC in leaf	sp|P94026|RBCMT_TOBAC/3e-15/Ribulose-1,5 bisphosphate carboxylase/oxygenase large subunit N-methyltransferase, chloroplastic OS=Nicotiana tabacum GN=RBCMT PE=2 SV=1	PS50280/10.512/SET domain profile.	mis:MICPUN_63874/6e-54/set domain protein; K19199 histone-lysine N-methyltransferase SETD3 [EC:2.1.1.43]	NA	NA	Unigene7049_All	14.48	10.11	-0.518279	0.00045443	Equal	gi|460365506|ref|XP_004228642.1|/0/PREDICTED: histone-lysine N-methyltransferase setd3 [Solanum lycopersicum]	gi|349725821|emb|FQ393773.1|/4e-32/Vitis vinifera clone SS0AFA24YF01	sp|Q9XI84|RBCMT_ARATH/4e-14/[Fructose-bisphosphate aldolase]-lysine N-methyltransferase, chloroplastic OS=Arabidopsis thaliana GN=LSMT-L PE=1 SV=1	PF00856/3.1E-8/SET domain	mis:MICPUN_63874/1e-55/set domain protein; K19199 histone-lysine N-methyltransferase SETD3 [EC:2.1.1.43]	NA	NA
-9270.67	-9267.88	0.0182465	0.211445	Unigene17689_All	9.78	7	-0.48248	8.22356e-07	Equal	gi|460409088|ref|XP_004249972.1|/2.44088e-108/PREDICTED: uncharacterized protein LOC101244437 [Solanum lycopersicum]	NA	NA	PF14958/1.2E-6/Domain of unknown function (DUF4506)	NA	NA	NA	CL4931.Contig1_All	8.86	5.99	-0.564751	0.000106177	Equal	gi|460409088|ref|XP_004249972.1|/8.15975e-112/PREDICTED: uncharacterized protein LOC101244437 [Solanum lycopersicum]	NA	NA	NA	NA	NA	NA	Unigene20411_All	3.42	0.45	-2.926	2.886e-18	Down	gi|460409088|ref|XP_004249972.1|/1.14762e-110/PREDICTED: uncharacterized protein LOC101244437 [Solanum lycopersicum]	NA	NA	PF14958/3.5E-7/Domain of unknown function (DUF4506)	NA	NA	NA
-12913	-12910.2	0.0183535	0.210211	Unigene5074_All	6.39	3.44	-0.893407	1.4825e-23	Equal	gi|661886152|emb|CDP10074.1|/0/unnamed protein product [Coffea canephora]	gi|225441747|ref|XM_002277519.1|/2e-52/PREDICTED: Vitis vinifera DNA-directed RNA polymerase I subunit RPA1-like (LOC100250406), mRNA	sp|P18616|NRPB1_ARATH/1e-98/DNA-directed RNA polymerase II subunit 1 OS=Arabidopsis thaliana GN=NRPB1 PE=1 SV=3	PTHR19376:SF11/0.0/--	sot:102592134/0.0/DNA-directed RNA polymerase I subunit rpa1-like; K02999 DNA-directed RNA polymerase I subunit RPA1 [EC:2.7.7.6]	SPBC4C3.05c/0.0/---	NA	Unigene7537_All	8.65	4.78	-0.85569	1.04513e-15	Equal	gi|661886152|emb|CDP10074.1|/0/unnamed protein product [Coffea canephora]	gi|225441747|ref|XM_002277519.1|/5e-65/PREDICTED: Vitis vinifera DNA-directed RNA polymerase I subunit RPA1-like (LOC100250406), mRNA	sp|P18616|NRPB1_ARATH/2e-91/DNA-directed RNA polymerase II subunit 1 OS=Arabidopsis thaliana GN=NRPB1 PE=1 SV=3	SM00663/3.8E-129/RNA polymerase I subunit A N-terminus	sot:102592134/0.0/DNA-directed RNA polymerase I subunit rpa1-like; K02999 DNA-directed RNA polymerase I subunit RPA1 [EC:2.7.7.6]	SPBC4C3.05c/0.0/---	NA	Unigene1069_All	11.98	2.91	-2.04154	8.93033e-82	Down	gi|565369417|ref|XP_006351332.1|/0/PREDICTED: DNA-directed RNA polymerase I subunit rpa1-like [Solanum tuberosum]	gi|449517428|ref|XM_004165700.1|/2e-61/PREDICTED: Cucumis sativus polymerase (RNA) I polypeptide A, 194kDa (POLR1A), mRNA	sp|P18616|NRPB1_ARATH/3e-90/DNA-directed RNA polymerase II subunit 1 OS=Arabidopsis thaliana GN=NRPB1 PE=1 SV=3	PTHR19376:SF11/0.0/--	sot:102592134/0.0/DNA-directed RNA polymerase I subunit rpa1-like; K02999 DNA-directed RNA polymerase I subunit RPA1 [EC:2.7.7.6]	SPBC4C3.05c/0.0/---	NA
-1497.14	-1494.39	0.0190524	0.215708	CL1253.Contig3_All	15.04	20.73	0.462916	9.52836e-05	Equal	gi|470141867|ref|XP_004306647.1|/5.36587e-85/PREDICTED: pyridoxine/pyridoxamine 5&apos;-phosphate oxidase 2-like [Fragaria vesca subsp. vesca]	gi|225470947|ref|XM_002265872.1|/9e-29/PREDICTED: Vitis vinifera pyridoxine/pyridoxamine 5'-phosphate oxidase-like (LOC100246846), mRNA	sp|Q9ZPY1|PPOX2_ARATH/5e-75/Pyridoxine/pyridoxamine 5'-phosphate oxidase 2 OS=Arabidopsis thaliana GN=PPOX2 PE=1 SV=2	PTHR10851/6.9E-41/--	NA	alr4036/2e-33/---	biological_process:GO:0008615//pyridoxine biosynthetic process;GO:0042823//pyridoxal phosphate biosynthetic process;GO:0055114//oxidation-reduction process;molecular_function:GO:0004733//pyridoxamine-phosphate oxidase activity;GO:0010181//FMN binding;	Unigene17651_All	8.26	5.69	-0.537713	0.0718973	Equal	gi|470141867|ref|XP_004306647.1|/1.80441e-88/PREDICTED: pyridoxine/pyridoxamine 5&apos;-phosphate oxidase 2-like [Fragaria vesca subsp. vesca]	gi|470141866|ref|XM_004306599.1|/1e-40/PREDICTED: Fragaria vesca subsp. vesca pyridoxine/pyridoxamine 5'-phosphate oxidase 2-like (LOC101306166), mRNA	sp|Q9ZPY1|PPOX2_ARATH/5e-79/Pyridoxine/pyridoxamine 5'-phosphate oxidase 2 OS=Arabidopsis thaliana GN=PPOX2 PE=1 SV=2	PF12766/4.5E-30/Pyridoxamine 5'-phosphate oxidase	ppp:PHYPADRAFT_198682/3e-06/hypothetical protein; K00275 pyridoxamine 5'-phosphate oxidase [EC:1.4.3.5]; K17759 NAD(P)H-hydrate epimerase [EC:5.1.99.6]	alr4036/9e-35/---	biological_process:GO:0008615//pyridoxine biosynthetic process;GO:0042823//pyridoxal phosphate biosynthetic process;GO:0055114//oxidation-reduction process;molecular_function:GO:0004733//pyridoxamine-phosphate oxidase activity;GO:0010181//FMN binding;	CL5735.Contig1_All	4.88	3.14	-0.636117	0.113075	Equal	gi|661887521|emb|CDP08652.1|/1.27717e-86/unnamed protein product [Coffea canephora]	gi|225470947|ref|XM_002265872.1|/3e-41/PREDICTED: Vitis vinifera pyridoxine/pyridoxamine 5'-phosphate oxidase-like (LOC100246846), mRNA	sp|Q9ZPY1|PPOX2_ARATH/7e-78/Pyridoxine/pyridoxamine 5'-phosphate oxidase 2 OS=Arabidopsis thaliana GN=PPOX2 PE=1 SV=2	PTHR10851/1.1E-43/--	NA	alr4036/3e-34/---	biological_process:GO:0008615//pyridoxine biosynthetic process;GO:0042823//pyridoxal phosphate biosynthetic process;GO:0055114//oxidation-reduction process;molecular_function:GO:0004733//pyridoxamine-phosphate oxidase activity;GO:0010181//FMN binding;
-6161.95	-6159.21	0.0191059	0.213856	CL7369.Contig1_All	3.74	4.96	0.407302	0.0186205	Equal	gi|697105613|ref|XP_009606625.1|/0/PREDICTED: tubulin-folding cofactor E isoform X1 [Nicotiana tomentosiformis]	gi|225460122|ref|XM_002275699.1|/2e-12/PREDICTED: Vitis vinifera tubulin-specific chaperone E-like (LOC100256769), mRNA	sp|Q8GRL7|TBCE_ARATH/0.0/Tubulin-folding cofactor E OS=Arabidopsis thaliana GN=TFCE PE=2 SV=1	PS51450/7.096/Leucine-rich repeat profile.	NA	ECU06g0410/4e-07/---	NA	Unigene19555_All	4.02	4.63	0.203817	0.561003	Equal	gi|697105613|ref|XP_009606625.1|/0/PREDICTED: tubulin-folding cofactor E isoform X1 [Nicotiana tomentosiformis]	gi|225460122|ref|XM_002275699.1|/1e-11/PREDICTED: Vitis vinifera tubulin-specific chaperone E-like (LOC100256769), mRNA	sp|Q8GRL7|TBCE_ARATH/0.0/Tubulin-folding cofactor E OS=Arabidopsis thaliana GN=TFCE PE=2 SV=1	PTHR15140/4.8E-150/--	gsl:Gasu_05540/3e-06/protein phosphatase 1; K17550 protein phosphatase 1 regulatory subunit 7	lin0661/7e-08/---	NA	Unigene7488_All	6.89	3.42	-1.01051	1.71466e-06	Down	gi|697105613|ref|XP_009606625.1|/0/PREDICTED: tubulin-folding cofactor E isoform X1 [Nicotiana tomentosiformis]	gi|225460122|ref|XM_002275699.1|/4e-14/PREDICTED: Vitis vinifera tubulin-specific chaperone E-like (LOC100256769), mRNA	sp|Q8GRL7|TBCE_ARATH/0.0/Tubulin-folding cofactor E OS=Arabidopsis thaliana GN=TFCE PE=2 SV=1	PS50245/15.394/CAP-Gly domain profile.	egu:105047907/7e-07/systemin receptor SR160; K13415 protein brassinosteroid insensitive 1 [EC:2.7.10.1 2.7.11.1]	lin0661/4e-08/---	NA
-6929.97	-6927.24	0.019662	0.217607	Unigene7399_All	1.63	2.02	0.309483	0.158189	Equal	gi|565365170|ref|XP_006349290.1|/2.26167e-171/PREDICTED: uncharacterized protein LOC102579219 [Solanum tuberosum]	gi|147772349|emb|AM427389.2|/8e-32/Vitis vinifera contig VV78X211405.8, whole genome shotgun sequence	NA	PF02485/8.1E-82/Core-2/I-Branching enzyme	brp:103847542/6e-101/clathrin interactor EPSIN 1; K12471 epsin	NA	NA	CL4054.Contig1_All	3	2.39	-0.327952	0.357577	Equal	gi|565365170|ref|XP_006349290.1|/8.13624e-171/PREDICTED: uncharacterized protein LOC102579219 [Solanum tuberosum]	gi|502139389|ref|XM_004503692.1|/2e-16/PREDICTED: Cicer arietinum uncharacterized LOC101509636 (LOC101509636), transcript variant X2, mRNA	NA	PF02485/1.0E-80/Core-2/I-Branching enzyme	brp:103847542/9e-100/clathrin interactor EPSIN 1; K12471 epsin	NA	NA	Unigene6346_All	7.83	5.16	-0.601641	8.50757e-05	Equal	gi|565365170|ref|XP_006349290.1|/4.33504e-171/PREDICTED: uncharacterized protein LOC102579219 [Solanum tuberosum]	gi|502139389|ref|XM_004503692.1|/9e-13/PREDICTED: Cicer arietinum uncharacterized LOC101509636 (LOC101509636), transcript variant X2, mRNA	NA	PTHR31042:SF3/1.8E-200/--	brp:103847542/2e-100/clathrin interactor EPSIN 1; K12471 epsin	NA	NA
-4385.8	-4383.08	0.0198039	0.216742	CL6397.Contig2_All	18.1	5.19	-1.80218	7.16734e-38	Down	gi|697158838|ref|XP_009588183.1|/1.65502e-87/PREDICTED: uncharacterized protein LOC104085765 [Nicotiana tomentosiformis]	gi|449442814|ref|XM_004139128.1|/6e-15/PREDICTED: Cucumis sativus pentatricopeptide repeat-containing protein At3g05340-like (LOC101208868), mRNA	sp|Q38813|DNAJ1_ARATH/3e-08/Chaperone protein dnaJ 1, mitochondrial OS=Arabidopsis thaliana GN=ATJ1 PE=2 SV=2	PF13459/4.0E-12/4Fe-4S single cluster domain	ath:AT2G22360/2e-10/molecular chaperone DnaJ; K03686 molecular chaperone DnaJ	sll1933/5e-09/---	NA	Unigene138_All	13.61	1.3	-3.38808	1.23322e-32	Down	gi|697158838|ref|XP_009588183.1|/6.91242e-93/PREDICTED: uncharacterized protein LOC104085765 [Nicotiana tomentosiformis]	gi|470142803|ref|XM_004307037.1|/7e-21/PREDICTED: Fragaria vesca subsp. vesca uncharacterized LOC101298165 (LOC101298165), mRNA	sp|Q38813|DNAJ1_ARATH/3e-09/Chaperone protein dnaJ 1, mitochondrial OS=Arabidopsis thaliana GN=ATJ1 PE=2 SV=2	SM00271/1.6E-14/DnaJ molecular chaperone homology domain	aly:ARALYDRAFT_481099/4e-09/DNAJ heat shock family protein; K03686 molecular chaperone DnaJ	sll1933/1e-08/---	NA	CL2366.Contig1_All	4.04	2.87	-0.493305	0.16036	Equal	gi|698490942|ref|XP_009791914.1|/6.69885e-87/PREDICTED: uncharacterized protein LOC104239084 [Nicotiana sylvestris]	gi|449442814|ref|XM_004139128.1|/2e-15/PREDICTED: Cucumis sativus pentatricopeptide repeat-containing protein At3g05340-like (LOC101208868), mRNA	sp|Q38813|DNAJ1_ARATH/6e-08/Chaperone protein dnaJ 1, mitochondrial OS=Arabidopsis thaliana GN=ATJ1 PE=2 SV=2	PTHR24076:SF86/2.0E-25/--	brp:103864342/3e-10/dnaJ homolog 1, mitochondrial-like; K03686 molecular chaperone DnaJ	sll1933/5e-10/---	NA
-3406.54	-3403.84	0.020195	0.218594	Unigene14466_All	17.49	12.99	-0.429129	5.70477e-05	Equal	gi|661886259|emb|CDP10181.1|/3.36528e-83/unnamed protein product [Coffea canephora]	gi|349705501|emb|FQ384057.1|/2e-15/Vitis vinifera clone SS0AAG43YN16	NA	NA	csl:COCSUDRAFT_46821/2e-07/Flavokinase-domain-containing protein; K00861 riboflavin kinase [EC:2.7.1.26]	NA	NA	Unigene12401_All	6.54	1.41	-2.2136	1.43159e-11	Down	gi|225441506|ref|XP_002280431.1|/3.653e-82/PREDICTED: uncharacterized protein LOC100267633 [Vitis vinifera]	gi|349705501|emb|FQ384057.1|/7e-15/Vitis vinifera clone SS0AAG43YN16	NA	NA	csl:COCSUDRAFT_46821/1e-07/Flavokinase-domain-containing protein; K00861 riboflavin kinase [EC:2.7.1.26]	NA	NA	Unigene7746_All	12.98	3.24	-2.00222	5.7162e-20	Down	gi|661886259|emb|CDP10181.1|/3.75316e-81/unnamed protein product [Coffea canephora]	gi|57900799|gb|AC155337.1|/1e-22/Brassica rapa subsp. pekinensis clone KBrH117N09, complete sequence	NA	NA	csl:COCSUDRAFT_46821/2e-08/Flavokinase-domain-containing protein; K00861 riboflavin kinase [EC:2.7.1.26]	NA	NA
-6690.81	-6688.12	0.0203888	0.218293	CL2247.Contig1_All	10.93	6.19	-0.820282	1.82811e-14	Equal	gi|661892464|emb|CDP03622.1|/0/unnamed protein product [Coffea canephora]	gi|225437005|ref|XM_002272463.1|/1e-106/PREDICTED: Vitis vinifera preprotein translocase subunit secY-like (LOC100256337), mRNA	sp|F4IQV7|SCY2_ARATH/0.0/Preprotein translocase subunit SCY2, chloroplastic OS=Arabidopsis thaliana GN=SCY2 PE=2 SV=1	PR00303/6.3E-40/Preprotein translocase SecY subunit signature	fve:101296557/2e-36/preprotein translocase subunit SCY1, chloroplastic; K10956 protein transport protein SEC61 subunit alpha	sll1814/5e-47/---	NA	CL9064.Contig1_All	3.14	2.55	-0.300267	0.303948	Equal	gi|590717507|ref|XP_007050631.1|/0/SecY protein transport family protein [Theobroma cacao] &gt;gi|508702892|gb|EOX94788.1| SecY protein transport family protein [Theobroma cacao]	gi|225437005|ref|XM_002272463.1|/5e-85/PREDICTED: Vitis vinifera preprotein translocase subunit secY-like (LOC100256337), mRNA	sp|F4IQV7|SCY2_ARATH/0.0/Preprotein translocase subunit SCY2, chloroplastic OS=Arabidopsis thaliana GN=SCY2 PE=2 SV=1	PF00344/8.2E-77/SecY translocase	fve:101296557/1e-36/preprotein translocase subunit SCY1, chloroplastic; K10956 protein transport protein SEC61 subunit alpha	sll1814/2e-45/---	NA	Unigene136_All	5.22	3.81	-0.454259	0.0205787	Equal	gi|661892464|emb|CDP03622.1|/0/unnamed protein product [Coffea canephora]	gi|225437005|ref|XM_002272463.1|/1e-103/PREDICTED: Vitis vinifera preprotein translocase subunit secY-like (LOC100256337), mRNA	sp|F4IQV7|SCY2_ARATH/0.0/Preprotein translocase subunit SCY2, chloroplastic OS=Arabidopsis thaliana GN=SCY2 PE=2 SV=1	PR00303/9.8E-39/Preprotein translocase SecY subunit signature	zma:542482/9e-37/csy1, SECY; Chloroplast SecY-1; K10956 protein transport protein SEC61 subunit alpha	sll1814/3e-44/---	NA
-1436.68	-1433.99	0.020403	0.216096	Unigene10827_All	39.98	64.39	0.687558	1.07586e-21	Equal	gi|567892927|ref|XP_006438984.1|/3.32625e-48/hypothetical protein CICLE_v10033061mg [Citrus clementina] &gt;gi|557541180|gb|ESR52224.1| hypothetical protein CICLE_v10033061mg [Citrus clementina] &gt;gi|641864683|gb|KDO83369.1| hypothetical protein CISIN_1g032889mg [Citrus sinensis]	gi|349718565|emb|FQ387566.1|/5e-70/Vitis vinifera clone SS0AEB26YA20	sp|O82221|RUXG_ARATH/2e-09/Probable small nuclear ribonucleoprotein G OS=Arabidopsis thaliana GN=At2g23930 PE=2 SV=1	SM00651/6.0E-23/snRNP Sm proteins	jcu:105628682/8e-49/sm-like protein LSM7; K12626 U6 snRNA-associated Sm-like protein LSm7	YFL017w-a/6e-06/---	NA	CL3842.Contig1_All	8.01	16.6	1.05131	0.000386158	Up	gi|643737338|gb|KDP43450.1|/3.66202e-46/hypothetical protein JCGZ_16737 [Jatropha curcas]	gi|160956636|emb|CU231247.1|/4e-58/Populus EST from mild drought-stressed leaves	sp|O82221|RUXG_ARATH/5e-09/Probable small nuclear ribonucleoprotein G OS=Arabidopsis thaliana GN=At2g23930 PE=2 SV=1	PTHR10553/3.0E-51/--	jcu:105628682/7e-47/sm-like protein LSM7; K12626 U6 snRNA-associated Sm-like protein LSm7	NA	NA	CL1630.Contig1_All	24.44	49.44	1.01643	5.77715e-12	Up	gi|643737338|gb|KDP43450.1|/3.22873e-48/hypothetical protein JCGZ_16737 [Jatropha curcas]	gi|160957661|emb|CU226433.1|/4e-58/Populus EST from severe drought-stressed leaves	sp|O82221|RUXG_ARATH/2e-09/Probable small nuclear ribonucleoprotein G OS=Arabidopsis thaliana GN=At2g23930 PE=2 SV=1	PF01423/1.2E-18/LSM domain	jcu:105628682/6e-49/sm-like protein LSM7; K12626 U6 snRNA-associated Sm-like protein LSm7	YFL017w-a/4e-06/---	NA
-3313.37	-3310.71	0.0209982	0.220034	Unigene14531_All	11.39	7.51	-0.600883	2.61107e-05	Equal	gi|698533807|ref|XP_009763673.1|/8.05256e-142/PREDICTED: uncharacterized protein LOC104215546 [Nicotiana sylvestris]	gi|225316069|dbj|AK322023.1|/3e-29/Solanum lycopersicum cDNA, clone: LEFL1032CC02, HTC in leaf	NA	PF00149/1.1E-12/Calcineurin-like phosphoesterase	NA	mll6908/3e-11/---	molecular_function:GO:0016787//hydrolase activity;	CL1101.Contig2_All	24.47	20.54	-0.252578	0.096275	Equal	gi|661880995|emb|CDP15380.1|/9.03959e-79/unnamed protein product [Coffea canephora]	gi|225316069|dbj|AK322023.1|/4e-09/Solanum lycopersicum cDNA, clone: LEFL1032CC02, HTC in leaf	NA	NA	NA	NA	NA	CL3371.Contig1_All	5.34	4.55	-0.230973	0.393286	Equal	gi|698533807|ref|XP_009763673.1|/3.3912e-128/PREDICTED: uncharacterized protein LOC104215546 [Nicotiana sylvestris]	gi|225316069|dbj|AK322023.1|/1e-10/Solanum lycopersicum cDNA, clone: LEFL1032CC02, HTC in leaf	sp|Q9LR78|BSU1_ARATH/4e-06/Serine/threonine-protein phosphatase BSU1 OS=Arabidopsis thaliana GN=BSU1 PE=2 SV=2	PR00114/2.3E-5/Serine/threonine phosphatase family signature	NA	mll6908/8e-12/---	NA
-14052.4	-14049.7	0.0211169	0.218949	Unigene12815_All	7.56	1.34	-2.49615	2.48897e-79	Down	gi|697119821|ref|XP_009613872.1|/0/PREDICTED: pentatricopeptide repeat-containing protein At5g27270 [Nicotiana tomentosiformis]	gi|123646584|emb|AM433126.1|/2e-29/Vitis vinifera contig VV78X033831.4, whole genome shotgun sequence	sp|O04647|PP399_ARATH/0.0/Pentatricopeptide repeat-containing protein At5g27270 OS=Arabidopsis thaliana GN=EMB976 PE=2 SV=2	PS51375/10.6/Pentatricopeptide (PPR) repeat profile.	mus:103994174/3e-61/pentatricopeptide repeat-containing protein At5g61990, mitochondrial; K17964 leucine-rich PPR motif-containing protein, mitochondrial	NA	NA	Unigene88_All	2.93	1.2	-1.28787	1.60833e-07	Down	gi|697119821|ref|XP_009613872.1|/0/PREDICTED: pentatricopeptide repeat-containing protein At5g27270 [Nicotiana tomentosiformis]	gi|225454794|ref|XM_002274065.1|/1e-40/PREDICTED: Vitis vinifera pentatricopeptide repeat-containing protein At5g27270-like (LOC100261338), mRNA	sp|O04647|PP399_ARATH/0.0/Pentatricopeptide repeat-containing protein At5g27270 OS=Arabidopsis thaliana GN=EMB976 PE=2 SV=2	PS51375/11.488/Pentatricopeptide (PPR) repeat profile.	gmx:100815191/3e-60/pentatricopeptide repeat-containing protein At3g18110, chloroplastic-like; K17964 leucine-rich PPR motif-containing protein, mitochondrial	NA	NA	CL5621.Contig1_All	3.66	0.22	-4.05627	3.27486e-34	Down	gi|697119821|ref|XP_009613872.1|/0/PREDICTED: pentatricopeptide repeat-containing protein At5g27270 [Nicotiana tomentosiformis]	gi|225454794|ref|XM_002274065.1|/2e-60/PREDICTED: Vitis vinifera pentatricopeptide repeat-containing protein At5g27270-like (LOC100261338), mRNA	sp|O04647|PP399_ARATH/0.0/Pentatricopeptide repeat-containing protein At5g27270 OS=Arabidopsis thaliana GN=EMB976 PE=2 SV=2	PS51375/6.621/Pentatricopeptide (PPR) repeat profile.	gmx:100815191/8e-61/pentatricopeptide repeat-containing protein At3g18110, chloroplastic-like; K17964 leucine-rich PPR motif-containing protein, mitochondrial	NA	NA
-4598.04	-4595.4	0.0213615	0.219178	Unigene16217_All	10.06	8.43	-0.255026	0.101075	Equal	gi|661873241|emb|CDP20989.1|/1.94069e-101/unnamed protein product [Coffea canephora]	gi|225314634|dbj|AK327983.1|/3e-26/Solanum lycopersicum cDNA, clone: LEFL2043D19, HTC in fruit	sp|Q9LME2|SYCP1_ARATH/5e-06/Synaptonemal complex protein 1 OS=Arabidopsis thaliana GN=ZYP1A PE=2 SV=1	PTHR30060:SF0/8.7E-81/--	vvi:100241506/7e-98/nuclear speckle splicing regulatory protein 1-like; K13206 coiled-coil domain-containing protein 55	NA	NA	CL5287.Contig2_All	12.24	2.65	-2.20754	6.81914e-21	Down	gi|225464834|ref|XP_002271014.1|/5.5195e-99/PREDICTED: nuclear speckle splicing regulatory protein 1 [Vitis vinifera] &gt;gi|147866225|emb|CAN79937.1| hypothetical protein VITISV_027776 [Vitis vinifera]	gi|225314634|dbj|AK327983.1|/5e-31/Solanum lycopersicum cDNA, clone: LEFL2043D19, HTC in fruit	NA	PF09745/1.4E-36/Coiled-coil domain-containing protein 55 (DUF2040)	vvi:100241506/1e-99/nuclear speckle splicing regulatory protein 1-like; K13206 coiled-coil domain-containing protein 55	NA	NA	CL6401.Contig2_All	7.05	1.59	-2.1486	1.45217e-15	Down	gi|661873241|emb|CDP20989.1|/1.57496e-98/unnamed protein product [Coffea canephora]	gi|225314634|dbj|AK327983.1|/3e-14/Solanum lycopersicum cDNA, clone: LEFL2043D19, HTC in fruit	NA	PTHR30060/7.0E-80/--	vvi:100241506/5e-95/nuclear speckle splicing regulatory protein 1-like; K13206 coiled-coil domain-containing protein 55	NA	NA
-2565.34	-2562.69	0.0215527	0.21886	CL3040.Contig1_All	40.9	30.79	-0.409639	5.07101e-14	Equal	gi|661895036|emb|CDP02035.1|/0/unnamed protein product [Coffea canephora]	gi|359476708|ref|XM_002270093.2|/3e-70/PREDICTED: Vitis vinifera U1 small nuclear ribonucleoprotein 70 kDa-like (LOC100244445), mRNA	sp|Q42404|RU17_ARATH/3e-148/U1 small nuclear ribonucleoprotein 70 kDa OS=Arabidopsis thaliana GN=RNU1 PE=1 SV=1	PF00076/1.6E-18/RNA recognition motif. (a.k.a. RRM, RBD, or RNP domain)	jcu:105633939/0.0/U1 small nuclear ribonucleoprotein 70 kDa; K11093 U1 small nuclear ribonucleoprotein 70kDa	SPAC19A8.13/4e-44/---	molecular_function:GO:1901363//heterocyclic compound binding;GO:0097159//organic cyclic compound binding;	CL5206.Contig5_All	42.24	36.87	-0.196162	0.0067709	Equal	gi|643730908|gb|KDP38299.1|/0/hypothetical protein JCGZ_05185 [Jatropha curcas]	gi|359476708|ref|XM_002270093.2|/3e-58/PREDICTED: Vitis vinifera U1 small nuclear ribonucleoprotein 70 kDa-like (LOC100244445), mRNA	sp|Q42404|RU17_ARATH/2e-148/U1 small nuclear ribonucleoprotein 70 kDa OS=Arabidopsis thaliana GN=RNU1 PE=1 SV=1	PF00076/1.5E-18/RNA recognition motif. (a.k.a. RRM, RBD, or RNP domain)	jcu:105633939/0.0/U1 small nuclear ribonucleoprotein 70 kDa; K11093 U1 small nuclear ribonucleoprotein 70kDa	SPAC19A8.13/5e-45/---	molecular_function:GO:1901363//heterocyclic compound binding;GO:0097159//organic cyclic compound binding;	CL6318.Contig1_All	89.08	34.89	-1.35229	4.92268e-112	Down	gi|643730908|gb|KDP38299.1|/0/hypothetical protein JCGZ_05185 [Jatropha curcas]	gi|359476708|ref|XM_002270093.2|/3e-61/PREDICTED: Vitis vinifera U1 small nuclear ribonucleoprotein 70 kDa-like (LOC100244445), mRNA	sp|Q42404|RU17_ARATH/7e-150/U1 small nuclear ribonucleoprotein 70 kDa OS=Arabidopsis thaliana GN=RNU1 PE=1 SV=1	PF00076/5.6E-19/RNA recognition motif. (a.k.a. RRM, RBD, or RNP domain)	jcu:105633939/0.0/U1 small nuclear ribonucleoprotein 70 kDa; K11093 U1 small nuclear ribonucleoprotein 70kDa	SPAC19A8.13/1e-44/---	molecular_function:GO:1901363//heterocyclic compound binding;GO:0097159//organic cyclic compound binding;
-5039.53	-5036.94	0.0228007	0.229171	CL2609.Contig1_All	9.44	8.31	-0.183938	0.175031	Equal	gi|661878575|emb|CDP17659.1|/5.89578e-163/unnamed protein product [Coffea canephora]	gi|357446886|ref|XM_003593671.1|/9e-12/Medicago truncatula 3'-N-debenzoyl-2'-deoxytaxol N-benzoyltransferase (MTR_2g015430) mRNA, complete cds	sp|Q8LL69|DBNBT_TAXCA/1e-50/3'-N-debenzoyl-2'-deoxytaxol N-benzoyltransferase OS=Taxus canadensis GN=TAX10 PE=1 SV=1	PTHR31147/1.5E-171/--	cam:101506221/9e-70/spermidine coumaroyl CoA acyltransferase-like; K15400 omega-hydroxypalmitate O-feruloyl transferase [EC:2.3.1.188]	NA	molecular_function:GO:0016747//transferase activity, transferring acyl groups other than amino-acyl groups;	CL9226.Contig3_All	2.51	0.01	-7.97154	2.40447e-12	Down	gi|661878575|emb|CDP17659.1|/2.53109e-168/unnamed protein product [Coffea canephora]	gi|359483590|ref|XM_002271877.2|/8e-06/PREDICTED: Vitis vinifera 3'-N-debenzoyl-2'-deoxytaxol N-benzoyltransferase-like (LOC100246928), mRNA	sp|Q9M6E2|DBAT_TAXCU/1e-49/10-deacetylbaccatin III 10-O-acetyltransferase OS=Taxus cuspidata PE=1 SV=1	PTHR31147/2.8E-174/--	cam:101506221/3e-63/spermidine coumaroyl CoA acyltransferase-like; K15400 omega-hydroxypalmitate O-feruloyl transferase [EC:2.3.1.188]	NA	NA	CL5963.Contig1_All	1.79	0.3	-2.57693	0.00231268	Equal	gi|225443504|ref|XP_002271913.1|/5.41352e-103/PREDICTED: 3&apos;-N-debenzoyl-2&apos;-deoxytaxol N-benzoyltransferase [Vitis vinifera] &gt;gi|297740475|emb|CBI30657.3| unnamed protein product [Vitis vinifera]	gi|359483590|ref|XM_002271877.2|/8e-14/PREDICTED: Vitis vinifera 3'-N-debenzoyl-2'-deoxytaxol N-benzoyltransferase-like (LOC100246928), mRNA	sp|Q94CD1|HHT1_ARATH/5e-26/Omega-hydroxypalmitate O-feruloyl transferase OS=Arabidopsis thaliana GN=HHT1 PE=1 SV=1	PTHR31147:SF0/5.2E-101/--	cam:101506221/3e-33/spermidine coumaroyl CoA acyltransferase-like; K15400 omega-hydroxypalmitate O-feruloyl transferase [EC:2.3.1.188]	NA	molecular_function:GO:0016747//transferase activity, transferring acyl groups other than amino-acyl groups;
-9469.81	-9467.25	0.0236298	0.235105	Unigene17684_All	13.72	5.36	-1.35598	3.28749e-29	Down	gi|698493941|ref|XP_009793204.1|/2.53733e-168/PREDICTED: UPF0481 protein At3g47200 isoform X1 [Nicotiana sylvestris]	gi|255567870|ref|XM_002524867.1|/8e-06/Ricinus communis conserved hypothetical protein, mRNA	sp|Q9SD53|Y3720_ARATH/3e-77/UPF0481 protein At3g47200 OS=Arabidopsis thaliana GN=At3g47200 PE=2 SV=1	PTHR31549/2.5E-155/--	aly:ARALYDRAFT_356687/9e-13/hypothetical protein; K07393 putative glutathione S-transferase	NA	NA	Unigene1433_All	3.61	2.62	-0.462432	0.179828	Equal	gi|698493941|ref|XP_009793204.1|/5.4998e-168/PREDICTED: UPF0481 protein At3g47200 isoform X1 [Nicotiana sylvestris]	gi|297819691|ref|XM_002877683.1|/5e-07/Arabidopsis lyrata subsp. lyrata hypothetical protein, mRNA	sp|Q9SD53|Y3720_ARATH/5e-76/UPF0481 protein At3g47200 OS=Arabidopsis thaliana GN=At3g47200 PE=2 SV=1	PTHR31549/1.4E-148/--	aly:ARALYDRAFT_356687/7e-13/hypothetical protein; K07393 putative glutathione S-transferase	NA	NA	Unigene2271_All	6.57	3.59	-0.87191	0.000198569	Equal	gi|698493941|ref|XP_009793204.1|/1.75226e-163/PREDICTED: UPF0481 protein At3g47200 isoform X1 [Nicotiana sylvestris]	NA	sp|Q9SD53|Y3720_ARATH/5e-75/UPF0481 protein At3g47200 OS=Arabidopsis thaliana GN=At3g47200 PE=2 SV=1	PTHR31549:SF0/4.5E-151/--	NA	NA	NA
-3155.53	-3152.99	0.0242465	0.238828	Unigene1710_All	14.4	14.56	0.0159415	0.847026	Equal	gi|225436773|ref|XP_002267732.1|/7.9956e-132/PREDICTED: OTU domain-containing protein 6B isoform 2 [Vitis vinifera]	gi|359479755|ref|XM_002267696.2|/4e-41/PREDICTED: Vitis vinifera OTU domain-containing protein 6B-like, transcript variant 2 (LOC100258001), mRNA	NA	PTHR12419:SF10/4.2E-107/--	vvi:100258001/1e-132/OTU domain-containing protein 6B; K18342 OTU domain-containing protein 6 [EC:3.4.19.12]	SPAC1952.03/5e-29/---	NA	Unigene12319_All	13.52	8.92	-0.59998	0.000537522	Equal	gi|565394290|ref|XP_006362793.1|/4.70504e-130/PREDICTED: OTU domain-containing protein 6B-like [Solanum tuberosum]	gi|359479755|ref|XM_002267696.2|/5e-22/PREDICTED: Vitis vinifera OTU domain-containing protein 6B-like, transcript variant 2 (LOC100258001), mRNA	NA	PS50802/27.306/OTU domain profile.	sot:102594071/8e-131/OTU domain-containing protein 6B-like; K18342 OTU domain-containing protein 6 [EC:3.4.19.12]	SPAC1952.03/9e-30/---	NA	Unigene1350_All	66.24	6.99	-3.24434	1.32712e-188	Down	gi|225436773|ref|XP_002267732.1|/4.1176e-132/PREDICTED: OTU domain-containing protein 6B isoform 2 [Vitis vinifera]	gi|241995038|gb|GQ183492.1|/4e-32/Solanum unilobum isolate 1 clone 6002078 At3g62940-like protein gene, partial cds	NA	PF02338/1.9E-23/OTU-like cysteine protease	vvi:100258001/7e-133/OTU domain-containing protein 6B; K18342 OTU domain-containing protein 6 [EC:3.4.19.12]	SPAC1952.03/4e-30/---	NA
-9560.11	-9557.58	0.0247028	0.240914	Unigene17599_All	12.07	23.21	0.943321	3.42155e-34	Equal	gi|661899309|emb|CDO97303.1|/2.96367e-105/unnamed protein product [Coffea canephora]	NA	sp|Q9ZUB8|SKI22_ARATH/7e-56/F-box protein SKIP22 OS=Arabidopsis thaliana GN=SKIP22 PE=1 SV=1	PTHR22844:SF117/3.5E-21/--	sot:102601599/7e-100/F-box protein SKIP22-like; K10293 F-box protein 7	NA	NA	CL2352.Contig2_All	8.24	17.83	1.11359	8.27066e-19	Up	gi|661899309|emb|CDO97303.1|/9.32141e-108/unnamed protein product [Coffea canephora]	NA	sp|Q9ZUB8|SKI22_ARATH/4e-53/F-box protein SKIP22 OS=Arabidopsis thaliana GN=SKIP22 PE=1 SV=1	PS50181/10.425/F-box domain profile.	sot:102601599/7e-104/F-box protein SKIP22-like; K10293 F-box protein 7	NA	NA	Unigene5512_All	21.32	18.99	-0.166968	0.108847	Equal	gi|661899309|emb|CDO97303.1|/3.44702e-106/unnamed protein product [Coffea canephora]	gi|363543563|gb|AC245817.9|/2e-06/Solanum lycopersicum strain Heinz 1706 chromosome 1 clone hba-126l2 map 1, complete sequence	sp|Q9ZUB8|SKI22_ARATH/5e-53/F-box protein SKIP22 OS=Arabidopsis thaliana GN=SKIP22 PE=1 SV=1	SM00256/1.0E-4/A Receptor for Ubiquitination Targets	sot:102601599/8e-99/F-box protein SKIP22-like; K10293 F-box protein 7	NA	NA
-2121.43	-2118.93	0.0252959	0.244279	Unigene7764_All	69.55	24.44	-1.50881	4.42254e-109	Down	gi|590651342|ref|XP_007032873.1|/1.9127e-88/DSBA oxidoreductase family protein isoform 1 [Theobroma cacao] &gt;gi|508711902|gb|EOY03799.1| DSBA oxidoreductase family protein isoform 1 [Theobroma cacao]	gi|359488377|ref|XM_002281519.2|/9e-14/PREDICTED: Vitis vinifera uncharacterized LOC100249761 (LOC100249761), mRNA	NA	PTHR13887:SF12/3.7E-57/--	ota:Ot13g00290/7e-13/Chromatin remodeling factor subunit and related transcription factors (ISS); K11649 SWI/SNF related-matrix-associated actin-dependent regulator of chromatin subfamily C	AGc3262/1e-29/---	NA	CL448.Contig1_All	2.94	6.04	1.03873	0.0175242	Equal	gi|568857765|ref|XP_006482435.1|/1.08745e-84/PREDICTED: uncharacterized protein LOC102616311 isoform X2 [Citrus sinensis] &gt;gi|568857767|ref|XP_006482436.1| PREDICTED: uncharacterized protein LOC102616311 isoform X3 [Citrus sinensis]	gi|359488377|ref|XM_002281519.2|/3e-13/PREDICTED: Vitis vinifera uncharacterized LOC100249761 (LOC100249761), mRNA	NA	PTHR13887/1.2E-52/--	ota:Ot13g00290/3e-13/Chromatin remodeling factor subunit and related transcription factors (ISS); K11649 SWI/SNF related-matrix-associated actin-dependent regulator of chromatin subfamily C	AGc3262/7e-31/---	NA	CL1093.Contig3_All	16.31	9.35	-0.802719	2.84021e-05	Equal	gi|568857763|ref|XP_006482434.1|/2.18131e-90/PREDICTED: uncharacterized protein LOC102616311 isoform X1 [Citrus sinensis]	gi|359488377|ref|XM_002281519.2|/5e-15/PREDICTED: Vitis vinifera uncharacterized LOC100249761 (LOC100249761), mRNA	NA	PTHR13887:SF12/1.7E-58/--	ota:Ot13g00290/8e-12/Chromatin remodeling factor subunit and related transcription factors (ISS); K11649 SWI/SNF related-matrix-associated actin-dependent regulator of chromatin subfamily C	AGc3262/7e-31/---	NA
-12846.2	-12843.7	0.0253249	0.242185	Unigene14077_All	12.85	8.49	-0.597932	4.52523e-12	Equal	gi|565353985|ref|XP_006343899.1|/0/PREDICTED: translation initiation factor IF-2, mitochondrial-like [Solanum tuberosum]	gi|359487635|ref|XM_002279454.2|/2e-94/PREDICTED: Vitis vinifera translation initiation factor IF-2-like (LOC100266672), mRNA	sp|Q9SHI1|IF2C_ARATH/6e-109/Translation initiation factor IF-2, chloroplastic OS=Arabidopsis thaliana GN=At1g17220 PE=2 SV=2	PTHR23115:SF105/4.7E-219/--	sot:102601003/0.0/translation initiation factor IF-2, mitochondrial-like; K02519 translation initiation factor IF-2	mlr5554/1e-133/---	NA	Unigene7508_All	12.21	8.83	-0.467578	0.00016087	Equal	gi|565353985|ref|XP_006343899.1|/0/PREDICTED: translation initiation factor IF-2, mitochondrial-like [Solanum tuberosum]	gi|359487635|ref|XM_002279454.2|/3e-99/PREDICTED: Vitis vinifera translation initiation factor IF-2-like (LOC100266672), mRNA	sp|Q9SHI1|IF2C_ARATH/4e-108/Translation initiation factor IF-2, chloroplastic OS=Arabidopsis thaliana GN=At1g17220 PE=2 SV=2	PTHR23115/1.3E-216/--	sot:102601003/0.0/translation initiation factor IF-2, mitochondrial-like; K02519 translation initiation factor IF-2	mlr5554/3e-131/---	NA	Unigene2210_All	11.8	3.79	-1.63852	6.01978e-31	Down	gi|565353985|ref|XP_006343899.1|/0/PREDICTED: translation initiation factor IF-2, mitochondrial-like [Solanum tuberosum]	gi|359487635|ref|XM_002279454.2|/3e-99/PREDICTED: Vitis vinifera translation initiation factor IF-2-like (LOC100266672), mRNA	sp|Q9SHI1|IF2C_ARATH/4e-109/Translation initiation factor IF-2, chloroplastic OS=Arabidopsis thaliana GN=At1g17220 PE=2 SV=2	PTHR23115/3.8E-221/--	sot:102601003/0.0/translation initiation factor IF-2, mitochondrial-like; K02519 translation initiation factor IF-2	SMc02914/2e-131/---	NA
-3497.52	-3495.03	0.0255126	0.241634	Unigene5247_All	15.37	49.93	1.69979	6.80027e-84	Up	gi|565379943|ref|XP_006356376.1|/3.94321e-79/PREDICTED: cucumber peeling cupredoxin-like [Solanum tuberosum]	gi|449481015|ref|XM_004156009.1|/5e-06/PREDICTED: Cucumis sativus uncharacterized LOC101203070 (LOC101203070), mRNA	sp|Q41001|BCP_PEA/2e-11/Blue copper protein OS=Pisum sativum PE=2 SV=1	PF02298/9.9E-19/Plastocyanin-like domain	cit:102612658/7e-16/proteasome-associated protein ECM29 homolog; K11886 proteasome component ECM29	NA	NA	Unigene39987_All	0.01	3.87	8.59619	2.30567e-06	Up	gi|593730130|ref|XP_007163895.1|/5.54887e-73/hypothetical protein PHAVU_L007400g [Phaseolus vulgaris] &gt;gi|561039660|gb|ESW35889.1| hypothetical protein PHAVU_L007400g [Phaseolus vulgaris]	NA	sp|Q41001|BCP_PEA/3e-11/Blue copper protein OS=Pisum sativum PE=2 SV=1	PS51485/29.951/Phytocyanin domain profile.	cit:102612658/1e-16/proteasome-associated protein ECM29 homolog; K11886 proteasome component ECM29	NA	NA	Unigene534_All	10.14	3.23	-1.65045	6.05661e-09	Down	gi|255564516|ref|XP_002523254.1|/6.76575e-81/copper ion binding protein, putative [Ricinus communis] &gt;gi|223537550|gb|EEF39175.1| copper ion binding protein, putative [Ricinus communis]	NA	sp|Q41001|BCP_PEA/1e-11/Blue copper protein OS=Pisum sativum PE=2 SV=1	PF02298/6.0E-17/Plastocyanin-like domain	cit:102612658/2e-15/proteasome-associated protein ECM29 homolog; K11886 proteasome component ECM29	NA	NA
-3493.97	-3491.49	0.0260318	0.244203	CL8880.Contig2_All	77.02	91.37	0.246487	4.11799e-16	Equal	gi|590686859|ref|XP_007042502.1|/3.08407e-150/DNA-directed RNA polymerase family protein [Theobroma cacao] &gt;gi|508706437|gb|EOX98333.1| DNA-directed RNA polymerase family protein [Theobroma cacao]	gi|297832025|ref|XM_002883849.1|/2e-38/Arabidopsis lyrata subsp. lyrata RBP36A, mRNA	sp|Q39211|NRPB3_ARATH/9e-146/DNA-directed RNA polymerases II, IV and V subunit 3 OS=Arabidopsis thaliana GN=NRPB3 PE=1 SV=1	PF01193/3.9E-18/RNA polymerase Rpb3/Rpb11 dimerisation domain	tcc:TCM_007121/5e-151/DNA-directed RNA polymerase family protein; K03011 DNA-directed RNA polymerase II subunit RPB3	YIL021w/3e-44/---	biological_process:GO:0006351//transcription, DNA-templated;molecular_function:GO:0003899//DNA-directed RNA polymerase activity;GO:0003677//DNA binding;GO:0046983//protein dimerization activity;	CL9582.Contig1_All	27.31	40.34	0.562782	9.41836e-09	Equal	gi|449442251|ref|XP_004138895.1|/4.3704e-151/PREDICTED: DNA-directed RNA polymerase II subunit RPB3-A-like [Cucumis sativus] &gt;gi|700206224|gb|KGN61343.1| hypothetical protein Csa_2G093850 [Cucumis sativus]	gi|37989657|dbj|AK120034.1|/2e-68/Oryza sativa Japonica Group cDNA clone:002-188-B04, full insert sequence	sp|Q39211|NRPB3_ARATH/4e-146/DNA-directed RNA polymerases II, IV and V subunit 3 OS=Arabidopsis thaliana GN=NRPB3 PE=1 SV=1	PS00446/-/RNA polymerases D / 30 to 40 Kd subunits signature.	csv:101218763/8e-152/DNA-directed RNA polymerases II, IV and V subunit 3; K03011 DNA-directed RNA polymerase II subunit RPB3	YIL021w/1e-43/---	biological_process:GO:0006351//transcription, DNA-templated;molecular_function:GO:0003899//DNA-directed RNA polymerase activity;GO:0003677//DNA binding;GO:0046983//protein dimerization activity;	Unigene8983_All	22.87	36.89	0.689773	6.84729e-10	Equal	gi|590686859|ref|XP_007042502.1|/4.01182e-154/DNA-directed RNA polymerase family protein [Theobroma cacao] &gt;gi|508706437|gb|EOX98333.1| DNA-directed RNA polymerase family protein [Theobroma cacao]	gi|470136510|ref|XM_004303986.1|/7e-58/PREDICTED: Fragaria vesca subsp. vesca DNA-directed RNA polymerase II subunit RPB3-A-like (LOC101309176), mRNA	sp|Q39211|NRPB3_ARATH/5e-146/DNA-directed RNA polymerases II, IV and V subunit 3 OS=Arabidopsis thaliana GN=NRPB3 PE=1 SV=1	PTHR11800/5.2E-137/--	tcc:TCM_007121/7e-155/DNA-directed RNA polymerase family protein; K03011 DNA-directed RNA polymerase II subunit RPB3	YIL021w/2e-43/---	NA
-8849.3	-8846.86	0.0271199	0.252011	CL4981.Contig2_All	11.4	3.28	-1.79727	1.40133e-42	Down	gi|460383763|ref|XP_004237587.1|/0/PREDICTED: riboflavin biosynthesis protein PYRR, chloroplastic [Solanum lycopersicum]	gi|359476609|ref|XM_003631816.1|/1e-102/PREDICTED: Vitis vinifera riboflavin biosynthesis protein RibD-like (LOC100264997), mRNA	sp|K7WIZ6|RIBR_MAIZE/0.0/Riboflavin biosynthesis protein PYRR, chloroplastic OS=Zea mays GN=PYRR PE=1 SV=1	PF08719/7.9E-44/Domain of unknown function (DUF1768)	sly:101248871/0.0/riboflavin biosynthesis protein PYRR, chloroplastic; K11752 diaminohydroxyphosphoribosylaminopyrimidine deaminase / 5-amino-6-(5-phosphoribosylamino)uracil reductase [EC:3.5.4.26 1.1.1.193]	all0082_2/7e-66/---	NA	Unigene1579_All	12.78	2.7	-2.24286	4.78599e-43	Down	gi|460383763|ref|XP_004237587.1|/0/PREDICTED: riboflavin biosynthesis protein PYRR, chloroplastic [Solanum lycopersicum]	gi|359476609|ref|XM_003631816.1|/4e-98/PREDICTED: Vitis vinifera riboflavin biosynthesis protein RibD-like (LOC100264997), mRNA	sp|K7WIZ6|RIBR_MAIZE/0.0/Riboflavin biosynthesis protein PYRR, chloroplastic OS=Zea mays GN=PYRR PE=1 SV=1	PTHR11079/4.2E-129/--	sly:101248871/0.0/riboflavin biosynthesis protein PYRR, chloroplastic; K11752 diaminohydroxyphosphoribosylaminopyrimidine deaminase / 5-amino-6-(5-phosphoribosylamino)uracil reductase [EC:3.5.4.26 1.1.1.193]	all0082_2/3e-66/---	NA	CL6277.Contig1_All	3.84	1.82	-1.07717	3.27412e-05	Down	gi|604335571|gb|EYU39459.1|/0/hypothetical protein MIMGU_mgv1a003063mg [Erythranthe guttata]	gi|225313997|dbj|AK327744.1|/7e-78/Solanum lycopersicum cDNA, clone: LEFL2036O12, HTC in fruit	sp|K7WIZ6|RIBR_MAIZE/0.0/Riboflavin biosynthesis protein PYRR, chloroplastic OS=Zea mays GN=PYRR PE=1 SV=1	PF01872/1.0E-43/RibD C-terminal domain	sly:101248871/0.0/riboflavin biosynthesis protein PYRR, chloroplastic; K11752 diaminohydroxyphosphoribosylaminopyrimidine deaminase / 5-amino-6-(5-phosphoribosylamino)uracil reductase [EC:3.5.4.26 1.1.1.193]	all0082_2/4e-65/---	NA
-1470.81	-1468.37	0.0273211	0.251508	CL342.Contig1_All	7.68	6.43	-0.256288	0.148707	Equal	gi|698525677|ref|XP_009759662.1|/1.62394e-82/PREDICTED: RNA polymerase II subunit 5-mediating protein homolog [Nicotiana sylvestris]	NA	NA	PTHR15111/1.3E-56/--	sly:101247038/4e-79/RNA polymerase II subunit 5-mediating protein homolog; K17560 unconventional prefoldin RPB5 interactor 1	NA	NA	CL1946.Contig2_All	10.35	8.16	-0.34299	0.070601	Equal	gi|697105948|ref|XP_009606806.1|/1.34001e-75/PREDICTED: RNA polymerase II subunit 5-mediating protein homolog isoform X1 [Nicotiana tomentosiformis] &gt;gi|697105950|ref|XP_009606807.1| PREDICTED: RNA polymerase II subunit 5-mediating protein homolog isoform X1 [Nicotiana tomentosiformis] &gt;gi|697105952|ref|XP_009606808.1| PREDICTED: RNA polymerase II subunit 5-mediating protein homolog isoform…	NA	NA	PTHR15111:SF0/2.6E-59/--	mdm:103444448/4e-72/RNA polymerase II subunit 5-mediating protein homolog; K17560 unconventional prefoldin RPB5 interactor 1	NA	NA	CL2141.Contig3_All	11.32	2.17	-2.38311	1.43034e-22	Down	gi|697105948|ref|XP_009606806.1|/3.30454e-74/PREDICTED: RNA polymerase II subunit 5-mediating protein homolog isoform X1 [Nicotiana tomentosiformis] &gt;gi|697105950|ref|XP_009606807.1| PREDICTED: RNA polymerase II subunit 5-mediating protein homolog isoform X1 [Nicotiana tomentosiformis] &gt;gi|697105952|ref|XP_009606808.1| PREDICTED: RNA polymerase II subunit 5-mediating protein homolog isoform…	gi|470129594|ref|XM_004300647.1|/2e-06/PREDICTED: Fragaria vesca subsp. vesca uncharacterized LOC101303426 (LOC101303426), mRNA	NA	PTHR15111/1.8E-31/--	sot:102603386/1e-74/RNA polymerase II subunit 5-mediating protein homolog; K17560 unconventional prefoldin RPB5 interactor 1	NA	NA
-3529.18	-3526.77	0.0280987	0.25627	Unigene14476_All	7.83	9.92	0.341328	0.0137464	Equal	gi|604314209|gb|EYU27096.1|/4.95224e-175/hypothetical protein MIMGU_mgv1a008763mg [Erythranthe guttata]	gi|460406152|ref|XM_004248488.1|/1e-105/PREDICTED: Solanum lycopersicum uncharacterized LOC101260182 (LOC101260182), mRNA	NA	PTHR10209/1.8E-65/--	atr:18424242/3e-07/leucoanthocyanidin dioxygenase; K05277 leucoanthocyanidin dioxygenase [EC:1.14.11.19]	CC0200/2e-12/---	NA	Unigene5516_All	10.52	17.6	0.742441	5.06786e-06	Equal	gi|661888691|emb|CDP07727.1|/9.13722e-177/unnamed protein product [Coffea canephora]	gi|470141581|ref|XM_004306461.1|/1e-114/PREDICTED: Fragaria vesca subsp. vesca uncharacterized LOC101313448 (LOC101313448), mRNA	NA	PF14226/2.9E-7/non-haem dioxygenase in morphine synthesis N-terminal	atr:18424242/1e-06/leucoanthocyanidin dioxygenase; K05277 leucoanthocyanidin dioxygenase [EC:1.14.11.19]	CC0200/4e-12/---	NA	CL6215.Contig2_All	11.25	7.37	-0.610188	0.000636767	Equal	gi|661888691|emb|CDP07727.1|/8.77128e-178/unnamed protein product [Coffea canephora]	gi|460406152|ref|XM_004248488.1|/6e-99/PREDICTED: Solanum lycopersicum uncharacterized LOC101260182 (LOC101260182), mRNA	NA	PF14226/3.3E-6/non-haem dioxygenase in morphine synthesis N-terminal	atr:18424242/4e-07/leucoanthocyanidin dioxygenase; K05277 leucoanthocyanidin dioxygenase [EC:1.14.11.19]	CC0200/2e-11/---	NA
-3622.92	-3620.54	0.0289676	0.261771	CL974.Contig3_All	7.36	5.08	-0.534877	0.0014618	Equal	gi|661899227|emb|CDO97221.1|/2.55045e-110/unnamed protein product [Coffea canephora]	gi|225319260|dbj|AK324019.1|/7e-43/Solanum lycopersicum cDNA, clone: LEFL1070BD08, HTC in leaf	sp|Q67Z52|TBCB_ARATH/9e-102/Tubulin-folding cofactor B OS=Arabidopsis thaliana GN=TFCB PE=1 SV=1	PF01302/2.8E-25/CAP-Gly domain	jcu:105645097/2e-110/tubulin-folding cofactor B-like; K17262 tubulin-folding cofactor B	ECU06g0410/8e-08/---	NA	CL2743.Contig1_All	9	12.94	0.523841	0.0809033	Equal	gi|661899227|emb|CDO97221.1|/3.28875e-113/unnamed protein product [Coffea canephora]	gi|225319260|dbj|AK324019.1|/1e-40/Solanum lycopersicum cDNA, clone: LEFL1070BD08, HTC in leaf	sp|Q67Z52|TBCB_ARATH/8e-105/Tubulin-folding cofactor B OS=Arabidopsis thaliana GN=TFCB PE=1 SV=1	PS00845/-/CAP-Gly domain signature.	jcu:105645097/5e-111/tubulin-folding cofactor B-like; K17262 tubulin-folding cofactor B	ECU06g0410/4e-08/---	NA	CL6726.Contig1_All	2.93	3.44	0.231508	0.614052	Equal	gi|661899227|emb|CDO97221.1|/8.94442e-113/unnamed protein product [Coffea canephora]	gi|225319260|dbj|AK324019.1|/3e-38/Solanum lycopersicum cDNA, clone: LEFL1070BD08, HTC in leaf	sp|Q67Z52|TBCB_ARATH/2e-104/Tubulin-folding cofactor B OS=Arabidopsis thaliana GN=TFCB PE=1 SV=1	SM01052/7.0E-32/--	jcu:105645097/1e-112/tubulin-folding cofactor B-like; K17262 tubulin-folding cofactor B	ECU06g0410/4e-08/---	NA
-3569.35	-3566.97	0.0292693	0.262093	CL6826.Contig1_All	3.97	4.19	0.0778112	0.751277	Equal	gi|661886575|emb|CDP09939.1|/6.37901e-83/unnamed protein product [Coffea canephora]	gi|225311315|dbj|AK319454.1|/1e-12/Solanum lycopersicum cDNA, clone: LEFL1088DA12, HTC in leaf	NA	PTHR30411/6.6E-34/--	NA	NA	NA	Unigene17648_All	6.04	15.68	1.37631	3.20409e-07	Up	gi|661886575|emb|CDP09939.1|/1.57083e-90/unnamed protein product [Coffea canephora]	gi|359474363|ref|XM_002271106.2|/2e-35/PREDICTED: Vitis vinifera uncharacterized LOC100255799 (LOC100255799), mRNA	NA	PTHR30411/7.4E-34/--	NA	NA	NA	Unigene981_All	24.56	36.72	0.580255	2.41732e-05	Equal	gi|661886575|emb|CDP09939.1|/1.6421e-89/unnamed protein product [Coffea canephora]	gi|359474363|ref|XM_002271106.2|/4e-31/PREDICTED: Vitis vinifera uncharacterized LOC100255799 (LOC100255799), mRNA	NA	PTHR30411:SF4/1.1E-34/--	NA	NA	NA
-2577.9	-2575.52	0.0293082	0.260078	Unigene3122_All	8.14	2.69	-1.59742	2.68081e-24	Down	gi|661881329|emb|CDP15076.1|/0/unnamed protein product [Coffea canephora]	gi|225456801|ref|XM_002275637.1|/1e-78/PREDICTED: Vitis vinifera pentatricopeptide repeat-containing protein At5g50280, chloroplastic-like (LOC100241526), mRNA	sp|Q9FGR7|PP426_ARATH/0.0/Pentatricopeptide repeat-containing protein At5g50280, chloroplastic OS=Arabidopsis thaliana GN=EMB1006 PE=2 SV=1	PS51375/9.251/Pentatricopeptide (PPR) repeat profile.	cmo:103488761/1e-43/pentatricopeptide repeat-containing protein At5g61990, mitochondrial; K17964 leucine-rich PPR motif-containing protein, mitochondrial	NA	NA	Unigene14151_All	10.73	0.78	-3.78203	2.66026e-64	Down	gi|661881329|emb|CDP15076.1|/0/unnamed protein product [Coffea canephora]	gi|260903615|gb|AC238563.1|/4e-67/Solanum lycopersicum chromosome 3 clone C03HBa0049N20, complete sequence	sp|Q9FGR7|PP426_ARATH/0.0/Pentatricopeptide repeat-containing protein At5g50280, chloroplastic OS=Arabidopsis thaliana GN=EMB1006 PE=2 SV=1	PF01535/0.11/PPR repeat	cmo:103488761/5e-45/pentatricopeptide repeat-containing protein At5g61990, mitochondrial; K17964 leucine-rich PPR motif-containing protein, mitochondrial	NA	NA	Unigene29475_All	12.69	0.63	-4.3322	1.11173e-47	Down	gi|698487743|ref|XP_009790499.1|/0/PREDICTED: pentatricopeptide repeat-containing protein At5g50280, chloroplastic [Nicotiana sylvestris]	gi|225456801|ref|XM_002275637.1|/7e-43/PREDICTED: Vitis vinifera pentatricopeptide repeat-containing protein At5g50280, chloroplastic-like (LOC100241526), mRNA	sp|Q9FGR7|PP426_ARATH/0.0/Pentatricopeptide repeat-containing protein At5g50280, chloroplastic OS=Arabidopsis thaliana GN=EMB1006 PE=2 SV=1	PS51375/8.407/Pentatricopeptide (PPR) repeat profile.	zma:103643078/1e-42/pentatricopeptide repeat-containing protein At5g14770, mitochondrial-like; K17710 pentatricopeptide repeat domain-containing protein 1	NA	NA
-9051.83	-9049.46	0.0295443	0.259832	CL1843.Contig2_All	40.1	3.34	-3.58568	0	Down	gi|565369736|ref|XP_006351490.1|/0/PREDICTED: uncharacterized protein LOC102591466 isoform X1 [Solanum tuberosum] &gt;gi|565369738|ref|XP_006351491.1| PREDICTED: uncharacterized protein LOC102591466 isoform X2 [Solanum tuberosum]	gi|225315935|dbj|AK328494.1|/1e-113/Solanum lycopersicum cDNA, clone: LEFL2006D02, HTC in fruit	sp|Q9FPQ6|GP1_CHLRE/9e-07/Vegetative cell wall protein gp1 OS=Chlamydomonas reinhardtii GN=GP1 PE=1 SV=1	PS50126/9.402/S1 domain profile.	sly:101254885/3e-06/RNA polymerase II-associated factor 1 homolog; K15174 RNA polymerase II-associated factor 1	NA	NA	Unigene9578_All	33.62	6.81	-2.30359	3.61298e-104	Down	gi|565369736|ref|XP_006351490.1|/0/PREDICTED: uncharacterized protein LOC102591466 isoform X1 [Solanum tuberosum] &gt;gi|565369738|ref|XP_006351491.1| PREDICTED: uncharacterized protein LOC102591466 isoform X2 [Solanum tuberosum]	gi|295322837|gb|HM012811.1|/1e-103/Nicotiana benthamiana plastid RNA-binding protein (PTAC10) mRNA, complete cds; nuclear gene for plastid product	sp|Q9C660|PEK10_ARATH/1e-08/Proline-rich receptor-like protein kinase PERK10 OS=Arabidopsis thaliana GN=PERK10 PE=2 SV=2	PS50126/9.402/S1 domain profile.	pop:POPTR_0001s19090g/4e-06/POPTRDRAFT_751858; hydroxyproline-rich glycoprotein; K15174 RNA polymerase II-associated factor 1	NA	NA	Unigene9378_All	69.31	3.82	-4.18142	0	Down	gi|565369736|ref|XP_006351490.1|/0/PREDICTED: uncharacterized protein LOC102591466 isoform X1 [Solanum tuberosum] &gt;gi|565369738|ref|XP_006351491.1| PREDICTED: uncharacterized protein LOC102591466 isoform X2 [Solanum tuberosum]	gi|225315935|dbj|AK328494.1|/2e-96/Solanum lycopersicum cDNA, clone: LEFL2006D02, HTC in fruit	NA	PS50126/9.627/S1 domain profile.	NA	NA	NA
-5148.13	-5145.8	0.030834	0.268774	CL6285.Contig1_All	3.47	5.95	0.777954	4.4581e-05	Equal	gi|470122818|ref|XP_004297435.1|/1.43633e-115/PREDICTED: probable UDP-3-O-[3-hydroxymyristoyl] N-acetylglucosamine deacetylase 2-like [Fragaria vesca subsp. vesca]	gi|470122817|ref|XM_004297387.1|/7e-15/PREDICTED: Fragaria vesca subsp. vesca probable UDP-3-O-[3-hydroxymyristoyl] N-acetylglucosamine deacetylase 2-like (LOC101294752), mRNA	sp|F4IAW1|LPXC5_ARATH/7e-99/Probable UDP-3-O-[3-hydroxymyristoyl] N-acetylglucosamine deacetylase 5 OS=Arabidopsis thaliana GN=LPXC5 PE=2 SV=2	PF03331/3.9E-73/UDP-3-O-acyl N-acetylglycosamine deacetylase	fve:101294752/3e-116/probable UDP-3-O-[3-hydroxymyristoyl] N-acetylglucosamine deacetylase 2; K02535 UDP-3-O-[3-hydroxymyristoyl] N-acetylglucosamine deacetylase [EC:3.5.1.108]	alr2270/8e-60/---	NA	Unigene13421_All	2.34	11.69	2.32069	1.64666e-19	Up	gi|470122818|ref|XP_004297435.1|/2.8176e-113/PREDICTED: probable UDP-3-O-[3-hydroxymyristoyl] N-acetylglucosamine deacetylase 2-like [Fragaria vesca subsp. vesca]	gi|470122817|ref|XM_004297387.1|/2e-12/PREDICTED: Fragaria vesca subsp. vesca probable UDP-3-O-[3-hydroxymyristoyl] N-acetylglucosamine deacetylase 2-like (LOC101294752), mRNA	sp|F4IAW1|LPXC5_ARATH/1e-97/Probable UDP-3-O-[3-hydroxymyristoyl] N-acetylglucosamine deacetylase 5 OS=Arabidopsis thaliana GN=LPXC5 PE=2 SV=2	PF03331/2.0E-73/UDP-3-O-acyl N-acetylglycosamine deacetylase	fve:101294752/5e-114/probable UDP-3-O-[3-hydroxymyristoyl] N-acetylglucosamine deacetylase 2; K02535 UDP-3-O-[3-hydroxymyristoyl] N-acetylglucosamine deacetylase [EC:3.5.1.108]	alr2270/6e-60/---	NA	CL37.Contig3_All	1.61	2.94	0.868755	0.0338358	Equal	gi|596171293|ref|XP_007223143.1|/5.27851e-115/hypothetical protein PRUPE_ppa009014mg [Prunus persica] &gt;gi|462420079|gb|EMJ24342.1| hypothetical protein PRUPE_ppa009014mg [Prunus persica]	gi|470122817|ref|XM_004297387.1|/1e-13/PREDICTED: Fragaria vesca subsp. vesca probable UDP-3-O-[3-hydroxymyristoyl] N-acetylglucosamine deacetylase 2-like (LOC101294752), mRNA	sp|F4IAW1|LPXC5_ARATH/8e-100/Probable UDP-3-O-[3-hydroxymyristoyl] N-acetylglucosamine deacetylase 5 OS=Arabidopsis thaliana GN=LPXC5 PE=2 SV=2	PF03331/4.9E-75/UDP-3-O-acyl N-acetylglycosamine deacetylase	pmum:103320946/5e-115/probable UDP-3-O-[3-hydroxymyristoyl] N-acetylglucosamine deacetylase 2; K02535 UDP-3-O-[3-hydroxymyristoyl] N-acetylglucosamine deacetylase [EC:3.5.1.108]	alr2270/6e-62/---	NA
-10097.8	-10095.4	0.031146	0.269112	Unigene12215_All	3.07	3.11	0.0186759	0.926544	Equal	gi|225450579|ref|XP_002277733.1|/1.1534e-134/PREDICTED: pentatricopeptide repeat-containing protein At1g02370, mitochondrial [Vitis vinifera] &gt;gi|296089781|emb|CBI39600.3| unnamed protein product [Vitis vinifera]	NA	sp|Q93WC5|PP300_ARATH/1e-75/Pentatricopeptide repeat-containing protein At4g01990, mitochondrial OS=Arabidopsis thaliana GN=At4g01990 PE=2 SV=1	PF01535/0.0035/PPR repeat	bvg:104893912/5e-19/pentatricopeptide repeat-containing protein At5g61990, mitochondrial; K17964 leucine-rich PPR motif-containing protein, mitochondrial	NA	NA	Unigene16309_All	0.91	1.87	1.0391	0.0473142	Equal	gi|225450579|ref|XP_002277733.1|/2.24904e-132/PREDICTED: pentatricopeptide repeat-containing protein At1g02370, mitochondrial [Vitis vinifera] &gt;gi|296089781|emb|CBI39600.3| unnamed protein product [Vitis vinifera]	NA	sp|O22714|PPR86_ARATH/7e-77/Pentatricopeptide repeat-containing protein At1g60770 OS=Arabidopsis thaliana GN=At1g60770 PE=2 SV=1	PS51375/12.189/Pentatricopeptide (PPR) repeat profile.	pop:POPTR_0007s02400g/1e-20/POPTRDRAFT_763875; pentatricopeptide repeat-containing family protein; K17964 leucine-rich PPR motif-containing protein, mitochondrial	NA	NA	Unigene30784_All	1.95	0.63	-1.63005	0.00107222	Equal	gi|225450579|ref|XP_002277733.1|/2.63471e-130/PREDICTED: pentatricopeptide repeat-containing protein At1g02370, mitochondrial [Vitis vinifera] &gt;gi|296089781|emb|CBI39600.3| unnamed protein product [Vitis vinifera]	NA	sp|Q9FZ24|PPR4_ARATH/2e-73/Pentatricopeptide repeat-containing protein At1g02370, mitochondrial OS=Arabidopsis thaliana GN=At1g02370 PE=2 SV=1	PS51375/5.601/Pentatricopeptide (PPR) repeat profile.	mdm:103441183/4e-18/pentatricopeptide repeat-containing protein At5g25630-like; K17710 pentatricopeptide repeat domain-containing protein 1	NA	NA
-2984.99	-2982.67	0.0311956	0.267197	CL7315.Contig2_All	11.23	3.47	-1.69435	8.95091e-36	Down	gi|698524325|ref|XP_009758967.1|/8.34293e-56/PREDICTED: uncharacterized protein LOC104211586 [Nicotiana sylvestris]	gi|359482911|ref|XM_003632811.1|/3e-08/PREDICTED: Vitis vinifera pentatricopeptide repeat-containing protein At1g62350-like (LOC100251441), mRNA	sp|Q00451|PRF1_SOLLC/9e-07/36.4 kDa proline-rich protein OS=Solanum lycopersicum GN=TPRP-F1 PE=2 SV=1	NA	egr:104450059/3e-13/pentatricopeptide repeat-containing protein At1g62350-like; K01183 chitinase [EC:3.2.1.14]	NA	NA	Unigene14352_All	12.3	5.52	-1.15592	7.40714e-06	Down	gi|661898042|emb|CDO98009.1|/2.2569e-40/unnamed protein product [Coffea canephora]	NA	sp|Q9SN46|LRX5_ARATH/5e-07/Leucine-rich repeat extensin-like protein 5 OS=Arabidopsis thaliana GN=LRX5 PE=2 SV=2	NA	egr:104450059/2e-06/pentatricopeptide repeat-containing protein At1g62350-like; K01183 chitinase [EC:3.2.1.14]	NA	NA	Unigene9688_All	8.81	4.4	-1.00164	0.000864881	Down	gi|661898042|emb|CDO98009.1|/2.58839e-38/unnamed protein product [Coffea canephora]	NA	sp|Q1PFH7|PPR89_ARATH/6e-06/Pentatricopeptide repeat-containing protein At1g62350 OS=Arabidopsis thaliana GN=At1g62350 PE=2 SV=1	PS50096/6.595/IQ motif profile.	egr:104450059/4e-08/pentatricopeptide repeat-containing protein At1g62350-like; K01183 chitinase [EC:3.2.1.14]	NA	NA
-4102.72	-4100.4	0.0312998	0.265779	Unigene12942_All	46.23	0.85	-5.76522	0	Down	gi|596208170|ref|XP_007223811.1|/5.36895e-85/hypothetical protein PRUPE_ppa010704mg [Prunus persica] &gt;gi|462420747|gb|EMJ25010.1| hypothetical protein PRUPE_ppa010704mg [Prunus persica]	gi|76160969|gb|DQ191647.1|/2e-34/Solanum tuberosum fructokinase 2-like protein mRNA, complete cds	sp|Q96288|STO_ARATH/3e-74/Salt tolerance protein OS=Arabidopsis thaliana GN=STO PE=1 SV=1	PF00643/6.4E-7/B-box zinc finger	ath:AT5G15840/1e-16/CO; zinc finger protein CONSTANS; K12135 zinc finger protein CONSTANS	NA	NA	Unigene3929_All	97.65	4.46	-4.4525	5.61897e-296	Down	gi|589823912|gb|AHL20264.1|/3.51684e-87/salt tolerance protein [Olea europaea]	gi|76160969|gb|DQ191647.1|/7e-52/Solanum tuberosum fructokinase 2-like protein mRNA, complete cds	sp|Q96288|STO_ARATH/4e-75/Salt tolerance protein OS=Arabidopsis thaliana GN=STO PE=1 SV=1	PTHR31832/7.8E-96/--	ath:AT5G15840/5e-16/CO; zinc finger protein CONSTANS; K12135 zinc finger protein CONSTANS	NA	NA	Unigene6920_All	219.72	39.55	-2.47392	0	Down	gi|596208170|ref|XP_007223811.1|/2.10655e-87/hypothetical protein PRUPE_ppa010704mg [Prunus persica] &gt;gi|462420747|gb|EMJ25010.1| hypothetical protein PRUPE_ppa010704mg [Prunus persica]	gi|359478135|ref|XM_002268664.2|/3e-39/PREDICTED: Vitis vinifera salt tolerance-like protein (LOC100257595), mRNA	sp|Q96288|STO_ARATH/1e-72/Salt tolerance protein OS=Arabidopsis thaliana GN=STO PE=1 SV=1	PTHR31832:SF2/1.1E-93/--	ath:AT5G15840/8e-16/CO; zinc finger protein CONSTANS; K12135 zinc finger protein CONSTANS	NA	NA
-7747.43	-7745.14	0.0324828	0.273467	Unigene12253_All	15.32	10.19	-0.588262	2.93328e-14	Equal	gi|565393884|ref|XP_006362600.1|/0/PREDICTED: uncharacterized protein LOC102604690 [Solanum tuberosum]	gi|225315907|dbj|AK328466.1|/4e-55/Solanum lycopersicum cDNA, clone: LEFL2055F11, HTC in fruit	sp|Q9SY60|EX84C_ARATH/0.0/Exocyst complex component EXO84C OS=Arabidopsis thaliana GN=EXO84C PE=2 SV=1	PTHR21426:SF2/0.0/--	NA	NA	NA	CL1404.Contig1_All	4.04	4.07	0.0106735	0.99978	Equal	gi|565393884|ref|XP_006362600.1|/0/PREDICTED: uncharacterized protein LOC102604690 [Solanum tuberosum]	gi|225315907|dbj|AK328466.1|/2e-47/Solanum lycopersicum cDNA, clone: LEFL2055F11, HTC in fruit	sp|Q9SY60|EX84C_ARATH/0.0/Exocyst complex component EXO84C OS=Arabidopsis thaliana GN=EXO84C PE=2 SV=1	PTHR21426:SF2/0.0/--	NA	NA	NA	Unigene3363_All	6.08	1.02	-2.5755	1.58756e-27	Down	gi|697124254|ref|XP_009616117.1|/0/PREDICTED: exocyst complex component EXO84C [Nicotiana tomentosiformis]	gi|225315907|dbj|AK328466.1|/1e-39/Solanum lycopersicum cDNA, clone: LEFL2055F11, HTC in fruit	sp|Q9SY60|EX84C_ARATH/0.0/Exocyst complex component EXO84C OS=Arabidopsis thaliana GN=EXO84C PE=2 SV=1	PTHR21426/2.6E-280/--	NA	NA	NA
-6067.38	-6065.12	0.0334857	0.27952	Unigene11065_All	5.32	7.8	0.552048	5.77281e-05	Equal	gi|661885108|emb|CDP11248.1|/0/unnamed protein product [Coffea canephora]	gi|225314097|dbj|AK320844.1|/1e-66/Solanum lycopersicum cDNA, clone: LEFL1013DD04, HTC in leaf	sp|Q9LN22|PPR54_ARATH/0.0/Pentatricopeptide repeat-containing protein At1g20300, mitochondrial OS=Arabidopsis thaliana GN=At1g20300 PE=2 SV=1	PTHR24015/3.6E-179/--	sita:101776610/2e-47/pentatricopeptide repeat-containing protein At1g63330-like; K17964 leucine-rich PPR motif-containing protein, mitochondrial	Rv3876/3e-10/---	NA	Unigene11388_All	5.41	15.65	1.53246	5.83015e-19	Up	gi|661885108|emb|CDP11248.1|/0/unnamed protein product [Coffea canephora]	gi|225314097|dbj|AK320844.1|/1e-47/Solanum lycopersicum cDNA, clone: LEFL1013DD04, HTC in leaf	sp|Q9LN22|PPR54_ARATH/0.0/Pentatricopeptide repeat-containing protein At1g20300, mitochondrial OS=Arabidopsis thaliana GN=At1g20300 PE=2 SV=1	PS51375/7.75/Pentatricopeptide (PPR) repeat profile.	sita:101776610/4e-49/pentatricopeptide repeat-containing protein At1g63330-like; K17964 leucine-rich PPR motif-containing protein, mitochondrial	SPBC28F2.12/6e-06/---	NA	Unigene6922_All	5.61	19.91	1.82742	5.96147e-34	Up	gi|661885108|emb|CDP11248.1|/0/unnamed protein product [Coffea canephora]	gi|225314097|dbj|AK320844.1|/4e-32/Solanum lycopersicum cDNA, clone: LEFL1013DD04, HTC in leaf	sp|Q9LN22|PPR54_ARATH/6e-172/Pentatricopeptide repeat-containing protein At1g20300, mitochondrial OS=Arabidopsis thaliana GN=At1g20300 PE=2 SV=1	PS51375/11.488/Pentatricopeptide (PPR) repeat profile.	atr:18446702/2e-46/pentatricopeptide repeat-containing protein At1g09900; K17710 pentatricopeptide repeat domain-containing protein 1	NA	NA
-3805.99	-3803.75	0.0341126	0.282361	Unigene7338_All	12.44	11.7	-0.088478	0.590384	Equal	gi|460408388|ref|XP_004249627.1|/3.71017e-102/PREDICTED: translin [Solanum lycopersicum]	gi|470137385|ref|XM_004304399.1|/7e-61/PREDICTED: Fragaria vesca subsp. vesca translin-like (LOC101292436), mRNA	NA	PTHR10741:SF2/4.8E-119/--	NA	SPCC736.09c/2e-07/---	NA	Unigene17862_All	26.12	34.04	0.382076	0.00417187	Equal	gi|460408388|ref|XP_004249627.1|/2.46799e-103/PREDICTED: translin [Solanum lycopersicum]	gi|470137385|ref|XM_004304399.1|/3e-60/PREDICTED: Fragaria vesca subsp. vesca translin-like (LOC101292436), mRNA	NA	PTHR10741/6.7E-118/--	NA	SPCC736.09c/9e-07/---	NA	Unigene4110_All	30.69	27.68	-0.148925	0.192054	Equal	gi|460408388|ref|XP_004249627.1|/3.67041e-106/PREDICTED: translin [Solanum lycopersicum]	gi|470137385|ref|XM_004304399.1|/3e-69/PREDICTED: Fragaria vesca subsp. vesca translin-like (LOC101292436), mRNA	NA	PF01997/3.1E-46/Translin family	NA	SPCC736.09c/4e-07/---	NA
-2839.38	-2837.14	0.0341333	0.280178	Unigene7756_All	3.01	2.64	-0.189226	0.309708	Equal	gi|698480715|ref|XP_009787391.1|/0/PREDICTED: WD repeat and HMG-box DNA-binding protein 1 [Nicotiana sylvestris]	gi|359491385|ref|XM_002273376.2|/9e-72/PREDICTED: Vitis vinifera WD repeat and HMG-box DNA-binding protein 1-like (LOC100245742), mRNA	sp|Q8W1K8|MUT11_CHLRE/4e-18/Protein Mut11 OS=Chlamydomonas reinhardtii GN=Mut11 PE=2 SV=1	PS50082/14.218/Trp-Asp (WD) repeats profile.	sot:102578746/0.0/WD repeat and HMG-box DNA-binding protein 1-like; K11274 chromosome transmission fidelity protein 4	slr0143_2/9e-24/---	NA	Unigene50908_All	0.19	1.42	2.90182	0.102559	Equal	gi|565356472|ref|XP_006345088.1|/6.68133e-58/PREDICTED: WD repeat and HMG-box DNA-binding protein 1-like [Solanum tuberosum]	gi|226432430|gb|AC235795.1|/2e-16/Solanum lycopersicum chromosome 3 clone C03HBa0036B17, complete sequence	NA	PS50082/12.647/Trp-Asp (WD) repeats profile.	sot:102578746/1e-58/WD repeat and HMG-box DNA-binding protein 1-like; K11274 chromosome transmission fidelity protein 4	NA	NA	Unigene20033_All	1.86	0.64	-1.53916	4.01091e-05	Down	gi|359491386|ref|XP_002273412.2|/0/PREDICTED: LOW QUALITY PROTEIN: WD repeat and HMG-box DNA-binding protein 1-like [Vitis vinifera]	gi|359491385|ref|XM_002273376.2|/2e-50/PREDICTED: Vitis vinifera WD repeat and HMG-box DNA-binding protein 1-like (LOC100245742), mRNA	sp|A8IZG4|CIAO1_CHLRE/2e-09/Probable cytosolic iron-sulfur protein assembly protein CIAO1 homolog OS=Chlamydomonas reinhardtii GN=CHLREDRAFT_130093 PE=3 SV=1	PS50294/18.853/Trp-Asp (WD) repeats circular profile.	vvi:100245742/0.0/WD repeat and HMG-box DNA-binding protein 1; K11274 chromosome transmission fidelity protein 4	MA2525/2e-09/---	NA
-10247.7	-10245.5	0.0346171	0.2818	CL15.Contig1_All	4.19	139.17	5.05375	0	Up	gi|661884661|emb|CDP11727.1|/0/unnamed protein product [Coffea canephora]	gi|224074400|ref|XM_002304328.1|/4e-14/Populus trichocarpa 4-coumarate--CoA ligase family protein (POPTR_0003s09880g) mRNA, complete cds	sp|Q84P24|4CLL6_ARATH/2e-178/4-coumarate--CoA ligase-like 6 OS=Arabidopsis thaliana GN=4CLL6 PE=2 SV=2	PF13193/7.0E-15/AMP-binding enzyme C-terminal domain	fve:101312548/0.0/4-coumarate--CoA ligase-like 6; K01904 4-coumarate--CoA ligase [EC:6.2.1.12]	APE2284/6e-66/---	NA	CL1894.Contig4_All	5.8	72.94	3.65259	0	Up	gi|661884661|emb|CDP11727.1|/0/unnamed protein product [Coffea canephora]	gi|224074400|ref|XM_002304328.1|/2e-06/Populus trichocarpa 4-coumarate--CoA ligase family protein (POPTR_0003s09880g) mRNA, complete cds	sp|Q84P24|4CLL6_ARATH/1e-178/4-coumarate--CoA ligase-like 6 OS=Arabidopsis thaliana GN=4CLL6 PE=2 SV=2	PF13193/3.8E-15/AMP-binding enzyme C-terminal domain	fve:101312548/0.0/4-coumarate--CoA ligase-like 6; K01904 4-coumarate--CoA ligase [EC:6.2.1.12]	BH3103/3e-66/---	NA	CL4063.Contig1_All	3.41	42.02	3.62323	1.13379e-189	Up	gi|661884661|emb|CDP11727.1|/0/unnamed protein product [Coffea canephora]	gi|545273878|gb|KF220562.1|/3e-15/Salvia miltiorrhiza 4-coumarate:coenzyme A ligase 9 (4CL9) mRNA, partial cds	sp|Q84P24|4CLL6_ARATH/0.0/4-coumarate--CoA ligase-like 6 OS=Arabidopsis thaliana GN=4CLL6 PE=2 SV=2	PTHR24096/4.5E-250/--	fve:101312548/0.0/4-coumarate--CoA ligase-like 6; K01904 4-coumarate--CoA ligase [EC:6.2.1.12]	PAE1379/1e-66/---	NA
-3393.42	-3391.19	0.0349901	0.282502	CL3459.Contig1_All	0.51	0.01	-5.67243	0.000859752	Down	gi|590685164|ref|XP_007042027.1|/1.90753e-73/B-box type zinc finger family protein [Theobroma cacao] &gt;gi|508705962|gb|EOX97858.1| B-box type zinc finger family protein [Theobroma cacao]	gi|225317793|dbj|AK329161.1|/2e-55/Solanum lycopersicum cDNA, clone: LEFL3106J16, HTC in root	sp|Q9SYM2|STHY_ARATH/2e-24/Probable salt tolerance-like protein At1g78600 OS=Arabidopsis thaliana GN=At1g78600 PE=1 SV=2	PS50119/10.082/Zinc finger B-box type profile.	ath:AT5G15840/4e-17/CO; zinc finger protein CONSTANS; K12135 zinc finger protein CONSTANS	NA	NA	CL8220.Contig1_All	1.88	5.6	1.57469	2.54717e-05	Up	gi|590685164|ref|XP_007042027.1|/5.30488e-73/B-box type zinc finger family protein [Theobroma cacao] &gt;gi|508705962|gb|EOX97858.1| B-box type zinc finger family protein [Theobroma cacao]	gi|225317793|dbj|AK329161.1|/6e-58/Solanum lycopersicum cDNA, clone: LEFL3106J16, HTC in root	sp|Q96288|STO_ARATH/1e-22/Salt tolerance protein OS=Arabidopsis thaliana GN=STO PE=1 SV=1	PS50119/10.068/Zinc finger B-box type profile.	ath:AT5G15840/2e-17/CO; zinc finger protein CONSTANS; K12135 zinc finger protein CONSTANS	NA	NA	CL6526.Contig2_All	3.46	5.04	0.542652	0.0962592	Equal	gi|590685164|ref|XP_007042027.1|/3.92974e-72/B-box type zinc finger family protein [Theobroma cacao] &gt;gi|508705962|gb|EOX97858.1| B-box type zinc finger family protein [Theobroma cacao]	gi|225317793|dbj|AK329161.1|/2e-67/Solanum lycopersicum cDNA, clone: LEFL3106J16, HTC in root	sp|Q9SYM2|STHY_ARATH/1e-24/Probable salt tolerance-like protein At1g78600 OS=Arabidopsis thaliana GN=At1g78600 PE=1 SV=2	PS50119/10.025/Zinc finger B-box type profile.	ath:AT5G15840/4e-17/CO; zinc finger protein CONSTANS; K12135 zinc finger protein CONSTANS	NA	NA
-5499.36	-5497.15	0.0356396	0.285406	Unigene3150_All	21.53	17.24	-0.320589	0.000189866	Equal	gi|604336045|gb|EYU39891.1|/0/hypothetical protein MIMGU_mgv1a005515mg [Erythranthe guttata]	gi|225316079|dbj|AK322033.1|/1e-32/Solanum lycopersicum cDNA, clone: LEFL1032DA04, HTC in leaf	sp|Q02096|PGLR_PERAE/2e-13/Polygalacturonase OS=Persea americana PE=2 SV=1	PTHR31339:SF0/8.1E-153/--	bdi:100842025/8e-14/probable polygalacturonase At3g15720; K01184 polygalacturonase [EC:3.2.1.15]	AGl619/5e-36/---	NA	CL6352.Contig1_All	26.41	14.94	-0.821904	5.65827e-14	Equal	gi|697123609|ref|XP_009615800.1|/0/PREDICTED: probable polygalacturonase At3g15720 isoform X1 [Nicotiana tomentosiformis]	gi|470140873|ref|XM_004306113.1|/2e-25/PREDICTED: Fragaria vesca subsp. vesca exo-poly-alpha-D-galacturonosidase-like (LOC101305099), mRNA	sp|Q9LW07|PGLR3_ARATH/1e-14/Probable polygalacturonase At3g15720 OS=Arabidopsis thaliana GN=At3g15720 PE=1 SV=1	PF00295/4.8E-19/Glycosyl hydrolases family 28	bvg:104898989/3e-15/exopolygalacturonase clone GBGE184-like; K01213 galacturan 1,4-alpha-galacturonidase [EC:3.2.1.67]	AGl619/1e-36/---	NA	Unigene669_All	14.3	11.27	-0.343528	0.016115	Equal	gi|697123609|ref|XP_009615800.1|/0/PREDICTED: probable polygalacturonase At3g15720 isoform X1 [Nicotiana tomentosiformis]	gi|225316079|dbj|AK322033.1|/3e-30/Solanum lycopersicum cDNA, clone: LEFL1032DA04, HTC in leaf	sp|A7PZL3|PGLR_VITVI/2e-14/Probable polygalacturonase OS=Vitis vinifera GN=GSVIVT00026920001 PE=1 SV=1	PTHR31339:SF0/1.1E-159/--	pmum:103339383/3e-15/polygalacturonase; K01184 polygalacturonase [EC:3.2.1.15]	AGl619/5e-35/---	NA
-6044.02	-6041.81	0.035815	0.284498	CL1341.Contig1_All	0.75	2.8	1.90046	1.89399e-10	Up	gi|697164919|ref|XP_009591275.1|/5.42892e-115/PREDICTED: uncharacterized protein LOC104088320 [Nicotiana tomentosiformis]	gi|359489196|ref|XM_002273874.2|/2e-09/PREDICTED: Vitis vinifera UPF0565 protein C2orf69 homolog (LOC100256529), mRNA	NA	PTHR31296:SF1/2.2E-51/--	NA	NA	NA	CL561.Contig1_All	4.21	5.29	0.329447	0.359637	Equal	gi|697164919|ref|XP_009591275.1|/1.58002e-117/PREDICTED: uncharacterized protein LOC104088320 [Nicotiana tomentosiformis]	gi|470142590|ref|XM_004306939.1|/7e-09/PREDICTED: Fragaria vesca subsp. vesca UPF0565 protein C2orf69 homolog (LOC101315379), mRNA	NA	PF10561/1.3E-29/Uncharacterised protein family UPF0565	NA	NA	NA	CL6057.Contig2_All	2.83	1.69	-0.743779	0.0587461	Equal	gi|698502946|ref|XP_009797094.1|/2.02515e-113/PREDICTED: uncharacterized protein LOC104243580 [Nicotiana sylvestris]	gi|470142590|ref|XM_004306939.1|/3e-14/PREDICTED: Fragaria vesca subsp. vesca UPF0565 protein C2orf69 homolog (LOC101315379), mRNA	NA	PTHR31296/1.3E-49/--	NA	NA	NA
-4648.23	-4646.06	0.036858	0.290441	CL5349.Contig2_All	20.91	24.21	0.21141	0.00665192	Equal	gi|661891189|emb|CDP05071.1|/3.46777e-101/unnamed protein product [Coffea canephora]	gi|357463904|ref|XM_003602186.1|/2e-22/Medicago truncatula Zinc finger protein CONSTANS-like protein (MTR_3g091340) mRNA, complete cds	sp|Q9FHH8|COL5_ARATH/6e-08/Zinc finger protein CONSTANS-LIKE 5 OS=Arabidopsis thaliana GN=COL5 PE=2 SV=2	PTHR31717/1.1E-61/--	egu:105046161/3e-15/uncharacterized LOC105046161; K03539 ribonuclease P/MRP protein subunit RPP1 [EC:3.1.26.5]	NA	NA	CL5610.Contig1_All	5.25	9.04	0.784005	0.000184065	Equal	gi|698528108|ref|XP_009760889.1|/1.34384e-100/PREDICTED: zinc finger protein CONSTANS-LIKE 10-like isoform X1 [Nicotiana sylvestris]	gi|502136310|ref|XM_004502583.1|/1e-29/PREDICTED: Cicer arietinum uncharacterized LOC101507417 (LOC101507417), transcript variant X2, mRNA	sp|O50055|COL1_ARATH/1e-07/Zinc finger protein CONSTANS-LIKE 1 OS=Arabidopsis thaliana GN=COL1 PE=1 SV=1	PS51017/14.485/CCT domain profile.	egu:105046161/2e-14/uncharacterized LOC105046161; K03539 ribonuclease P/MRP protein subunit RPP1 [EC:3.1.26.5]	NA	NA	CL1576.Contig2_All	10.36	3.65	-1.50506	7.50807e-14	Down	gi|661891189|emb|CDP05071.1|/4.2712e-101/unnamed protein product [Coffea canephora]	gi|358248338|ref|NM_001253191.1|/2e-27/Glycine max uncharacterized LOC100820570 (LOC100820570), mRNA	sp|O50055|COL1_ARATH/4e-08/Zinc finger protein CONSTANS-LIKE 1 OS=Arabidopsis thaliana GN=COL1 PE=1 SV=1	PTHR31717:SF2/3.7E-63/--	egu:105046161/1e-16/uncharacterized LOC105046161; K03539 ribonuclease P/MRP protein subunit RPP1 [EC:3.1.26.5]	NA	NA
-3603.06	-3600.9	0.0374391	0.292678	CL9129.Contig1_All	66.7	44.24	-0.592335	3.55803e-34	Equal	gi|698517581|ref|XP_009803671.1|/1.18596e-101/PREDICTED: glutathione S-transferase-like [Nicotiana sylvestris]	gi|283135879|gb|GQ377242.1|/1e-26/Populus trichocarpa phi class glutathione transferase GSTF2 mRNA, complete cds	sp|P42761|GSTFA_ARATH/5e-52/Glutathione S-transferase F10 OS=Arabidopsis thaliana GN=GSTF10 PE=1 SV=3	PS50405/19.823/Soluble glutathione S-transferase C-terminal domain profile.	sot:102585121/4e-102/glutathione S-transferase-like; K00799 glutathione S-transferase [EC:2.5.1.18]	YPO1314/2e-15/---	molecular_function:GO:0004364//glutathione transferase activity;	Unigene17848_All	15.88	14.54	-0.127184	0.455638	Equal	gi|698517581|ref|XP_009803671.1|/3.27622e-104/PREDICTED: glutathione S-transferase-like [Nicotiana sylvestris]	gi|283135879|gb|GQ377242.1|/1e-25/Populus trichocarpa phi class glutathione transferase GSTF2 mRNA, complete cds	sp|P42761|GSTFA_ARATH/5e-51/Glutathione S-transferase F10 OS=Arabidopsis thaliana GN=GSTF10 PE=1 SV=3	PTHR11260:SF38/6.2E-101/--	sot:102585121/2e-103/glutathione S-transferase-like; K00799 glutathione S-transferase [EC:2.5.1.18]	STM0862/2e-16/---	molecular_function:GO:0004364//glutathione transferase activity;	CL6220.Contig1_All	8.55	3.91	-1.12876	2.74601e-09	Down	gi|698517581|ref|XP_009803671.1|/1.08699e-101/PREDICTED: glutathione S-transferase-like [Nicotiana sylvestris]	gi|283135879|gb|GQ377242.1|/1e-26/Populus trichocarpa phi class glutathione transferase GSTF2 mRNA, complete cds	sp|Q96266|GSTF8_ARATH/1e-50/Glutathione S-transferase F8, chloroplastic OS=Arabidopsis thaliana GN=GSTF8 PE=1 SV=3	PTHR11260/3.5E-100/--	sot:102585121/3e-102/glutathione S-transferase-like; K00799 glutathione S-transferase [EC:2.5.1.18]	STM0862/1e-15/---	molecular_function:GO:0004364//glutathione transferase activity;
-4830.59	-4828.43	0.0375977	0.291605	Unigene14149_All	13.77	8.35	-0.72168	5.43459e-13	Equal	gi|698526720|ref|XP_009760198.1|/0/PREDICTED: tRNA dimethylallyltransferase 9 [Nicotiana sylvestris]	gi|359493799|ref|XM_002282976.2|/3e-24/PREDICTED: Vitis vinifera tRNA dimethylallyltransferase 9-like (LOC100245121), mRNA	sp|Q9C5J6|IPT9_ARATH/5e-158/tRNA dimethylallyltransferase 9 OS=Arabidopsis thaliana GN=IPT9 PE=2 SV=1	PTHR11088/1.2E-173/--	sot:102605568/5e-179/tRNA dimethylallyltransferase 9-like; K00791 tRNA dimethylallyltransferase [EC:2.5.1.75]	CT766/2e-42/---	NA	CL9585.Contig1_All	5.46	0.73	-2.90293	1.82799e-17	Down	gi|698526720|ref|XP_009760198.1|/0/PREDICTED: tRNA dimethylallyltransferase 9 [Nicotiana sylvestris]	gi|359493799|ref|XM_002282976.2|/2e-50/PREDICTED: Vitis vinifera tRNA dimethylallyltransferase 9-like (LOC100245121), mRNA	sp|Q9C5J6|IPT9_ARATH/5e-161/tRNA dimethylallyltransferase 9 OS=Arabidopsis thaliana GN=IPT9 PE=2 SV=1	PTHR11088/2.8E-175/--	sot:102605568/1e-177/tRNA dimethylallyltransferase 9-like; K00791 tRNA dimethylallyltransferase [EC:2.5.1.75]	CT766/2e-42/---	NA	Unigene16593_All	7.23	3.05	-1.24519	3.16848e-09	Down	gi|698526720|ref|XP_009760198.1|/0/PREDICTED: tRNA dimethylallyltransferase 9 [Nicotiana sylvestris]	gi|334187782|ref|NM_001203415.1|/1e-32/Arabidopsis thaliana tRNA isopentenyltransferase AtIPT9 mRNA, complete cds	sp|Q9C5J6|IPT9_ARATH/2e-154/tRNA dimethylallyltransferase 9 OS=Arabidopsis thaliana GN=IPT9 PE=2 SV=1	PTHR11088/4.8E-172/--	sot:102605568/1e-175/tRNA dimethylallyltransferase 9-like; K00791 tRNA dimethylallyltransferase [EC:2.5.1.75]	CT766/3e-41/---	NA
-6736.49	-6734.36	0.0389852	0.300003	CL5825.Contig1_All	2.72	2.51	-0.115919	0.625647	Equal	gi|661881292|emb|CDP15039.1|/2.09022e-165/unnamed protein product [Coffea canephora]	gi|225321997|dbj|AK326013.1|/1e-23/Solanum lycopersicum cDNA, clone: LEFL2001CG06, HTC in fruit	NA	NA	NA	NA	NA	CL4282.Contig1_All	1.94	0.86	-1.17365	0.00206931	Equal	gi|661881292|emb|CDP15039.1|/6.24885e-172/unnamed protein product [Coffea canephora]	gi|225321997|dbj|AK326013.1|/1e-24/Solanum lycopersicum cDNA, clone: LEFL2001CG06, HTC in fruit	NA	NA	NA	NA	NA	Unigene7388_All	4.23	5	0.24127	0.319535	Equal	gi|661881292|emb|CDP15039.1|/3.81148e-146/unnamed protein product [Coffea canephora]	gi|359495423|ref|XM_003634942.1|/9e-31/PREDICTED: Vitis vinifera uncharacterized LOC100852824 (LOC100852824), mRNA	NA	NA	NA	NA	NA
-7608.7	-7606.59	0.0401725	0.306743	Unigene14434_All	35.26	65.95	0.90334	7.10928e-69	Equal	gi|697105970|ref|XP_009606818.1|/2.27568e-155/PREDICTED: LRR receptor-like serine/threonine-protein kinase FLS2 [Nicotiana tomentosiformis]	gi|294718241|gb|GU906011.1|/8e-09/Capsicum chinense COSII marker COS22 genomic sequence	sp|Q9SCT4|IMK2_ARATH/1e-32/Probably inactive leucine-rich repeat receptor-like protein kinase IMK2 OS=Arabidopsis thaliana GN=IMK2 PE=1 SV=1	PS51450/4.624/Leucine-rich repeat profile.	egr:104440808/9e-36/LRR receptor-like serine/threonine-protein kinase FLS2; K13420 LRR receptor-like serine/threonine-protein kinase FLS2 [EC:2.7.11.1]	YJL005w_1/3e-11/---	NA	Unigene10331_All	1.81	14.4	2.99201	4.53569e-41	Up	gi|697105970|ref|XP_009606818.1|/1.30517e-153/PREDICTED: LRR receptor-like serine/threonine-protein kinase FLS2 [Nicotiana tomentosiformis]	gi|225314959|dbj|AK321308.1|/3e-08/Solanum lycopersicum cDNA, clone: LEFL1023AC09, HTC in leaf	sp|Q9FL28|FLS2_ARATH/9e-32/LRR receptor-like serine/threonine-protein kinase FLS2 OS=Arabidopsis thaliana GN=FLS2 PE=1 SV=1	PS51450/5.232/Leucine-rich repeat profile.	egr:104440808/1e-35/LRR receptor-like serine/threonine-protein kinase FLS2; K13420 LRR receptor-like serine/threonine-protein kinase FLS2 [EC:2.7.11.1]	YJL005w_1/6e-12/---	NA	Unigene4964_All	18.01	15.87	-0.182496	0.182691	Equal	gi|697105970|ref|XP_009606818.1|/3.89599e-154/PREDICTED: LRR receptor-like serine/threonine-protein kinase FLS2 [Nicotiana tomentosiformis]	gi|294718241|gb|GU906011.1|/1e-13/Capsicum chinense COSII marker COS22 genomic sequence	sp|C0LGF5|Y1341_ARATH/2e-32/Probable LRR receptor-like serine/threonine-protein kinase At1g34110 OS=Arabidopsis thaliana GN=At1g34110 PE=2 SV=2	PTHR24420/5.7E-82/--	mdm:103434977/1e-35/LRR receptor-like serine/threonine-protein kinase FLS2; K13420 LRR receptor-like serine/threonine-protein kinase FLS2 [EC:2.7.11.1]	YJL005w_1/5e-12/---	NA
-5414.25	-5412.18	0.0416768	0.315782	Unigene10525_All	24.21	22.55	-0.102476	0.120746	Equal	gi|661881614|emb|CDP14774.1|/6.24004e-163/unnamed protein product [Coffea canephora]	gi|225313486|dbj|AK327431.1|/6e-08/Solanum lycopersicum cDNA, clone: LEFL2029H20, HTC in fruit	NA	NA	NA	NA	NA	Unigene3546_All	13.9	23.25	0.742146	4.98096e-17	Equal	gi|661881614|emb|CDP14774.1|/1.2089e-161/unnamed protein product [Coffea canephora]	NA	NA	NA	NA	NA	NA	CL5976.Contig1_All	15.11	16.99	0.169182	0.116197	Equal	gi|661881614|emb|CDP14774.1|/6.83497e-143/unnamed protein product [Coffea canephora]	NA	NA	NA	NA	NA	NA
-3560.77	-3558.71	0.042455	0.319223	Unigene2075_All	2.36	4.04	0.775568	0.000311723	Equal	gi|697148486|ref|XP_009628428.1|/1.09337e-144/PREDICTED: pentatricopeptide repeat-containing protein At1g07740, mitochondrial [Nicotiana tomentosiformis] &gt;gi|697148488|ref|XP_009628429.1| PREDICTED: pentatricopeptide repeat-containing protein At1g07740, mitochondrial [Nicotiana tomentosiformis] &gt;gi|697148490|ref|XP_009628430.1| PREDICTED: pentatricopeptide repeat-containing protein At1g0774…	gi|297849069|ref|XM_002892370.1|/3e-14/Arabidopsis lyrata subsp. lyrata pentatricopeptide repeat-containing protein, mRNA	sp|Q9LQQ1|PPR20_ARATH/2e-126/Pentatricopeptide repeat-containing protein At1g07740, mitochondrial OS=Arabidopsis thaliana GN=At1g07740 PE=2 SV=1	PS51375/12.43/Pentatricopeptide (PPR) repeat profile.	sly:101246618/2e-45/pentatricopeptide repeat-containing protein At5g61990, mitochondrial; K17964 leucine-rich PPR motif-containing protein, mitochondrial	NA	NA	Unigene15328_All	0.19	1.66	3.12711	0.0586089	Equal	gi|661887207|emb|CDP08987.1|/7.60905e-70/unnamed protein product [Coffea canephora]	gi|470119706|ref|XM_004295904.1|/1e-11/PREDICTED: Fragaria vesca subsp. vesca pentatricopeptide repeat-containing protein At1g07740, mitochondrial-like (LOC101303024), mRNA	sp|Q9LQQ1|PPR20_ARATH/5e-61/Pentatricopeptide repeat-containing protein At1g07740, mitochondrial OS=Arabidopsis thaliana GN=At1g07740 PE=2 SV=1	PF12854/8.2E-7/PPR repeat	atr:18446702/1e-28/pentatricopeptide repeat-containing protein At1g09900; K17710 pentatricopeptide repeat domain-containing protein 1	SPBC28F2.12/5e-07/---	NA	Unigene8689_All	3.24	5.1	0.654503	0.0171153	Equal	gi|698513511|ref|XP_009801694.1|/2.9238e-142/PREDICTED: pentatricopeptide repeat-containing protein At1g07740, mitochondrial-like [Nicotiana sylvestris] &gt;gi|698513513|ref|XP_009801695.1| PREDICTED: pentatricopeptide repeat-containing protein At1g07740, mitochondrial-like [Nicotiana sylvestris]	gi|297849069|ref|XM_002892370.1|/5e-07/Arabidopsis lyrata subsp. lyrata pentatricopeptide repeat-containing protein, mRNA	sp|Q9LQQ1|PPR20_ARATH/3e-123/Pentatricopeptide repeat-containing protein At1g07740, mitochondrial OS=Arabidopsis thaliana GN=At1g07740 PE=2 SV=1	PTHR24015:SF416/3.8E-114/--	sly:101246618/3e-46/pentatricopeptide repeat-containing protein At5g61990, mitochondrial; K17964 leucine-rich PPR motif-containing protein, mitochondrial	NA	NA
-6741.87	-6739.82	0.0427859	0.319274	CL1845.Contig5_All	3.01	1.5	-1.0048	1.37456e-08	Down	gi|565343638|ref|XP_006338936.1|/0/PREDICTED: BTB/POZ domain-containing protein FBL11-like isoform X1 [Solanum tuberosum]	gi|339639699|gb|AC244920.2|/4e-06/Solanum lycopersicum strain Heinz 1706 chromosome 10 clone sle-6e17 map 10, complete sequence	sp|Q8S8F2|FBL11_ARATH/0.0/BTB/POZ domain-containing protein FBL11 OS=Arabidopsis thaliana GN=FBL11 PE=2 SV=2	SM00367/64.0/Leucine-rich repeat - CC (cysteine-containing) subfamily	aly:ARALYDRAFT_493343/5e-18/F-box family protein; K10268 F-box and leucine-rich repeat protein 2/20	NA	NA	CL2469.Contig10_All	1.57	1.36	-0.207158	0.577976	Equal	gi|565343638|ref|XP_006338936.1|/0/PREDICTED: BTB/POZ domain-containing protein FBL11-like isoform X1 [Solanum tuberosum]	gi|359481992|ref|XM_002276966.2|/1e-06/PREDICTED: Vitis vinifera BTB/POZ domain-containing protein FBL11-like (LOC100251206), mRNA	sp|Q8S8F2|FBL11_ARATH/0.0/BTB/POZ domain-containing protein FBL11 OS=Arabidopsis thaliana GN=FBL11 PE=2 SV=2	PF07707/2.6E-9/BTB And C-terminal Kelch	bdi:100821244/1e-17/F-box/LRR-repeat protein 3; K10268 F-box and leucine-rich repeat protein 2/20	NA	NA	CL3269.Contig1_All	3.21	2.15	-0.578237	0.0118998	Equal	gi|565343638|ref|XP_006338936.1|/0/PREDICTED: BTB/POZ domain-containing protein FBL11-like isoform X1 [Solanum tuberosum]	NA	sp|Q8S8F2|FBL11_ARATH/0.0/BTB/POZ domain-containing protein FBL11 OS=Arabidopsis thaliana GN=FBL11 PE=2 SV=2	SM00875/1.4E-8/BTB And C-terminal Kelch	egu:105046191/6e-14/uncharacterized LOC105046191; K10268 F-box and leucine-rich repeat protein 2/20	NA	NA
-5805.66	-5803.62	0.0432056	0.319981	Unigene3526_All	3.82	6.63	0.795436	4.84617e-06	Equal	gi|661894435|emb|CDP01434.1|/1.2773e-56/unnamed protein product [Coffea canephora]	NA	NA	NA	NA	NA	NA	CL5476.Contig2_All	6.08	8.46	0.476586	0.0353076	Equal	gi|661894435|emb|CDP01434.1|/1.71581e-63/unnamed protein product [Coffea canephora]	NA	NA	NA	NA	NA	NA	Unigene4680_All	4.95	2.65	-0.901436	0.0014886	Equal	gi|661894435|emb|CDP01434.1|/1.4625e-55/unnamed protein product [Coffea canephora]	NA	NA	NA	NA	NA	NA
-6324.37	-6322.33	0.0432725	0.318085	CL7245.Contig1_All	18.45	17.79	-0.0525543	0.62003	Equal	gi|661877272|emb|CDP18866.1|/0/unnamed protein product [Coffea canephora]	gi|350540011|ref|NM_001247939.1|/0.0/Solanum lycopersicum WD-40 repeat protein (LOC544252), mRNA >gi|14031062|gb|AY032884.1| Lycopersicon esculentum WD-40 repeat protein mRNA, complete cds	sp|Q3Y8L7|DAW1_CHLRE/1e-21/Dynein assembly factor with WDR repeat domains 1 OS=Chlamydomonas reinhardtii GN=DAW1 PE=1 SV=1	PTHR22848/0.0/--	egu:105040096/0.0/suppressor of mec-8 and unc-52 protein homolog 1; K13111 WD40 repeat-containing protein SMU1	sll0163/1e-29/---	NA	CL6008.Contig3_All	13.13	15.9	0.27616	0.0863712	Equal	gi|661877272|emb|CDP18866.1|/0/unnamed protein product [Coffea canephora]	gi|350540011|ref|NM_001247939.1|/0.0/Solanum lycopersicum WD-40 repeat protein (LOC544252), mRNA >gi|14031062|gb|AY032884.1| Lycopersicon esculentum WD-40 repeat protein mRNA, complete cds	sp|Q3Y8L7|DAW1_CHLRE/5e-21/Dynein assembly factor with WDR repeat domains 1 OS=Chlamydomonas reinhardtii GN=DAW1 PE=1 SV=1	PS50897/10.227/C-terminal to LisH (CTLH) motif profile.	egu:105040096/0.0/suppressor of mec-8 and unc-52 protein homolog 1; K13111 WD40 repeat-containing protein SMU1	sll0163/2e-29/---	NA	CL4643.Contig2_All	9.9	5.93	-0.739396	8.37791e-06	Equal	gi|661877272|emb|CDP18866.1|/0/unnamed protein product [Coffea canephora]	gi|350540011|ref|NM_001247939.1|/0.0/Solanum lycopersicum WD-40 repeat protein (LOC544252), mRNA >gi|14031062|gb|AY032884.1| Lycopersicon esculentum WD-40 repeat protein mRNA, complete cds	sp|Q3Y8L7|DAW1_CHLRE/1e-21/Dynein assembly factor with WDR repeat domains 1 OS=Chlamydomonas reinhardtii GN=DAW1 PE=1 SV=1	PS50897/10.227/C-terminal to LisH (CTLH) motif profile.	egu:105040096/0.0/suppressor of mec-8 and unc-52 protein homolog 1; K13111 WD40 repeat-containing protein SMU1	sll0163/1e-29/---	NA
-14870.4	-14868.4	0.0435947	0.31808	Unigene15869_All	13.95	17.03	0.287813	3.81874e-05	Equal	gi|661882608|emb|CDP13611.1|/0/unnamed protein product [Coffea canephora]	gi|359488289|ref|XM_002266734.2|/5e-30/PREDICTED: Vitis vinifera WD repeat-containing protein 75-like (LOC100258308), mRNA	NA	PTHR22847/5.3E-87/--	jcu:105636448/0.0/WD repeat-containing protein 75; K14552 NET1-associated nuclear protein 1 (U3 small nucleolar RNA-associated protein 17)	all0283_3/2e-13/---	NA	CL67.Contig4_All	8.31	13.2	0.667618	4.42136e-08	Equal	gi|697145899|ref|XP_009627084.1|/0/PREDICTED: WD repeat-containing protein 75 isoform X1 [Nicotiana tomentosiformis]	gi|359488289|ref|XM_002266734.2|/2e-16/PREDICTED: Vitis vinifera WD repeat-containing protein 75-like (LOC100258308), mRNA	NA	PS50082/10.542/Trp-Asp (WD) repeats profile.	jcu:105636448/0.0/WD repeat-containing protein 75; K14552 NET1-associated nuclear protein 1 (U3 small nucleolar RNA-associated protein 17)	all0283_3/9e-12/---	NA	Unigene1791_All	25.29	21.12	-0.259957	0.00116983	Equal	gi|661882608|emb|CDP13611.1|/0/unnamed protein product [Coffea canephora]	gi|359488289|ref|XM_002266734.2|/2e-07/PREDICTED: Vitis vinifera WD repeat-containing protein 75-like (LOC100258308), mRNA	NA	PTHR22847:SF305/1.2E-83/--	jcu:105636448/0.0/WD repeat-containing protein 75; K14552 NET1-associated nuclear protein 1 (U3 small nucleolar RNA-associated protein 17)	MA2525/8e-10/---	NA
-9854.38	-9852.35	0.0438904	0.317883	CL247.Contig3_All	4.6	2.89	-0.670564	0.000263932	Equal	gi|470128660|ref|XP_004300254.1|/6.68155e-176/PREDICTED: leucine-rich repeat protein SHOC-2-like [Fragaria vesca subsp. vesca]	gi|519705202|gb|JX598660.1|/2e-06/Gossypium hirsutum clone NBRI_GE35917 microsatellite sequence	sp|Q8S7M7|PIRL5_ORYSJ/7e-138/Plant intracellular Ras-group-related LRR protein 5 OS=Oryza sativa subsp. japonica GN=IRL5 PE=2 SV=1	SM00369/4.3/Leucine-rich repeats, typical (most populated) subfamily	egr:104436906/4e-33/TMV resistance protein N-like; K19613 leucine-rich repeat protein SHOC2	alr0124_1/4e-36/---	NA	Unigene8184_All	2.51	1.16	-1.11356	0.00812362	Equal	gi|470128660|ref|XP_004300254.1|/9.87948e-176/PREDICTED: leucine-rich repeat protein SHOC-2-like [Fragaria vesca subsp. vesca]	gi|470128659|ref|XM_004300206.1|/1e-07/PREDICTED: Fragaria vesca subsp. vesca leucine-rich repeat protein SHOC-2-like (LOC101313121), mRNA	sp|Q8S7M7|PIRL5_ORYSJ/3e-138/Plant intracellular Ras-group-related LRR protein 5 OS=Oryza sativa subsp. japonica GN=IRL5 PE=2 SV=1	PF00560/0.41/Leucine Rich Repeat	egr:104436906/1e-30/TMV resistance protein N-like; K19613 leucine-rich repeat protein SHOC2	alr0124_1/7e-35/---	NA	CL4224.Contig1_All	3.83	0.01	-8.5812	1.55244e-24	Down	gi|470128660|ref|XP_004300254.1|/1.35497e-168/PREDICTED: leucine-rich repeat protein SHOC-2-like [Fragaria vesca subsp. vesca]	gi|470128659|ref|XM_004300206.1|/2e-06/PREDICTED: Fragaria vesca subsp. vesca leucine-rich repeat protein SHOC-2-like (LOC101313121), mRNA	sp|Q8S7M7|PIRL5_ORYSJ/7e-141/Plant intracellular Ras-group-related LRR protein 5 OS=Oryza sativa subsp. japonica GN=IRL5 PE=2 SV=1	PS51450/5.563/Leucine-rich repeat profile.	egr:104436906/2e-33/TMV resistance protein N-like; K19613 leucine-rich repeat protein SHOC2	alr0124_1/8e-38/---	NA
-11657.1	-11655.1	0.0445526	0.320324	Unigene2167_All	15.53	2.38	-2.70602	1.86529e-156	Down	gi|661891061|emb|CDP04943.1|/0/unnamed protein product [Coffea canephora]	gi|148538420|dbj|AK247186.1|/7e-88/Solanum lycopersicum cDNA, clone: LEFL1053DH05, HTC in leaf	NA	PF04607/2.9E-31/Region found in RelA / SpoT proteins	NA	FN1482/8e-33/---	NA	Unigene6181_All	10.92	0.78	-3.80735	1.28654e-74	Down	gi|698443271|ref|XP_009764304.1|/0/PREDICTED: uncharacterized protein LOC104216043 isoform X1 [Nicotiana sylvestris]	gi|148538420|dbj|AK247186.1|/1e-79/Solanum lycopersicum cDNA, clone: LEFL1053DH05, HTC in leaf	NA	PTHR21262/0.0/--	NA	FN1482/6e-33/---	NA	CL3067.Contig1_All	7.76	1.89	-2.03767	4.4508e-31	Down	gi|698443271|ref|XP_009764304.1|/0/PREDICTED: uncharacterized protein LOC104216043 isoform X1 [Nicotiana sylvestris]	gi|148538420|dbj|AK247186.1|/5e-64/Solanum lycopersicum cDNA, clone: LEFL1053DH05, HTC in leaf	NA	PTHR21262/0.0/--	NA	SP1645/4e-33/---	NA
-4000.68	-3998.68	0.0453067	0.323384	Unigene10993_All	11.62	4.33	-1.42417	2.62056e-19	Down	gi|661892477|emb|CDP03635.1|/2.19533e-96/unnamed protein product [Coffea canephora]	gi|359479617|ref|XM_002278127.2|/4e-13/PREDICTED: Vitis vinifera uncharacterized LOC100257991 (LOC100257991), mRNA	sp|Q9M1X2|FAP1_ARATH/7e-79/Fatty-acid-binding protein 1 OS=Arabidopsis thaliana GN=FAP1 PE=1 SV=1	PF02431/1.1E-35/Chalcone-flavanone isomerase	rcu:RCOM_1613030/4e-06/phospholipase d beta, putative (EC:3.1.4.4); K01115 phospholipase D1/2 [EC:3.1.4.4]	NA	NA	Unigene9973_All	8.22	2.66	-1.62771	4.59971e-06	Down	gi|296085199|emb|CBI28694.3|/1.51742e-86/unnamed protein product [Vitis vinifera]	gi|359479617|ref|XM_002278127.2|/3e-16/PREDICTED: Vitis vinifera uncharacterized LOC100257991 (LOC100257991), mRNA	sp|Q9M1X2|FAP1_ARATH/3e-73/Fatty-acid-binding protein 1 OS=Arabidopsis thaliana GN=FAP1 PE=1 SV=1	PF02431/9.5E-34/Chalcone-flavanone isomerase	NA	NA	NA	CL2525.Contig1_All	12.32	6.3	-0.967579	2.02256e-05	Equal	gi|661892477|emb|CDP03635.1|/2.2573e-87/unnamed protein product [Coffea canephora]	gi|359479617|ref|XM_002278127.2|/7e-08/PREDICTED: Vitis vinifera uncharacterized LOC100257991 (LOC100257991), mRNA	sp|Q9M1X2|FAP1_ARATH/1e-70/Fatty-acid-binding protein 1 OS=Arabidopsis thaliana GN=FAP1 PE=1 SV=1	PF02431/6.2E-33/Chalcone-flavanone isomerase	NA	NA	NA
-2539.11	-2537.11	0.0459835	0.325854	Unigene3488_All	37.99	32.92	-0.206655	0.0119313	Equal	gi|697160604|ref|XP_009589076.1|/9.16372e-84/PREDICTED: OTU domain-containing protein At3g57810 [Nicotiana tomentosiformis]	gi|359481691|ref|XM_002277645.2|/1e-09/PREDICTED: Vitis vinifera uncharacterized LOC100244154, transcript variant 2 (LOC100244154), mRNA	sp|Q8LBZ4|OTU_ARATH/4e-18/OTU domain-containing protein At3g57810 OS=Arabidopsis thaliana GN=At3g57810 PE=2 SV=1	PS50802/14.745/OTU domain profile.	csl:COCSUDRAFT_32540/5e-33/cysteine proteinase; K18342 OTU domain-containing protein 6 [EC:3.4.19.12]	NA	NA	CL3956.Contig1_All	11.4	5.01	-1.18615	2.80746e-07	Down	gi|697160604|ref|XP_009589076.1|/1.01711e-84/PREDICTED: OTU domain-containing protein At3g57810 [Nicotiana tomentosiformis]	gi|359481691|ref|XM_002277645.2|/2e-08/PREDICTED: Vitis vinifera uncharacterized LOC100244154, transcript variant 2 (LOC100244154), mRNA	sp|Q8LBZ4|OTU_ARATH/1e-17/OTU domain-containing protein At3g57810 OS=Arabidopsis thaliana GN=At3g57810 PE=2 SV=1	PF02338/1.4E-8/OTU-like cysteine protease	csl:COCSUDRAFT_32540/2e-31/cysteine proteinase; K18342 OTU domain-containing protein 6 [EC:3.4.19.12]	NA	NA	Unigene3635_All	6.34	2.71	-1.22619	3.62827e-05	Down	gi|697160604|ref|XP_009589076.1|/3.524e-83/PREDICTED: OTU domain-containing protein At3g57810 [Nicotiana tomentosiformis]	gi|359481691|ref|XM_002277645.2|/1e-06/PREDICTED: Vitis vinifera uncharacterized LOC100244154, transcript variant 2 (LOC100244154), mRNA	sp|Q8LBZ4|OTU_ARATH/6e-16/OTU domain-containing protein At3g57810 OS=Arabidopsis thaliana GN=At3g57810 PE=2 SV=1	PF02338/2.3E-8/OTU-like cysteine protease	csl:COCSUDRAFT_32540/7e-32/cysteine proteinase; K18342 OTU domain-containing protein 6 [EC:3.4.19.12]	NA	NA
-568.432	-566.445	0.0462279	0.325246	Unigene5335_All	43.21	3.97	-3.44415	3.21525e-153	Down	gi|694358764|ref|XP_009359649.1|/3.50333e-48/PREDICTED: uncharacterized protein LOC103950201 [Pyrus x bretschneideri] &gt;gi|694358767|ref|XP_009359650.1| PREDICTED: uncharacterized protein LOC103950201 [Pyrus x bretschneideri]	gi|449490677|ref|XM_004158627.1|/7e-42/PREDICTED: Cucumis sativus uncharacterized LOC101229448 (LOC101229448), mRNA	NA	NA	NA	NA	NA	Unigene17941_All	29.34	1.59	-4.20577	1.72441e-67	Down	gi|661894742|emb|CDP01741.1|/3.89854e-59/unnamed protein product [Coffea canephora]	gi|225318015|dbj|AK323173.1|/3e-41/Solanum lycopersicum cDNA, clone: LEFL1051AD02, HTC in leaf	NA	NA	NA	NA	NA	Unigene6780_All	34.65	2.68	-3.69255	2.70958e-100	Down	gi|661894742|emb|CDP01741.1|/1.79203e-54/unnamed protein product [Coffea canephora]	gi|225318015|dbj|AK323173.1|/2e-21/Solanum lycopersicum cDNA, clone: LEFL1051AD02, HTC in leaf	NA	NA	NA	NA	NA
-3476.19	-3474.2	0.0462503	0.323096	Unigene9148_All	13.29	2.91	-2.19125	8.71843e-45	Down	gi|359480314|ref|XP_002270355.2|/3.82227e-156/PREDICTED: uncharacterized protein yqjG-like [Vitis vinifera]	gi|359480313|ref|XM_002270319.2|/8e-24/PREDICTED: Vitis vinifera uncharacterized LOC100265305 (LOC100265305), mRNA	sp|Q9FPQ6|GP1_CHLRE/3e-08/Vegetative cell wall protein gp1 OS=Chlamydomonas reinhardtii GN=GP1 PE=1 SV=1	PF13410/2.6E-10/Glutathione S-transferase, C-terminal domain	sly:101262608/1e-06/formin-like protein 20; K02184 formin 2	alr4046/2e-88/---	NA	CL4947.Contig2_All	16.44	7.69	-1.09615	3.36775e-09	Down	gi|643713813|gb|KDP26478.1|/1.60824e-130/hypothetical protein JCGZ_17636 [Jatropha curcas]	gi|157265590|gb|AC210130.1|/2e-17/Populus trichocarpa clone POP011-A09, complete sequence	NA	PS50405/13.035/Soluble glutathione S-transferase C-terminal domain profile.	jcu:105644487/3e-131/glutathione S-transferase omega-like 2; K07393 putative glutathione S-transferase	alr4046/1e-76/---	NA	Unigene9471_All	8.24	2.37	-1.79776	2.98592e-13	Down	gi|359480314|ref|XP_002270355.2|/1.02863e-157/PREDICTED: uncharacterized protein yqjG-like [Vitis vinifera]	gi|160955216|emb|CU225490.1|/3e-17/Populus EST from leave	sp|Q9FFW5|PERK8_ARATH/4e-11/Proline-rich receptor-like protein kinase PERK8 OS=Arabidopsis thaliana GN=PERK8 PE=1 SV=1	PTHR32419/5.9E-98/--	zma:103647659/2e-10/extensin-like; K03006 DNA-directed RNA polymerase II subunit RPB1 [EC:2.7.7.6]	alr4046/1e-91/---	NA
-4243.06	-4241.09	0.0471696	0.327197	CL3345.Contig1_All	2.61	1.44	-0.857981	0.00083865	Equal	gi|225423472|ref|XP_002274189.1|/0/PREDICTED: UPF0420 protein C16orf58 homolog [Vitis vinifera] &gt;gi|297738087|emb|CBI27288.3| unnamed protein product [Vitis vinifera]	gi|359472812|ref|XM_002274153.2|/1e-118/PREDICTED: Vitis vinifera uncharacterized LOC100242289 (LOC100242289), mRNA	NA	PTHR12770:SF22/3.3E-136/--	ota:Ot08g02650/5e-23/putative glutamate/ornithine acetyltransferase (ISS); K00620 glutamate N-acetyltransferase / amino-acid N-acetyltransferase [EC:2.3.1.35 2.3.1.1]	NA	NA	CL8390.Contig3_All	7.26	9	0.309955	0.205084	Equal	gi|225423472|ref|XP_002274189.1|/0/PREDICTED: UPF0420 protein C16orf58 homolog [Vitis vinifera] &gt;gi|297738087|emb|CBI27288.3| unnamed protein product [Vitis vinifera]	gi|359472812|ref|XM_002274153.2|/1e-105/PREDICTED: Vitis vinifera uncharacterized LOC100242289 (LOC100242289), mRNA	NA	PTHR12770/3.1E-136/--	ota:Ot08g02650/1e-22/putative glutamate/ornithine acetyltransferase (ISS); K00620 glutamate N-acetyltransferase / amino-acid N-acetyltransferase [EC:2.3.1.35 2.3.1.1]	NA	NA	CL1997.Contig2_All	3.18	3.52	0.146549	0.541621	Equal	gi|225423472|ref|XP_002274189.1|/0/PREDICTED: UPF0420 protein C16orf58 homolog [Vitis vinifera] &gt;gi|297738087|emb|CBI27288.3| unnamed protein product [Vitis vinifera]	gi|359472812|ref|XM_002274153.2|/1e-110/PREDICTED: Vitis vinifera uncharacterized LOC100242289 (LOC100242289), mRNA	NA	PTHR12770/6.6E-139/--	sly:101248925/6e-73/tRNA-splicing endonuclease subunit Sen54; K15326 tRNA-splicing endonuclease subunit Sen54	NA	NA
-6548.96	-6547.02	0.0484404	0.333663	Unigene4024_All	4.2	3.89	-0.110619	0.497479	Equal	gi|697095041|ref|XP_009609374.1|/7.68466e-114/PREDICTED: uncharacterized protein LOC104103193 [Nicotiana tomentosiformis]	gi|123683048|emb|AM450191.1|/4e-12/Vitis vinifera, whole genome shotgun sequence, contig VV78X148800.19, clone ENTAV 115	sp|P14918|EXTN_MAIZE/7e-10/Extensin OS=Zea mays GN=HRGP PE=2 SV=1	PTHR22981/5.7E-18/--	mdm:103433929/9e-23/uncharacterized LOC103433929; K17398 DNA (cytosine-5)-methyltransferase 3A [EC:2.1.1.37]	SPBC28F2.12/1e-11/---	NA	Unigene2214_All	3.45	5.7	0.724366	5.73691e-06	Equal	gi|565392163|ref|XP_006361776.1|/3.21148e-106/PREDICTED: uncharacterized protein LOC102582027 [Solanum tuberosum]	gi|123683048|emb|AM450191.1|/5e-12/Vitis vinifera, whole genome shotgun sequence, contig VV78X148800.19, clone ENTAV 115	sp|Q9FS16|EXTN3_ARATH/7e-13/Extensin-3 OS=Arabidopsis thaliana GN=EXT3 PE=2 SV=3	PS50812/14.986/PWWP domain profile.	vvi:100265039/1e-23/nuclear pore complex protein NUP62; K14306 nuclear pore complex protein Nup62	NA	NA	Unigene11817_All	2.63	1.54	-0.772132	0.002918	Equal	gi|697095041|ref|XP_009609374.1|/1.20482e-111/PREDICTED: uncharacterized protein LOC104103193 [Nicotiana tomentosiformis]	gi|123683048|emb|AM450191.1|/4e-12/Vitis vinifera, whole genome shotgun sequence, contig VV78X148800.19, clone ENTAV 115	sp|Q9LK03|PERK2_ARATH/5e-06/Proline-rich receptor-like protein kinase PERK2 OS=Arabidopsis thaliana GN=PERK2 PE=2 SV=3	PTHR22981:SF43/2.5E-18/--	sot:102596389/8e-22/uncharacterized LOC102596389; K17398 DNA (cytosine-5)-methyltransferase 3A [EC:2.1.1.37]	NA	NA
-9204.91	-9202.96	0.0484672	0.331529	CL7336.Contig1_All	10.08	10.84	0.104869	0.311412	Equal	gi|565371689|ref|XP_006352434.1|/0/PREDICTED: nicastrin-like isoform X2 [Solanum tuberosum]	gi|225451380|ref|XM_002264108.1|/2e-16/PREDICTED: Vitis vinifera nicastrin-like (LOC100241276), mRNA	sp|Q8GUM5|NICA_ARATH/0.0/Nicastrin OS=Arabidopsis thaliana GN=At3g52640/At3g52650 PE=2 SV=1	PTHR21092:SF0/1.3E-160/--	sot:102593488/0.0/nicastrin-like; K06171 nicastrin	NA	NA	Unigene13467_All	7.7	12.86	0.73996	4.35917e-08	Equal	gi|565371689|ref|XP_006352434.1|/0/PREDICTED: nicastrin-like isoform X2 [Solanum tuberosum]	gi|225451380|ref|XM_002264108.1|/2e-16/PREDICTED: Vitis vinifera nicastrin-like (LOC100241276), mRNA	sp|Q8GUM5|NICA_ARATH/0.0/Nicastrin OS=Arabidopsis thaliana GN=At3g52640/At3g52650 PE=2 SV=1	PTHR21092/4.0E-167/--	sot:102593488/0.0/nicastrin-like; K06171 nicastrin	NA	NA	CL1086.Contig3_All	6.4	8.19	0.355792	0.0338364	Equal	gi|698523461|ref|XP_009758540.1|/0/PREDICTED: nicastrin isoform X2 [Nicotiana sylvestris]	gi|225451380|ref|XM_002264108.1|/1e-14/PREDICTED: Vitis vinifera nicastrin-like (LOC100241276), mRNA	sp|Q8GUM5|NICA_ARATH/0.0/Nicastrin OS=Arabidopsis thaliana GN=At3g52640/At3g52650 PE=2 SV=1	PTHR21092/1.9E-166/--	vvi:100241276/0.0/nicastrin; K06171 nicastrin	NA	NA
-3359.07	-3357.13	0.0487424	0.331112	Unigene24994_All	34.54	0.01	-11.7541	2.95506e-191	Down	gi|661889071|emb|CDP07514.1|/4.80291e-60/unnamed protein product [Coffea canephora]	NA	NA	NA	NA	NA	NA	Unigene34601_All	13.85	0.01	-10.4357	4.27247e-34	Down	gi|565349958|ref|XP_006341942.1|/8.38825e-62/PREDICTED: uncharacterized protein LOC102591734 [Solanum tuberosum]	gi|470114000|ref|XM_004293159.1|/4e-09/PREDICTED: Fragaria vesca subsp. vesca uncharacterized LOC101306500 (LOC101306500), mRNA	NA	NA	NA	NA	NA	Unigene12732_All	14.51	0.01	-10.5028	2.85125e-69	Down	gi|604346780|gb|EYU45160.1|/2.08281e-62/hypothetical protein MIMGU_mgv1a012824mg [Erythranthe guttata]	gi|225318355|dbj|AK323512.1|/2e-09/Solanum lycopersicum cDNA, clone: LEFL1058CG07, HTC in leaf	NA	NA	NA	NA	NA
-3950.33	-3948.44	0.0516599	0.348528	Unigene16683_All	2.31	1.14	-1.01886	0.000210041	Down	gi|697148350|ref|XP_009628356.1|/0/PREDICTED: folic acid synthesis protein fol1 [Nicotiana tomentosiformis]	gi|225423429|ref|XM_002273607.1|/2e-34/PREDICTED: Vitis vinifera folic acid synthesis protein fol1-like (LOC100252672), mRNA	NA	PTHR20941/2.0E-218/--	sly:101263512/0.0/folic acid synthesis protein fol1; K13941 2-amino-4-hydroxy-6-hydroxymethyldihydropteridine diphosphokinase / dihydropteroate synthase [EC:2.7.6.3 2.5.1.15]	alr4386/1e-56/---	NA	Unigene7588_All	4.53	15.43	1.76816	5.07134e-29	Up	gi|723698457|ref|XP_010320851.1|/0/PREDICTED: folic acid synthesis protein fol1 isoform X2 [Solanum lycopersicum]	gi|238684535|gb|FJ972198.1|/4e-42/Solanum lycopersicum cultivar Ailsa Craig dihydropterin pyrophosphokinase-dihydropteroate synthase (HPPK-DHPS) gene, complete cds	NA	PS00793/-/Dihydropteroate synthase signature 2.	sly:101263512/0.0/folic acid synthesis protein fol1; K13941 2-amino-4-hydroxy-6-hydroxymethyldihydropteridine diphosphokinase / dihydropteroate synthase [EC:2.7.6.3 2.5.1.15]	alr4386/1e-60/---	NA	Unigene4392_All	1.81	3.44	0.926419	0.0548235	Equal	gi|297738107|emb|CBI27308.3|/2.93678e-119/unnamed protein product [Vitis vinifera]	gi|225423429|ref|XM_002273607.1|/1e-24/PREDICTED: Vitis vinifera folic acid synthesis protein fol1-like (LOC100252672), mRNA	NA	PTHR20941/1.7E-138/--	vvi:100252672/5e-120/folic acid synthesis protein fol1; K13941 2-amino-4-hydroxy-6-hydroxymethyldihydropteridine diphosphokinase / dihydropteroate synthase [EC:2.7.6.3 2.5.1.15]	alr4386/5e-58/---	NA
-2963.61	-2961.72	0.0518632	0.347519	CL5856.Contig2_All	6.77	5.13	-0.400197	0.0221841	Equal	gi|643726072|gb|KDP34880.1|/7.39882e-129/hypothetical protein JCGZ_09168 [Jatropha curcas]	gi|225444206|ref|XM_002276249.1|/7e-80/PREDICTED: Vitis vinifera gamma-soluble NSF attachment protein-like (LOC100257968), mRNA	sp|Q9SPE5|SNAG_ARATH/4e-114/Gamma-soluble NSF attachment protein OS=Arabidopsis thaliana GN=GSNAP PE=2 SV=1	PTHR13768:SF2/1.4E-85/--	ota:Ot03g03380/4e-35/26S proteasome AAA-ATPase subunit RPT4a (ISS); K03064 26S proteasome regulatory subunit T4	NA	biological_process:GO:0006886//intracellular protein transport;cellular_component:GO:0005886//plasma membrane;	CL10993.Contig1_All	7.03	6.46	-0.121991	0.607898	Equal	gi|643726072|gb|KDP34880.1|/2.78595e-132/hypothetical protein JCGZ_09168 [Jatropha curcas]	gi|225444206|ref|XM_002276249.1|/4e-72/PREDICTED: Vitis vinifera gamma-soluble NSF attachment protein-like (LOC100257968), mRNA	sp|Q9SPE5|SNAG_ARATH/2e-122/Gamma-soluble NSF attachment protein OS=Arabidopsis thaliana GN=GSNAP PE=2 SV=1	PF14938/1.2E-25/Soluble NSF attachment protein, SNAP	ota:Ot03g03380/2e-35/26S proteasome AAA-ATPase subunit RPT4a (ISS); K03064 26S proteasome regulatory subunit T4	NA	biological_process:GO:0006886//intracellular protein transport;cellular_component:GO:0005886//plasma membrane;	CL3019.Contig1_All	27.82	11.04	-1.33338	1.54542e-22	Down	gi|643726072|gb|KDP34880.1|/8.13998e-131/hypothetical protein JCGZ_09168 [Jatropha curcas]	gi|225444206|ref|XM_002276249.1|/2e-64/PREDICTED: Vitis vinifera gamma-soluble NSF attachment protein-like (LOC100257968), mRNA	sp|Q9SPE5|SNAG_ARATH/1e-116/Gamma-soluble NSF attachment protein OS=Arabidopsis thaliana GN=GSNAP PE=2 SV=1	PTHR13768/2.4E-87/--	ota:Ot03g03380/1e-33/26S proteasome AAA-ATPase subunit RPT4a (ISS); K03064 26S proteasome regulatory subunit T4	NA	biological_process:GO:0006886//intracellular protein transport;cellular_component:GO:0005886//plasma membrane;
-7611.9	-7610.02	0.0529202	0.352205	CL945.Contig1_All	12.62	2.25	-2.48772	6.8803e-268	Down	gi|661893711|emb|CDP02152.1|/0/unnamed protein product [Coffea canephora]	gi|359488863|ref|XM_003633787.1|/1e-122/PREDICTED: Vitis vinifera GPI ethanolamine phosphate transferase 1-like (LOC100254323), mRNA	sp|Q6YYA3|CRS1_ORYSJ/7e-109/Chloroplastic group IIA intron splicing facilitator CRS1, chloroplastic OS=Oryza sativa subsp. japonica GN=Os08g0360100 PE=2 SV=1	PTHR31846/0.0/--	vvi:100254323/0.0/GPI ethanolamine phosphate transferase 1; K05285 phosphatidylinositol glycan, class N [EC:2.7.-.-]	SPBC839.08c/2e-157/---	biological_process:GO:0006506//GPI anchor biosynthetic process;cellular_component:GO:0005789//endoplasmic reticulum membrane;molecular_function:GO:0008484//sulfuric ester hydrolase activity;GO:0016740//transferase activity;	Unigene19527_All	2.47	3.92	0.666343	0.00221087	Equal	gi|661893711|emb|CDP02152.1|/0/unnamed protein product [Coffea canephora]	gi|359488863|ref|XM_003633787.1|/1e-125/PREDICTED: Vitis vinifera GPI ethanolamine phosphate transferase 1-like (LOC100254323), mRNA	NA	PF04987/3.6E-120/Phosphatidylinositolglycan class N (PIG-N)	vvi:100254323/0.0/GPI ethanolamine phosphate transferase 1; K05285 phosphatidylinositol glycan, class N [EC:2.7.-.-]	SPBC839.08c/3e-158/---	biological_process:GO:0006506//GPI anchor biosynthetic process;cellular_component:GO:0005789//endoplasmic reticulum membrane;molecular_function:GO:0008484//sulfuric ester hydrolase activity;GO:0016740//transferase activity;	Unigene3478_All	5.44	7.83	0.525406	0.000223723	Equal	gi|661893711|emb|CDP02152.1|/0/unnamed protein product [Coffea canephora]	gi|359488863|ref|XM_003633787.1|/4e-89/PREDICTED: Vitis vinifera GPI ethanolamine phosphate transferase 1-like (LOC100254323), mRNA	NA	PTHR12250/0.0/--	vvi:100254323/0.0/GPI ethanolamine phosphate transferase 1; K05285 phosphatidylinositol glycan, class N [EC:2.7.-.-]	SPBC839.08c/3e-159/---	biological_process:GO:0006506//GPI anchor biosynthetic process;cellular_component:GO:0005789//endoplasmic reticulum membrane;molecular_function:GO:0008484//sulfuric ester hydrolase activity;GO:0016740//transferase activity;
-5137.9	-5136.03	0.0529553	0.350073	CL2815.Contig1_All	8.63	8.21	-0.0719783	0.601255	Equal	gi|698514241|ref|XP_009802015.1|/0/PREDICTED: uncharacterized protein LOC104247649 [Nicotiana sylvestris]	gi|225458332|ref|XM_002282999.1|/1e-107/PREDICTED: Vitis vinifera uncharacterized LOC100243809 (LOC100243809), mRNA	NA	PF13320/8.0E-19/Domain of unknown function (DUF4091)	NA	NA	NA	Unigene1570_All	13.9	17.47	0.329795	0.00660226	Equal	gi|698514241|ref|XP_009802015.1|/0/PREDICTED: uncharacterized protein LOC104247649 [Nicotiana sylvestris]	gi|225458332|ref|XM_002282999.1|/1e-103/PREDICTED: Vitis vinifera uncharacterized LOC100243809 (LOC100243809), mRNA	NA	PF13320/3.8E-19/Domain of unknown function (DUF4091)	NA	NA	NA	Unigene1276_All	7.16	6.21	-0.205366	0.230224	Equal	gi|698514241|ref|XP_009802015.1|/0/PREDICTED: uncharacterized protein LOC104247649 [Nicotiana sylvestris]	gi|225458332|ref|XM_002282999.1|/1e-94/PREDICTED: Vitis vinifera uncharacterized LOC100243809 (LOC100243809), mRNA	NA	PF13320/9.8E-19/Domain of unknown function (DUF4091)	NA	NA	NA
-8293.1	-8291.23	0.0530143	0.348127	CL4625.Contig1_All	10.39	2.1	-2.30673	1.75548e-91	Down	gi|661882801|emb|CDP13804.1|/0/unnamed protein product [Coffea canephora]	gi|359494060|ref|XM_003634667.1|/1e-89/PREDICTED: Vitis vinifera 1,4-alpha-glucan-branching enzyme-like, transcript variant 2 (LOC100260732), mRNA	sp|D2WL32|GLGB3_ARATH/0.0/1,4-alpha-glucan-branching enzyme 3, chloroplastic/amyloplastic OS=Arabidopsis thaliana GN=SBE3 PE=1 SV=1	PTHR10357:SF119/0.0/--	vvi:100260732/0.0/1,4-alpha-glucan-branching enzyme 3, chloroplastic/amyloplastic; K00700 1,4-alpha-glucan branching enzyme [EC:2.4.1.18]	YEL011w/2e-116/---	biological_process:GO:0005975//carbohydrate metabolic process;molecular_function:GO:0043169//cation binding;GO:0004553//hydrolase activity, hydrolyzing O-glycosyl compounds;	Unigene18040_All	4.27	1.42	-1.58835	4.84663e-12	Down	gi|661882801|emb|CDP13804.1|/0/unnamed protein product [Coffea canephora]	gi|359494060|ref|XM_003634667.1|/1e-101/PREDICTED: Vitis vinifera 1,4-alpha-glucan-branching enzyme-like, transcript variant 2 (LOC100260732), mRNA	sp|D2WL32|GLGB3_ARATH/0.0/1,4-alpha-glucan-branching enzyme 3, chloroplastic/amyloplastic OS=Arabidopsis thaliana GN=SBE3 PE=1 SV=1	SM00642/0.0018/Alpha-amylase domain	pmum:103326413/0.0/1,4-alpha-glucan-branching enzyme 3, chloroplastic/amyloplastic; K00700 1,4-alpha-glucan branching enzyme [EC:2.4.1.18]	YEL011w/7e-116/---	biological_process:GO:0005975//carbohydrate metabolic process;molecular_function:GO:0043169//cation binding;GO:0004553//hydrolase activity, hydrolyzing O-glycosyl compounds;	Unigene12443_All	11.23	1.01	-3.47493	1.90468e-81	Down	gi|661882801|emb|CDP13804.1|/0/unnamed protein product [Coffea canephora]	gi|359494060|ref|XM_003634667.1|/6e-82/PREDICTED: Vitis vinifera 1,4-alpha-glucan-branching enzyme-like, transcript variant 2 (LOC100260732), mRNA	sp|D2WL32|GLGB3_ARATH/0.0/1,4-alpha-glucan-branching enzyme 3, chloroplastic/amyloplastic OS=Arabidopsis thaliana GN=SBE3 PE=1 SV=1	PF02922/4.6E-6/Carbohydrate-binding module 48 (Isoamylase N-terminal domain)	vvi:100260732/0.0/1,4-alpha-glucan-branching enzyme 3, chloroplastic/amyloplastic; K00700 1,4-alpha-glucan branching enzyme [EC:2.4.1.18]	YEL011w/4e-112/---	biological_process:GO:0005975//carbohydrate metabolic process;molecular_function:GO:0043169//cation binding;GO:0004553//hydrolase activity, hydrolyzing O-glycosyl compounds;
-2630.23	-2628.36	0.0530388	0.345982	CL1469.Contig2_All	28.87	25.86	-0.158849	0.11539	Equal	gi|567919124|ref|XP_006451568.1|/4.70953e-109/hypothetical protein CICLE_v10009411mg [Citrus clementina] &gt;gi|568875468|ref|XP_006490816.1| PREDICTED: vacuolar protein sorting-associated protein 2 homolog 1-like [Citrus sinensis] &gt;gi|557554794|gb|ESR64808.1| hypothetical protein CICLE_v10009411mg [Citrus clementina] &gt;gi|641843862|gb|KDO62759.1| hypothetical protein CISIN_1g043389mg [Citru…	gi|225315728|dbj|AK321880.1|/1e-119/Solanum lycopersicum cDNA, clone: LEFL1030DC08, HTC in leaf	sp|Q9SKI2|VPS2A_ARATH/2e-107/Vacuolar protein sorting-associated protein 2 homolog 1 OS=Arabidopsis thaliana GN=VPS2.1 PE=1 SV=2	PF03357/1.5E-45/Snf7	cit:102610845/8e-110/vacuolar protein sorting-associated protein 2 homolog 1-like; K12191 charged multivesicular body protein 2A	YKL002w/2e-52/---	biological_process:GO:0015031//protein transport;	CL2031.Contig1_All	224.47	146.04	-0.620159	3.81818e-47	Equal	gi|661893304|emb|CDP03113.1|/2.72704e-109/unnamed protein product [Coffea canephora]	gi|225315728|dbj|AK321880.1|/1e-132/Solanum lycopersicum cDNA, clone: LEFL1030DC08, HTC in leaf	sp|Q9SKI2|VPS2A_ARATH/8e-109/Vacuolar protein sorting-associated protein 2 homolog 1 OS=Arabidopsis thaliana GN=VPS2.1 PE=1 SV=2	PF03357/4.0E-46/Snf7	pop:POPTR_0018s07170g/6e-110/SNF7 family protein; K12191 charged multivesicular body protein 2A	YKL002w/8e-53/---	biological_process:GO:0015031//protein transport;	Unigene2818_All	44.13	18.57	-1.24879	1.15959e-28	Down	gi|661893304|emb|CDP03113.1|/5.82028e-109/unnamed protein product [Coffea canephora]	gi|225315728|dbj|AK321880.1|/1e-130/Solanum lycopersicum cDNA, clone: LEFL1030DC08, HTC in leaf	sp|Q9SKI2|VPS2A_ARATH/2e-108/Vacuolar protein sorting-associated protein 2 homolog 1 OS=Arabidopsis thaliana GN=VPS2.1 PE=1 SV=2	PTHR10476/1.2E-124/--	pop:POPTR_0018s07170g/1e-109/SNF7 family protein; K12191 charged multivesicular body protein 2A	YKL002w/6e-53/---	biological_process:GO:0015031//protein transport;
-3675.29	-3673.42	0.0532883	0.345322	CL9153.Contig2_All	17.28	9.53	-0.858555	1.32491e-32	Equal	gi|658016433|ref|XP_008343559.1|/8.98632e-112/PREDICTED: protein gar2-like [Malus domestica]	gi|225449616|ref|XM_002279402.1|/2e-48/PREDICTED: Vitis vinifera 31 kDa ribonucleoprotein, chloroplastic-like (LOC100251369), mRNA	sp|Q08935|ROC1_NICSY/9e-15/29 kDa ribonucleoprotein A, chloroplastic OS=Nicotiana sylvestris PE=2 SV=1	PTHR24011:SF256/2.6E-102/--	vvi:100251369/1e-104/31 kDa ribonucleoprotein, chloroplastic; K11294 nucleolin	SPAC140.02/3e-23/---	NA	Unigene12103_All	10.89	4.87	-1.16101	6.76518e-16	Down	gi|645255604|ref|XP_008233575.1|/9.50576e-134/PREDICTED: protein gar2-like [Prunus mume]	gi|225449616|ref|XM_002279402.1|/6e-51/PREDICTED: Vitis vinifera 31 kDa ribonucleoprotein, chloroplastic-like (LOC100251369), mRNA	sp|P19684|ROC5_NICSY/9e-17/33 kDa ribonucleoprotein, chloroplastic OS=Nicotiana sylvestris PE=1 SV=1	SM00360/1.8E-19/RNA recognition motif	egr:104454270/7e-117/protein gar2; K11294 nucleolin	SPAC140.02/7e-21/---	NA	Unigene5723_All	8.41	0.96	-3.131	2.21636e-41	Down	gi|645255604|ref|XP_008233575.1|/2.78634e-137/PREDICTED: protein gar2-like [Prunus mume]	gi|225449616|ref|XM_002279402.1|/1e-39/PREDICTED: Vitis vinifera 31 kDa ribonucleoprotein, chloroplastic-like (LOC100251369), mRNA	sp|Q7XTT4|NUCL2_ORYSJ/4e-16/Nucleolin 2 OS=Oryza sativa subsp. japonica GN=Os04g0620700 PE=2 SV=2	SM00360/2.8E-19/RNA recognition motif	pop:POPTR_0010s21680g/3e-116/RNA recognition motif-containing family protein; K11294 nucleolin	SPAC140.02/2e-26/---	NA
-1684.97	-1683.12	0.0546492	0.351827	Unigene1540_All	13.3	13.72	0.0448542	0.707988	Equal	gi|698464710|ref|XP_009782500.1|/9.57967e-70/PREDICTED: uncharacterized protein LOC104231245 [Nicotiana sylvestris] &gt;gi|698464715|ref|XP_009782501.1| PREDICTED: uncharacterized protein LOC104231245 [Nicotiana sylvestris] &gt;gi|698464719|ref|XP_009782502.1| PREDICTED: uncharacterized protein LOC104231245 [Nicotiana sylvestris] &gt;gi|698464723|ref|XP_009782503.1| PREDICTED: uncharacterized pro…	gi|359489299|ref|XM_002277186.2|/4e-28/PREDICTED: Vitis vinifera uncharacterized LOC100261542 (LOC100261542), mRNA	NA	PTHR21162:SF0/1.7E-40/--	NA	NA	NA	CL8521.Contig1_All	11.23	14.6	0.37861	0.0796975	Equal	gi|720009264|ref|XP_010258887.1|/2.4884e-69/PREDICTED: uncharacterized protein LOC104598494 [Nelumbo nucifera] &gt;gi|720009268|ref|XP_010258889.1| PREDICTED: uncharacterized protein LOC104598494 [Nelumbo nucifera] &gt;gi|720009271|ref|XP_010258890.1| PREDICTED: uncharacterized protein LOC104598494 [Nelumbo nucifera]	gi|359489299|ref|XM_002277186.2|/3e-11/PREDICTED: Vitis vinifera uncharacterized LOC100261542 (LOC100261542), mRNA	NA	PTHR21162:SF0/1.4E-41/--	NA	NA	NA	Unigene30883_All	7.26	3.1	-1.2277	8.00661e-05	Down	gi|698464710|ref|XP_009782500.1|/1.35432e-63/PREDICTED: uncharacterized protein LOC104231245 [Nicotiana sylvestris] &gt;gi|698464715|ref|XP_009782501.1| PREDICTED: uncharacterized protein LOC104231245 [Nicotiana sylvestris] &gt;gi|698464719|ref|XP_009782502.1| PREDICTED: uncharacterized protein LOC104231245 [Nicotiana sylvestris] &gt;gi|698464723|ref|XP_009782503.1| PREDICTED: uncharacterized pro…	gi|359489299|ref|XM_002277186.2|/1e-06/PREDICTED: Vitis vinifera uncharacterized LOC100261542 (LOC100261542), mRNA	NA	PTHR21162:SF0/2.1E-44/--	NA	NA	NA
-4338.3	-4336.46	0.0551983	0.353054	CL8833.Contig1_All	5.82	4.41	-0.40024	0.0414923	Equal	gi|565367415|ref|XP_006350363.1|/2.36204e-126/PREDICTED: uracil-DNA glycosylase-like isoform X1 [Solanum tuberosum] &gt;gi|565367417|ref|XP_006350364.1| PREDICTED: uracil-DNA glycosylase-like isoform X2 [Solanum tuberosum]	gi|359473658|ref|XM_002271842.2|/2e-21/PREDICTED: Vitis vinifera uracil-DNA glycosylase-like (LOC100253025), mRNA	NA	SM00986/5.5E-39/Uracil DNA glycosylase superfamily	sot:102588365/4e-127/uracil-DNA glycosylase-like; K03648 uracil-DNA glycosylase [EC:3.2.2.27]	PA0750/2e-68/---	NA	Unigene2410_All	0.79	3.45	2.12667	1.06287e-05	Up	gi|565367415|ref|XP_006350363.1|/1.58139e-124/PREDICTED: uracil-DNA glycosylase-like isoform X1 [Solanum tuberosum] &gt;gi|565367417|ref|XP_006350364.1| PREDICTED: uracil-DNA glycosylase-like isoform X2 [Solanum tuberosum]	gi|349715525|emb|FQ380821.1|/5e-25/Vitis vinifera clone SS0ACG27YH09	NA	PS00130/-/Uracil-DNA glycosylase signature.	sot:102588365/3e-125/uracil-DNA glycosylase-like; K03648 uracil-DNA glycosylase [EC:3.2.2.27]	PA0750/3e-67/---	NA	Unigene4634_All	4.69	2.04	-1.20102	0.00018239	Down	gi|565367415|ref|XP_006350363.1|/3.32849e-128/PREDICTED: uracil-DNA glycosylase-like isoform X1 [Solanum tuberosum] &gt;gi|565367417|ref|XP_006350364.1| PREDICTED: uracil-DNA glycosylase-like isoform X2 [Solanum tuberosum]	gi|349715525|emb|FQ380821.1|/1e-22/Vitis vinifera clone SS0ACG27YH09	NA	PS00130/-/Uracil-DNA glycosylase signature.	sot:102588365/6e-129/uracil-DNA glycosylase-like; K03648 uracil-DNA glycosylase [EC:3.2.2.27]	PA0750/6e-68/---	NA
-3901.14	-3899.31	0.0556664	0.353751	Unigene1258_All	6.76	4.71	-0.521296	0.000337232	Equal	gi|697187325|ref|XP_009602701.1|/0/PREDICTED: 37S ribosomal protein S22, mitochondrial-like [Nicotiana tomentosiformis]	gi|225426217|ref|XM_002263631.1|/6e-47/PREDICTED: Vitis vinifera methyltransferase-like protein 17, mitochondrial (LOC100251375), mRNA	NA	PTHR21320:SF2/7.9E-126/--	sita:101783652/0.0/37S ribosomal protein S22, mitochondrial; K01469 5-oxoprolinase (ATP-hydrolysing) [EC:3.5.2.9]	mll7840/3e-28/---	NA	CL3460.Contig1_All	10.62	3.18	-1.73969	3.39902e-19	Down	gi|698487145|ref|XP_009790257.1|/0/PREDICTED: 37S ribosomal protein S22, mitochondrial-like isoform X2 [Nicotiana sylvestris]	gi|225426217|ref|XM_002263631.1|/1e-57/PREDICTED: Vitis vinifera methyltransferase-like protein 17, mitochondrial (LOC100251375), mRNA	NA	PTHR21320:SF2/9.8E-125/--	sita:101783652/0.0/37S ribosomal protein S22, mitochondrial; K01469 5-oxoprolinase (ATP-hydrolysing) [EC:3.5.2.9]	mll7840/2e-28/---	NA	Unigene1108_All	7.64	5.02	-0.605885	0.00145456	Equal	gi|697187325|ref|XP_009602701.1|/0/PREDICTED: 37S ribosomal protein S22, mitochondrial-like [Nicotiana tomentosiformis]	gi|225426217|ref|XM_002263631.1|/3e-30/PREDICTED: Vitis vinifera methyltransferase-like protein 17, mitochondrial (LOC100251375), mRNA	NA	PF09243/3.6E-52/Mitochondrial small ribosomal subunit Rsm22	sita:101783652/4e-179/37S ribosomal protein S22, mitochondrial; K01469 5-oxoprolinase (ATP-hydrolysing) [EC:3.5.2.9]	mll7840/6e-27/---	NA
-2564.73	-2562.92	0.056753	0.358344	Unigene1819_All	20.18	29.66	0.555592	2.46474e-11	Equal	gi|460415506|ref|XP_004253099.1|/5.6275e-87/PREDICTED: uncharacterized protein LOC101267881 [Solanum lycopersicum]	gi|225429447|ref|XM_002277045.1|/3e-29/PREDICTED: Vitis vinifera uncharacterized LOC100260976 (LOC100260976), mRNA	sp|Q6K8Z4|FH7_ORYSJ/8e-06/Formin-like protein 7 OS=Oryza sativa subsp. japonica GN=FH7 PE=3 SV=2	PTHR15660/3.2E-72/--	bvg:104900765/4e-06/formin-A-like; K05747 Wiskott-Aldrich syndrome protein	NA	NA	Unigene9462_All	13.62	23.86	0.808867	6.99382e-09	Equal	gi|460415506|ref|XP_004253099.1|/5.5645e-86/PREDICTED: uncharacterized protein LOC101267881 [Solanum lycopersicum]	gi|225429447|ref|XM_002277045.1|/1e-31/PREDICTED: Vitis vinifera uncharacterized LOC100260976 (LOC100260976), mRNA	NA	PTHR15660:SF1/2.1E-71/--	NA	NA	NA	Unigene4137_All	24.81	38.62	0.638426	5.25242e-09	Equal	gi|460415506|ref|XP_004253099.1|/2.89587e-88/PREDICTED: uncharacterized protein LOC101267881 [Solanum lycopersicum]	gi|349708776|emb|FQ390525.1|/4e-22/Vitis vinifera clone SS0AEB17YH12	NA	PTHR15660/4.6E-74/--	NA	NA	NA
-15773.6	-15771.8	0.0569467	0.357277	Unigene9216_All	31.56	0.99	-4.99452	0	Down	gi|225456989|ref|XP_002278890.1|/0/PREDICTED: uncharacterized protein LOC100257111 [Vitis vinifera]	gi|225456988|ref|XM_002278854.1|/1e-31/PREDICTED: Vitis vinifera uncharacterized LOC100257111 (LOC100257111), mRNA	NA	NA	NA	NA	NA	Unigene2270_All	19.66	0.71	-4.7913	5.26717e-200	Down	gi|225456989|ref|XP_002278890.1|/0/PREDICTED: uncharacterized protein LOC100257111 [Vitis vinifera]	gi|470130021|ref|XM_004300858.1|/2e-17/PREDICTED: Fragaria vesca subsp. vesca uncharacterized LOC101297256 (LOC101297256), mRNA	NA	NA	NA	NA	NA	CL398.Contig1_All	3.97	0.59	-2.75035	1.5768e-27	Down	gi|225456989|ref|XP_002278890.1|/0/PREDICTED: uncharacterized protein LOC100257111 [Vitis vinifera]	gi|315307480|gb|HQ650106.1|/3e-13/Gossypium hirsutum clone BAC 067L14, complete sequence	NA	NA	NA	NA	NA
-9997.44	-9995.64	0.0580348	0.361799	Unigene5140_All	10.08	4.33	-1.21906	8.8627e-27	Down	gi|661897103|emb|CDO98815.1|/0/unnamed protein product [Coffea canephora]	gi|225431817|ref|XM_002271074.1|/9e-22/PREDICTED: Vitis vinifera pumilio homolog 24-like (LOC100255113), mRNA	sp|Q9LRZ3|PUM24_ARATH/0.0/Pumilio homolog 24 OS=Arabidopsis thaliana GN=APUM24 PE=2 SV=1	PS50302/8.384/Pumilio RNA-binding repeat profile.	jcu:105643480/0.0/pumilio homolog 24; K14844 pumilio homology domain family member 6	YLL013c/8e-06/---	NA	CL7782.Contig2_All	7.17	5.74	-0.320922	0.0868839	Equal	gi|661897103|emb|CDO98815.1|/0/unnamed protein product [Coffea canephora]	gi|225431817|ref|XM_002271074.1|/9e-31/PREDICTED: Vitis vinifera pumilio homolog 24-like (LOC100255113), mRNA	sp|Q9LRZ3|PUM24_ARATH/0.0/Pumilio homolog 24 OS=Arabidopsis thaliana GN=APUM24 PE=2 SV=1	SM00025/9.8/Pumilio-like repeats	pxb:103959365/0.0/pumilio homolog 24; K14844 pumilio homology domain family member 6	YLL013c/6e-06/---	NA	Unigene8275_All	18.59	4.21	-2.14263	1.65673e-59	Down	gi|661897103|emb|CDO98815.1|/0/unnamed protein product [Coffea canephora]	gi|225431817|ref|XM_002271074.1|/2e-35/PREDICTED: Vitis vinifera pumilio homolog 24-like (LOC100255113), mRNA	sp|Q9LRZ3|PUM24_ARATH/0.0/Pumilio homolog 24 OS=Arabidopsis thaliana GN=APUM24 PE=2 SV=1	PS50302/6.051/Pumilio RNA-binding repeat profile.	jcu:105643480/0.0/pumilio homolog 24; K14844 pumilio homology domain family member 6	NA	NA
-931.05	-929.256	0.0582054	0.360581	CL2539.Contig1_All	10.18	16.85	0.727011	6.27314e-07	Equal	gi|698460267|ref|XP_009781493.1|/1.72525e-36/PREDICTED: guanine nucleotide-binding protein subunit gamma 2 [Nicotiana sylvestris]	NA	sp|Q93V47|GG2_ARATH/6e-30/Guanine nucleotide-binding protein subunit gamma 2 OS=Arabidopsis thaliana GN=GG2 PE=1 SV=1	NA	tcc:TCM_004244/3e-26/Ammonium transporter 2; K03320 ammonium transporter, Amt family	NA	NA	CL10233.Contig1_All	17.17	15.22	-0.173922	0.310777	Equal	gi|661897416|emb|CDO99128.1|/4.5674e-33/unnamed protein product [Coffea canephora]	gi|225315963|dbj|AK328522.1|/2e-08/Solanum lycopersicum cDNA, clone: LEFL3005A08, HTC in root	sp|Q93V47|GG2_ARATH/1e-28/Guanine nucleotide-binding protein subunit gamma 2 OS=Arabidopsis thaliana GN=GG2 PE=1 SV=1	PF00631/2.8E-14/GGL domain	tcc:TCM_004244/1e-25/Ammonium transporter 2; K03320 ammonium transporter, Amt family	NA	NA	Unigene9087_All	6.69	9.77	0.546352	0.0649915	Equal	gi|698460267|ref|XP_009781493.1|/3.6451e-35/PREDICTED: guanine nucleotide-binding protein subunit gamma 2 [Nicotiana sylvestris]	gi|225315963|dbj|AK328522.1|/3e-13/Solanum lycopersicum cDNA, clone: LEFL3005A08, HTC in root	sp|Q93V47|GG2_ARATH/3e-30/Guanine nucleotide-binding protein subunit gamma 2 OS=Arabidopsis thaliana GN=GG2 PE=1 SV=1	NA	tcc:TCM_004244/3e-27/Ammonium transporter 2; K03320 ammonium transporter, Amt family	NA	NA
-3208.26	-3206.48	0.0586745	0.361215	Unigene10855_All	3.73	3.37	-0.146427	0.624424	Equal	gi|698486120|ref|XP_009789807.1|/2.47385e-67/PREDICTED: DNA replication complex GINS protein PSF1 [Nicotiana sylvestris] &gt;gi|698486123|ref|XP_009789808.1| PREDICTED: DNA replication complex GINS protein PSF1 [Nicotiana sylvestris] &gt;gi|698486125|ref|XP_009789809.1| PREDICTED: DNA replication complex GINS protein PSF1 [Nicotiana sylvestris]	gi|359482328|ref|XM_003632708.1|/5e-06/PREDICTED: Vitis vinifera DNA replication complex GINS protein PSF1-like (LOC100256728), mRNA	NA	PTHR12914:SF2/3.0E-53/--	sly:101252021/6e-67/DNA replication complex GINS protein PSF1; K10732 GINS complex subunit 1	SPBP23A10.09/4e-15/---	NA	Unigene17414_All	20.45	30.3	0.567217	1.69588e-05	Equal	gi|661898162|emb|CDO98129.1|/2.67402e-68/unnamed protein product [Coffea canephora]	gi|359482328|ref|XM_003632708.1|/1e-06/PREDICTED: Vitis vinifera DNA replication complex GINS protein PSF1-like (LOC100256728), mRNA	NA	PTHR12914/1.2E-50/--	sly:101252021/4e-67/DNA replication complex GINS protein PSF1; K10732 GINS complex subunit 1	SPBP23A10.09/1e-15/---	NA	Unigene4593_All	4.46	2.09	-1.09354	0.000782573	Down	gi|698486120|ref|XP_009789807.1|/2.70668e-69/PREDICTED: DNA replication complex GINS protein PSF1 [Nicotiana sylvestris] &gt;gi|698486123|ref|XP_009789808.1| PREDICTED: DNA replication complex GINS protein PSF1 [Nicotiana sylvestris] &gt;gi|698486125|ref|XP_009789809.1| PREDICTED: DNA replication complex GINS protein PSF1 [Nicotiana sylvestris]	gi|359482328|ref|XM_003632708.1|/1e-07/PREDICTED: Vitis vinifera DNA replication complex GINS protein PSF1-like (LOC100256728), mRNA	NA	PTHR12914:SF2/6.9E-52/--	sot:102581524/4e-69/probable DNA replication complex GINS protein PSF1-like; K10732 GINS complex subunit 1	SPBP23A10.09/9e-16/---	NA
-7983.64	-7981.88	0.0605438	0.370408	CL210.Contig4_All	6.31	4.25	-0.570177	1.98771e-08	Equal	gi|643724035|gb|KDP33335.1|/0/hypothetical protein JCGZ_12884 [Jatropha curcas]	gi|359477784|ref|XM_002282220.2|/6e-98/PREDICTED: Vitis vinifera uncharacterized LOC100266612 (LOC100266612), mRNA	sp|Q84LK0|MSH1_ARATH/0.0/DNA mismatch repair protein MSH1, mitochondrial OS=Arabidopsis thaliana GN=MSH1 PE=1 SV=1	PS00486/-/DNA mismatch repair proteins mutS family signature.	mtr:MTR_7g109470/4e-26/DNA mismatch repair protein Msh6-1; K08737 DNA mismatch repair protein MSH6	TM1719/2e-26/---	NA	CL2685.Contig1_All	4.63	3.21	-0.528439	0.00254402	Equal	gi|643724035|gb|KDP33335.1|/0/hypothetical protein JCGZ_12884 [Jatropha curcas]	gi|359477784|ref|XM_002282220.2|/1e-80/PREDICTED: Vitis vinifera uncharacterized LOC100266612 (LOC100266612), mRNA	sp|Q84LK0|MSH1_ARATH/0.0/DNA mismatch repair protein MSH1, mitochondrial OS=Arabidopsis thaliana GN=MSH1 PE=1 SV=1	PF01541/2.3E-6/GIY-YIG catalytic domain	mtr:MTR_7g109470/5e-26/DNA mismatch repair protein Msh6-1; K08737 DNA mismatch repair protein MSH6	TM1719/2e-26/---	NA	Unigene1150_All	5.29	1.91	-1.4697	6.34134e-17	Down	gi|697160513|ref|XP_009589027.1|/0/PREDICTED: DNA mismatch repair protein MSH1, mitochondrial isoform X1 [Nicotiana tomentosiformis]	gi|359477784|ref|XM_002282220.2|/4e-99/PREDICTED: Vitis vinifera uncharacterized LOC100266612 (LOC100266612), mRNA	sp|Q84LK0|MSH1_ARATH/0.0/DNA mismatch repair protein MSH1, mitochondrial OS=Arabidopsis thaliana GN=MSH1 PE=1 SV=1	PTHR11361:SF82/0.0/--	gmx:100811104/1e-26/DNA mismatch repair protein MSH6-like; K08737 DNA mismatch repair protein MSH6	TM1719/3e-27/---	NA
-4811.78	-4810.04	0.0623536	0.379125	Unigene12677_All	83.51	120.87	0.533435	9.34402e-34	Equal	gi|698456981|ref|XP_009780738.1|/7.24189e-143/PREDICTED: FAM10 family protein At4g22670-like isoform X1 [Nicotiana sylvestris]	gi|210141469|dbj|AK245388.1|/5e-52/Glycine max cDNA, clone: GMFL01-29-C10	sp|Q93YR3|F10AL_ARATH/1e-130/FAM10 family protein At4g22670 OS=Arabidopsis thaliana GN=At4g22670 PE=1 SV=1	PTHR22904/3.7E-63/--	sot:102586309/3e-139/FAM10 family protein At4g22670-like; K09560 suppressor of tumorigenicity protein 13	SPAC17G6.19c/2e-10/---	NA	Unigene10343_All	182.48	186.8	0.0337561	0.900286	Equal	gi|698466173|ref|XP_009782852.1|/9.12484e-131/PREDICTED: FAM10 family protein At4g22670-like [Nicotiana sylvestris]	gi|225318797|dbj|AK323755.1|/4e-66/Solanum lycopersicum cDNA, clone: LEFL1063BF04, HTC in leaf	sp|Q93YR3|F10AL_ARATH/2e-119/FAM10 family protein At4g22670 OS=Arabidopsis thaliana GN=At4g22670 PE=1 SV=1	PS50005/6.549/TPR repeat profile.	sly:101268416/1e-130/FAM10 family protein At4g22670; K09560 suppressor of tumorigenicity protein 13	SPAC17G6.19c/1e-09/---	NA	Unigene5010_All	80.93	31.17	-1.37652	1.09348e-92	Down	gi|565378110|ref|XP_006355505.1|/0/PREDICTED: FAM10 family protein At4g22670-like isoform X2 [Solanum tuberosum]	gi|166407424|gb|EU404167.1|/9e-52/Vitis labrusca Hsp70-interacting protein 1 mRNA, complete cds	sp|Q93YR3|F10AL_ARATH/1e-165/FAM10 family protein At4g22670 OS=Arabidopsis thaliana GN=At4g22670 PE=1 SV=1	SM00727/1.2E-9/Heat shock chaperonin-binding motif.	sot:102586309/0.0/FAM10 family protein At4g22670-like; K09560 suppressor of tumorigenicity protein 13	RSc1289/4e-10/---	NA
-1963.92	-1962.18	0.0624652	0.377474	CL5057.Contig2_All	61.14	54.63	-0.162423	0.042747	Equal	gi|225459136|ref|XP_002285702.1|/1.18869e-60/PREDICTED: protein CutA, chloroplastic [Vitis vinifera]	gi|502133019|ref|XM_004501565.1|/3e-10/PREDICTED: Cicer arietinum protein CutA, chloroplastic-like (LOC101504708), transcript variant X2, mRNA	sp|P93009|CUTA_ARATH/3e-54/Protein CutA, chloroplastic OS=Arabidopsis thaliana GN=CUTA PE=1 SV=1	PF03091/6.4E-39/CutA1 divalent ion tolerance protein	vvi:100252419/2e-61/protein CutA, chloroplastic; K03926 periplasmic divalent cation tolerance protein	PAE2325/5e-21/---	NA	CL9410.Contig2_All	38.14	33.41	-0.191025	0.0817877	Equal	gi|565341857|ref|XP_006338087.1|/1.34376e-65/PREDICTED: protein CutA, chloroplastic-like isoform X1 [Solanum tuberosum]	gi|502133019|ref|XM_004501565.1|/8e-20/PREDICTED: Cicer arietinum protein CutA, chloroplastic-like (LOC101504708), transcript variant X2, mRNA	sp|P93009|CUTA_ARATH/2e-56/Protein CutA, chloroplastic OS=Arabidopsis thaliana GN=CUTA PE=1 SV=1	PF03091/7.0E-40/CutA1 divalent ion tolerance protein	sot:102587193/2e-66/protein CutA, chloroplastic-like; K03926 periplasmic divalent cation tolerance protein	PAE2325/6e-21/---	NA	CL3004.Contig1_All	13.3	19.38	0.543142	0.0182131	Equal	gi|643734788|gb|KDP41458.1|/3.86835e-63/hypothetical protein JCGZ_15865 [Jatropha curcas]	gi|502133019|ref|XM_004501565.1|/9e-13/PREDICTED: Cicer arietinum protein CutA, chloroplastic-like (LOC101504708), transcript variant X2, mRNA	sp|P93009|CUTA_ARATH/1e-55/Protein CutA, chloroplastic OS=Arabidopsis thaliana GN=CUTA PE=1 SV=1	PTHR23419/3.0E-78/--	jcu:105630683/7e-64/protein CutA, chloroplastic; K03926 periplasmic divalent cation tolerance protein	PAE2325/4e-21/---	biological_process:GO:0010038//response to metal ion;cellular_component:GO:0009507//chloroplast;molecular_function:GO:0005507//copper ion binding;
-18881.9	-18880.2	0.0626098	0.376041	CL8218.Contig1_All	10.14	7.49	-0.43702	8.54245e-08	Equal	gi|697106854|ref|XP_009607250.1|/0/PREDICTED: tRNA wybutosine-synthesizing protein 2/3/4 [Nicotiana tomentosiformis]	gi|225444518|ref|XM_002268848.1|/4e-37/PREDICTED: Vitis vinifera tRNA wybutosine-synthesizing protein 2/3/4-like (LOC100257307), mRNA	sp|Q8W4K1|TYW23_ARATH/0.0/tRNA wybutosine-synthesizing protein 2/3/4 OS=Arabidopsis thaliana GN=At4g04670 PE=2 SV=1	PS51684/69.03/SAM-dependent methyltransferase TRM5/TYW2-type domain profile.	sot:102599033/0.0/tRNA wybutosine-synthesizing protein 2/3/4-like; K15450 tRNA wybutosine-synthesizing protein 3 [EC:2.1.1.282]	PAB1538/2e-32/---	NA	CL7434.Contig1_All	2.43	2.53	0.0581811	0.870819	Equal	gi|697106854|ref|XP_009607250.1|/0/PREDICTED: tRNA wybutosine-synthesizing protein 2/3/4 [Nicotiana tomentosiformis]	gi|225444518|ref|XM_002268848.1|/6e-39/PREDICTED: Vitis vinifera tRNA wybutosine-synthesizing protein 2/3/4-like (LOC100257307), mRNA	sp|Q8W4K1|TYW23_ARATH/0.0/tRNA wybutosine-synthesizing protein 2/3/4 OS=Arabidopsis thaliana GN=At4g04670 PE=2 SV=1	PF02475/4.8E-30/Met-10+ like-protein	tcc:TCM_030223/0.0/Met-10+ like family protein / kelch repeat-containing protein isoform 3; K15450 tRNA wybutosine-synthesizing protein 3 [EC:2.1.1.282]	PH0793/4e-31/---	NA	Unigene1123_All	6.43	3.54	-0.861069	5.89994e-09	Equal	gi|698496019|ref|XP_009794084.1|/0/PREDICTED: tRNA wybutosine-synthesizing protein 2/3/4 [Nicotiana sylvestris]	gi|158854075|gb|AC213495.1|/2e-42/Populus trichocarpa clone POP050-O20, complete sequence	sp|Q8W4K1|TYW23_ARATH/0.0/tRNA wybutosine-synthesizing protein 2/3/4 OS=Arabidopsis thaliana GN=At4g04670 PE=2 SV=1	PF13418/1.6E-7/Galactose oxidase, central domain	sot:102599033/0.0/tRNA wybutosine-synthesizing protein 2/3/4-like; K15450 tRNA wybutosine-synthesizing protein 3 [EC:2.1.1.282]	PAB1538/2e-31/---	NA
-2601.88	-2600.14	0.0626113	0.37377	Unigene5516_All	11.9	18.73	0.654389	4.53147e-10	Equal	gi|698485916|ref|XP_009789719.1|/8.03299e-68/PREDICTED: uncharacterized protein LOC104237298 [Nicotiana sylvestris]	NA	NA	NA	NA	NA	NA	Unigene17836_All	11.22	17.13	0.610452	0.00286028	Equal	gi|698485916|ref|XP_009789719.1|/5.35601e-64/PREDICTED: uncharacterized protein LOC104237298 [Nicotiana sylvestris]	NA	NA	NA	NA	NA	NA	Unigene9281_All	10.42	21.44	1.04095	2.95232e-09	Up	gi|698485916|ref|XP_009789719.1|/1.04493e-66/PREDICTED: uncharacterized protein LOC104237298 [Nicotiana sylvestris]	NA	NA	NA	NA	NA	NA
-2226.46	-2224.74	0.063013	0.373902	Unigene4156_All	15.99	20.51	0.359158	0.0153519	Equal	gi|719983385|ref|XP_010250743.1|/5.4792e-32/PREDICTED: uncharacterized protein LOC104592902 [Nelumbo nucifera]	NA	sp|Q9C660|PEK10_ARATH/4e-10/Proline-rich receptor-like protein kinase PERK10 OS=Arabidopsis thaliana GN=PERK10 PE=2 SV=2	PS50800/11.324/SAP motif profile.	bdi:100830926/1e-06/formin-like protein 14; K02184 formin 2	NA	NA	CL7145.Contig1_All	2.83	10.16	1.84403	1.95771e-05	Up	gi|719983385|ref|XP_010250743.1|/2.89472e-31/PREDICTED: uncharacterized protein LOC104592902 [Nelumbo nucifera]	NA	sp|Q9FFW5|PERK8_ARATH/5e-11/Proline-rich receptor-like protein kinase PERK8 OS=Arabidopsis thaliana GN=PERK8 PE=1 SV=1	PF02037/4.9E-9/SAP domain	gmx:100776781/1e-07/probable pectinesterase/pectinesterase inhibitor 47-like; K01051 pectinesterase [EC:3.1.1.11]	Rv3876/2e-06/---	cellular_component:GO:0043231//intracellular membrane-bounded organelle;molecular_function:GO:0003676//nucleic acid binding;	Unigene832_All	6.01	13.15	1.12963	1.31652e-05	Up	gi|297797343|ref|XP_002866556.1|/1.46978e-33/SAP domain-containing protein [Arabidopsis lyrata subsp. lyrata] &gt;gi|297312391|gb|EFH42815.1| SAP domain-containing protein [Arabidopsis lyrata subsp. lyrata]	NA	sp|Q9LV48|PERK1_ARATH/3e-07/Proline-rich receptor-like protein kinase PERK1 OS=Arabidopsis thaliana GN=PERK1 PE=2 SV=1	SM00513/4.5E-6/Putative DNA-binding (bihelical) motif predicted to be involved in chromosomal organisation	NA	NA	cellular_component:GO:0043231//intracellular membrane-bounded organelle;molecular_function:GO:0003676//nucleic acid binding;
-3645.46	-3643.74	0.0637061	0.375752	CL6898.Contig2_All	11.56	10.93	-0.080848	0.589104	Equal	gi|698434169|ref|XP_009798562.1|/3.80643e-139/PREDICTED: mortality factor 4-like protein 1 isoform X3 [Nicotiana sylvestris]	gi|225322244|dbj|AK326260.1|/4e-23/Solanum lycopersicum cDNA, clone: LEFL2003CF02, HTC in fruit	NA	PTHR10880/1.8E-105/--	jcu:105639774/7e-134/nuA4 complex subunit EAF3 homolog; K11339 mortality factor 4-like protein 1	NA	NA	CL221.Contig2_All	17.68	20.82	0.235852	0.195548	Equal	gi|698434169|ref|XP_009798562.1|/7.14456e-134/PREDICTED: mortality factor 4-like protein 1 isoform X3 [Nicotiana sylvestris]	gi|225322244|dbj|AK326260.1|/1e-28/Solanum lycopersicum cDNA, clone: LEFL2003CF02, HTC in fruit	NA	PS51640/52.169/MRG domain profile.	jcu:105639774/1e-129/nuA4 complex subunit EAF3 homolog; K11339 mortality factor 4-like protein 1	NA	NA	Unigene8541_All	11	5.69	-0.951003	8.39114e-07	Equal	gi|697159501|ref|XP_009588510.1|/3.50186e-136/PREDICTED: mortality factor 4-like protein 1 isoform X3 [Nicotiana tomentosiformis]	gi|225322244|dbj|AK326260.1|/5e-19/Solanum lycopersicum cDNA, clone: LEFL2003CF02, HTC in fruit	NA	PS51640/53.86/MRG domain profile.	tcc:TCM_000700/1e-129/MRG family protein isoform 1; K11339 mortality factor 4-like protein 1	NA	NA
-10385.2	-10383.5	0.0640273	0.375398	CL3558.Contig2_All	0.01	3.36	8.39232	1.9677e-49	Up	gi|661881816|emb|CDP14530.1|/0/unnamed protein product [Coffea canephora]	gi|225311648|dbj|AK326583.1|/9e-25/Solanum lycopersicum cDNA, clone: LEFL2010C20, HTC in fruit	sp|Q9SDA8|FBL10_ARATH/1e-179/F-box/LRR-repeat protein 10 OS=Arabidopsis thaliana GN=FBL10 PE=2 SV=1	PTHR23125/3.4E-141/--	pda:103718531/6e-16/EIN3-binding F-box protein 1-like; K14515 EIN3-binding F-box protein	NA	NA	Unigene19579_All	5.87	7.37	0.328304	0.127823	Equal	gi|661881816|emb|CDP14530.1|/0/unnamed protein product [Coffea canephora]	gi|225311648|dbj|AK326583.1|/4e-33/Solanum lycopersicum cDNA, clone: LEFL2010C20, HTC in fruit	sp|Q9SDA8|FBL10_ARATH/0.0/F-box/LRR-repeat protein 10 OS=Arabidopsis thaliana GN=FBL10 PE=2 SV=1	PTHR23125/6.6E-143/--	pda:103718531/3e-16/EIN3-binding F-box protein 1-like; K14515 EIN3-binding F-box protein	NA	NA	Unigene3903_All	6.48	12.41	0.937437	5.05584e-12	Equal	gi|661881816|emb|CDP14530.1|/0/unnamed protein product [Coffea canephora]	gi|225311648|dbj|AK326583.1|/4e-33/Solanum lycopersicum cDNA, clone: LEFL2010C20, HTC in fruit	sp|Q9SDA8|FBL10_ARATH/0.0/F-box/LRR-repeat protein 10 OS=Arabidopsis thaliana GN=FBL10 PE=2 SV=1	PF13516/0.65/Leucine Rich repeat	bdi:100826977/2e-16/EIN3-binding F-box protein 1-like; K14515 EIN3-binding F-box protein	NA	NA
-3002.92	-3001.23	0.065391	0.381125	Unigene3585_All	13.45	43.79	1.703	2.35725e-92	Up	gi|698520686|ref|XP_009757154.1|/1.68735e-96/PREDICTED: cytokinin riboside 5&apos;-monophosphate phosphoribohydrolase LOG8 [Nicotiana sylvestris]	gi|225318112|dbj|AK323270.1|/3e-69/Solanum lycopersicum cDNA, clone: LEFL1052DC10, HTC in leaf	sp|Q84MC2|LOG8_ARATH/8e-94/Cytokinin riboside 5'-monophosphate phosphoribohydrolase LOG8 OS=Arabidopsis thaliana GN=LOG8 PE=1 SV=1	PTHR31223/1.4E-138/--	egr:104436320/7e-96/cytokinin riboside 5'-monophosphate phosphoribohydrolase LOG8-like; K06966 uncharacterized protein	RSc2087/5e-45/---	NA	CL8044.Contig2_All	6.3	11.2	0.830075	4.50647e-05	Equal	gi|698520686|ref|XP_009757154.1|/1.67343e-96/PREDICTED: cytokinin riboside 5&apos;-monophosphate phosphoribohydrolase LOG8 [Nicotiana sylvestris]	gi|225318112|dbj|AK323270.1|/6e-65/Solanum lycopersicum cDNA, clone: LEFL1052DC10, HTC in leaf	sp|Q84MC2|LOG8_ARATH/6e-94/Cytokinin riboside 5'-monophosphate phosphoribohydrolase LOG8 OS=Arabidopsis thaliana GN=LOG8 PE=1 SV=1	PTHR31223:SF4/1.4E-136/--	sot:102597227/1e-95/cytokinin riboside 5'-monophosphate phosphoribohydrolase LOG8-like; K06966 uncharacterized protein	RSc2087/4e-47/---	NA	Unigene1726_All	2.39	26.72	3.48284	5.64861e-64	Up	gi|703149616|ref|XP_010109647.1|/2.58079e-94/hypothetical protein L484_000785 [Morus notabilis] &gt;gi|587972184|gb|EXC57041.1| hypothetical protein L484_000785 [Morus notabilis]	gi|225318112|dbj|AK323270.1|/7e-64/Solanum lycopersicum cDNA, clone: LEFL1052DC10, HTC in leaf	sp|Q84MC2|LOG8_ARATH/2e-90/Cytokinin riboside 5'-monophosphate phosphoribohydrolase LOG8 OS=Arabidopsis thaliana GN=LOG8 PE=1 SV=1	PTHR31223:SF4/8.0E-133/--	egr:104436320/1e-94/cytokinin riboside 5'-monophosphate phosphoribohydrolase LOG8-like; K06966 uncharacterized protein	RSc2087/2e-44/---	NA
-11910.1	-11908.4	0.0657378	0.380893	CL5901.Contig1_All	5.48	4.34	-0.336481	0.00315488	Equal	gi|604336382|gb|EYU40167.1|/0/hypothetical protein MIMGU_mgv1a000588mg [Erythranthe guttata]	gi|449487260|ref|XM_004157494.1|/2e-17/PREDICTED: Cucumis sativus nucleolar protein 6-like (LOC101231070), mRNA	NA	PTHR17972/1.0E-270/--	vvi:100242719/0.0/nucleolar protein 6; K14544 U3 small nucleolar RNA-associated protein 22	NA	NA	CL4809.Contig3_All	1.99	3.59	0.851215	0.000119394	Equal	gi|604336382|gb|EYU40167.1|/0/hypothetical protein MIMGU_mgv1a000588mg [Erythranthe guttata]	gi|359476693|ref|XM_002266669.2|/4e-12/PREDICTED: Vitis vinifera nucleolar protein 6-like (LOC100242719), mRNA	NA	PTHR17972/1.6E-269/--	vvi:100242719/0.0/nucleolar protein 6; K14544 U3 small nucleolar RNA-associated protein 22	NA	NA	CL1809.Contig2_All	11.85	5.59	-1.08397	2.42826e-21	Down	gi|604336382|gb|EYU40167.1|/0/hypothetical protein MIMGU_mgv1a000588mg [Erythranthe guttata]	gi|359476693|ref|XM_002266669.2|/2e-14/PREDICTED: Vitis vinifera nucleolar protein 6-like (LOC100242719), mRNA	NA	PTHR17972/4.5E-271/--	vvi:100242719/0.0/nucleolar protein 6; K14544 U3 small nucleolar RNA-associated protein 22	NA	NA
-2968.98	-2967.29	0.0660694	0.380575	Unigene10914_All	71.23	138.84	0.962866	1.40732e-119	Equal	gi|696196749|gb|AIT42145.1|/2.05498e-115/Bax inhibitor-like protein [Solanum tuberosum]	gi|510949395|gb|JX481914.1|/2e-67/Nicotiana benthamiana Bax inhibitor 1 mRNA, complete cds	sp|Q9LD45|BI1_ARATH/5e-109/Bax inhibitor 1 OS=Arabidopsis thaliana GN=BI-1 PE=1 SV=1	PF01027/6.6E-34/Inhibitor of apoptosis-promoting Bax1	cit:102607494/7e-06/BI1-like protein-like; K06890 uncharacterized protein	STM1085/1e-08/---	cellular_component:GO:0016021//integral component of membrane;	CL8678.Contig1_All	100.7	262.13	1.38022	9.23997e-195	Up	gi|14719276|gb|AAK73102.1|AF390556_1/1.64363e-110/Bax inhibitor 1 [Nicotiana tabacum]	gi|510949395|gb|JX481914.1|/1e-62/Nicotiana benthamiana Bax inhibitor 1 mRNA, complete cds	sp|Q9LD45|BI1_ARATH/6e-105/Bax inhibitor 1 OS=Arabidopsis thaliana GN=BI-1 PE=1 SV=1	PF01027/2.7E-34/Inhibitor of apoptosis-promoting Bax1	NA	STM1085/2e-08/---	cellular_component:GO:0016021//integral component of membrane;	Unigene4130_All	120.94	255.81	1.08078	1.53209e-146	Up	gi|696196749|gb|AIT42145.1|/2.79891e-116/Bax inhibitor-like protein [Solanum tuberosum]	gi|14719275|gb|AF390556.1|/2e-55/Nicotiana tabacum Bax inhibitor 1 (BI-1) mRNA, complete cds	sp|Q9LD45|BI1_ARATH/5e-107/Bax inhibitor 1 OS=Arabidopsis thaliana GN=BI-1 PE=1 SV=1	PTHR23291/6.1E-85/--	NA	STM1085/4e-08/---	cellular_component:GO:0016021//integral component of membrane;
-4476.8	-4475.11	0.0663279	0.379843	Unigene8665_All	24.52	4.01	-2.61228	7.45642e-158	Down	gi|659087140|ref|XP_008444290.1|/0/PREDICTED: obg-like ATPase 1 [Cucumis melo]	gi|225314822|dbj|AK321171.1|/0.0/Solanum lycopersicum cDNA, clone: LEFL1020BG09, HTC in leaf	sp|Q851Q6|OBGC2_ORYSJ/1e-13/Probable GTP-binding protein OBGC2 OS=Oryza sativa subsp. japonica GN=Os03g0799700 PE=2 SV=1	PS51710/41.329/OBG-type guanine nucleotide-binding (G) domain profile.	cmo:103487658/0.0/obg-like ATPase 1; K06942 uncharacterized protein	all0723/1e-129/---	NA	Unigene14099_All	9.43	1.3	-2.85875	3.4761e-28	Down	gi|643711614|gb|KDP25121.1|/0/hypothetical protein JCGZ_22656 [Jatropha curcas]	gi|225314822|dbj|AK321171.1|/1e-180/Solanum lycopersicum cDNA, clone: LEFL1020BG09, HTC in leaf	sp|Q851Q6|OBGC2_ORYSJ/4e-14/Probable GTP-binding protein OBGC2 OS=Oryza sativa subsp. japonica GN=Os03g0799700 PE=2 SV=1	PTHR23305:SF6/4.4E-268/--	jcu:105646215/0.0/obg-like ATPase 1; K06942 uncharacterized protein	all0723/4e-131/---	NA	Unigene2377_All	27.15	4.27	-2.66864	3.05669e-75	Down	gi|643711614|gb|KDP25121.1|/0/hypothetical protein JCGZ_22656 [Jatropha curcas]	gi|225314822|dbj|AK321171.1|/1e-163/Solanum lycopersicum cDNA, clone: LEFL1020BG09, HTC in leaf	sp|Q851Q6|OBGC2_ORYSJ/3e-14/Probable GTP-binding protein OBGC2 OS=Oryza sativa subsp. japonica GN=Os03g0799700 PE=2 SV=1	PF01926/4.9E-19/50S ribosome-binding GTPase	jcu:105646215/0.0/obg-like ATPase 1; K06942 uncharacterized protein	all0723/4e-130/---	NA
-12555.5	-12553.8	0.0665903	0.379141	Unigene11041_All	1.35	0.74	-0.867362	0.0219787	Equal	gi|225456755|ref|XP_002268980.1|/0/PREDICTED: pentatricopeptide repeat-containing protein At1g74600, chloroplastic [Vitis vinifera] &gt;gi|297733984|emb|CBI15231.3| unnamed protein product [Vitis vinifera]	gi|291045381|gb|AC238909.6|/9e-06/Solanum lycopersicum strain Heinz 1706 chromosome 1 clone hba-131f15 map 1, complete sequence	sp|Q9CA56|PP121_ARATH/1e-149/Pentatricopeptide repeat-containing protein At1g74600, chloroplastic OS=Arabidopsis thaliana GN=PCMP-E69 PE=3 SV=1	PS51375/9.098/Pentatricopeptide (PPR) repeat profile.	jcu:105633892/2e-57/pentatricopeptide repeat-containing protein At2g04860; K01176 alpha-amylase [EC:3.2.1.1]	NA	NA	CL1734.Contig2_All	1.66	2.81	0.759387	0.00160156	Equal	gi|225456755|ref|XP_002268980.1|/0/PREDICTED: pentatricopeptide repeat-containing protein At1g74600, chloroplastic [Vitis vinifera] &gt;gi|297733984|emb|CBI15231.3| unnamed protein product [Vitis vinifera]	gi|349720424|emb|FQ381671.1|/7e-76/Vitis vinifera clone SS0ABG9YE22	sp|Q9CA56|PP121_ARATH/0.0/Pentatricopeptide repeat-containing protein At1g74600, chloroplastic OS=Arabidopsis thaliana GN=PCMP-E69 PE=3 SV=1	PS51375/9.24/Pentatricopeptide (PPR) repeat profile.	jcu:105633892/2e-98/pentatricopeptide repeat-containing protein At2g04860; K01176 alpha-amylase [EC:3.2.1.1]	SPAC110.03/2e-35/---	NA	CL2755.Contig2_All	5.06	4	-0.339137	0.0485294	Equal	gi|225456755|ref|XP_002268980.1|/0/PREDICTED: pentatricopeptide repeat-containing protein At1g74600, chloroplastic [Vitis vinifera] &gt;gi|297733984|emb|CBI15231.3| unnamed protein product [Vitis vinifera]	gi|291045381|gb|AC238909.6|/3e-19/Solanum lycopersicum strain Heinz 1706 chromosome 1 clone hba-131f15 map 1, complete sequence	sp|Q9CA56|PP121_ARATH/0.0/Pentatricopeptide repeat-containing protein At1g74600, chloroplastic OS=Arabidopsis thaliana GN=PCMP-E69 PE=3 SV=1	PTHR24015/1.1E-224/--	jcu:105633892/5e-96/pentatricopeptide repeat-containing protein At2g04860; K01176 alpha-amylase [EC:3.2.1.1]	NA	NA
-8465.67	-8464.01	0.0680439	0.385191	CL3350.Contig2_All	6.18	6.73	0.123	0.311003	Equal	gi|225441896|ref|XP_002284404.1|/0/PREDICTED: uncharacterized protein At2g41620 [Vitis vinifera] &gt;gi|297739625|emb|CBI29807.3| unnamed protein product [Vitis vinifera]	gi|225441895|ref|XM_002284368.1|/9e-84/PREDICTED: Vitis vinifera uncharacterized LOC100252000 (LOC100252000), mRNA	sp|O22224|Y2162_ARATH/0.0/Uncharacterized protein At2g41620 OS=Arabidopsis thaliana GN=At2g41620 PE=2 SV=2	PF04097/2.2E-122/Nup93/Nic96	vvi:100252000/0.0/nuclear pore complex protein NUP93A; K14309 nuclear pore complex protein Nup93	NA	biological_process:GO:0006810//transport;cellular_component:GO:0005643//nuclear pore;	Unigene1491_All	10.48	12.1	0.207368	0.14047	Equal	gi|225441896|ref|XP_002284404.1|/0/PREDICTED: uncharacterized protein At2g41620 [Vitis vinifera] &gt;gi|297739625|emb|CBI29807.3| unnamed protein product [Vitis vinifera]	gi|225441895|ref|XM_002284368.1|/7e-94/PREDICTED: Vitis vinifera uncharacterized LOC100252000 (LOC100252000), mRNA	sp|O22224|Y2162_ARATH/0.0/Uncharacterized protein At2g41620 OS=Arabidopsis thaliana GN=At2g41620 PE=2 SV=2	PTHR11225/1.9E-197/--	vvi:100252000/0.0/nuclear pore complex protein NUP93A; K14309 nuclear pore complex protein Nup93	NA	biological_process:GO:0006810//transport;cellular_component:GO:0005643//nuclear pore;	Unigene5300_All	16.66	10.11	-0.720605	7.30452e-14	Equal	gi|698501270|ref|XP_009796342.1|/0/PREDICTED: uncharacterized protein At2g41620 isoform X2 [Nicotiana sylvestris]	gi|225441895|ref|XM_002284368.1|/2e-84/PREDICTED: Vitis vinifera uncharacterized LOC100252000 (LOC100252000), mRNA	sp|O22224|Y2162_ARATH/0.0/Uncharacterized protein At2g41620 OS=Arabidopsis thaliana GN=At2g41620 PE=2 SV=2	PTHR11225/6.7E-194/--	vvi:100252000/0.0/nuclear pore complex protein NUP93A; K14309 nuclear pore complex protein Nup93	NA	biological_process:GO:0006810//transport;cellular_component:GO:0005643//nuclear pore;
-2519.33	-2517.66	0.0680957	0.383281	Unigene5217_All	44.6	4.06	-3.45749	4.14578e-196	Down	gi|75124183|sp|Q6JE38.1|CITX1_NICBE/3.61882e-66/RecName: Full=Thioredoxin-like protein CITRX1, chloroplastic; AltName: Full=Cf-9-interacting thioredoxin 1; Short=NbCiTrx1; Flags: Precursor [Nicotiana benthamiana] &gt;gi|46102537|gb|AAS80319.1| thioredoxin protein [Nicotiana benthamiana]	gi|359487143|ref|XM_002264027.2|/2e-51/PREDICTED: Vitis vinifera thioredoxin-like protein CITRX, chloroplastic (LOC100254862), mRNA	sp|Q9M7X9|CITRX_ARATH/1e-61/Thioredoxin-like protein CITRX, chloroplastic OS=Arabidopsis thaliana GN=At3g06730 PE=2 SV=1	PTHR10438/1.4E-78/--	pda:103722334/3e-13/thioredoxin X, chloroplastic; K03671 thioredoxin 1	BB0061/3e-11/---	biological_process:GO:0006662//glycerol ether metabolic process;GO:0045454//cell redox homeostasis;molecular_function:GO:0015035//protein disulfide oxidoreductase activity;GO:0009055//electron carrier activity;	Unigene3952_All	15.14	3.18	-2.25127	1.03415e-18	Down	gi|645251464|ref|XP_008231691.1|/3.92999e-66/PREDICTED: thioredoxin-like protein CITRX, chloroplastic [Prunus mume]	gi|359487143|ref|XM_002264027.2|/8e-54/PREDICTED: Vitis vinifera thioredoxin-like protein CITRX, chloroplastic (LOC100254862), mRNA	sp|Q9M7X9|CITRX_ARATH/5e-63/Thioredoxin-like protein CITRX, chloroplastic OS=Arabidopsis thaliana GN=At3g06730 PE=2 SV=1	PS51352/12.78/Thioredoxin domain profile.	pda:103722334/3e-11/thioredoxin X, chloroplastic; K03671 thioredoxin 1	BB0061/9e-12/---	biological_process:GO:0006662//glycerol ether metabolic process;GO:0045454//cell redox homeostasis;molecular_function:GO:0015035//protein disulfide oxidoreductase activity;GO:0009055//electron carrier activity;	CL3087.Contig2_All	7.3	2.41	-1.59886	5.79388e-07	Down	gi|604334101|gb|EYU38290.1|/1.42921e-66/hypothetical protein MIMGU_mgv1a012971mg [Erythranthe guttata]	gi|359487143|ref|XM_002264027.2|/5e-49/PREDICTED: Vitis vinifera thioredoxin-like protein CITRX, chloroplastic (LOC100254862), mRNA	sp|Q9M7X9|CITRX_ARATH/3e-62/Thioredoxin-like protein CITRX, chloroplastic OS=Arabidopsis thaliana GN=At3g06730 PE=2 SV=1	PR00421/6.1E-5/Thioredoxin family signature	pda:103722334/9e-12/thioredoxin X, chloroplastic; K03671 thioredoxin 1	BB0061/1e-11/---	biological_process:GO:0006662//glycerol ether metabolic process;GO:0045454//cell redox homeostasis;molecular_function:GO:0015035//protein disulfide oxidoreductase activity;GO:0009055//electron carrier activity;
-33961.7	-33960.1	0.0685288	0.383528	Unigene15898_All	6.6	4.89	-0.432632	1.55643e-08	Equal	gi|697117624|ref|XP_009612754.1|/0/PREDICTED: uncharacterized protein LOC104106007 isoform X2 [Nicotiana tomentosiformis]	gi|470119950|ref|XM_004296025.1|/5e-50/PREDICTED: Fragaria vesca subsp. vesca uncharacterized LOC101298502 (LOC101298502), mRNA	NA	PF09333/2.3E-21/ATG C terminal domain	vvi:100257340/0.0/uncharacterized LOC100257340; K17906 autophagy-related protein 2	NA	NA	Unigene7539_All	6.9	7.2	0.0614005	0.680072	Equal	gi|698562904|ref|XP_009772542.1|/0/PREDICTED: uncharacterized protein LOC104222912 isoform X2 [Nicotiana sylvestris]	gi|470119950|ref|XM_004296025.1|/1e-44/PREDICTED: Fragaria vesca subsp. vesca uncharacterized LOC101298502 (LOC101298502), mRNA	NA	PF09333/7.9E-21/ATG C terminal domain	fve:101298502/0.0/uncharacterized LOC101298502; K17906 autophagy-related protein 2	NA	NA	CL1044.Contig1_All	20.25	14.3	-0.501907	6.37995e-18	Equal	gi|697117624|ref|XP_009612754.1|/0/PREDICTED: uncharacterized protein LOC104106007 isoform X2 [Nicotiana tomentosiformis]	gi|470119950|ref|XM_004296025.1|/1e-47/PREDICTED: Fragaria vesca subsp. vesca uncharacterized LOC101298502 (LOC101298502), mRNA	NA	PF12624/7.7E-5/N-terminal region of Chorein, a TM vesicle-mediated sorter	pmum:103335286/0.0/uncharacterized LOC103335286; K17906 autophagy-related protein 2	NA	NA
-11532.3	-11530.7	0.0686743	0.382171	CL8342.Contig2_All	27.45	6.09	-2.17229	7.47851e-193	Down	gi|661889396|emb|CDP06983.1|/0/unnamed protein product [Coffea canephora]	gi|359479391|ref|XM_002270890.2|/1e-137/PREDICTED: Vitis vinifera uncharacterized LOC100261914 (LOC100261914), mRNA	NA	SM00698/5.5/Possible plasma membrane-binding motif in junctophilins, PIP-5-kinases and protein kinases.	vvi:100265039/7e-09/nuclear pore complex protein NUP62; K14306 nuclear pore complex protein Nup62	XF1267/5e-06/---	NA	Unigene9502_All	100.2	16.95	-2.56353	0	Down	gi|697125457|ref|XP_009616747.1|/0/PREDICTED: uncharacterized protein LOC104109225 isoform X2 [Nicotiana tomentosiformis]	gi|359479391|ref|XM_002270890.2|/1e-134/PREDICTED: Vitis vinifera uncharacterized LOC100261914 (LOC100261914), mRNA	sp|B0Z5H1|YCF2_OENPA/5e-07/Protein Ycf2 OS=Oenothera parviflora GN=ycf2-A PE=3 SV=1	PF02493/0.0031/MORN repeat	csv:101215672/6e-15/nuclear pore complex protein NUP62; K14306 nuclear pore complex protein Nup62	XF1267/9e-09/---	NA	Unigene3182_All	42.99	3.47	-3.63099	1.605e-280	Down	gi|697125457|ref|XP_009616747.1|/0/PREDICTED: uncharacterized protein LOC104109225 isoform X2 [Nicotiana tomentosiformis]	gi|359479391|ref|XM_002270890.2|/1e-103/PREDICTED: Vitis vinifera uncharacterized LOC100261914 (LOC100261914), mRNA	sp|Q9LK58|PP225_ARATH/1e-06/Pentatricopeptide repeat-containing protein At3g13150 OS=Arabidopsis thaliana GN=At3g13150 PE=2 SV=1	PF02493/0.041/MORN repeat	csv:101215672/3e-15/nuclear pore complex protein NUP62; K14306 nuclear pore complex protein Nup62	XF1267/3e-11/---	NA
-8279.77	-8278.14	0.0704732	0.389978	Unigene22127_All	13.44	0.01	-10.3923	9.94088e-159	Down	gi|697101889|ref|XP_009598200.1|/0/PREDICTED: pentatricopeptide repeat-containing protein At2g42920, chloroplastic [Nicotiana tomentosiformis]	gi|224082559|ref|XM_002306705.1|/9e-06/Populus trichocarpa pentatricopeptide repeat-containing family protein (POPTR_0005s22430g) mRNA, complete cds	sp|Q9SJG6|PP200_ARATH/6e-163/Pentatricopeptide repeat-containing protein At2g42920, chloroplastic OS=Arabidopsis thaliana GN=PCMP-E75 PE=2 SV=1	PS51375/6.752/Pentatricopeptide (PPR) repeat profile.	vvi:100250295/2e-91/uncharacterized LOC100250295; K03452 magnesium/proton exchanger	NA	NA	Unigene25494_All	2.73	0.01	-8.09276	6.04712e-14	Down	gi|697101889|ref|XP_009598200.1|/0/PREDICTED: pentatricopeptide repeat-containing protein At2g42920, chloroplastic [Nicotiana tomentosiformis]	gi|470140202|ref|XM_004305784.1|/3e-11/PREDICTED: Fragaria vesca subsp. vesca pentatricopeptide repeat-containing protein At2g42920, chloroplastic-like (LOC101314687), mRNA	sp|Q9SJG6|PP200_ARATH/4e-166/Pentatricopeptide repeat-containing protein At2g42920, chloroplastic OS=Arabidopsis thaliana GN=PCMP-E75 PE=2 SV=1	PTHR24015/9.6E-204/--	vvi:100250295/2e-94/uncharacterized LOC100250295; K03452 magnesium/proton exchanger	NA	NA	Unigene16627_All	9.88	0.01	-9.94837	3.93592e-60	Down	gi|697101889|ref|XP_009598200.1|/0/PREDICTED: pentatricopeptide repeat-containing protein At2g42920, chloroplastic [Nicotiana tomentosiformis]	gi|470140202|ref|XM_004305784.1|/1e-10/PREDICTED: Fragaria vesca subsp. vesca pentatricopeptide repeat-containing protein At2g42920, chloroplastic-like (LOC101314687), mRNA	sp|Q9SJG6|PP200_ARATH/3e-163/Pentatricopeptide repeat-containing protein At2g42920, chloroplastic OS=Arabidopsis thaliana GN=PCMP-E75 PE=2 SV=1	PS51375/6.719/Pentatricopeptide (PPR) repeat profile.	vvi:100250295/9e-94/uncharacterized LOC100250295; K03452 magnesium/proton exchanger	NA	NA
-4419.03	-4417.4	0.0709623	0.390491	CL6471.Contig2_All	5.97	5.12	-0.221587	0.311813	Equal	gi|359493638|ref|XP_002282690.2|/4.89702e-78/PREDICTED: E3 SUMO-protein ligase MMS21-like [Vitis vinifera]	gi|359493637|ref|XM_002282654.2|/9e-39/PREDICTED: Vitis vinifera E3 SUMO-protein ligase MMS21-like (LOC100253746), mRNA	sp|Q8GYH7|NSE2_ARATH/2e-69/E3 SUMO-protein ligase MMS21 OS=Arabidopsis thaliana GN=MMS21 PE=1 SV=1	PF11789/1.3E-12/Zinc-finger of the MIZ type in Nse subunit	NA	NA	NA	Unigene11839_All	11.36	13.85	0.285923	0.303886	Equal	gi|359493638|ref|XP_002282690.2|/7.23872e-77/PREDICTED: E3 SUMO-protein ligase MMS21-like [Vitis vinifera]	gi|359493637|ref|XM_002282654.2|/4e-31/PREDICTED: Vitis vinifera E3 SUMO-protein ligase MMS21-like (LOC100253746), mRNA	sp|Q8GYH7|NSE2_ARATH/7e-70/E3 SUMO-protein ligase MMS21 OS=Arabidopsis thaliana GN=MMS21 PE=1 SV=1	PF11789/1.4E-12/Zinc-finger of the MIZ type in Nse subunit	NA	NA	NA	Unigene610_All	4.39	1.37	-1.68005	0.000279844	Down	gi|359493638|ref|XP_002282690.2|/5.85399e-79/PREDICTED: E3 SUMO-protein ligase MMS21-like [Vitis vinifera]	gi|359493637|ref|XM_002282654.2|/6e-39/PREDICTED: Vitis vinifera E3 SUMO-protein ligase MMS21-like (LOC100253746), mRNA	sp|Q8GYH7|NSE2_ARATH/6e-69/E3 SUMO-protein ligase MMS21 OS=Arabidopsis thaliana GN=MMS21 PE=1 SV=1	PTHR21330/1.7E-26/--	NA	NA	NA
-1542.93	-1541.3	0.0711833	0.389531	Unigene1695_All	16.48	19.07	0.210589	0.0320243	Equal	gi|698449785|ref|XP_009774637.1|/1.32738e-140/PREDICTED: (S)-ureidoglycine aminohydrolase isoform X1 [Nicotiana sylvestris]	gi|312281790|dbj|AK352675.1|/2e-55/Thellungiella halophila mRNA, complete cds, clone: RTFL01-03-G21	sp|Q8GXV5|UGHY_ARATH/1e-134/Ureidoglycine aminohydrolase OS=Arabidopsis thaliana GN=UGLYAH PE=1 SV=1	PF07883/2.7E-6/Cupin domain	tcc:TCM_015847/3e-140/Ureidoglycine aminohydrolase isoform 1; K14977 (S)-ureidoglycine aminohydrolase [EC:3.5.3.26]	DR1152/3e-42/---	NA	Unigene5466_All	14.28	19.32	0.436099	0.00812798	Equal	gi|698449785|ref|XP_009774637.1|/1.92418e-139/PREDICTED: (S)-ureidoglycine aminohydrolase isoform X1 [Nicotiana sylvestris]	gi|312281790|dbj|AK352675.1|/4e-41/Thellungiella halophila mRNA, complete cds, clone: RTFL01-03-G21	sp|Q8GXV5|UGHY_ARATH/3e-132/Ureidoglycine aminohydrolase OS=Arabidopsis thaliana GN=UGLYAH PE=1 SV=1	PF07883/1.1E-5/Cupin domain	tcc:TCM_015847/1e-138/Ureidoglycine aminohydrolase isoform 1; K14977 (S)-ureidoglycine aminohydrolase [EC:3.5.3.26]	DR1152/2e-42/---	NA	CL5257.Contig3_All	7.95	20.57	1.37152	3.88245e-16	Up	gi|698449791|ref|XP_009774642.1|/2.02466e-139/PREDICTED: (S)-ureidoglycine aminohydrolase isoform X2 [Nicotiana sylvestris]	gi|210144615|dbj|AK287397.1|/8e-33/Glycine max cDNA, clone: GMFL01-52-F19	sp|Q8GXV5|UGHY_ARATH/4e-133/Ureidoglycine aminohydrolase OS=Arabidopsis thaliana GN=UGLYAH PE=1 SV=1	PF07883/7.4E-6/Cupin domain	tcc:TCM_015847/6e-138/Ureidoglycine aminohydrolase isoform 1; K14977 (S)-ureidoglycine aminohydrolase [EC:3.5.3.26]	DR1152/8e-42/---	NA
-5567.31	-5565.69	0.0718255	0.390873	CL2454.Contig2_All	2.1	1.38	-0.605721	0.0255399	Equal	gi|697171512|ref|XP_009594683.1|/3.27211e-157/PREDICTED: tafazzin [Nicotiana tomentosiformis]	gi|225314774|dbj|AK328123.1|/3e-24/Solanum lycopersicum cDNA, clone: LEFL2047F02, HTC in fruit	sp|Q9ZV87|NAPES_ARATH/2e-30/N-acylphosphatidylethanolamine synthase OS=Arabidopsis thaliana GN=At1g78690 PE=2 SV=1	PTHR12497/8.1E-145/--	sot:102578741/1e-155/tafazzin-like; K13511 monolysocardiolipin acyltransferase [EC:2.3.1.-]	alr0241/2e-09/---	NA	CL3332.Contig1_All	6.54	8.79	0.426573	0.0492311	Equal	gi|697171512|ref|XP_009594683.1|/3.49595e-155/PREDICTED: tafazzin [Nicotiana tomentosiformis]	gi|225314774|dbj|AK328123.1|/8e-37/Solanum lycopersicum cDNA, clone: LEFL2047F02, HTC in fruit	sp|Q9ZV87|NAPES_ARATH/2e-29/N-acylphosphatidylethanolamine synthase OS=Arabidopsis thaliana GN=At1g78690 PE=2 SV=1	PF01553/9.3E-21/Acyltransferase	sot:102578741/3e-154/tafazzin-like; K13511 monolysocardiolipin acyltransferase [EC:2.3.1.-]	CT453/2e-10/---	NA	CL3645.Contig2_All	5.93	6.84	0.205964	0.426264	Equal	gi|661879059|emb|CDP17184.1|/2.84047e-150/unnamed protein product [Coffea canephora]	gi|225314774|dbj|AK328123.1|/2e-31/Solanum lycopersicum cDNA, clone: LEFL2047F02, HTC in fruit	sp|Q9ZV87|NAPES_ARATH/3e-29/N-acylphosphatidylethanolamine synthase OS=Arabidopsis thaliana GN=At1g78690 PE=2 SV=1	PTHR12497/1.4E-131/--	sot:102578741/8e-146/tafazzin-like; K13511 monolysocardiolipin acyltransferase [EC:2.3.1.-]	CT453/2e-09/---	NA
-7853.41	-7851.81	0.0735689	0.398161	CL7125.Contig1_All	79.61	32.97	-1.2718	0	Down	gi|661881193|emb|CDP15104.1|/0/unnamed protein product [Coffea canephora]	gi|225317361|dbj|AK322917.1|/1e-110/Solanum lycopersicum cDNA, clone: LEFL1045CB03, HTC in leaf	sp|Q9LK39|AAE16_ARATH/0.0/Probable acyl-activating enzyme 16, chloroplastic OS=Arabidopsis thaliana GN=AAE16 PE=2 SV=1	PTHR24096/5.9E-263/--	sot:102586347/0.0/probable acyl-activating enzyme 16, chloroplastic-like; K01897 long-chain acyl-CoA synthetase [EC:6.2.1.3]	alr3602/8e-143/---	NA	CL6857.Contig4_All	11.56	6.71	-0.784757	4.40323e-09	Equal	gi|697099120|ref|XP_009630206.1|/0/PREDICTED: probable acyl-activating enzyme 16, chloroplastic [Nicotiana tomentosiformis]	gi|470121840|ref|XM_004296917.1|/1e-42/PREDICTED: Fragaria vesca subsp. vesca probable acyl-activating enzyme 16, chloroplastic-like (LOC101298216), mRNA	sp|Q9LK39|AAE16_ARATH/0.0/Probable acyl-activating enzyme 16, chloroplastic OS=Arabidopsis thaliana GN=AAE16 PE=2 SV=1	PS00455/-/Putative AMP-binding domain signature.	sot:102586347/0.0/probable acyl-activating enzyme 16, chloroplastic-like; K01897 long-chain acyl-CoA synthetase [EC:6.2.1.3]	alr3602/4e-145/---	NA	CL3312.Contig2_All	8.42	5.81	-0.535282	0.000486903	Equal	gi|661881193|emb|CDP15104.1|/0/unnamed protein product [Coffea canephora]	gi|470121840|ref|XM_004296917.1|/5e-42/PREDICTED: Fragaria vesca subsp. vesca probable acyl-activating enzyme 16, chloroplastic-like (LOC101298216), mRNA	sp|Q9LK39|AAE16_ARATH/0.0/Probable acyl-activating enzyme 16, chloroplastic OS=Arabidopsis thaliana GN=AAE16 PE=2 SV=1	PS00455/-/Putative AMP-binding domain signature.	sot:102586347/0.0/probable acyl-activating enzyme 16, chloroplastic-like; K01897 long-chain acyl-CoA synthetase [EC:6.2.1.3]	alr3602/3e-141/---	NA
-3675.26	-3673.68	0.0749425	0.403379	Unigene12587_All	17.89	20.56	0.200687	0.0526156	Equal	gi|661883181|emb|CDP13389.1|/2.03919e-104/unnamed protein product [Coffea canephora]	gi|332002898|gb|CP002688.1|/6e-12/Arabidopsis thaliana chromosome 5 sequence	sp|Q9TM10|MENB_CYACA/6e-18/1,4-Dihydroxy-2-naphthoyl-CoA synthase OS=Cyanidium caldarium GN=menB PE=3 SV=1	PF00378/4.6E-48/Enoyl-CoA hydratase/isomerase family	sot:102601569/4e-104/delta(3,5)-Delta(2,4)-dienoyl-CoA isomerase, mitochondrial-like; K12663 delta(3,5)-Delta(2,4)-dienoyl-CoA isomerase [EC:5.3.3.-]	CC0353/1e-54/---	NA	Unigene17868_All	26.91	28.62	0.0888813	0.720114	Equal	gi|661883181|emb|CDP13389.1|/4.7151e-107/unnamed protein product [Coffea canephora]	gi|470149169|ref|XM_004310066.1|/7e-18/PREDICTED: Fragaria vesca subsp. vesca delta(3,5)-Delta(2,4)-dienoyl-CoA isomerase, mitochondrial-like (LOC101295299), mRNA	sp|Q39659|MFPA_CUCSA/1e-16/Glyoxysomal fatty acid beta-oxidation multifunctional protein MFP-a OS=Cucumis sativus PE=1 SV=1	PS00166/-/Enoyl-CoA hydratase/isomerase signature.	vvi:100249010/2e-105/delta(3,5)-Delta(2,4)-dienoyl-CoA isomerase, mitochondrial; K12663 delta(3,5)-Delta(2,4)-dienoyl-CoA isomerase [EC:5.3.3.-]	CC0353/4e-53/---	biological_process:GO:0006635//fatty acid beta-oxidation;cellular_component:GO:0005739//mitochondrion;GO:0005777//peroxisome;molecular_function:GO:0051750//delta3,5-delta2,4-dienoyl-CoA isomerase activity;GO:0004300//enoyl-CoA hydratase activity;	CL4118.Contig2_All	14.59	14.51	-0.00793236	0.884315	Equal	gi|15239823|ref|NP_199142.1|/3.67041e-106/delta(3,5),delta(2,4)-dienoyl-CoA isomerase 1 [Arabidopsis thaliana] &gt;gi|10177390|dbj|BAB10591.1| enoyl CoA hydratase-like protein [Arabidopsis thaliana] &gt;gi|18252833|gb|AAL62343.1| enoyl CoA hydratase-like protein [Arabidopsis thaliana] &gt;gi|25084271|gb|AAN72209.1| enoyl CoA hydratase-like protein [Arabidopsis thaliana] &gt;gi|332007553|gb|AED949…	gi|190899407|gb|EU824738.1|/2e-08/Populus tremula isolate swl293-32E enoyl-CoA hydratase/isomerase gene, partial cds	sp|Q9TM10|MENB_CYACA/1e-17/1,4-Dihydroxy-2-naphthoyl-CoA synthase OS=Cyanidium caldarium GN=menB PE=3 SV=1	PTHR11941:SF30/6.9E-162/--	cit:102611221/3e-106/delta(3,5)-Delta(2,4)-dienoyl-CoA isomerase, mitochondrial-like; K12663 delta(3,5)-Delta(2,4)-dienoyl-CoA isomerase [EC:5.3.3.-]	CC0353/1e-52/---	biological_process:GO:0006635//fatty acid beta-oxidation;cellular_component:GO:0005739//mitochondrion;GO:0005777//peroxisome;molecular_function:GO:0051750//delta3,5-delta2,4-dienoyl-CoA isomerase activity;GO:0004300//enoyl-CoA hydratase activity;
-8604.3	-8602.72	0.074991	0.401446	Unigene3043_All	12.33	19.04	0.626861	1.36573e-14	Equal	gi|604345038|gb|EYU43677.1|/0/hypothetical protein MIMGU_mgv1a002953mg [Erythranthe guttata]	gi|225313113|dbj|AK327256.1|/4e-36/Solanum lycopersicum cDNA, clone: LEFL2025H01, HTC in fruit	sp|P0C8Q4|Y4990_ARATH/3e-163/Uncharacterized protein At4g19900 OS=Arabidopsis thaliana GN=At4g19900 PE=2 SV=1	PF04572/1.3E-11/Alpha 1,4-glycosyltransferase conserved region	bpg:Bathy10g03590/3e-52/alpha-1,4-galactosyltransferase; K01988 lactosylceramide 4-alpha-galactosyltransferase [EC:2.4.1.228]	NA	NA	CL6635.Contig2_All	9.1	15.65	0.782224	7.39884e-09	Equal	gi|604345038|gb|EYU43677.1|/0/hypothetical protein MIMGU_mgv1a002953mg [Erythranthe guttata]	gi|225313113|dbj|AK327256.1|/3e-33/Solanum lycopersicum cDNA, clone: LEFL2025H01, HTC in fruit	sp|P0C8Q4|Y4990_ARATH/7e-165/Uncharacterized protein At4g19900 OS=Arabidopsis thaliana GN=At4g19900 PE=2 SV=1	PF04572/5.7E-13/Alpha 1,4-glycosyltransferase conserved region	bpg:Bathy10g03590/5e-53/alpha-1,4-galactosyltransferase; K01988 lactosylceramide 4-alpha-galactosyltransferase [EC:2.4.1.228]	NA	NA	Unigene9079_All	26.91	47.08	0.806972	3.77075e-28	Equal	gi|661885106|emb|CDP11246.1|/0/unnamed protein product [Coffea canephora]	gi|225313113|dbj|AK327256.1|/4e-42/Solanum lycopersicum cDNA, clone: LEFL2025H01, HTC in fruit	sp|P0C8Q4|Y4990_ARATH/7e-165/Uncharacterized protein At4g19900 OS=Arabidopsis thaliana GN=At4g19900 PE=2 SV=1	PTHR12042/2.9E-160/--	pxb:103965081/3e-54/uncharacterized protein At4g19900-like; K01988 lactosylceramide 4-alpha-galactosyltransferase [EC:2.4.1.228]	NA	NA
-2182.03	-2180.45	0.0756487	0.402778	Unigene5190_All	53.55	64.28	0.263483	2.60856e-05	Equal	gi|604326907|gb|EYU32901.1|/6.43773e-65/hypothetical protein MIMGU_mgv1a015456mg [Erythranthe guttata]	gi|225317244|dbj|AK322800.1|/3e-41/Solanum lycopersicum cDNA, clone: LEFL1043BG08, HTC in leaf	sp|O64644|SAP18_ARATH/2e-52/Histone deacetylase complex subunit SAP18 OS=Arabidopsis thaliana GN=At2g45640 PE=1 SV=1	PTHR13082/8.5E-63/--	sot:102583352/9e-63/histone deacetylase complex subunit SAP18-like; K14324 histone deacetylase complex subunit SAP18	NA	NA	Unigene7736_All	60.58	63.05	0.0576548	0.96	Equal	gi|604326907|gb|EYU32901.1|/1.2342e-63/hypothetical protein MIMGU_mgv1a015456mg [Erythranthe guttata]	gi|225317244|dbj|AK322800.1|/8e-32/Solanum lycopersicum cDNA, clone: LEFL1043BG08, HTC in leaf	sp|O64644|SAP18_ARATH/2e-51/Histone deacetylase complex subunit SAP18 OS=Arabidopsis thaliana GN=At2g45640 PE=1 SV=1	PF06487/3.2E-40/Sin3 associated polypeptide p18 (SAP18)	sot:102583352/5e-62/histone deacetylase complex subunit SAP18-like; K14324 histone deacetylase complex subunit SAP18	NA	NA	Unigene9300_All	115.8	90.76	-0.351507	7.70879e-07	Equal	gi|604326907|gb|EYU32901.1|/4.47182e-63/hypothetical protein MIMGU_mgv1a015456mg [Erythranthe guttata]	gi|225317244|dbj|AK322800.1|/3e-34/Solanum lycopersicum cDNA, clone: LEFL1043BG08, HTC in leaf	sp|O64644|SAP18_ARATH/1e-51/Histone deacetylase complex subunit SAP18 OS=Arabidopsis thaliana GN=At2g45640 PE=1 SV=1	PTHR13082/3.0E-63/--	sot:102583352/4e-63/histone deacetylase complex subunit SAP18-like; K14324 histone deacetylase complex subunit SAP18	NA	NA
-8963.87	-8962.3	0.0764971	0.405106	CL7947.Contig1_All	4.67	29.07	2.63804	1.75021e-157	Up	gi|359493576|ref|XP_003634629.1|/0/PREDICTED: probable LRR receptor-like serine/threonine-protein kinase At4g08850-like [Vitis vinifera]	gi|470107830|ref|XM_004290195.1|/9e-15/PREDICTED: Fragaria vesca subsp. vesca probable LRR receptor-like serine/threonine-protein kinase At4g08850-like (LOC101305229), mRNA	sp|Q00874|DR100_ARATH/2e-49/DNA-damage-repair/toleration protein DRT100 OS=Arabidopsis thaliana GN=DRT100 PE=2 SV=2	PF08263/1.5E-10/Leucine rich repeat N-terminal domain	pmum:103325003/3e-44/LRR receptor-like serine/threonine-protein kinase FLS2; K13420 LRR receptor-like serine/threonine-protein kinase FLS2 [EC:2.7.11.1]	alr0124_1/3e-15/---	biological_process:GO:0016310//phosphorylation;GO:0055114//oxidation-reduction process;molecular_function:GO:0032440//2-alkenal reductase [NAD(P)] activity;GO:0016301//kinase activity;	CL4728.Contig5_All	39.2	51.44	0.392037	9.56043e-10	Equal	gi|359493576|ref|XP_003634629.1|/0/PREDICTED: probable LRR receptor-like serine/threonine-protein kinase At4g08850-like [Vitis vinifera]	gi|351724552|ref|NM_001248597.1|/2e-10/Glycine max disease resistance protein/LRR protein-related protein (LOC100305447), mRNA >gi|223452533|gb|FJ014841.1| Glycine max clone cw162 disease resistance protein/LRR protein-related protein mRNA, complete cds	sp|Q00874|DR100_ARATH/3e-52/DNA-damage-repair/toleration protein DRT100 OS=Arabidopsis thaliana GN=DRT100 PE=2 SV=2	PF13855/3.2E-10/Leucine rich repeat	ath:AT5G46330/2e-45/FLS2; LRR receptor-like serine/threonine-protein kinase FLS2; K13420 LRR receptor-like serine/threonine-protein kinase FLS2 [EC:2.7.11.1]	alr0124_1/9e-16/---	biological_process:GO:0016310//phosphorylation;GO:0055114//oxidation-reduction process;molecular_function:GO:0032440//2-alkenal reductase [NAD(P)] activity;GO:0016301//kinase activity;	CL4741.Contig3_All	209.43	453.26	1.11387	0	Up	gi|359493576|ref|XP_003634629.1|/0/PREDICTED: probable LRR receptor-like serine/threonine-protein kinase At4g08850-like [Vitis vinifera]	gi|470107830|ref|XM_004290195.1|/1e-13/PREDICTED: Fragaria vesca subsp. vesca probable LRR receptor-like serine/threonine-protein kinase At4g08850-like (LOC101305229), mRNA	sp|Q00874|DR100_ARATH/5e-49/DNA-damage-repair/toleration protein DRT100 OS=Arabidopsis thaliana GN=DRT100 PE=2 SV=2	PF08263/2.4E-12/Leucine rich repeat N-terminal domain	ath:AT5G46330/2e-46/FLS2; LRR receptor-like serine/threonine-protein kinase FLS2; K13420 LRR receptor-like serine/threonine-protein kinase FLS2 [EC:2.7.11.1]	alr0124_1/3e-17/---	biological_process:GO:0016310//phosphorylation;GO:0055114//oxidation-reduction process;molecular_function:GO:0032440//2-alkenal reductase [NAD(P)] activity;GO:0016301//kinase activity;
-3291.94	-3290.37	0.0766454	0.40372	Unigene1516_All	10.61	13.78	0.377151	0.00562142	Equal	gi|661877262|emb|CDP18886.1|/1.65531e-70/unnamed protein product [Coffea canephora]	gi|225445777|ref|XM_002274951.1|/5e-15/PREDICTED: Vitis vinifera CDK-activating kinase assembly factor MAT1-like (LOC100246771), mRNA	NA	PTHR12683/1.4E-37/--	bvg:104901737/2e-63/uncharacterized LOC104901737; K10842 CDK-activating kinase assembly factor MAT1	SPBC776.18c/1e-12/---	NA	Unigene6021_All	3.35	3.98	0.248607	0.699049	Equal	gi|661877262|emb|CDP18886.1|/8.5042e-69/unnamed protein product [Coffea canephora]	gi|147853254|emb|AM443335.2|/6e-24/Vitis vinifera contig VV78X231787.10, whole genome shotgun sequence	NA	PF06391/2.5E-27/CDK-activating kinase assembly factor MAT1	bvg:104901737/5e-62/uncharacterized LOC104901737; K10842 CDK-activating kinase assembly factor MAT1	SPBC776.18c/4e-13/---	NA	Unigene936_All	18.39	13.51	-0.444894	0.00830326	Equal	gi|661877262|emb|CDP18886.1|/1.02885e-66/unnamed protein product [Coffea canephora]	gi|156139192|gb|AC208737.1|/5e-06/Populus trichocarpa clone JGIACSB1077-D15, complete sequence	NA	PF06391/2.1E-28/CDK-activating kinase assembly factor MAT1	csv:101207027/2e-60/uncharacterized LOC101207027; K10842 CDK-activating kinase assembly factor MAT1	SPBC776.18c/3e-14/---	NA
-5456.53	-5454.96	0.0769784	0.403318	Unigene14016_All	21.35	9.52	-1.1652	1.0196e-59	Down	gi|228480464|gb|ACQ41893.1|/1.35435e-151/cinnamoyl-CoA reductase [Camellia oleifera]	gi|228480463|gb|FJ883579.1|/4e-67/Camellia oleifera cinnamoyl-CoA reductase (CCR) mRNA, complete cds	sp|Q9S9N9|CCR1_ARATH/4e-74/Cinnamoyl-CoA reductase 1 OS=Arabidopsis thaliana GN=CCR1 PE=1 SV=1	PTHR10366:SF295/2.5E-122/--	smo:SELMODRAFT_450552/1e-81/CCR1-2; cinnamoyl-CoA reductase (EC:1.2.1.44); K09753 cinnamoyl-CoA reductase [EC:1.2.1.44]	CAC3503/3e-29/---	biological_process:GO:0044237//cellular metabolic process;molecular_function:GO:0000166//nucleotide binding;GO:0003824//catalytic activity;GO:0050662//coenzyme binding;	Unigene15335_All	89.98	35.64	-1.33611	5.2111e-91	Down	gi|661887458|emb|CDP09238.1|/7.81743e-151/unnamed protein product [Coffea canephora]	gi|228480463|gb|FJ883579.1|/6e-56/Camellia oleifera cinnamoyl-CoA reductase (CCR) mRNA, complete cds	sp|Q9S9N9|CCR1_ARATH/3e-73/Cinnamoyl-CoA reductase 1 OS=Arabidopsis thaliana GN=CCR1 PE=1 SV=1	PTHR10366:SF295/1.6E-120/--	atr:18447024/7e-81/cinnamoyl-CoA reductase 1; K09753 cinnamoyl-CoA reductase [EC:1.2.1.44]	CAC3503/1e-29/---	biological_process:GO:0044237//cellular metabolic process;molecular_function:GO:0000166//nucleotide binding;GO:0003824//catalytic activity;GO:0050662//coenzyme binding;	Unigene1681_All	31.72	18.73	-0.760042	2.42634e-13	Equal	gi|661887458|emb|CDP09238.1|/3.74306e-152/unnamed protein product [Coffea canephora]	gi|228480463|gb|FJ883579.1|/6e-65/Camellia oleifera cinnamoyl-CoA reductase (CCR) mRNA, complete cds	sp|Q9S9N9|CCR1_ARATH/2e-73/Cinnamoyl-CoA reductase 1 OS=Arabidopsis thaliana GN=CCR1 PE=1 SV=1	PTHR10366/2.5E-120/--	smo:SELMODRAFT_450552/1e-80/CCR1-2; cinnamoyl-CoA reductase (EC:1.2.1.44); K09753 cinnamoyl-CoA reductase [EC:1.2.1.44]	CAC3503/3e-30/---	biological_process:GO:0044237//cellular metabolic process;molecular_function:GO:0000166//nucleotide binding;GO:0003824//catalytic activity;GO:0050662//coenzyme binding;
-3484.92	-3483.36	0.0772339	0.402515	Unigene11000_All	58.79	8.06	-2.86672	1.02247e-255	Down	gi|460394039|ref|XP_004242613.1|/9.36077e-96/PREDICTED: translation initiation factor IF-3, chloroplastic [Solanum lycopersicum]	gi|225312814|dbj|AK320157.1|/3e-45/Solanum lycopersicum cDNA, clone: LEFL1005CG10, HTC in leaf	sp|Q1XDQ6|IF3C_PYRYE/5e-31/Translation initiation factor IF-3, chloroplastic OS=Pyropia yezoensis GN=infC PE=3 SV=1	PTHR10938:SF0/4.9E-57/--	sly:101248589/2e-96/translation initiation factor IF-3, chloroplastic; K02520 translation initiation factor IF-3	slr0974/3e-32/---	NA	Unigene15818_All	109.77	10.43	-3.39567	3.00609e-284	Down	gi|460394039|ref|XP_004242613.1|/3.35951e-96/PREDICTED: translation initiation factor IF-3, chloroplastic [Solanum lycopersicum]	gi|225312814|dbj|AK320157.1|/2e-43/Solanum lycopersicum cDNA, clone: LEFL1005CG10, HTC in leaf	sp|Q1XDQ6|IF3C_PYRYE/5e-31/Translation initiation factor IF-3, chloroplastic OS=Pyropia yezoensis GN=infC PE=3 SV=1	PTHR10938/5.5E-57/--	sly:101248589/6e-97/translation initiation factor IF-3, chloroplastic; K02520 translation initiation factor IF-3	all4623/7e-32/---	NA	Unigene4496_All	90.24	6.03	-3.90354	3.67974e-251	Down	gi|460394039|ref|XP_004242613.1|/1.19975e-97/PREDICTED: translation initiation factor IF-3, chloroplastic [Solanum lycopersicum]	gi|210145685|dbj|AK244376.1|/3e-32/Glycine max cDNA, clone: GMFL01-02-N13	sp|Q1XDQ6|IF3C_PYRYE/2e-31/Translation initiation factor IF-3, chloroplastic OS=Pyropia yezoensis GN=infC PE=3 SV=1	PF05198/2.3E-27/Translation initiation factor IF-3, N-terminal domain	sly:101248589/2e-98/translation initiation factor IF-3, chloroplastic; K02520 translation initiation factor IF-3	slr0974/1e-32/---	NA
-3335.7	-3334.14	0.0780073	0.404406	Unigene14686_All	54.36	2.81	-4.2739	0	Down	gi|643727806|gb|KDP36099.1|/4.53841e-88/hypothetical protein JCGZ_08743 [Jatropha curcas]	gi|225311322|dbj|AK319461.1|/2e-43/Solanum lycopersicum cDNA, clone: LEFL1001CC05, HTC in leaf	sp|P19684|ROC5_NICSY/2e-87/33 kDa ribonucleoprotein, chloroplastic OS=Nicotiana sylvestris PE=1 SV=1	PF00076/2.2E-17/RNA recognition motif. (a.k.a. RRM, RBD, or RNP domain)	jcu:105635798/8e-89/RNA-binding protein CP33, chloroplastic; K11294 nucleolin	SPAC140.02/9e-19/---	NA	CL6935.Contig1_All	75.38	5.57	-3.75843	2.67592e-301	Down	gi|311952|emb|CAA41253.1|/6.21529e-86/33 kd chloroplast ribonucleoprotein [Nicotiana sylvestris]	gi|225311322|dbj|AK319461.1|/2e-37/Solanum lycopersicum cDNA, clone: LEFL1001CC05, HTC in leaf	sp|P19684|ROC5_NICSY/1e-87/33 kDa ribonucleoprotein, chloroplastic OS=Nicotiana sylvestris PE=1 SV=1	SM00360/3.7E-24/RNA recognition motif	jcu:105635798/3e-86/RNA-binding protein CP33, chloroplastic; K11294 nucleolin	SPAC140.02/4e-19/---	NA	Unigene4517_All	115.92	2.36	-5.6182	0	Down	gi|133249|sp|P19684.1|ROC5_NICSY/7.57138e-83/RecName: Full=33 kDa ribonucleoprotein, chloroplastic; Flags: Precursor [Nicotiana sylvestris] &gt;gi|100390|pir||S12111 ribonucleoprotein, 33K, precursor - common tobacco	gi|470135192|ref|XM_004303360.1|/2e-18/PREDICTED: Fragaria vesca subsp. vesca 33 kDa ribonucleoprotein, chloroplastic-like (LOC101305194), mRNA	sp|P19684|ROC5_NICSY/1e-84/33 kDa ribonucleoprotein, chloroplastic OS=Nicotiana sylvestris PE=1 SV=1	PF00076/5.6E-17/RNA recognition motif. (a.k.a. RRM, RBD, or RNP domain)	jcu:105635798/2e-83/RNA-binding protein CP33, chloroplastic; K11294 nucleolin	SPAC140.02/4e-16/---	NA
-2399.72	-2398.19	0.0795091	0.410034	CL8215.Contig1_All	29.85	34.47	0.20761	0.0075392	Equal	gi|697151949|ref|XP_009630202.1|/1.38548e-84/PREDICTED: O-acetyl-ADP-ribose deacetylase MACROD2 isoform X2 [Nicotiana tomentosiformis]	gi|359486330|ref|XM_002280316.2|/5e-43/PREDICTED: Vitis vinifera macro domain-containing protein VPA0103-like (LOC100267229), mRNA	NA	SM00506/5.7E-52/Appr-1"-p processing enzyme	NA	MA1614/4e-33/---	NA	CL2485.Contig2_All	23.25	17.71	-0.392667	0.00369011	Equal	gi|698519067|ref|XP_009804400.1|/1.80987e-79/PREDICTED: O-acetyl-ADP-ribose deacetylase MACROD2 isoform X2 [Nicotiana sylvestris]	gi|359486330|ref|XM_002280316.2|/1e-34/PREDICTED: Vitis vinifera macro domain-containing protein VPA0103-like (LOC100267229), mRNA	NA	SM00506/1.2E-50/Appr-1"-p processing enzyme	NA	RSc0334/5e-33/---	NA	Unigene3466_All	22.56	30.41	0.430779	0.000798659	Equal	gi|697151949|ref|XP_009630202.1|/3.29768e-86/PREDICTED: O-acetyl-ADP-ribose deacetylase MACROD2 isoform X2 [Nicotiana tomentosiformis]	gi|359486330|ref|XM_002280316.2|/8e-36/PREDICTED: Vitis vinifera macro domain-containing protein VPA0103-like (LOC100267229), mRNA	NA	PS51154/28.347/Macro domain profile.	NA	RSc0334/6e-35/---	NA
-5612.96	-5611.42	0.0798173	0.409479	Unigene9405_All	36.55	5.13	-2.83284	2.36106e-242	Down	gi|147866320|emb|CAN82032.1|/3.46613e-175/hypothetical protein VITISV_012090 [Vitis vinifera]	gi|225318736|dbj|AK323695.1|/1e-72/Solanum lycopersicum cDNA, clone: LEFL1062CB11, HTC in leaf	sp|O49923|ADK_PHYPA/5e-09/Adenosine kinase OS=Physcomitrella patens subsp. patens GN=ADK PE=2 SV=1	PR00990/1.86E-5/Ribokinase signature	egr:104415585/1e-10/fructokinase-1-like; K00847 fructokinase [EC:2.7.1.4]	BMEI1779/2e-35/---	NA	CL4840.Contig1_All	22.49	4.87	-2.20729	5.87425e-57	Down	gi|565361708|ref|XP_006347595.1|/3.13498e-176/PREDICTED: putative ribokinase-like [Solanum tuberosum]	gi|225318736|dbj|AK323695.1|/1e-60/Solanum lycopersicum cDNA, clone: LEFL1062CB11, HTC in leaf	sp|O49923|ADK_PHYPA/1e-08/Adenosine kinase OS=Physcomitrella patens subsp. patens GN=ADK PE=2 SV=1	PS00584/-/pfkB family of carbohydrate kinases signature 2.	tcc:TCM_015045/5e-10/PfkB-like carbohydrate kinase family protein isoform 1; K00847 fructokinase [EC:2.7.1.4]	BMEI1779/2e-36/---	NA	Unigene4514_All	17.97	9.47	-0.924154	1.76545e-14	Equal	gi|698549166|ref|XP_009768568.1|/2.21805e-177/PREDICTED: adenosine kinase-like [Nicotiana sylvestris]	gi|225318736|dbj|AK323695.1|/3e-55/Solanum lycopersicum cDNA, clone: LEFL1062CB11, HTC in leaf	sp|O49923|ADK_PHYPA/3e-09/Adenosine kinase OS=Physcomitrella patens subsp. patens GN=ADK PE=2 SV=1	PTHR10584/1.9E-186/--	egr:104415585/2e-10/fructokinase-1-like; K00847 fructokinase [EC:2.7.1.4]	BMEI1779/3e-36/---	NA
-3117.32	-3115.79	0.0799075	0.407818	Unigene8876_All	4.95	11.11	1.16636	5.84868e-11	Up	gi|698481292|ref|XP_009787648.1|/5.67831e-64/PREDICTED: uncharacterized protein LOC104235558 [Nicotiana sylvestris]	gi|225459956|ref|XM_002266622.1|/7e-39/PREDICTED: Vitis vinifera uncharacterized LOC100261996 (LOC100261996), mRNA	NA	NA	NA	NA	NA	Unigene17843_All	10.36	11.04	0.0917162	0.873664	Equal	gi|697181204|ref|XP_009599587.1|/1.16123e-65/PREDICTED: uncharacterized protein LOC104095215 [Nicotiana tomentosiformis]	gi|225459956|ref|XM_002266622.1|/5e-40/PREDICTED: Vitis vinifera uncharacterized LOC100261996 (LOC100261996), mRNA	NA	NA	egr:104436707/9e-06/pre-mRNA-splicing factor CWC22 homolog; K13100 pre-mRNA-splicing factor CWC22	NA	NA	Unigene3079_All	7.85	9.85	0.327431	0.252424	Equal	gi|698481292|ref|XP_009787648.1|/1.53992e-64/PREDICTED: uncharacterized protein LOC104235558 [Nicotiana sylvestris]	gi|225459956|ref|XM_002266622.1|/2e-30/PREDICTED: Vitis vinifera uncharacterized LOC100261996 (LOC100261996), mRNA	NA	NA	NA	NA	NA
-1907.65	-1906.11	0.07992	0.405779	Unigene12595_All	7.14	9.38	0.393664	0.0164351	Equal	gi|225434486|ref|XP_002275144.1|/3.47098e-74/PREDICTED: mitochondrial import inner membrane translocase subunit tim22 [Vitis vinifera] &gt;gi|297745845|emb|CBI15901.3| unnamed protein product [Vitis vinifera]	gi|470117265|ref|XM_004294734.1|/7e-27/PREDICTED: Fragaria vesca subsp. vesca mitochondrial import inner membrane translocase subunit TIM22-1-like (LOC101311947), mRNA	sp|A2RVP7|TI221_ARATH/6e-71/Mitochondrial import inner membrane translocase subunit TIM22-1 OS=Arabidopsis thaliana GN=TIM22-1 PE=1 SV=1	NA	vvi:100258631/6e-75/mitochondrial import inner membrane translocase subunit TIM22-4; K17790 mitochondrial import inner membrane translocase subunit TIM22	SPBC25H2.04c/1e-21/---	cellular_component:GO:0016021//integral component of membrane;	Unigene6026_All	4.52	5.44	0.267284	0.591521	Equal	gi|604342465|gb|EYU41495.1|/3.2067e-72/hypothetical protein MIMGU_mgv1a014986mg [Erythranthe guttata]	gi|42463275|emb|BX826043.1|/2e-26/Arabidopsis thaliana Full-length cDNA Complete sequence from clone GSLTSIL81ZB06 of Silique of strain col-0 of Arabidopsis thaliana (thale cress)	sp|A2RVP7|TI221_ARATH/6e-71/Mitochondrial import inner membrane translocase subunit TIM22-1 OS=Arabidopsis thaliana GN=TIM22-1 PE=1 SV=1	PTHR14110/2.5E-56/--	vvi:100258631/8e-73/mitochondrial import inner membrane translocase subunit TIM22-4; K17790 mitochondrial import inner membrane translocase subunit TIM22	SPBC25H2.04c/3e-21/---	cellular_component:GO:0016021//integral component of membrane;	Unigene4210_All	27.63	24.18	-0.192421	0.148824	Equal	gi|225434486|ref|XP_002275144.1|/3.14725e-73/PREDICTED: mitochondrial import inner membrane translocase subunit tim22 [Vitis vinifera] &gt;gi|297745845|emb|CBI15901.3| unnamed protein product [Vitis vinifera]	gi|470117265|ref|XM_004294734.1|/9e-26/PREDICTED: Fragaria vesca subsp. vesca mitochondrial import inner membrane translocase subunit TIM22-1-like (LOC101311947), mRNA	sp|A2RVP7|TI221_ARATH/2e-73/Mitochondrial import inner membrane translocase subunit TIM22-1 OS=Arabidopsis thaliana GN=TIM22-1 PE=1 SV=1	PF02466/1.3E-33/Tim17/Tim22/Tim23/Pmp24 family	vvi:100258631/6e-74/mitochondrial import inner membrane translocase subunit TIM22-4; K17790 mitochondrial import inner membrane translocase subunit TIM22	SPBC25H2.04c/5e-21/---	biological_process:GO:0015031//protein transport;GO:0009793//embryo development ending in seed dormancy;cellular_component:GO:0005744//mitochondrial inner membrane presequence translocase complex;GO:0016021//integral component of membrane;GO:0009507//chloroplast;molecular_function:GO:0015450//P-P-bond-hydrolysis-driven protein transmembrane transporter activity;
-2506.98	-2505.47	0.0814999	0.411679	CL1227.Contig2_All	18.86	11.29	-0.740284	1.64991e-11	Equal	gi|449463705|ref|XP_004149572.1|/1.62893e-166/PREDICTED: THO complex subunit 3-like [Cucumis sativus] &gt;gi|659096386|ref|XP_008449067.1| PREDICTED: THO complex subunit 3 [Cucumis melo] &gt;gi|700200914|gb|KGN56047.1| hypothetical protein Csa_3G061010 [Cucumis sativus]	gi|225316027|dbj|AK321981.1|/1e-126/Solanum lycopersicum cDNA, clone: LEFL1031DH02, HTC in leaf	sp|Q9FKT5|THOC3_ARATH/7e-162/THO complex subunit 3 OS=Arabidopsis thaliana GN=THO3 PE=1 SV=1	PR00320/1.5E-7/G protein beta WD-40 repeat signature	cmo:103491048/3e-167/THO complex subunit 3; K12880 THO complex subunit 3	all0664/2e-24/---	NA	Unigene1414_All	11.61	4.16	-1.48071	1.27149e-11	Down	gi|449463705|ref|XP_004149572.1|/2.66731e-167/PREDICTED: THO complex subunit 3-like [Cucumis sativus] &gt;gi|659096386|ref|XP_008449067.1| PREDICTED: THO complex subunit 3 [Cucumis melo] &gt;gi|700200914|gb|KGN56047.1| hypothetical protein Csa_3G061010 [Cucumis sativus]	gi|449463704|ref|XM_004149524.1|/1e-129/PREDICTED: Cucumis sativus THO complex subunit 3-like (LOC101219355), mRNA	sp|Q9FKT5|THOC3_ARATH/3e-162/THO complex subunit 3 OS=Arabidopsis thaliana GN=THO3 PE=1 SV=1	PTHR22839/6.4E-188/--	cmo:103491048/5e-168/THO complex subunit 3; K12880 THO complex subunit 3	all0664/8e-25/---	NA	Unigene10294_All	11.84	7.56	-0.647211	0.000815892	Equal	gi|702369740|ref|XP_010061402.1|/6.30343e-168/PREDICTED: THO complex subunit 3 [Eucalyptus grandis]	gi|449463704|ref|XM_004149524.1|/1e-141/PREDICTED: Cucumis sativus THO complex subunit 3-like (LOC101219355), mRNA	sp|Q9FKT5|THOC3_ARATH/5e-162/THO complex subunit 3 OS=Arabidopsis thaliana GN=THO3 PE=1 SV=1	PS00678/-/Trp-Asp (WD) repeats signature.	egr:104449080/1e-168/THO complex subunit 3; K12880 THO complex subunit 3	all0664/2e-24/---	NA
-5691.66	-5690.15	0.081798	0.411077	CL5401.Contig1_All	18.26	8.58	-1.08964	1.44858e-33	Down	gi|661879925|emb|CDP16377.1|/0/unnamed protein product [Coffea canephora]	gi|470136212|ref|XM_004303843.1|/3e-55/PREDICTED: Fragaria vesca subsp. vesca uncharacterized LOC101314297, transcript variant 2 (LOC101314297), mRNA	sp|Q9LFE4|Y5673_ARATH/1e-08/WEB family protein At5g16730, chloroplastic OS=Arabidopsis thaliana GN=At5g16730 PE=1 SV=1	PS50003/10.396/PH domain profile.	bpg:Bathy07g03460/4e-06/kinesin K39; K10352 myosin heavy chain	aq_629/2e-07/---	molecular_function:GO:0005543//phospholipid binding;	Unigene7557_All	22.96	13.95	-0.718858	1.52104e-11	Equal	gi|502098779|ref|XP_004491315.1|/0/PREDICTED: differentially expressed in FDCP 6 homolog [Cicer arietinum]	gi|470136212|ref|XM_004303843.1|/1e-45/PREDICTED: Fragaria vesca subsp. vesca uncharacterized LOC101314297, transcript variant 2 (LOC101314297), mRNA	sp|Q9LFE4|Y5673_ARATH/2e-08/WEB family protein At5g16730, chloroplastic OS=Arabidopsis thaliana GN=At5g16730 PE=1 SV=1	NA	egr:104451048/8e-06/nuclear-pore anchor; K09291 nucleoprotein TPR	aq_629/6e-07/---	NA	Unigene7422_All	21.02	4.4	-2.25619	1.98765e-57	Down	gi|661879925|emb|CDP16377.1|/0/unnamed protein product [Coffea canephora]	gi|470136212|ref|XM_004303843.1|/2e-47/PREDICTED: Fragaria vesca subsp. vesca uncharacterized LOC101314297, transcript variant 2 (LOC101314297), mRNA	sp|Q9LFE4|Y5673_ARATH/2e-09/WEB family protein At5g16730, chloroplastic OS=Arabidopsis thaliana GN=At5g16730 PE=1 SV=1	PTHR24354/9.4E-27/--	sita:101765864/8e-06/dynamin-2A-like; K01528 dynamin GTPase [EC:3.6.5.5]	aq_629/1e-07/---	molecular_function:GO:0005543//phospholipid binding;
-4211.82	-4210.32	0.0831712	0.415856	CL543.Contig5_All	0.02	0.38	4.24793	0.000289446	Up	gi|661888811|emb|CDP07254.1|/1.20359e-126/unnamed protein product [Coffea canephora]	gi|449531144|ref|XM_004172500.1|/1e-51/PREDICTED: Cucumis sativus RNA-binding protein Musashi homolog 2-like (LOC101229564), mRNA	sp|Q9SHZ6|UBA1A_ARATH/1e-19/UBP1-associated proteins 1A OS=Arabidopsis thaliana GN=UBA1A PE=1 SV=2	PS50102/16.841/Eukaryotic RNA Recognition Motif (RRM) profile.	egr:104445614/1e-19/heterogeneous nuclear ribonucleoprotein 1-like; K14411 RNA-binding protein Musashi	SPAC140.02/2e-12/---	NA	CL6149.Contig2_All	11	10.97	-0.00394	0.892202	Equal	gi|661888811|emb|CDP07254.1|/2.2605e-130/unnamed protein product [Coffea canephora]	gi|449531144|ref|XM_004172500.1|/2e-44/PREDICTED: Cucumis sativus RNA-binding protein Musashi homolog 2-like (LOC101229564), mRNA	sp|Q9SHZ6|UBA1A_ARATH/2e-18/UBP1-associated proteins 1A OS=Arabidopsis thaliana GN=UBA1A PE=1 SV=2	PF00076/8.3E-18/RNA recognition motif. (a.k.a. RRM, RBD, or RNP domain)	egr:104445614/8e-20/heterogeneous nuclear ribonucleoprotein 1-like; K14411 RNA-binding protein Musashi	SPAC140.02/2e-12/---	NA	CL2488.Contig2_All	42.9	38.21	-0.167027	0.00868865	Equal	gi|661888811|emb|CDP07254.1|/1.33617e-131/unnamed protein product [Coffea canephora]	gi|449531144|ref|XM_004172500.1|/1e-42/PREDICTED: Cucumis sativus RNA-binding protein Musashi homolog 2-like (LOC101229564), mRNA	sp|Q9SHZ6|UBA1A_ARATH/2e-20/UBP1-associated proteins 1A OS=Arabidopsis thaliana GN=UBA1A PE=1 SV=2	SM00360/2.7E-24/RNA recognition motif	egr:104445614/2e-19/heterogeneous nuclear ribonucleoprotein 1-like; K14411 RNA-binding protein Musashi	SPAC140.02/3e-12/---	NA
-4989.77	-4988.28	0.0835089	0.415436	Unigene12179_All	26.83	6.05	-2.14884	2.8545e-87	Down	gi|565392051|ref|XP_006361722.1|/4.77522e-90/PREDICTED: uncharacterized protein LOC102588193 [Solanum tuberosum]	gi|470110395|ref|XM_004291422.1|/1e-16/PREDICTED: Fragaria vesca subsp. vesca uncharacterized LOC101315113 (LOC101315113), mRNA	sp|Q9LK58|PP225_ARATH/9e-06/Pentatricopeptide repeat-containing protein At3g13150 OS=Arabidopsis thaliana GN=At3g13150 PE=2 SV=1	PS50071/9.912/'Homeobox' domain profile.	csv:101215672/1e-06/nuclear pore complex protein NUP62; K14306 nuclear pore complex protein Nup62	XF1267/3e-09/---	NA	Unigene9738_All	5.71	2.2	-1.37599	2.06482e-06	Down	gi|565392051|ref|XP_006361722.1|/7.19987e-90/PREDICTED: uncharacterized protein LOC102588193 [Solanum tuberosum]	gi|359475805|ref|XM_002284989.2|/2e-15/PREDICTED: Vitis vinifera uncharacterized LOC100254226 (LOC100254226), mRNA	sp|Q9LK58|PP225_ARATH/6e-07/Pentatricopeptide repeat-containing protein At3g13150 OS=Arabidopsis thaliana GN=At3g13150 PE=2 SV=1	PS50071/9.912/'Homeobox' domain profile.	vcn:VOLCADRAFT_121342/2e-10/hypothetical protein; K11323 histone arginine demethylase JMJD6 [EC:1.14.11.-]	XF1267/2e-07/---	NA	Unigene12473_All	20.74	0.59	-5.13556	8.44373e-82	Down	gi|698548330|ref|XP_009768311.1|/2.97635e-90/PREDICTED: uncharacterized protein LOC104219341 isoform X1 [Nicotiana sylvestris] &gt;gi|698548333|ref|XP_009768312.1| PREDICTED: uncharacterized protein LOC104219341 isoform X1 [Nicotiana sylvestris] &gt;gi|698548336|ref|XP_009768313.1| PREDICTED: uncharacterized protein LOC104219341 isoform X1 [Nicotiana sylvestris]	gi|449503533|ref|XM_004162002.1|/5e-22/PREDICTED: Cucumis sativus uncharacterized LOC101225231 (LOC101225231), mRNA	sp|Q9LK58|PP225_ARATH/4e-06/Pentatricopeptide repeat-containing protein At3g13150 OS=Arabidopsis thaliana GN=At3g13150 PE=2 SV=1	SM00389/1.4E-4/Homeodomain	ath:AT2G45000/9e-09/EMB2766; protein EMBRYO DEFECTIVE 2766; K14306 nuclear pore complex protein Nup62	XF1267/6e-08/---	NA
-3185.29	-3183.81	0.0858548	0.42496	Unigene3369_All	9.45	21.9	1.21254	1.52534e-26	Up	gi|698518347|ref|XP_009804047.1|/4.29153e-83/PREDICTED: ran guanine nucleotide release factor isoform X1 [Nicotiana sylvestris]	gi|30697900|ref|NM_105636.2|/2e-14/Arabidopsis thaliana Mog1/PsbP/DUF1795-like photosystem II reaction center PsbP family protein mRNA, complete cds	NA	PTHR15837:SF0/2.2E-62/--	NA	NA	NA	Unigene17850_All	21.21	26.87	0.341252	0.0416551	Equal	gi|698518347|ref|XP_009804047.1|/1.06642e-81/PREDICTED: ran guanine nucleotide release factor isoform X1 [Nicotiana sylvestris]	gi|449434789|ref|XM_004135131.1|/6e-12/PREDICTED: Cucumis sativus probable ran guanine nucleotide release factor-like (LOC101219780), mRNA >gi|449478417|ref|XM_004155265.1| PREDICTED: Cucumis sativus probable ran guanine nucleotide release factor-like (LOC101230180), mRNA	NA	PTHR15837/6.3E-62/--	NA	NA	NA	CL5944.Contig1_All	9.05	17.23	0.928933	5.6581e-06	Equal	gi|661895742|emb|CDP00320.1|/9.2628e-83/unnamed protein product [Coffea canephora]	gi|449434789|ref|XM_004135131.1|/5e-12/PREDICTED: Cucumis sativus probable ran guanine nucleotide release factor-like (LOC101219780), mRNA >gi|449478417|ref|XM_004155265.1| PREDICTED: Cucumis sativus probable ran guanine nucleotide release factor-like (LOC101230180), mRNA	NA	PTHR15837/8.1E-62/--	NA	NA	NA
-1637.49	-1636.02	0.0868665	0.425689	Unigene7243_All	42.12	4.45	-3.24263	1.43463e-224	Down	gi|697150221|ref|XP_009629317.1|/9.94511e-115/PREDICTED: uncharacterized protein LOC104119501 [Nicotiana tomentosiformis]	gi|470104177|ref|XM_004288441.1|/5e-62/PREDICTED: Fragaria vesca subsp. vesca uncharacterized LOC101314992 (LOC101314992), mRNA	NA	PF12527/8.2E-23/Protein of unknown function (DUF3727)	NA	NA	NA	Unigene2413_All	22.07	1.2	-4.20098	9.8024e-67	Down	gi|566179623|ref|XP_002310538.2|/2.13005e-114/hypothetical protein POPTR_0007s04730g [Populus trichocarpa] &gt;gi|550334140|gb|EEE90988.2| hypothetical protein POPTR_0007s04730g [Populus trichocarpa]	gi|470104177|ref|XM_004288441.1|/4e-75/PREDICTED: Fragaria vesca subsp. vesca uncharacterized LOC101314992 (LOC101314992), mRNA	NA	PF12527/7.5E-23/Protein of unknown function (DUF3727)	NA	NA	NA	Unigene590_All	31.8	2.42	-3.71595	2.73475e-99	Down	gi|697150221|ref|XP_009629317.1|/3.50461e-112/PREDICTED: uncharacterized protein LOC104119501 [Nicotiana tomentosiformis]	gi|359480753|ref|XM_002275277.2|/9e-70/PREDICTED: Vitis vinifera uncharacterized LOC100256147 (LOC100256147), mRNA	NA	PF12527/3.6E-22/Protein of unknown function (DUF3727)	NA	NA	NA
-8855.25	-8853.79	0.0882544	0.43035	Unigene3170_All	18.08	20.5	0.181229	0.0030852	Equal	gi|697097926|ref|XP_009624082.1|/0/PREDICTED: DNA replication licensing factor MCM6 [Nicotiana tomentosiformis]	gi|359495512|ref|XM_003634960.1|/0.0/PREDICTED: Vitis vinifera minichromosome maintenance complex component 6 (MCM6), mRNA	sp|Q6F353|MCM6_ORYSJ/0.0/DNA replication licensing factor MCM6 OS=Oryza sativa subsp. japonica GN=Os05g0235800 PE=3 SV=1	PTHR11630:SF43/0.0/--	vvi:100260804/0.0/MCM6; DNA replication licensing factor MCM6; K02542 DNA replication licensing factor MCM6 [EC:3.6.4.12]	SPBC211.04c/0.0/---	NA	CL3566.Contig1_All	0.06	2.38	5.30986	2.10629e-20	Up	gi|697097926|ref|XP_009624082.1|/0/PREDICTED: DNA replication licensing factor MCM6 [Nicotiana tomentosiformis]	gi|359495512|ref|XM_003634960.1|/0.0/PREDICTED: Vitis vinifera minichromosome maintenance complex component 6 (MCM6), mRNA	sp|Q6F353|MCM6_ORYSJ/0.0/DNA replication licensing factor MCM6 OS=Oryza sativa subsp. japonica GN=Os05g0235800 PE=3 SV=1	PS50051/89.804/MCM family domain profile.	vvi:100260804/0.0/MCM6; DNA replication licensing factor MCM6; K02542 DNA replication licensing factor MCM6 [EC:3.6.4.12]	SPBC211.04c/0.0/---	NA	Unigene8407_All	15.48	3.51	-2.14086	1.03409e-60	Down	gi|698507866|ref|XP_009799237.1|/0/PREDICTED: DNA replication licensing factor MCM6 [Nicotiana sylvestris]	gi|359495512|ref|XM_003634960.1|/0.0/PREDICTED: Vitis vinifera minichromosome maintenance complex component 6 (MCM6), mRNA	sp|Q6F353|MCM6_ORYSJ/0.0/DNA replication licensing factor MCM6 OS=Oryza sativa subsp. japonica GN=Os05g0235800 PE=3 SV=1	PF14551/1.4E-18/MCM N-terminal domain	sly:101244828/0.0/DNA replication licensing factor MCM6; K02542 DNA replication licensing factor MCM6 [EC:3.6.4.12]	SPBC211.04c/0.0/---	NA
-3074.1	-3072.65	0.0887093	0.430437	Unigene3472_All	131.87	12.46	-3.40374	0	Down	gi|698451013|ref|XP_009776691.1|/6.05335e-65/PREDICTED: 30S ribosomal protein S20, chloroplastic isoform X2 [Nicotiana sylvestris]	gi|225311935|dbj|AK319674.1|/5e-25/Solanum lycopersicum cDNA, clone: LEFL1098AA05, HTC in leaf	sp|Q9ASV6|RR20_ARATH/5e-51/30S ribosomal protein S20, chloroplastic OS=Arabidopsis thaliana GN=RPS20 PE=2 SV=1	PF01649/3.7E-19/Ribosomal protein S20	pmum:103326065/4e-61/30S ribosomal protein S20, chloroplastic; K02968 small subunit ribosomal protein S20	asr1592/5e-14/---	NA	CL7964.Contig2_All	103.17	8.23	-3.64799	4.43771e-181	Down	gi|661890453|emb|CDP05950.1|/2.62934e-66/unnamed protein product [Coffea canephora]	gi|225311935|dbj|AK319674.1|/5e-24/Solanum lycopersicum cDNA, clone: LEFL1098AA05, HTC in leaf	sp|Q9ASV6|RR20_ARATH/8e-52/30S ribosomal protein S20, chloroplastic OS=Arabidopsis thaliana GN=RPS20 PE=2 SV=1	PF01649/4.7E-19/Ribosomal protein S20	cit:102616817/3e-60/30S ribosomal protein S20, chloroplastic-like; K02968 small subunit ribosomal protein S20	asr1592/2e-14/---	NA	Unigene3435_All	129.4	4.98	-4.69955	4.05086e-271	Down	gi|661890453|emb|CDP05950.1|/1.85743e-66/unnamed protein product [Coffea canephora]	gi|225311935|dbj|AK319674.1|/9e-29/Solanum lycopersicum cDNA, clone: LEFL1098AA05, HTC in leaf	sp|Q9ASV6|RR20_ARATH/3e-51/30S ribosomal protein S20, chloroplastic OS=Arabidopsis thaliana GN=RPS20 PE=2 SV=1	PF01649/3.9E-19/Ribosomal protein S20	cit:102616817/4e-62/30S ribosomal protein S20, chloroplastic-like; K02968 small subunit ribosomal protein S20	asr1592/3e-14/---	NA
-1289.86	-1288.42	0.0896944	0.433083	Unigene8679_All	17.31	10.95	-0.660675	9.73198e-12	Equal	gi|565342254|ref|XP_006338274.1|/3.74386e-143/PREDICTED: seven transmembrane protein 1-like [Solanum tuberosum]	gi|502161053|ref|XM_004511946.1|/4e-23/PREDICTED: Cicer arietinum seven transmembrane protein 1-like (LOC101515728), mRNA	NA	SM00679/7.6E-9/Repeated motif present between transmembrane helices in cystinosin, yeast ERS1p, mannose-P-dolichol utilization defect 1, and other hypothetical proteins.	NA	NA	NA	Unigene47324_All	0.5	15.34	4.93923	3.26611e-57	Up	gi|565342254|ref|XP_006338274.1|/3.76009e-141/PREDICTED: seven transmembrane protein 1-like [Solanum tuberosum]	gi|349703336|emb|FQ383299.1|/5e-25/Vitis vinifera clone SS0ABG24YH22	NA	PTHR16201/2.8E-102/--	NA	NA	NA	Unigene8629_All	19.9	8.36	-1.25119	4.34586e-19	Down	gi|697134918|ref|XP_009621506.1|/1.64661e-142/PREDICTED: uncharacterized protein LOC104113113 isoform X1 [Nicotiana tomentosiformis]	gi|349703336|emb|FQ383299.1|/6e-25/Vitis vinifera clone SS0ABG24YH22	NA	PTHR16201:SF34/1.3E-103/--	NA	NA	NA
-6912.26	-6910.83	0.0901255	0.433042	Unigene8561_All	7.72	17.28	1.16243	1.13316e-34	Up	gi|661891343|emb|CDP05225.1|/1.76321e-163/unnamed protein product [Coffea canephora]	gi|225455401|ref|XM_002273845.1|/9e-06/PREDICTED: Vitis vinifera uncharacterized LOC100248574 (LOC100248574), mRNA	NA	PF10268/3.4E-10/Predicted transmembrane protein 161AB	NA	NA	NA	CL7608.Contig1_All	8.28	8.34	0.0104166	0.936536	Equal	gi|661891343|emb|CDP05225.1|/7.46748e-159/unnamed protein product [Coffea canephora]	gi|225320999|dbj|AK325210.1|/1e-14/Solanum lycopersicum cDNA, clone: LEFL1093AH09, HTC in leaf	NA	PF10268/2.7E-8/Predicted transmembrane protein 161AB	NA	NA	NA	CL5912.Contig1_All	2.79	7.77	1.47765	7.97782e-13	Up	gi|661891343|emb|CDP05225.1|/2.38539e-163/unnamed protein product [Coffea canephora]	gi|225320999|dbj|AK325210.1|/2e-19/Solanum lycopersicum cDNA, clone: LEFL1093AH09, HTC in leaf	NA	PF10268/7.7E-11/Predicted transmembrane protein 161AB	NA	NA	NA
-5742.64	-5741.22	0.092526	0.442418	Unigene10480_All	12.59	9.73	-0.371767	0.000751898	Equal	gi|661880479|emb|CDP15832.1|/6.85176e-175/unnamed protein product [Coffea canephora]	gi|225318696|dbj|AK323655.1|/2e-90/Solanum lycopersicum cDNA, clone: LEFL1061DE06, HTC in leaf	sp|Q8RWV3|CCL11_ARATH/2e-150/Cyclin-L1-1 OS=Arabidopsis thaliana GN=CYCL1-1 PE=2 SV=2	PTHR10026/5.3E-155/--	vvi:100265067/3e-40/cyclin-T1-5-like; K15188 cyclin T	SPBC32F12.06/3e-29/---	NA	CL9219.Contig1_All	10.27	8.92	-0.203321	0.280886	Equal	gi|661880479|emb|CDP15832.1|/1.6891e-167/unnamed protein product [Coffea canephora]	gi|225318696|dbj|AK323655.1|/1e-100/Solanum lycopersicum cDNA, clone: LEFL1061DE06, HTC in leaf	sp|Q8RWV3|CCL11_ARATH/6e-146/Cyclin-L1-1 OS=Arabidopsis thaliana GN=CYCL1-1 PE=2 SV=2	PTHR10026:SF13/1.7E-150/--	gmx:100780279/3e-41/cyclin-T1-5-like; K15188 cyclin T	SPBC32F12.06/4e-28/---	NA	CL2968.Contig2_All	24.9	2.1	-3.56768	1.85458e-117	Down	gi|661880479|emb|CDP15832.1|/1.0201e-172/unnamed protein product [Coffea canephora]	gi|225318696|dbj|AK323655.1|/1e-100/Solanum lycopersicum cDNA, clone: LEFL1061DE06, HTC in leaf	sp|Q8RWV3|CCL11_ARATH/9e-152/Cyclin-L1-1 OS=Arabidopsis thaliana GN=CYCL1-1 PE=2 SV=2	PF00134/2.0E-14/Cyclin, N-terminal domain	cam:101491717/6e-42/cyclin-T1-3-like; K15188 cyclin T	SPBC32F12.06/1e-30/---	NA
-3979.99	-3978.57	0.0927151	0.441181	Unigene12625_All	46.39	21.12	-1.1352	2.45482e-64	Down	gi|661893688|emb|CDP02129.1|/8.95629e-106/unnamed protein product [Coffea canephora]	gi|225314128|dbj|AK320875.1|/4e-44/Solanum lycopersicum cDNA, clone: LEFL1014AD09, HTC in leaf	sp|Q02283|HAT5_ARATH/6e-80/Homeobox-leucine zipper protein HAT5 OS=Arabidopsis thaliana GN=HAT5 PE=1 SV=1	PTHR24326:SF136/3.1E-70/--	tcc:TCM_016864/1e-105/Homeobox-leucine zipper protein HAT5; K09338 homeobox-leucine zipper protein	ECU03g1170/6e-08/---	biological_process:GO:0006351//transcription, DNA-templated;molecular_function:GO:0043565//sequence-specific DNA binding;	Unigene13863_All	113.6	51.54	-1.1402	4.9834e-68	Down	gi|661893688|emb|CDP02129.1|/2.75946e-102/unnamed protein product [Coffea canephora]	gi|558480305|gb|KF529963.1|/2e-46/Malus domestica homeobox-leucine zipper protein mRNA, complete cds	sp|Q02283|HAT5_ARATH/9e-77/Homeobox-leucine zipper protein HAT5 OS=Arabidopsis thaliana GN=HAT5 PE=1 SV=1	PS00027/-/'Homeobox' domain signature.	tcc:TCM_016864/1e-102/Homeobox-leucine zipper protein HAT5; K09338 homeobox-leucine zipper protein	ECU03g1170/4e-08/---	biological_process:GO:0006351//transcription, DNA-templated;molecular_function:GO:0043565//sequence-specific DNA binding;	Unigene9978_All	45.36	23.88	-0.925618	2.65857e-24	Equal	gi|661893688|emb|CDP02129.1|/2.56231e-94/unnamed protein product [Coffea canephora]	gi|470137712|ref|XM_004304559.1|/2e-52/PREDICTED: Fragaria vesca subsp. vesca homeobox-leucine zipper protein HAT5-like (LOC101291161), mRNA	sp|Q02283|HAT5_ARATH/2e-75/Homeobox-leucine zipper protein HAT5 OS=Arabidopsis thaliana GN=HAT5 PE=1 SV=1	PS50071/18.155/'Homeobox' domain profile.	tcc:TCM_016864/8e-95/Homeobox-leucine zipper protein HAT5; K09338 homeobox-leucine zipper protein	ECU03g1170/1e-07/---	NA
-8451.83	-8450.43	0.0934653	0.442612	CL6364.Contig1_All	18.74	5.71	-1.71456	1.29461e-73	Down	gi|698559679|ref|XP_009771637.1|/0/PREDICTED: putative nitric oxide synthase [Nicotiana sylvestris]	gi|225313987|dbj|AK327734.1|/1e-115/Solanum lycopersicum cDNA, clone: LEFL2036L22, HTC in fruit	sp|Q66GP9|NOA1_ARATH/0.0/NO-associated protein 1, chloroplastic/mitochondrial OS=Arabidopsis thaliana GN=NOA1 PE=1 SV=1	PF01926/1.5E-7/50S ribosome-binding GTPase	sot:102577659/0.0/nitric oxide synthase-associated protein I; K13427 nitric-oxide synthase, plant [EC:1.14.13.39]	BH1323/2e-42/---	molecular_function:GO:0005525//GTP binding;	Unigene11583_All	32.91	6.62	-2.31362	1.33057e-94	Down	gi|698559679|ref|XP_009771637.1|/0/PREDICTED: putative nitric oxide synthase [Nicotiana sylvestris]	gi|290793110|gb|GU205181.1|/1e-122/Solanum tuberosum nitric oxide synthase-associated protein I mRNA, complete cds	sp|Q66GP9|NOA1_ARATH/0.0/NO-associated protein 1, chloroplastic/mitochondrial OS=Arabidopsis thaliana GN=NOA1 PE=1 SV=1	PS51721/33.825/Circularly permuted (CP)-type guanine nucleotide-binding (G) domain profile.	sot:102577659/0.0/nitric oxide synthase-associated protein I; K13427 nitric-oxide synthase, plant [EC:1.14.13.39]	BS_yqeH/6e-44/---	molecular_function:GO:0005525//GTP binding;	Unigene9430_All	7.07	2.19	-1.69078	1.10709e-13	Down	gi|698559679|ref|XP_009771637.1|/0/PREDICTED: putative nitric oxide synthase [Nicotiana sylvestris]	gi|302140655|gb|HM755675.1|/3e-98/Nicotiana attenuata nitric oxide-associated protein 1 mRNA, partial cds	sp|Q66GP9|NOA1_ARATH/0.0/NO-associated protein 1, chloroplastic/mitochondrial OS=Arabidopsis thaliana GN=NOA1 PE=1 SV=1	PTHR11089/2.8E-83/--	sot:102577659/0.0/nitric oxide synthase-associated protein I; K13427 nitric-oxide synthase, plant [EC:1.14.13.39]	BH1323/7e-44/---	molecular_function:GO:0005525//GTP binding;
-9029.35	-9027.96	0.0950347	0.447891	CL1502.Contig2_All	6.44	3.8	-0.761061	2.76173e-09	Equal	gi|661882254|emb|CDP14080.1|/0/unnamed protein product [Coffea canephora]	gi|359478761|ref|XM_002283075.2|/1e-165/PREDICTED: Vitis vinifera DNA topoisomerase 6 subunit B-like (LOC100265632), mRNA	sp|Q9C5V6|TOP6B_ARATH/0.0/DNA topoisomerase 6 subunit B OS=Arabidopsis thaliana GN=TOP6B PE=1 SV=1	PTHR10871/8.0E-207/--	NA	APE0706/2e-70/---	NA	CL9039.Contig3_All	1.72	1.8	0.0655883	0.880319	Equal	gi|661882254|emb|CDP14080.1|/0/unnamed protein product [Coffea canephora]	gi|359478761|ref|XM_002283075.2|/1e-177/PREDICTED: Vitis vinifera DNA topoisomerase 6 subunit B-like (LOC100265632), mRNA	sp|B8BDQ4|TOP6B_ORYSI/0.0/DNA topoisomerase 6 subunit B OS=Oryza sativa subsp. indica GN=TOP6B PE=1 SV=1	PTHR10871:SF4/1.4E-205/--	NA	APE0706/2e-69/---	NA	CL1689.Contig1_All	9.2	2.33	-1.9813	1.21828e-26	Down	gi|661882254|emb|CDP14080.1|/0/unnamed protein product [Coffea canephora]	gi|359478761|ref|XM_002283075.2|/1e-171/PREDICTED: Vitis vinifera DNA topoisomerase 6 subunit B-like (LOC100265632), mRNA	sp|B8BDQ4|TOP6B_ORYSI/0.0/DNA topoisomerase 6 subunit B OS=Oryza sativa subsp. indica GN=TOP6B PE=1 SV=1	PF02518/5.0E-9/Histidine kinase-, DNA gyrase B-, and HSP90-like ATPase	NA	APE0706/4e-70/---	NA
-5084.2	-5082.8	0.0952498	0.446767	CL4883.Contig1_All	11.6	10.24	-0.179909	0.152273	Equal	gi|224068394|ref|XP_002302735.1|/2.44667e-150/zinc finger family protein [Populus trichocarpa] &gt;gi|222844461|gb|EEE82008.1| zinc finger family protein [Populus trichocarpa]	gi|209977137|gb|AC226813.1|/6e-19/Oryza minuta clone OM__Ba0111A10, complete sequence	NA	PS01360/-/Zinc finger MYND-type signature.	pop:POPTR_0002s20230g/4e-151/POPTRDRAFT_816702; zinc finger family protein; K14801 pre-rRNA-processing protein TSR4	NA	molecular_function:GO:0046872//metal ion binding;	CL3534.Contig2_All	1.62	3.62	1.16	0.000540921	Up	gi|224068394|ref|XP_002302735.1|/1.88847e-151/zinc finger family protein [Populus trichocarpa] &gt;gi|222844461|gb|EEE82008.1| zinc finger family protein [Populus trichocarpa]	gi|151426287|dbj|AK252879.1|/7e-19/Hordeum vulgare subsp. vulgare cDNA clone: FLbaf173l22, mRNA sequence	NA	PF04194/1.4E-35/Programmed cell death protein 2, C-terminal putative domain	pop:POPTR_0002s20230g/3e-152/POPTRDRAFT_816702; zinc finger family protein; K14801 pre-rRNA-processing protein TSR4	NA	molecular_function:GO:0046872//metal ion binding;	CL5231.Contig1_All	4.01	3.85	-0.0587438	0.805276	Equal	gi|460400816|ref|XP_004245928.1|/2.62497e-149/PREDICTED: programmed cell death protein 2 [Solanum lycopersicum] &gt;gi|723725653|ref|XP_010325569.1| PREDICTED: programmed cell death protein 2 [Solanum lycopersicum]	gi|151426287|dbj|AK252879.1|/6e-16/Hordeum vulgare subsp. vulgare cDNA clone: FLbaf173l22, mRNA sequence	NA	PS01360/-/Zinc finger MYND-type signature.	sly:101253516/5e-150/programmed cell death protein 2; K14801 pre-rRNA-processing protein TSR4	NA	NA
-6395.49	-6394.1	0.0954305	0.445493	Unigene12358_All	6.91	4.44	-0.638126	7.46075e-07	Equal	gi|565371910|ref|XP_006352543.1|/0/PREDICTED: probable RNA polymerase II transcription factor B subunit 1-1-like [Solanum tuberosum]	gi|225311623|dbj|AK326562.1|/4e-39/Solanum lycopersicum cDNA, clone: LEFL2009N08, HTC in fruit	sp|Q3ECP0|TFB1A_ARATH/0.0/Probable RNA polymerase II transcription factor B subunit 1-1 OS=Arabidopsis thaliana GN=TFB1-1 PE=2 SV=1	PS50858/9.851/BSD domain profile.	sot:102603411/0.0/probable RNA polymerase II transcription factor B subunit 1-1-like; K03141 transcription initiation factor TFIIH subunit 1	NA	NA	Unigene19572_All	11.31	6.65	-0.766173	6.58863e-08	Equal	gi|565371910|ref|XP_006352543.1|/0/PREDICTED: probable RNA polymerase II transcription factor B subunit 1-1-like [Solanum tuberosum]	gi|225311623|dbj|AK326562.1|/1e-42/Solanum lycopersicum cDNA, clone: LEFL2009N08, HTC in fruit	sp|Q3ECP0|TFB1A_ARATH/0.0/Probable RNA polymerase II transcription factor B subunit 1-1 OS=Arabidopsis thaliana GN=TFB1-1 PE=2 SV=1	PTHR12856/1.6E-116/--	sot:102603411/0.0/probable RNA polymerase II transcription factor B subunit 1-1-like; K03141 transcription initiation factor TFIIH subunit 1	NA	NA	CL6488.Contig1_All	5.09	1.14	-2.15863	5.36368e-17	Down	gi|565371910|ref|XP_006352543.1|/0/PREDICTED: probable RNA polymerase II transcription factor B subunit 1-1-like [Solanum tuberosum]	gi|225311623|dbj|AK326562.1|/4e-42/Solanum lycopersicum cDNA, clone: LEFL2009N08, HTC in fruit	sp|Q3ECP0|TFB1A_ARATH/5e-179/Probable RNA polymerase II transcription factor B subunit 1-1 OS=Arabidopsis thaliana GN=TFB1-1 PE=2 SV=1	PS50858/11.596/BSD domain profile.	sot:102603411/0.0/probable RNA polymerase II transcription factor B subunit 1-1-like; K03141 transcription initiation factor TFIIH subunit 1	NA	NA
-4637.65	-4636.27	0.0966581	0.449096	CL9039.Contig1_All	49.26	3.56	-3.79047	6.5456e-242	Down	gi|590622421|ref|XP_007025045.1|/7.47072e-115/Protease degS, putative isoform 1 [Theobroma cacao] &gt;gi|508780411|gb|EOY27667.1| Protease degS, putative isoform 1 [Theobroma cacao]	gi|470114826|ref|XM_004293562.1|/1e-40/PREDICTED: Fragaria vesca subsp. vesca protease Do-like 5, chloroplastic-like (LOC101315211), mRNA	sp|Q9SEL7|DEGP5_ARATH/2e-101/Protease Do-like 5, chloroplastic OS=Arabidopsis thaliana GN=DEGP5 PE=1 SV=3	PF13365/1.2E-18/Trypsin-like peptidase domain	ota:Ot01g04880/2e-19/RNA helicase (ISS); K14810 ATP-dependent RNA helicase DDX56/DBP9 [EC:3.6.4.13]	TP0773/1e-36/---	NA	CL3304.Contig1_All	6.83	0.01	-9.41574	4.6857e-23	Down	gi|590622421|ref|XP_007025045.1|/1.77486e-119/Protease degS, putative isoform 1 [Theobroma cacao] &gt;gi|508780411|gb|EOY27667.1| Protease degS, putative isoform 1 [Theobroma cacao]	gi|470114826|ref|XM_004293562.1|/5e-40/PREDICTED: Fragaria vesca subsp. vesca protease Do-like 5, chloroplastic-like (LOC101315211), mRNA	sp|Q9SEL7|DEGP5_ARATH/9e-103/Protease Do-like 5, chloroplastic OS=Arabidopsis thaliana GN=DEGP5 PE=1 SV=3	PF13365/6.1E-19/Trypsin-like peptidase domain	ota:Ot01g04880/3e-22/RNA helicase (ISS); K14810 ATP-dependent RNA helicase DDX56/DBP9 [EC:3.6.4.13]	TP0773/3e-38/---	NA	CL3873.Contig2_All	16.67	0.01	-10.703	8.77146e-63	Down	gi|356546506|ref|XP_003541667.1|/2.00925e-118/PREDICTED: protease Do-like 5, chloroplastic-like [Glycine max]	gi|359483886|ref|XM_002278236.2|/1e-31/PREDICTED: Vitis vinifera protease Do-like 5, chloroplastic (LOC100243001), mRNA	sp|Q9SEL7|DEGP5_ARATH/4e-106/Protease Do-like 5, chloroplastic OS=Arabidopsis thaliana GN=DEGP5 PE=1 SV=3	PTHR22939:SF76/4.9E-89/--	ota:Ot01g04880/2e-20/RNA helicase (ISS); K14810 ATP-dependent RNA helicase DDX56/DBP9 [EC:3.6.4.13]	TP0773/2e-36/---	NA
-5730.57	-5729.2	0.0972581	0.449762	Unigene15743_All	14.34	13.08	-0.132682	0.240746	Equal	gi|723663936|ref|XP_004230476.2|/0/PREDICTED: thiamine biosynthetic bifunctional enzyme TH1, chloroplastic isoform X2 [Solanum lycopersicum]	gi|502076850|ref|XM_004485420.1|/8e-40/PREDICTED: Cicer arietinum thiamine biosynthetic bifunctional enzyme TH1, chloroplastic-like (LOC101509757), mRNA	sp|Q5M731|TPS1L_ARATH/0.0/Thiamine biosynthetic bifunctional enzyme TH1, chloroplastic OS=Arabidopsis thaliana GN=TH1 PE=1 SV=1	PTHR20857/1.0E-83/--	sly:101249213/0.0/thiamine biosynthetic bifunctional enzyme TH1, chloroplastic; K14153 hydroxymethylpyrimidine kinase / phosphomethylpyrimidine kinase / thiamine-phosphate diphosphorylase [EC:2.7.1.49 2.7.4.7 2.5.1.3]	BH1435/4e-54/---	NA	CL9031.Contig1_All	7.75	4.51	-0.781069	0.000140165	Equal	gi|723663936|ref|XP_004230476.2|/0/PREDICTED: thiamine biosynthetic bifunctional enzyme TH1, chloroplastic isoform X2 [Solanum lycopersicum]	gi|502076850|ref|XM_004485420.1|/3e-33/PREDICTED: Cicer arietinum thiamine biosynthetic bifunctional enzyme TH1, chloroplastic-like (LOC101509757), mRNA	sp|Q5M731|TPS1L_ARATH/0.0/Thiamine biosynthetic bifunctional enzyme TH1, chloroplastic OS=Arabidopsis thaliana GN=TH1 PE=1 SV=1	PTHR20858:SF17/4.1E-137/--	sly:101249213/0.0/thiamine biosynthetic bifunctional enzyme TH1, chloroplastic; K14153 hydroxymethylpyrimidine kinase / phosphomethylpyrimidine kinase / thiamine-phosphate diphosphorylase [EC:2.7.1.49 2.7.4.7 2.5.1.3]	BH1435/5e-60/---	NA	Unigene3973_All	19.05	13.76	-0.469311	2.68417e-05	Equal	gi|723663936|ref|XP_004230476.2|/0/PREDICTED: thiamine biosynthetic bifunctional enzyme TH1, chloroplastic isoform X2 [Solanum lycopersicum]	gi|356640578|gb|AC246105.3|/5e-26/Solanum lycopersicum strain Heinz 1706 chromosome 1 clone slm-15l21 map 1, complete sequence	sp|Q5M731|TPS1L_ARATH/0.0/Thiamine biosynthetic bifunctional enzyme TH1, chloroplastic OS=Arabidopsis thaliana GN=TH1 PE=1 SV=1	PF08543/4.2E-52/Phosphomethylpyrimidine kinase	sly:101249213/0.0/thiamine biosynthetic bifunctional enzyme TH1, chloroplastic; K14153 hydroxymethylpyrimidine kinase / phosphomethylpyrimidine kinase / thiamine-phosphate diphosphorylase [EC:2.7.1.49 2.7.4.7 2.5.1.3]	BH1435/5e-54/---	NA
-2224.07	-2222.7	0.0980342	0.451232	CL1744.Contig2_All	16.98	14.05	-0.273266	0.0214593	Equal	gi|568870078|ref|XP_006488239.1|/5.59502e-119/PREDICTED: nudix hydrolase 9-like [Citrus sinensis]	gi|470116921|ref|XM_004294573.1|/2e-24/PREDICTED: Fragaria vesca subsp. vesca nudix hydrolase 9-like (LOC101308849), mRNA	sp|Q8VYR2|NUDT9_ARATH/2e-104/Nudix hydrolase 9 OS=Arabidopsis thaliana GN=NUDT9 PE=2 SV=1	PTHR31835/2.8E-112/--	NA	NA	NA	CL9701.Contig1_All	0.79	2.27	1.52277	0.00411592	Equal	gi|568870078|ref|XP_006488239.1|/3.63722e-120/PREDICTED: nudix hydrolase 9-like [Citrus sinensis]	gi|502145173|ref|XM_004505856.1|/9e-27/PREDICTED: Cicer arietinum nudix hydrolase 9-like (LOC101489002), mRNA	sp|Q8VYR2|NUDT9_ARATH/5e-103/Nudix hydrolase 9 OS=Arabidopsis thaliana GN=NUDT9 PE=2 SV=1	PTHR31835:SF1/3.5E-114/--	NA	NA	NA	Unigene6445_All	5.73	5.37	-0.0936131	0.689406	Equal	gi|698463989|ref|XP_009782330.1|/5.93701e-118/PREDICTED: nudix hydrolase 9-like isoform X3 [Nicotiana sylvestris]	gi|470116921|ref|XM_004294573.1|/5e-31/PREDICTED: Fragaria vesca subsp. vesca nudix hydrolase 9-like (LOC101308849), mRNA	sp|Q8VYR2|NUDT9_ARATH/2e-102/Nudix hydrolase 9 OS=Arabidopsis thaliana GN=NUDT9 PE=2 SV=1	PTHR31835/3.7E-108/--	NA	NA	NA
-3433.53	-3432.18	0.10056	0.460706	Unigene1773_All	13.66	16.47	0.269883	0.0522945	Equal	gi|565387183|ref|XP_006359382.1|/3.72901e-69/PREDICTED: uncharacterized protein LOC102594937 [Solanum tuberosum]	gi|449436502|ref|XM_004135984.1|/2e-11/PREDICTED: Cucumis sativus uncharacterized LOC101209910 (LOC101209910), mRNA >gi|449529940|ref|XM_004171908.1| PREDICTED: Cucumis sativus uncharacterized LOC101209910 (LOC101209910), mRNA	NA	PTHR13243/1.1E-30/--	sot:102594937/7e-70/uncharacterized LOC102594937; K14839 nucleolar protein 16	NA	NA	Unigene15885_All	12.68	24.8	0.967785	2.78324e-08	Equal	gi|565387183|ref|XP_006359382.1|/9.89036e-70/PREDICTED: uncharacterized protein LOC102594937 [Solanum tuberosum]	gi|449436502|ref|XM_004135984.1|/8e-14/PREDICTED: Cucumis sativus uncharacterized LOC101209910 (LOC101209910), mRNA >gi|449529940|ref|XM_004171908.1| PREDICTED: Cucumis sativus uncharacterized LOC101209910 (LOC101209910), mRNA	NA	PF09420/1.0E-28/Ribosome biogenesis protein Nop16	sot:102594937/2e-70/uncharacterized LOC102594937; K14839 nucleolar protein 16	NA	NA	Unigene5229_All	56.91	11.94	-2.25288	2.90537e-67	Down	gi|460403904|ref|XP_004247426.1|/7.00478e-70/PREDICTED: uncharacterized protein LOC101248915 [Solanum lycopersicum]	gi|270140781|gb|BT107733.1|/5e-12/Picea glauca clone GQ03112_B18 mRNA sequence	NA	PTHR13243/7.0E-29/--	sly:101248915/1e-70/uncharacterized LOC101248915; K14839 nucleolar protein 16	NA	NA
-2934.68	-2933.34	0.101332	0.462091	Unigene1946_All	1.17	1.22	0.0603726	0.871183	Equal	gi|661886610|emb|CDP09974.1|/0/unnamed protein product [Coffea canephora]	gi|357508384|ref|XM_003624433.1|/2e-06/Medicago truncatula Pentatricopeptide repeat-containing protein (MTR_7g083820) mRNA, complete cds	sp|Q9C8L6|PPR80_ARATH/1e-79/Pentatricopeptide repeat-containing protein At1g53600, mitochondrial OS=Arabidopsis thaliana GN=PCMP-E63 PE=2 SV=2	PTHR24015:SF105/5.8E-158/--	sot:102581133/2e-71/uncharacterized LOC102581133; K15271 ATP-dependent DNA helicase HFM1/MER3 [EC:3.6.4.12]	NA	NA	Unigene4522_All	0.94	1.62	0.785261	0.391736	Equal	gi|661886610|emb|CDP09974.1|/1.67832e-84/unnamed protein product [Coffea canephora]	gi|255588480|ref|XM_002534571.1|/1e-06/Ricinus communis pentatricopeptide repeat-containing protein, putative, mRNA	sp|Q9FWA6|PP207_ARATH/7e-46/Pentatricopeptide repeat-containing protein At3g02330 OS=Arabidopsis thaliana GN=PCMP-E90 PE=2 SV=2	PS51375/7.333/Pentatricopeptide (PPR) repeat profile.	egr:104423905/1e-37/uncharacterized LOC104423905; K15271 ATP-dependent DNA helicase HFM1/MER3 [EC:3.6.4.12]	NA	NA	Unigene26467_All	1.65	0.69	-1.2578	0.199522	Equal	gi|661886610|emb|CDP09974.1|/2.19681e-80/unnamed protein product [Coffea canephora]	gi|255588480|ref|XM_002534571.1|/2e-07/Ricinus communis pentatricopeptide repeat-containing protein, putative, mRNA	sp|P93005|PP181_ARATH/3e-36/Pentatricopeptide repeat-containing protein At2g33680 OS=Arabidopsis thaliana GN=PCMP-E19 PE=3 SV=1	PS51375/7.64/Pentatricopeptide (PPR) repeat profile.	mtr:MTR_4g024860/1e-32/Pentatricopeptide repeat-containing protein; K19589 release factor glutamine methyltransferase [EC:2.1.1.297]	NA	NA
-6685.25	-6683.92	0.102538	0.465438	CL4293.Contig2_All	4.99	0.52	-3.26246	2.18915e-23	Down	gi|147858319|emb|CAN81421.1|/7.99336e-115/hypothetical protein VITISV_035941 [Vitis vinifera]	gi|225428708|ref|XM_002281804.1|/4e-22/PREDICTED: Vitis vinifera armadillo repeat-containing protein 6-like (LOC100253702), mRNA	NA	PTHR22895/9.1E-48/--	jcu:105634227/3e-104/armadillo repeat-containing protein 6; K15707 RING finger protein 170 [EC:2.3.2.27]	NA	NA	CL1974.Contig4_All	3.41	2.54	-0.424943	0.213898	Equal	gi|698464949|ref|XP_009782557.1|/1.45496e-158/PREDICTED: armadillo repeat-containing protein 6 [Nicotiana sylvestris]	gi|225428708|ref|XM_002281804.1|/8e-37/PREDICTED: Vitis vinifera armadillo repeat-containing protein 6-like (LOC100253702), mRNA	sp|Q9M224|ADLO2_ARATH/4e-07/Protein ARABIDILLO 2 OS=Arabidopsis thaliana GN=At3g60350 PE=2 SV=1	SM00185/0.71/Armadillo/beta-catenin-like repeats	jcu:105634227/7e-154/armadillo repeat-containing protein 6; K15707 RING finger protein 170 [EC:2.3.2.27]	NA	NA	Unigene2696_All	4.39	2.41	-0.865188	0.00145937	Equal	gi|565370960|ref|XP_006352081.1|/7.77012e-163/PREDICTED: armadillo repeat-containing protein 6-like isoform X1 [Solanum tuberosum]	gi|225428708|ref|XM_002281804.1|/1e-26/PREDICTED: Vitis vinifera armadillo repeat-containing protein 6-like (LOC100253702), mRNA	sp|O22161|ADLO1_ARATH/3e-08/Protein ARABIDILLO 1 OS=Arabidopsis thaliana GN=FBX5 PE=1 SV=1	SM00185/34.0/Armadillo/beta-catenin-like repeats	jcu:105634227/1e-153/armadillo repeat-containing protein 6; K15707 RING finger protein 170 [EC:2.3.2.27]	NA	NA
-2095.28	-2093.95	0.103528	0.467777	Unigene10483_All	53.71	80.33	0.580748	4.26323e-43	Equal	gi|697123305|ref|XP_009615644.1|/1.53972e-144/PREDICTED: uncharacterized protein LOC104108341 [Nicotiana tomentosiformis]	gi|123668436|emb|AM441575.1|/1e-07/Vitis vinifera, whole genome shotgun sequence, contig VV78X044576.17, clone ENTAV 115	NA	PTHR14241/3.5E-19/--	NA	NA	NA	Unigene3434_All	129.44	109.06	-0.247161	4.50384e-09	Equal	gi|697123305|ref|XP_009615644.1|/2.16896e-146/PREDICTED: uncharacterized protein LOC104108341 [Nicotiana tomentosiformis]	NA	NA	NA	NA	NA	NA	CL2356.Contig3_All	57	37.87	-0.589906	3.32193e-17	Equal	gi|697123305|ref|XP_009615644.1|/5.31953e-136/PREDICTED: uncharacterized protein LOC104108341 [Nicotiana tomentosiformis]	gi|255548536|ref|XM_002515279.1|/2e-06/Ricinus communis ATP binding protein, putative, mRNA	NA	NA	NA	NA	NA
-6772.23	-6770.91	0.104183	0.468584	CL136.Contig1_All	17.03	25.56	0.585809	7.91722e-16	Equal	gi|661893498|emb|CDP03307.1|/3.5678e-166/unnamed protein product [Coffea canephora]	gi|165723231|gb|AC216673.1|/4e-11/Populus trichocarpa clone POP019-C15, complete sequence	sp|O80345|CDKF1_ARATH/6e-142/Cyclin-dependent kinase F-1 OS=Arabidopsis thaliana GN=CDKF-1 PE=1 SV=1	PS50011/38.195/Protein kinase domain profile.	gmx:100776564/3e-133/cyclin-dependent kinase F-1-like; K08817 cell cycle related kinase [EC:2.7.11.22]	ECU02g1450/7e-23/---	NA	Unigene17355_All	23.3	21.56	-0.111973	0.302946	Equal	gi|661893498|emb|CDP03307.1|/5.81383e-166/unnamed protein product [Coffea canephora]	gi|225313801|dbj|AK320747.1|/4e-20/Solanum lycopersicum cDNA, clone: LEFL1012DC11, HTC in leaf	sp|O80345|CDKF1_ARATH/2e-142/Cyclin-dependent kinase F-1 OS=Arabidopsis thaliana GN=CDKF-1 PE=1 SV=1	PS00108/-/Serine/Threonine protein kinases active-site signature.	gmx:100776564/5e-137/cyclin-dependent kinase F-1-like; K08817 cell cycle related kinase [EC:2.7.11.22]	ECU02g1450/2e-24/---	biological_process:GO:0009987//cellular process;molecular_function:GO:0004674//protein serine/threonine kinase activity;GO:0000166//nucleotide binding;	Unigene8948_All	15.57	8.37	-0.895469	9.05313e-11	Equal	gi|661893498|emb|CDP03307.1|/4.01724e-167/unnamed protein product [Coffea canephora]	gi|470128090|ref|XM_004299939.1|/9e-15/PREDICTED: Fragaria vesca subsp. vesca cyclin-dependent kinase F-1-like (LOC101300915), mRNA	sp|O80345|CDKF1_ARATH/2e-145/Cyclin-dependent kinase F-1 OS=Arabidopsis thaliana GN=CDKF-1 PE=1 SV=1	PTHR24056:SF80/1.3E-132/--	gmx:100776564/2e-140/cyclin-dependent kinase F-1-like; K08817 cell cycle related kinase [EC:2.7.11.22]	ECU02g1450/3e-24/---	NA
-2320.83	-2319.52	0.105211	0.471057	CL6243.Contig1_All	14.2	8.7	-0.706804	9.8671e-09	Equal	gi|697113573|ref|XP_009610671.1|/1.1087e-168/PREDICTED: protein XAP5 CIRCADIAN TIMEKEEPER [Nicotiana tomentosiformis] &gt;gi|698513602|ref|XP_009801735.1| PREDICTED: protein XAP5 CIRCADIAN TIMEKEEPER [Nicotiana sylvestris]	gi|359475048|ref|XM_003631527.1|/4e-87/PREDICTED: Vitis vinifera protein XAP5 CIRCADIAN TIMEKEEPER-like, transcript variant 2 (LOC100255509), mRNA	sp|Q69JZ7|XCT_ORYSJ/6e-161/Protein XAP5 CIRCADIAN TIMEKEEPER OS=Oryza sativa subsp. japonica GN=XCT PE=2 SV=1	PTHR12722/8.1E-169/--	sly:101244814/2e-169/protein XAP5 CIRCADIAN TIMEKEEPER; K13119 protein FAM50	NA	NA	CL10607.Contig1_All	11.35	10.22	-0.151297	0.432424	Equal	gi|590684724|ref|XP_007041925.1|/2.3214e-169/Xap5 circadian timekeeper isoform 1 [Theobroma cacao] &gt;gi|508705860|gb|EOX97756.1| Xap5 circadian timekeeper isoform 1 [Theobroma cacao]	gi|359475048|ref|XM_003631527.1|/8e-92/PREDICTED: Vitis vinifera protein XAP5 CIRCADIAN TIMEKEEPER-like, transcript variant 2 (LOC100255509), mRNA	sp|Q69JZ7|XCT_ORYSJ/4e-163/Protein XAP5 CIRCADIAN TIMEKEEPER OS=Oryza sativa subsp. japonica GN=XCT PE=2 SV=1	PF04921/2.1E-81/XAP5, circadian clock regulator	tcc:TCM_006691/4e-170/Xap5 circadian timekeeper isoform 1; K13119 protein FAM50	NA	NA	Unigene2335_All	17.91	3.12	-2.52115	1.07316e-38	Down	gi|460370076|ref|XP_004230880.1|/7.23553e-164/PREDICTED: protein XAP5 CIRCADIAN TIMEKEEPER [Solanum lycopersicum]	gi|403044340|ref|NM_001255900.2|/7e-86/Glycine max protein XAP5 CIRCADIAN TIMEKEEPER-like (LOC100814574), mRNA	sp|Q69JZ7|XCT_ORYSJ/2e-154/Protein XAP5 CIRCADIAN TIMEKEEPER OS=Oryza sativa subsp. japonica GN=XCT PE=2 SV=1	PF04921/8.1E-77/XAP5, circadian clock regulator	sly:101244814/1e-164/protein XAP5 CIRCADIAN TIMEKEEPER; K13119 protein FAM50	NA	NA
-3458.76	-3457.45	0.105836	0.471714	CL6355.Contig1_All	8.9	4.13	-1.10766	1.59588e-13	Down	gi|698472247|ref|XP_009784222.1|/2.62365e-143/PREDICTED: WAT1-related protein At3g02690, chloroplastic [Nicotiana sylvestris]	gi|225315623|dbj|AK321775.1|/3e-70/Solanum lycopersicum cDNA, clone: LEFL1029BG03, HTC in leaf	sp|Q93V85|WTR16_ARATH/6e-137/WAT1-related protein At3g02690, chloroplastic OS=Arabidopsis thaliana GN=At3g02690 PE=2 SV=1	PF00892/7.8E-19/EamA-like transporter family	NA	all3551/6e-79/---	NA	CL488.Contig2_All	5.07	2.05	-1.30636	1.75489e-08	Down	gi|255579425|ref|XP_002530556.1|/8.63343e-130/Protein pecM, putative [Ricinus communis] &gt;gi|223529894|gb|EEF31824.1| Protein pecM, putative [Ricinus communis]	gi|225315623|dbj|AK321775.1|/8e-47/Solanum lycopersicum cDNA, clone: LEFL1029BG03, HTC in leaf	sp|Q93V85|WTR16_ARATH/1e-131/WAT1-related protein At3g02690, chloroplastic OS=Arabidopsis thaliana GN=At3g02690 PE=2 SV=1	PTHR22911/4.0E-117/--	NA	all3551/5e-77/---	cellular_component:GO:0016020//membrane;GO:0009507//chloroplast;	Unigene4516_All	3.59	1.33	-1.43256	2.18738e-05	Down	gi|697114644|ref|XP_009611234.1|/2.9309e-148/PREDICTED: WAT1-related protein At3g02690, chloroplastic [Nicotiana tomentosiformis]	gi|225315623|dbj|AK321775.1|/5e-44/Solanum lycopersicum cDNA, clone: LEFL1029BG03, HTC in leaf	sp|Q93V85|WTR16_ARATH/9e-134/WAT1-related protein At3g02690, chloroplastic OS=Arabidopsis thaliana GN=At3g02690 PE=2 SV=1	PTHR22911:SF23/1.0E-128/--	NA	all3551/5e-80/---	NA
-358.782	-357.48	0.106586	0.472916	CL4745.Contig3_All	12.64	5.56	-1.18484	1.68817e-33	Down	gi|568214290|ref|NP_001275462.1|/0/deetiolated 1-like protein [Solanum tuberosum] &gt;gi|28439620|gb|AAM18188.2| deetiolated 1-like protein [Solanum tuberosum]	gi|359489352|ref|XM_002270492.2|/2e-59/PREDICTED: Vitis vinifera light-mediated development protein DET1-like (LOC100264330), mRNA	sp|Q9ZNU6|DET1_SOLLC/0.0/Light-mediated development protein DET1 OS=Solanum lycopersicum GN=DET1 PE=1 SV=1	PTHR13374/1.9E-169/--	sot:102577910/0.0/deetiolated 1-like protein; K10571 de-etiolated-1	NA	biological_process:GO:0009585//red, far-red light phototransduction;cellular_component:GO:0005634//nucleus;molecular_function:GO:0005515//protein binding;	CL5048.Contig1_All	4.2	3.34	-0.330541	0.18759	Equal	gi|568214290|ref|NP_001275462.1|/0/deetiolated 1-like protein [Solanum tuberosum] &gt;gi|28439620|gb|AAM18188.2| deetiolated 1-like protein [Solanum tuberosum]	gi|359489352|ref|XM_002270492.2|/1e-60/PREDICTED: Vitis vinifera light-mediated development protein DET1-like (LOC100264330), mRNA	sp|Q9ZNU6|DET1_SOLLC/0.0/Light-mediated development protein DET1 OS=Solanum lycopersicum GN=DET1 PE=1 SV=1	PF09737/9.6E-142/De-etiolated protein 1 Det1	sot:102577910/0.0/deetiolated 1-like protein; K10571 de-etiolated-1	NA	biological_process:GO:0009585//red, far-red light phototransduction;cellular_component:GO:0005634//nucleus;molecular_function:GO:0005515//protein binding;	CL6199.Contig2_All	5.59	3.61	-0.630849	0.000822609	Equal	gi|568214290|ref|NP_001275462.1|/0/deetiolated 1-like protein [Solanum tuberosum] &gt;gi|28439620|gb|AAM18188.2| deetiolated 1-like protein [Solanum tuberosum]	gi|359489352|ref|XM_002270492.2|/1e-73/PREDICTED: Vitis vinifera light-mediated development protein DET1-like (LOC100264330), mRNA	sp|Q9ZNU6|DET1_SOLLC/0.0/Light-mediated development protein DET1 OS=Solanum lycopersicum GN=DET1 PE=1 SV=1	PF09737/2.5E-142/De-etiolated protein 1 Det1	sot:102577910/0.0/deetiolated 1-like protein; K10571 de-etiolated-1	NA	biological_process:GO:0009585//red, far-red light phototransduction;cellular_component:GO:0005634//nucleus;molecular_function:GO:0005515//protein binding;
-3175.6	-3174.3	0.106725	0.471409	CL3922.Contig1_All	11.76	5.13	-1.19686	2.16907e-27	Down	gi|698504616|ref|XP_009797809.1|/0/PREDICTED: probable anion transporter 6, chloroplastic [Nicotiana sylvestris]	gi|225320898|dbj|AK325109.1|/3e-83/Solanum lycopersicum cDNA, clone: LEFL1091CG06, HTC in leaf	sp|Q3E9A0|ANTR6_ARATH/0.0/Probable anion transporter 6, chloroplastic OS=Arabidopsis thaliana GN=ANTR6 PE=2 SV=1	PTHR11662:SF226/7.3E-206/--	vvi:100262576/0.0/probable anion transporter 6, chloroplastic; K08193 MFS transporter, ACS family, solute carrier family 17 (sodium-dependent inorganic phosphate cotransporter), other	dgoT/1e-28/---	biological_process:GO:0055085//transmembrane transport;cellular_component:GO:0016021//integral component of membrane;	Unigene9547_All	18.89	11.22	-0.75155	1.41626e-10	Equal	gi|698504616|ref|XP_009797809.1|/0/PREDICTED: probable anion transporter 6, chloroplastic [Nicotiana sylvestris]	gi|225320898|dbj|AK325109.1|/6e-78/Solanum lycopersicum cDNA, clone: LEFL1091CG06, HTC in leaf	sp|Q3E9A0|ANTR6_ARATH/0.0/Probable anion transporter 6, chloroplastic OS=Arabidopsis thaliana GN=ANTR6 PE=2 SV=1	PTHR11662/7.2E-202/--	vvi:100262576/0.0/probable anion transporter 6, chloroplastic; K08193 MFS transporter, ACS family, solute carrier family 17 (sodium-dependent inorganic phosphate cotransporter), other	dgoT/2e-27/---	NA	CL3086.Contig1_All	10.47	12.34	0.237081	0.123443	Equal	gi|359484723|ref|XP_002263200.2|/0/PREDICTED: probable anion transporter 6, chloroplastic-like [Vitis vinifera]	gi|225320898|dbj|AK325109.1|/4e-73/Solanum lycopersicum cDNA, clone: LEFL1091CG06, HTC in leaf	sp|Q3E9A0|ANTR6_ARATH/0.0/Probable anion transporter 6, chloroplastic OS=Arabidopsis thaliana GN=ANTR6 PE=2 SV=1	PS50850/26.818/Major facilitator superfamily (MFS) profile.	vvi:100262576/0.0/probable anion transporter 6, chloroplastic; K08193 MFS transporter, ACS family, solute carrier family 17 (sodium-dependent inorganic phosphate cotransporter), other	dgoT/1e-28/---	biological_process:GO:0055085//transmembrane transport;cellular_component:GO:0016021//integral component of membrane;
-841.236	-839.935	0.106729	0.469324	CL5225.Contig2_All	12.16	12.43	0.0316831	0.775645	Equal	gi|661892132|emb|CDP04358.1|/8.38344e-71/unnamed protein product [Coffea canephora]	gi|470135122|ref|XM_004303325.1|/9e-23/PREDICTED: Fragaria vesca subsp. vesca mediator of RNA polymerase II transcription subunit 7b-like (LOC101295249), mRNA	sp|Q9LZD7|MED7B_ARATH/4e-66/Mediator of RNA polymerase II transcription subunit 7b OS=Arabidopsis thaliana GN=MED7B PE=1 SV=1	PF05983/1.4E-47/MED7 protein	bvg:104887568/2e-72/mediator of RNA polymerase II transcription subunit 7a-like; K15148 mediator of RNA polymerase II transcription subunit 7	NA	biological_process:GO:0006357//regulation of transcription from RNA polymerase II promoter;cellular_component:GO:0016592//mediator complex;molecular_function:GO:0001104//RNA polymerase II transcription cofactor activity;	Unigene47807_All	0.41	0.01	-5.35755	0.687097	Equal	gi|565461226|ref|XP_006288612.1|/1.13592e-14/hypothetical protein CARUB_v10001907mg, partial [Capsella rubella] &gt;gi|482557318|gb|EOA21510.1| hypothetical protein CARUB_v10001907mg, partial [Capsella rubella]	NA	sp|Q9LZD7|MED7B_ARATH/8e-14/Mediator of RNA polymerase II transcription subunit 7b OS=Arabidopsis thaliana GN=MED7B PE=1 SV=1	NA	bvg:104887568/7e-15/mediator of RNA polymerase II transcription subunit 7a-like; K15148 mediator of RNA polymerase II transcription subunit 7	NA	biological_process:GO:0006357//regulation of transcription from RNA polymerase II promoter;cellular_component:GO:0016592//mediator complex;molecular_function:GO:0001104//RNA polymerase II transcription cofactor activity;	Unigene9509_All	11.72	6.04	-0.956352	0.000219043	Equal	gi|661892132|emb|CDP04358.1|/2.825e-74/unnamed protein product [Coffea canephora]	gi|470135122|ref|XM_004303325.1|/2e-14/PREDICTED: Fragaria vesca subsp. vesca mediator of RNA polymerase II transcription subunit 7b-like (LOC101295249), mRNA	sp|Q9LZD7|MED7B_ARATH/6e-68/Mediator of RNA polymerase II transcription subunit 7b OS=Arabidopsis thaliana GN=MED7B PE=1 SV=1	PF05983/1.1E-46/MED7 protein	bvg:104887568/4e-74/mediator of RNA polymerase II transcription subunit 7a-like; K15148 mediator of RNA polymerase II transcription subunit 7	NA	NA
-11494.9	-11493.7	0.108894	0.476712	Unigene15944_All	15.19	4.65	-1.70782	1.73106e-69	Down	gi|225439751|ref|XP_002273172.1|/0/PREDICTED: pentatricopeptide repeat-containing protein At3g09650, chloroplastic-like [Vitis vinifera]	gi|359481359|ref|XM_002273136.2|/1e-54/PREDICTED: Vitis vinifera pentatricopeptide repeat-containing protein At3g09650, chloroplastic-like (LOC100248209), mRNA	sp|Q9SF38|PP222_ARATH/0.0/Pentatricopeptide repeat-containing protein At3g09650, chloroplastic OS=Arabidopsis thaliana GN=HCF152 PE=2 SV=1	PS51375/7.476/Pentatricopeptide (PPR) repeat profile.	csl:COCSUDRAFT_61653/8e-54/TPR-like protein; K17964 leucine-rich PPR motif-containing protein, mitochondrial	NA	NA	Unigene12089_All	12.16	1.85	-2.71655	2.12197e-50	Down	gi|225439751|ref|XP_002273172.1|/0/PREDICTED: pentatricopeptide repeat-containing protein At3g09650, chloroplastic-like [Vitis vinifera]	gi|359481359|ref|XM_002273136.2|/3e-52/PREDICTED: Vitis vinifera pentatricopeptide repeat-containing protein At3g09650, chloroplastic-like (LOC100248209), mRNA	sp|Q9SF38|PP222_ARATH/0.0/Pentatricopeptide repeat-containing protein At3g09650, chloroplastic OS=Arabidopsis thaliana GN=HCF152 PE=2 SV=1	PS51375/11.663/Pentatricopeptide (PPR) repeat profile.	csl:COCSUDRAFT_61653/6e-51/TPR-like protein; K17964 leucine-rich PPR motif-containing protein, mitochondrial	NA	NA	Unigene8923_All	8.54	2	-2.09424	7.00318e-29	Down	gi|225439751|ref|XP_002273172.1|/0/PREDICTED: pentatricopeptide repeat-containing protein At3g09650, chloroplastic-like [Vitis vinifera]	gi|359481359|ref|XM_002273136.2|/2e-41/PREDICTED: Vitis vinifera pentatricopeptide repeat-containing protein At3g09650, chloroplastic-like (LOC100248209), mRNA	sp|Q9SF38|PP222_ARATH/0.0/Pentatricopeptide repeat-containing protein At3g09650, chloroplastic OS=Arabidopsis thaliana GN=HCF152 PE=2 SV=1	PS51375/6.029/Pentatricopeptide (PPR) repeat profile.	csl:COCSUDRAFT_61653/2e-50/TPR-like protein; K17964 leucine-rich PPR motif-containing protein, mitochondrial	NA	NA
-4585.49	-4584.21	0.109049	0.475282	Unigene16544_All	104.28	0.7	-7.21889	0	Down	gi|698513431|ref|XP_009801656.1|/2.96825e-115/PREDICTED: aquaporin NIP2-1-like [Nicotiana sylvestris]	gi|358442124|gb|JN831609.1|/5e-31/Solanum lycopersicum Lsi-1 mRNA, partial cds	sp|Q6Z2T3|NIP21_ORYSJ/1e-94/Aquaporin NIP2-1 OS=Oryza sativa subsp. japonica GN=NIP2-1 PE=1 SV=1	PF00230/6.5E-52/Major intrinsic protein	vvi:100265406/3e-115/aquaporin NIP2-1; K09874 aquaporin NIP	AF1426/2e-26/---	biological_process:GO:0006810//transport;cellular_component:GO:0016021//integral component of membrane;molecular_function:GO:0005215//transporter activity;	Unigene22328_All	159.88	0.26	-9.26426	0	Down	gi|698513431|ref|XP_009801656.1|/8.99803e-117/PREDICTED: aquaporin NIP2-1-like [Nicotiana sylvestris]	gi|358442124|gb|JN831609.1|/5e-28/Solanum lycopersicum Lsi-1 mRNA, partial cds	sp|Q6Z2T3|NIP21_ORYSJ/2e-94/Aquaporin NIP2-1 OS=Oryza sativa subsp. japonica GN=NIP2-1 PE=1 SV=1	PF00230/1.6E-52/Major intrinsic protein	vvi:100265406/7e-116/aquaporin NIP2-1; K09874 aquaporin NIP	AF1426/4e-26/---	biological_process:GO:0006810//transport;cellular_component:GO:0016021//integral component of membrane;molecular_function:GO:0005215//transporter activity;	Unigene18516_All	10.65	0.08	-7.05664	2.76776e-38	Down	gi|698513431|ref|XP_009801656.1|/2.07925e-115/PREDICTED: aquaporin NIP2-1-like [Nicotiana sylvestris]	gi|358442124|gb|JN831609.1|/3e-35/Solanum lycopersicum Lsi-1 mRNA, partial cds	sp|Q6Z2T3|NIP21_ORYSJ/3e-97/Aquaporin NIP2-1 OS=Oryza sativa subsp. japonica GN=NIP2-1 PE=1 SV=1	PS00221/-/MIP family signature.	vvi:100265406/1e-115/aquaporin NIP2-1; K09874 aquaporin NIP	AF1426/1e-26/---	biological_process:GO:0006810//transport;cellular_component:GO:0016021//integral component of membrane;molecular_function:GO:0005215//transporter activity;
-6726.92	-6725.65	0.109875	0.47677	CL9095.Contig2_All	1.9	4.95	1.38143	1.36405e-24	Up	gi|698564407|ref|XP_009772974.1|/3.69508e-160/PREDICTED: molybdate-anion transporter-like isoform X1 [Nicotiana sylvestris]	gi|40809924|dbj|AB119250.1|/5e-61/Nicotiana tabacum mRNA for prolyl 4-hydroxylase, complete cds	sp|Q8VZJ7|P4H9_ARATH/2e-104/Probable prolyl 4-hydroxylase 9 OS=Arabidopsis thaliana GN=P4H9 PE=2 SV=1	PTHR24003/3.0E-13/--	sly:101254254/4e-113/probable prolyl 4-hydroxylase 9; K00472 prolyl 4-hydroxylase [EC:1.14.11.2]	NA	NA	Unigene2138_All	0.86	4.71	2.45332	7.73969e-16	Up	gi|698454433|ref|XP_009780164.1|/1.56974e-163/PREDICTED: molybdate-anion transporter-like isoform X1 [Nicotiana sylvestris]	NA	NA	PTHR24003:SF368/8.3E-15/--	NA	NA	NA	CL2022.Contig2_All	8.54	7.23	-0.24024	0.157426	Equal	gi|698564407|ref|XP_009772974.1|/2.02712e-162/PREDICTED: molybdate-anion transporter-like isoform X1 [Nicotiana sylvestris]	gi|357482680|ref|XM_003611579.1|/7e-13/Medicago truncatula Major facilitator superfamily domain-containing protein (MTR_5g016080) mRNA, complete cds	NA	PTHR24003/1.2E-18/--	NA	NA	NA
-10903.2	-10901.9	0.112031	0.483996	CL2615.Contig1_All	7.89	12.95	0.714855	7.67132e-15	Equal	gi|224133654|ref|XP_002321628.1|/0/ferric reductase-like transmembrane component family protein [Populus trichocarpa] &gt;gi|222868624|gb|EEF05755.1| ferric reductase-like transmembrane component family protein [Populus trichocarpa]	gi|449523761|ref|XM_004168844.1|/8e-10/PREDICTED: Cucumis sativus ferric reduction oxidase 8, mitochondrial-like (LOC101203723), mRNA	sp|Q8VY13|FRO8_ARATH/5e-168/Ferric reduction oxidase 8, mitochondrial OS=Arabidopsis thaliana GN=FRO8 PE=2 SV=1	PF08022/2.5E-17/FAD-binding domain	obr:102715581/2e-23/respiratory burst oxidase homolog protein A-like; K13447 respiratory burst oxidase [EC:1.6.3.- 1.11.1.-]	NA	NA	CL2695.Contig1_All	2.01	3.62	0.848794	0.0026612	Equal	gi|225456909|ref|XP_002277760.1|/0/PREDICTED: ferric reduction oxidase 8, mitochondrial [Vitis vinifera] &gt;gi|297733716|emb|CBI14963.3| unnamed protein product [Vitis vinifera]	gi|225456908|ref|XM_002277724.1|/2e-07/PREDICTED: Vitis vinifera ferric reduction oxidase 8, mitochondrial-like (LOC100241516), mRNA	sp|Q8VY13|FRO8_ARATH/3e-170/Ferric reduction oxidase 8, mitochondrial OS=Arabidopsis thaliana GN=FRO8 PE=2 SV=1	PF01794/3.5E-17/Ferric reductase like transmembrane component	pmum:103338602/2e-21/respiratory burst oxidase homolog protein F-like; K13447 respiratory burst oxidase [EC:1.6.3.- 1.11.1.-]	NA	cellular_component:GO:0016020//membrane;GO:0044464//cell part;molecular_function:GO:0016491//oxidoreductase activity;	Unigene2194_All	1.78	2.64	0.568661	0.0361527	Equal	gi|697119573|ref|XP_009613740.1|/0/PREDICTED: ferric reduction oxidase 8, mitochondrial isoform X2 [Nicotiana tomentosiformis]	gi|225429194|ref|XM_002271854.1|/2e-14/PREDICTED: Vitis vinifera uncharacterized LOC100241185 (LOC100241185), mRNA	sp|Q8VY13|FRO8_ARATH/4e-169/Ferric reduction oxidase 8, mitochondrial OS=Arabidopsis thaliana GN=FRO8 PE=2 SV=1	PTHR11972:SF41/1.9E-166/--	sot:102578438/2e-20/respiratory burst oxidase homolog protein E-like; K13447 respiratory burst oxidase [EC:1.6.3.- 1.11.1.-]	alr2114/7e-06/---	cellular_component:GO:0016020//membrane;
-2502.86	-2501.6	0.11231	0.483081	CL1553.Contig1_All	67.15	80.04	0.253334	6.61285e-07	Equal	gi|590704747|ref|XP_007047245.1|/4.77849e-76/Centrin2 isoform 1 [Theobroma cacao] &gt;gi|508699506|gb|EOX91402.1| Centrin2 isoform 1 [Theobroma cacao]	gi|166938|gb|M90970.1|ATPDNA/5e-71/Atriplex nummularia DNA sequence	sp|P41210|CATR_ATRNU/4e-77/Caltractin OS=Atriplex nummularia PE=2 SV=1	PS00018/-/EF-hand calcium-binding domain.	tcc:TCM_000608/9e-77/ARM repeat protein interacting with ABF2 isoform 2; K13448 calcium-binding protein CML	SPCC1682.04/1e-31/---	NA	CL2982.Contig2_All	40.16	40.71	0.019624	0.886219	Equal	gi|694401292|ref|XP_009375705.1|/3.30755e-75/PREDICTED: probable calcium-binding protein CML20 [Pyrus x bretschneideri]	gi|166938|gb|M90970.1|ATPDNA/1e-68/Atriplex nummularia DNA sequence	sp|P41210|CATR_ATRNU/3e-75/Caltractin OS=Atriplex nummularia PE=2 SV=1	PS00018/-/EF-hand calcium-binding domain.	pxb:103964491/6e-76/probable calcium-binding protein CML20; K13448 calcium-binding protein CML	SPCC1682.04/2e-32/---	NA	CL5883.Contig2_All	91.38	17.56	-2.37959	1.27905e-89	Down	gi|694401292|ref|XP_009375705.1|/1.3293e-75/PREDICTED: probable calcium-binding protein CML20 [Pyrus x bretschneideri]	gi|166938|gb|M90970.1|ATPDNA/5e-70/Atriplex nummularia DNA sequence	sp|P41210|CATR_ATRNU/1e-75/Caltractin OS=Atriplex nummularia PE=2 SV=1	PS00018/-/EF-hand calcium-binding domain.	pxb:103964491/2e-76/probable calcium-binding protein CML20; K13448 calcium-binding protein CML	SPCC1682.04/1e-32/---	NA
-7400.59	-7399.33	0.113761	0.487193	CL7999.Contig3_All	2.45	1.17	-1.06627	1.27344e-05	Down	gi|460381668|ref|XP_004236566.1|/1.68036e-178/PREDICTED: uncharacterized protein LOC101254373 [Solanum lycopersicum]	gi|470139933|ref|XM_004305652.1|/8e-22/PREDICTED: Fragaria vesca subsp. vesca uncharacterized LOC101291854 (LOC101291854), mRNA	NA	PF00583/6.7E-5/Acetyltransferase (GNAT) family	cmo:103495059/7e-06/gibberellin 2-beta-dioxygenase 8-like; K04125 gibberellin 2-oxidase [EC:1.14.11.13]	NA	NA	Unigene5632_All	3.75	3.28	-0.193195	0.498931	Equal	gi|460381668|ref|XP_004236566.1|/6.41257e-173/PREDICTED: uncharacterized protein LOC101254373 [Solanum lycopersicum]	gi|470139933|ref|XM_004305652.1|/8e-19/PREDICTED: Fragaria vesca subsp. vesca uncharacterized LOC101291854 (LOC101291854), mRNA	NA	PF13673/8.9E-6/Acetyltransferase (GNAT) domain	csl:COCSUDRAFT_57988/5e-06/hypothetical protein; K19403 microcephalin	NA	NA	Unigene19664_All	2.22	0.41	-2.43686	4.43348e-06	Down	gi|697115408|ref|XP_009611621.1|/1.03958e-131/PREDICTED: uncharacterized protein LOC104105087 isoform X2 [Nicotiana tomentosiformis]	gi|470139933|ref|XM_004305652.1|/1e-13/PREDICTED: Fragaria vesca subsp. vesca uncharacterized LOC101291854 (LOC101291854), mRNA	NA	PS51186/10.542/Gcn5-related N-acetyltransferase (GNAT) domain profile.	cmo:103495059/3e-06/gibberellin 2-beta-dioxygenase 8-like; K04125 gibberellin 2-oxidase [EC:1.14.11.13]	NA	NA
-4707.62	-4706.39	0.116537	0.496922	Unigene16383_All	6.67	3.71	-0.846268	3.45638e-14	Equal	gi|698491457|ref|XP_009792145.1|/1.24905e-170/PREDICTED: pentatricopeptide repeat-containing protein At5g24830 isoform X1 [Nicotiana sylvestris] &gt;gi|698491459|ref|XP_009792146.1| PREDICTED: pentatricopeptide repeat-containing protein At5g24830 isoform X1 [Nicotiana sylvestris] &gt;gi|698491462|ref|XP_009792147.1| PREDICTED: pentatricopeptide repeat-containing protein At5g24830 isoform X1 [Nico…	NA	sp|Q8L6Y3|PP396_ARATH/3e-118/Pentatricopeptide repeat-containing protein At5g24830 OS=Arabidopsis thaliana GN=At5g24830 PE=2 SV=1	PS51375/11.224/Pentatricopeptide (PPR) repeat profile.	egu:105036528/3e-65/pentatricopeptide repeat-containing protein At5g61990, mitochondrial-like; K17964 leucine-rich PPR motif-containing protein, mitochondrial	NA	NA	Unigene6138_All	2.82	3.99	0.500694	0.296287	Equal	gi|697115553|ref|XP_009611688.1|/3.99611e-100/PREDICTED: pentatricopeptide repeat-containing protein At5g24830 [Nicotiana tomentosiformis]	NA	sp|Q8L6Y3|PP396_ARATH/8e-67/Pentatricopeptide repeat-containing protein At5g24830 OS=Arabidopsis thaliana GN=At5g24830 PE=2 SV=1	PTHR24015:SF416/2.9E-56/--	cam:101506267/1e-29/uncharacterized LOC101506267; K17964 leucine-rich PPR motif-containing protein, mitochondrial	NA	NA	CL6880.Contig2_All	3.97	0.65	-2.61063	3.45933e-18	Down	gi|697115553|ref|XP_009611688.1|/1.22791e-162/PREDICTED: pentatricopeptide repeat-containing protein At5g24830 [Nicotiana tomentosiformis]	gi|160953311|emb|CU229903.1|/2e-23/Populus EST from mild drought-stressed leaves	sp|Q8L6Y3|PP396_ARATH/5e-131/Pentatricopeptide repeat-containing protein At5g24830 OS=Arabidopsis thaliana GN=At5g24830 PE=2 SV=1	PF01535/0.84/PPR repeat	egu:105053592/3e-60/pentatricopeptide repeat-containing protein At5g39710-like; K17964 leucine-rich PPR motif-containing protein, mitochondrial	YGR037c/2e-09/---	NA
-5155.93	-5154.7	0.117682	0.499642	Unigene7249_All	16.85	7.64	-1.1411	2.18904e-24	Down	gi|661884615|emb|CDP11681.1|/1.92238e-148/unnamed protein product [Coffea canephora]	gi|225312536|dbj|AK327076.1|/1e-13/Solanum lycopersicum cDNA, clone: LEFL2020M09, HTC in fruit	NA	PTHR31808:SF4/5.9E-166/--	mdm:103404027/1e-34/cell division control protein 48-like; K08900 mitochondrial chaperone BCS1	NA	NA	Unigene5756_All	23.03	1.19	-4.27448	4.17492e-85	Down	gi|661884615|emb|CDP11681.1|/2.16899e-145/unnamed protein product [Coffea canephora]	gi|225312536|dbj|AK327076.1|/2e-18/Solanum lycopersicum cDNA, clone: LEFL2020M09, HTC in fruit	NA	PTHR31808:SF4/1.2E-162/--	mdm:103404027/6e-35/cell division control protein 48-like; K08900 mitochondrial chaperone BCS1	NA	NA	Unigene22059_All	13.25	1.55	-3.09565	1.40667e-38	Down	gi|661884615|emb|CDP11681.1|/1.54938e-145/unnamed protein product [Coffea canephora]	gi|359474527|ref|XM_002276616.2|/8e-18/PREDICTED: Vitis vinifera uncharacterized LOC100260823 (LOC100260823), mRNA	NA	PF05542/1.2E-23/Protein of unknown function (DUF760)	mdm:103404027/4e-34/cell division control protein 48-like; K08900 mitochondrial chaperone BCS1	NA	NA
-2472.17	-2470.95	0.118157	0.499504	Unigene3518_All	7.68	15.69	1.03067	1.35187e-17	Up	gi|697113002|ref|XP_009610381.1|/8.73161e-94/PREDICTED: uncharacterized protein LOC104104089 [Nicotiana tomentosiformis]	gi|449506089|ref|XM_004162601.1|/4e-16/PREDICTED: Cucumis sativus uncharacterized LOC101213598 (LOC101213598), mRNA	NA	PF05529/3.1E-5/B-cell receptor-associated protein 31-like	sly:101251810/2e-93/uncharacterized LOC101251810; K14009 B-cell receptor-associated protein 31	NA	NA	Unigene6331_All	2.84	6.04	1.08866	0.000130511	Up	gi|697113002|ref|XP_009610381.1|/2.00983e-92/PREDICTED: uncharacterized protein LOC104104089 [Nicotiana tomentosiformis]	gi|502100407|ref|XM_004491653.1|/1e-19/PREDICTED: Cicer arietinum B-cell receptor-associated protein 31-like (LOC101494432), mRNA	NA	PTHR12701:SF13/2.1E-110/--	sly:101251810/3e-92/uncharacterized LOC101251810; K14009 B-cell receptor-associated protein 31	NA	NA	CL3378.Contig1_All	5.88	5.11	-0.202493	0.470608	Equal	gi|697113002|ref|XP_009610381.1|/2.2457e-93/PREDICTED: uncharacterized protein LOC104104089 [Nicotiana tomentosiformis]	gi|359495523|ref|XM_002266221.2|/7e-18/PREDICTED: Vitis vinifera uncharacterized LOC100255733 (LOC100255733), mRNA	NA	PF05529/7.8E-5/B-cell receptor-associated protein 31-like	sly:101251810/1e-92/uncharacterized LOC101251810; K14009 B-cell receptor-associated protein 31	NA	NA
-6522.82	-6521.61	0.11915	0.501549	CL2335.Contig1_All	10.32	5.79	-0.833808	7.6447e-12	Equal	gi|643736578|gb|KDP42868.1|/1.98597e-180/hypothetical protein JCGZ_23810 [Jatropha curcas]	gi|47104531|gb|BT013116.1|/1e-78/Lycopersicon esculentum clone 114403F, mRNA sequence	sp|Q05957|PDP_DIACA/8e-48/Petal death protein OS=Dianthus caryophyllus GN=PDP PE=1 SV=1	PTHR21631:SF12/8.2E-161/--	bvg:104901757/1e-09/isocitrate lyase; K01637 isocitrate lyase [EC:4.1.3.1]	all1863/1e-56/---	NA	CL6245.Contig1_All	11.32	5.06	-1.16166	1.55087e-11	Down	gi|590655546|ref|XP_007034019.1|/0/Phosphoenolpyruvate carboxylase family protein isoform 2 [Theobroma cacao] &gt;gi|590655550|ref|XP_007034020.1| Phosphoenolpyruvate carboxylase family protein isoform 2 [Theobroma cacao] &gt;gi|508713048|gb|EOY04945.1| Phosphoenolpyruvate carboxylase family protein isoform 2 [Theobroma cacao] &gt;gi|508713049|gb|EOY04946.1| Phosphoenolpyruvate carboxylase family…	gi|47104531|gb|BT013116.1|/8e-74/Lycopersicon esculentum clone 114403F, mRNA sequence	sp|Q05957|PDP_DIACA/7e-47/Petal death protein OS=Dianthus caryophyllus GN=PDP PE=1 SV=1	PTHR21631:SF12/4.8E-162/--	bvg:104901757/2e-09/isocitrate lyase; K01637 isocitrate lyase [EC:4.1.3.1]	all1863/9e-57/---	biological_process:GO:0008152//metabolic process;cellular_component:GO:0009507//chloroplast;molecular_function:GO:0003824//catalytic activity;	Unigene3420_All	12.34	2.63	-2.23021	7.00704e-31	Down	gi|590655546|ref|XP_007034019.1|/0/Phosphoenolpyruvate carboxylase family protein isoform 2 [Theobroma cacao] &gt;gi|590655550|ref|XP_007034020.1| Phosphoenolpyruvate carboxylase family protein isoform 2 [Theobroma cacao] &gt;gi|508713048|gb|EOY04945.1| Phosphoenolpyruvate carboxylase family protein isoform 2 [Theobroma cacao] &gt;gi|508713049|gb|EOY04946.1| Phosphoenolpyruvate carboxylase family…	gi|47104531|gb|BT013116.1|/1e-97/Lycopersicon esculentum clone 114403F, mRNA sequence	sp|Q05957|PDP_DIACA/4e-48/Petal death protein OS=Dianthus caryophyllus GN=PDP PE=1 SV=1	PTHR21631/7.3E-159/--	bvg:104901757/1e-09/isocitrate lyase; K01637 isocitrate lyase [EC:4.1.3.1]	all1863/2e-55/---	NA
-5822.12	-5820.91	0.119179	0.499537	Unigene15937_All	16.03	4.16	-1.94612	8.78066e-76	Down	gi|565379012|ref|XP_006355937.1|/0/PREDICTED: DEAD-box ATP-dependent RNA helicase 22-like [Solanum tuberosum]	gi|225424753|ref|XM_002266372.1|/4e-36/PREDICTED: Vitis vinifera DEAD-box ATP-dependent RNA helicase 22-like (LOC100253463), mRNA	sp|Q944S1|RH22_ARATH/4e-172/DEAD-box ATP-dependent RNA helicase 22 OS=Arabidopsis thaliana GN=RH22 PE=2 SV=1	SM00490/1.3E-21/helicase superfamily c-terminal domain	gmx:100798290/3e-18/DEAD-box ATP-dependent RNA helicase 27-like; K13179 ATP-dependent RNA helicase DDX18/HAS1 [EC:3.6.4.13]	CC0835/2e-16/---	NA	Unigene4406_All	3.6	0.98	-1.87714	0.000621077	Down	gi|565379012|ref|XP_006355937.1|/4.49367e-85/PREDICTED: DEAD-box ATP-dependent RNA helicase 22-like [Solanum tuberosum]	gi|225321150|dbj|AK325361.1|/3e-16/Solanum lycopersicum cDNA, clone: LEFL1095CD11, HTC in leaf	sp|Q6H601|RH22_ORYSJ/1e-73/DEAD-box ATP-dependent RNA helicase 22 OS=Oryza sativa subsp. japonica GN=Os09g0383400 PE=2 SV=2	SM00487/1.9E-20/DEAD-like helicases superfamily	gmx:100798290/2e-17/DEAD-box ATP-dependent RNA helicase 27-like; K13179 ATP-dependent RNA helicase DDX18/HAS1 [EC:3.6.4.13]	VC1407/1e-14/---	NA	Unigene1453_All	9	1.66	-2.43874	5.75623e-32	Down	gi|565379012|ref|XP_006355937.1|/0/PREDICTED: DEAD-box ATP-dependent RNA helicase 22-like [Solanum tuberosum]	gi|225321150|dbj|AK325361.1|/4e-39/Solanum lycopersicum cDNA, clone: LEFL1095CD11, HTC in leaf	sp|Q944S1|RH22_ARATH/2e-171/DEAD-box ATP-dependent RNA helicase 22 OS=Arabidopsis thaliana GN=RH22 PE=2 SV=1	PS51194/16.504/Superfamilies 1 and 2 helicase C-terminal domain profile.	tcc:TCM_045471/2e-20/P-loop containing nucleoside triphosphate hydrolases superfamily protein isoform 1; K14806 ATP-dependent RNA helicase DDX31/DBP7 [EC:3.6.4.13]	SMc00522/2e-16/---	NA
-2167.8	-2166.59	0.119333	0.498063	CL4393.Contig2_All	22.52	19.16	-0.233109	0.0235261	Equal	gi|698475352|ref|XP_009785062.1|/7.10548e-85/PREDICTED: thylakoid lumenal 15.0 kDa protein 2, chloroplastic [Nicotiana sylvestris]	gi|225319590|dbj|AK324151.1|/2e-70/Solanum lycopersicum cDNA, clone: LEFL1072CG02, HTC in leaf	sp|Q9LVV5|TL15B_ARATH/4e-78/Thylakoid lumenal 15.0 kDa protein 2, chloroplastic OS=Arabidopsis thaliana GN=At5g52970 PE=1 SV=2	PF04536/2.5E-15/TLP18.3, Psb32 and MOLO-1 founding proteins of phosphatase	NA	NA	NA	CL5209.Contig1_All	9.53	1.67	-2.51263	1.08853e-13	Down	gi|567871601|ref|XP_006428390.1|/7.81399e-86/hypothetical protein CICLE_v10012670mg [Citrus clementina] &gt;gi|568880168|ref|XP_006493006.1| PREDICTED: thylakoid lumenal 15.0 kDa protein 2, chloroplastic-like isoform X1 [Citrus sinensis] &gt;gi|557530447|gb|ESR41630.1| hypothetical protein CICLE_v10012670mg [Citrus clementina]	gi|225319590|dbj|AK324151.1|/1e-71/Solanum lycopersicum cDNA, clone: LEFL1072CG02, HTC in leaf	sp|Q9LVV5|TL15B_ARATH/1e-79/Thylakoid lumenal 15.0 kDa protein 2, chloroplastic OS=Arabidopsis thaliana GN=At5g52970 PE=1 SV=2	PF04536/9.1E-16/TLP18.3, Psb32 and MOLO-1 founding proteins of phosphatase	NA	NA	NA	CL6214.Contig1_All	4.83	0.01	-8.91588	1.80454e-15	Down	gi|698475352|ref|XP_009785062.1|/3.45208e-84/PREDICTED: thylakoid lumenal 15.0 kDa protein 2, chloroplastic [Nicotiana sylvestris]	gi|225319590|dbj|AK324151.1|/6e-61/Solanum lycopersicum cDNA, clone: LEFL1072CG02, HTC in leaf	sp|Q9LVV5|TL15B_ARATH/2e-80/Thylakoid lumenal 15.0 kDa protein 2, chloroplastic OS=Arabidopsis thaliana GN=At5g52970 PE=1 SV=2	PF04536/2.4E-15/TLP18.3, Psb32 and MOLO-1 founding proteins of phosphatase	NA	NA	NA
-1643.27	-1642.06	0.119334	0.495968	CL2854.Contig2_All	2.65	1.79	-0.566033	0.111639	Equal	gi|643714541|gb|KDP27044.1|/1.24998e-34/hypothetical protein JCGZ_20979 [Jatropha curcas]	NA	NA	PF10419/2.5E-8/TFIIIC subunit	jcu:105644262/2e-35/general transcription factor 3C polypeptide 6; K15203 general transcription factor 3C polypeptide 6	NA	NA	CL4083.Contig4_All	4.72	5.67	0.264562	0.583657	Equal	gi|643714541|gb|KDP27044.1|/1.56509e-34/hypothetical protein JCGZ_20979 [Jatropha curcas]	NA	NA	PF10419/1.2E-8/TFIIIC subunit	jcu:105644262/3e-35/general transcription factor 3C polypeptide 6; K15203 general transcription factor 3C polypeptide 6	NA	NA	Unigene8866_All	6.54	5.19	-0.333556	0.299023	Equal	gi|643714541|gb|KDP27044.1|/3.9237e-35/hypothetical protein JCGZ_20979 [Jatropha curcas]	NA	NA	PF10419/2.7E-8/TFIIIC subunit	jcu:105644262/7e-36/general transcription factor 3C polypeptide 6; K15203 general transcription factor 3C polypeptide 6	NA	NA
-2339.82	-2338.61	0.119385	0.494095	Unigene8587_All	21.12	5.32	-1.98911	7.85245e-102	Down	gi|565363173|ref|XP_006348312.1|/0/PREDICTED: uncharacterized protein LOC102582073 [Solanum tuberosum]	gi|225461678|ref|XM_002283128.1|/5e-26/PREDICTED: Vitis vinifera uncharacterized LOC100248749 (LOC100248749), mRNA	sp|P14918|EXTN_MAIZE/2e-07/Extensin OS=Zea mays GN=HRGP PE=2 SV=1	NA	bvg:104891986/9e-06/25S rRNA (cytosine-C(5))-methyltransferase nop2; K14835 ribosomal RNA methyltransferase Nop2 [EC:2.1.1.-]	XF1267/5e-06/---	NA	Unigene16344_All	1.36	0.64	-1.08746	0.129078	Equal	gi|697180938|ref|XP_009599452.1|/3.24724e-168/PREDICTED: uncharacterized protein LOC104095109 [Nicotiana tomentosiformis]	gi|261597298|gb|GU011710.1|/2e-18/Tabebuia rosea microsatellite D9_seg22 sequence	sp|P14918|EXTN_MAIZE/7e-08/Extensin OS=Zea mays GN=HRGP PE=2 SV=1	NA	bvg:104891455/2e-08/DNA-directed RNA polymerase II subunit RPB1-like; K03006 DNA-directed RNA polymerase II subunit RPB1 [EC:2.7.7.6]	NA	NA	Unigene2398_All	27.92	8.25	-1.75883	1.47295e-54	Down	gi|698507009|ref|XP_009798855.1|/0/PREDICTED: uncharacterized protein LOC104245009 [Nicotiana sylvestris]	gi|470119116|ref|XR_184374.1|/4e-20/PREDICTED: Fragaria vesca subsp. vesca uncharacterized LOC101292394 (LOC101292394), misc_RNA	NA	NA	vcn:VOLCADRAFT_121342/8e-06/hypothetical protein; K11323 histone arginine demethylase JMJD6 [EC:1.14.11.-]	NA	NA
-3072.79	-3071.59	0.120907	0.498301	Unigene12862_All	17.83	1.21	-3.88123	1.68227e-250	Down	gi|698537779|ref|XP_009764932.1|/0/PREDICTED: pentatricopeptide repeat-containing protein At1g74850, chloroplastic [Nicotiana sylvestris]	gi|225457181|ref|XM_002280521.1|/1e-106/PREDICTED: Vitis vinifera pentatricopeptide repeat-containing protein At1g74850, chloroplastic-like (LOC100251853), mRNA	sp|Q9S7Q2|PP124_ARATH/0.0/Pentatricopeptide repeat-containing protein At1g74850, chloroplastic OS=Arabidopsis thaliana GN=PTAC2 PE=2 SV=1	PS51375/13.0/Pentatricopeptide (PPR) repeat profile.	jcu:105636457/2e-77/pentatricopeptide repeat-containing protein At2g18940, chloroplastic; K17710 pentatricopeptide repeat domain-containing protein 1	NA	NA	Unigene12043_All	14.6	2.27	-2.6852	4.7889e-76	Down	gi|698537779|ref|XP_009764932.1|/0/PREDICTED: pentatricopeptide repeat-containing protein At1g74850, chloroplastic [Nicotiana sylvestris]	gi|123691777|emb|AM468246.1|/6e-73/Vitis vinifera, whole genome shotgun sequence, contig VV78X265708.8, clone ENTAV 115	sp|Q9S7Q2|PP124_ARATH/0.0/Pentatricopeptide repeat-containing protein At1g74850, chloroplastic OS=Arabidopsis thaliana GN=PTAC2 PE=2 SV=1	PS51375/6.588/Pentatricopeptide (PPR) repeat profile.	jcu:105636457/3e-77/pentatricopeptide repeat-containing protein At2g18940, chloroplastic; K17710 pentatricopeptide repeat domain-containing protein 1	NA	NA	Unigene1204_All	19.69	1.1	-4.16189	1.5502e-154	Down	gi|527202099|gb|EPS68986.1|/0/hypothetical protein M569_05781, partial [Genlisea aurea]	gi|225457181|ref|XM_002280521.1|/1e-125/PREDICTED: Vitis vinifera pentatricopeptide repeat-containing protein At1g74850, chloroplastic-like (LOC100251853), mRNA	sp|Q9S7Q2|PP124_ARATH/0.0/Pentatricopeptide repeat-containing protein At1g74850, chloroplastic OS=Arabidopsis thaliana GN=PTAC2 PE=2 SV=1	PS51375/5.568/Pentatricopeptide (PPR) repeat profile.	bvg:104902392/1e-76/pentatricopeptide repeat-containing protein At2g18940, chloroplastic; K17710 pentatricopeptide repeat domain-containing protein 1	NA	NA
-4233.01	-4231.81	0.122035	0.500854	CL773.Contig2_All	21.41	8.2	-1.38459	6.62106e-44	Down	gi|697151457|ref|XP_009629949.1|/2.80126e-129/PREDICTED: GDSL esterase/lipase CPRD49 [Nicotiana tomentosiformis]	gi|225312523|dbj|AK327063.1|/9e-61/Solanum lycopersicum cDNA, clone: LEFL2020H22, HTC in fruit	sp|Q9SRM5|CPR49_ARATH/1e-109/GDSL esterase/lipase CPRD49 OS=Arabidopsis thaliana GN=CPRD49 PE=2 SV=1	PTHR14209/2.1E-150/--	NA	YOR126c/2e-18/---	NA	Unigene4396_All	2.61	0.75	-1.79909	0.00139177	Equal	gi|460390654|ref|XP_004240943.1|/9.35192e-129/PREDICTED: GDSL esterase/lipase CPRD49-like isoform X1 [Solanum lycopersicum] &gt;gi|723706266|ref|XP_010322203.1| PREDICTED: GDSL esterase/lipase CPRD49-like isoform X2 [Solanum lycopersicum]	gi|225312523|dbj|AK327063.1|/8e-70/Solanum lycopersicum cDNA, clone: LEFL2020H22, HTC in fruit	sp|Q9SRM5|CPR49_ARATH/1e-108/GDSL esterase/lipase CPRD49 OS=Arabidopsis thaliana GN=CPRD49 PE=2 SV=1	PTHR14209/2.0E-149/--	NA	YOR126c/6e-19/---	NA	Unigene19472_All	6.51	0.56	-3.53916	4.29562e-17	Down	gi|460390654|ref|XP_004240943.1|/5.92325e-126/PREDICTED: GDSL esterase/lipase CPRD49-like isoform X1 [Solanum lycopersicum] &gt;gi|723706266|ref|XP_010322203.1| PREDICTED: GDSL esterase/lipase CPRD49-like isoform X2 [Solanum lycopersicum]	gi|225312523|dbj|AK327063.1|/4e-59/Solanum lycopersicum cDNA, clone: LEFL2020H22, HTC in fruit	sp|Q9SRM5|CPR49_ARATH/2e-107/GDSL esterase/lipase CPRD49 OS=Arabidopsis thaliana GN=CPRD49 PE=2 SV=1	PTHR14209:SF3/1.3E-146/--	NA	YOR126c/8e-19/---	NA
-3612.48	-3611.28	0.122132	0.499169	CL4967.Contig5_All	29.69	4.01	-2.8883	1.50681e-133	Down	gi|698462287|ref|XP_009781953.1|/3.62371e-135/PREDICTED: uncharacterized protein LOC104230776 [Nicotiana sylvestris]	gi|148538837|dbj|AK247603.1|/8e-58/Solanum lycopersicum cDNA, clone: LEFL1059DB06, HTC in leaf	NA	PTHR11430/1.4E-40/--	sot:102588695/8e-06/apolipoprotein D-like; K03098 apolipoprotein D and lipocalin family protein	NA	NA	Unigene10220_All	42.35	1.42	-4.8984	2.65475e-142	Down	gi|698462287|ref|XP_009781953.1|/1.357e-137/PREDICTED: uncharacterized protein LOC104230776 [Nicotiana sylvestris]	gi|148538837|dbj|AK247603.1|/4e-69/Solanum lycopersicum cDNA, clone: LEFL1059DB06, HTC in leaf	NA	PTHR11430:SF32/1.8E-46/--	gmx:100500117/2e-07/TIL; temperature-induced lipocalin; K03098 apolipoprotein D and lipocalin family protein	NA	NA	Unigene20365_All	11.23	3.17	-1.8248	7.7268e-15	Down	gi|697110624|ref|XP_009609178.1|/4.68639e-142/PREDICTED: uncharacterized protein LOC104103018 [Nicotiana tomentosiformis]	gi|359494022|ref|XM_002281433.2|/2e-70/PREDICTED: Vitis vinifera F-box protein At3g62230-like (LOC100250424), mRNA	NA	PF08212/8.8E-10/Lipocalin-like domain	gmx:100500117/3e-07/TIL; temperature-induced lipocalin; K03098 apolipoprotein D and lipocalin family protein	NA	NA
-2526.43	-2525.25	0.124273	0.505821	Unigene32169_All	5.62	0.12	-5.54946	1.25617e-34	Down	gi|697096496|ref|XP_009616672.1|/1.54057e-64/PREDICTED: psbP domain-containing protein 2, chloroplastic [Nicotiana tomentosiformis]	NA	sp|Q8VY52|PPD2_ARATH/7e-62/PsbP domain-containing protein 2, chloroplastic OS=Arabidopsis thaliana GN=PPD2 PE=1 SV=1	PTHR31407/4.3E-45/--	csl:COCSUDRAFT_27738/6e-06/photosystem II oxygen evolving complex protein PsbP; K02717 photosystem II oxygen-evolving enhancer protein 2	NA	NA	Unigene28354_All	0.79	0.01	-6.30378	0.0354819	Equal	gi|697096496|ref|XP_009616672.1|/2.40371e-66/PREDICTED: psbP domain-containing protein 2, chloroplastic [Nicotiana tomentosiformis]	gi|502137110|ref|XM_004502915.1|/1e-06/PREDICTED: Cicer arietinum psbP domain-containing protein 2, chloroplastic-like (LOC101497097), mRNA	sp|Q8VY52|PPD2_ARATH/6e-58/PsbP domain-containing protein 2, chloroplastic OS=Arabidopsis thaliana GN=PPD2 PE=1 SV=1	PF01789/3.0E-25/PsbP	olu:OSTLU_118778/2e-06/PSBP3; lumenal PsbP-like protein; K02717 photosystem II oxygen-evolving enhancer protein 2	NA	NA	Unigene20831_All	7.22	0.45	-4.004	1.68816e-18	Down	gi|698552618|ref|XP_009769698.1|/1.11917e-64/PREDICTED: psbP domain-containing protein 2, chloroplastic [Nicotiana sylvestris]	gi|225438397|ref|XM_002274699.1|/8e-08/PREDICTED: Vitis vinifera psbP domain-containing protein 2, chloroplastic-like (LOC100245853), mRNA	sp|Q8VY52|PPD2_ARATH/4e-60/PsbP domain-containing protein 2, chloroplastic OS=Arabidopsis thaliana GN=PPD2 PE=1 SV=1	PTHR31407/5.8E-46/--	pmum:103332599/2e-06/psbP-like protein 1, chloroplastic; K02717 photosystem II oxygen-evolving enhancer protein 2	NA	NA
-6872.8	-6871.62	0.124275	0.503749	Unigene5081_All	27.37	4.76	-2.52356	4.02593e-303	Down	gi|698576567|ref|XP_009776244.1|/0/PREDICTED: glycine--tRNA ligase 2, chloroplastic/mitochondrial isoform X2 [Nicotiana sylvestris]	gi|47104514|gb|BT013099.1|/1e-151/Lycopersicon esculentum clone 114367F, mRNA sequence	sp|Q8L785|SYGM2_ARATH/0.0/Glycine--tRNA ligase 2, chloroplastic/mitochondrial OS=Arabidopsis thaliana GN=GLYRS-2 PE=2 SV=1	PTHR30075:SF3/0.0/--	sot:102601379/0.0/glycine--tRNA ligase 2, chloroplastic/mitochondrial-like; K14164 glycyl-tRNA synthetase [EC:6.1.1.14]	ECs4442/2e-108/---	NA	Unigene9515_All	6.91	4.14	-0.739055	4.97022e-07	Equal	gi|661887019|emb|CDP09428.1|/0/unnamed protein product [Coffea canephora]	gi|359489208|ref|XM_002270738.2|/1e-137/PREDICTED: Vitis vinifera glycyl-tRNA synthetase 2, chloroplastic/mitochondrial-like (LOC100246137), mRNA	sp|Q8L785|SYGM2_ARATH/0.0/Glycine--tRNA ligase 2, chloroplastic/mitochondrial OS=Arabidopsis thaliana GN=GLYRS-2 PE=2 SV=1	PTHR30075:SF3/9.7E-233/--	vvi:100246137/0.0/glycine--tRNA ligase 2, chloroplastic/mitochondrial; K14164 glycyl-tRNA synthetase [EC:6.1.1.14]	STM3655/3e-102/---	NA	CL4133.Contig1_All	14.96	3.04	-2.29897	1.11808e-80	Down	gi|698576567|ref|XP_009776244.1|/0/PREDICTED: glycine--tRNA ligase 2, chloroplastic/mitochondrial isoform X2 [Nicotiana sylvestris]	gi|359489208|ref|XM_002270738.2|/1e-147/PREDICTED: Vitis vinifera glycyl-tRNA synthetase 2, chloroplastic/mitochondrial-like (LOC100246137), mRNA	sp|Q8L785|SYGM2_ARATH/0.0/Glycine--tRNA ligase 2, chloroplastic/mitochondrial OS=Arabidopsis thaliana GN=GLYRS-2 PE=2 SV=1	PR01044/6.5E-57/Glycyl-tRNA synthetase alpha subunit signature	vvi:100246137/0.0/glycine--tRNA ligase 2, chloroplastic/mitochondrial; K14164 glycyl-tRNA synthetase [EC:6.1.1.14]	ECs4442/5e-108/---	NA
-9264.32	-9263.15	0.126428	0.510376	CL5495.Contig1_All	8.93	9.93	0.153134	0.169727	Equal	gi|661888998|emb|CDP07441.1|/1.3653e-156/unnamed protein product [Coffea canephora]	gi|225320295|dbj|AK324768.1|/6e-32/Solanum lycopersicum cDNA, clone: LEFL1085DB09, HTC in leaf	NA	PTHR21531/4.9E-55/--	pxb:103928235/3e-146/protein LTV1 homolog; K14798 protein LTV1	NA	NA	Unigene15509_All	12.22	12.85	0.0725241	0.741989	Equal	gi|661888998|emb|CDP07441.1|/5.00518e-148/unnamed protein product [Coffea canephora]	gi|225320295|dbj|AK324768.1|/1e-23/Solanum lycopersicum cDNA, clone: LEFL1085DB09, HTC in leaf	NA	PTHR21531/5.8E-53/--	pxb:103928235/1e-145/protein LTV1 homolog; K14798 protein LTV1	NA	NA	Unigene1133_All	30.45	5.02	-2.60068	5.05682e-98	Down	gi|661888998|emb|CDP07441.1|/4.22464e-149/unnamed protein product [Coffea canephora]	gi|225320295|dbj|AK324768.1|/3e-30/Solanum lycopersicum cDNA, clone: LEFL1085DB09, HTC in leaf	NA	PTHR21531/4.1E-55/--	sly:101251881/1e-140/protein LTV1 homolog; K14798 protein LTV1	NA	NA
-1870.3	-1869.13	0.127046	0.510777	Unigene9425_All	23.64	1.37	-4.10898	2.3572e-240	Down	gi|604313303|gb|EYU26634.1|/0/hypothetical protein MIMGU_mgv1a005440mg [Erythranthe guttata]	gi|298569775|gb|HM211402.1|/7e-84/Solanum tuberosum cultivar Solara fructokinase-like protein 1 mRNA, complete cds	sp|Q42896|SCRK2_SOLLC/1e-47/Fructokinase-2 OS=Solanum lycopersicum GN=FRK2 PE=1 SV=2	PF00294/5.0E-31/pfkB family carbohydrate kinase	pda:103707762/3e-48/fructokinase-1-like; K00847 fructokinase [EC:2.7.1.4]	BH1857/6e-24/---	biological_process:GO:0016310//phosphorylation;molecular_function:GO:0016301//kinase activity;GO:0016773//phosphotransferase activity, alcohol group as acceptor;	Unigene34466_All	4.94	0.32	-3.94837	2.47068e-21	Down	gi|604313303|gb|EYU26634.1|/0/hypothetical protein MIMGU_mgv1a005440mg [Erythranthe guttata]	gi|298569775|gb|HM211402.1|/8e-68/Solanum tuberosum cultivar Solara fructokinase-like protein 1 mRNA, complete cds	sp|Q42896|SCRK2_SOLLC/3e-47/Fructokinase-2 OS=Solanum lycopersicum GN=FRK2 PE=1 SV=2	PF00294/4.3E-29/pfkB family carbohydrate kinase	pda:103707762/3e-48/fructokinase-1-like; K00847 fructokinase [EC:2.7.1.4]	BH1857/2e-24/---	NA	Unigene12518_All	16.58	0.12	-7.11027	8.2899e-115	Down	gi|604313303|gb|EYU26634.1|/0/hypothetical protein MIMGU_mgv1a005440mg [Erythranthe guttata]	gi|298569775|gb|HM211402.1|/1e-60/Solanum tuberosum cultivar Solara fructokinase-like protein 1 mRNA, complete cds	sp|Q42896|SCRK2_SOLLC/3e-42/Fructokinase-2 OS=Solanum lycopersicum GN=FRK2 PE=1 SV=2	PTHR10584:SF175/1.6E-98/--	ath:AT1G66430/2e-42/pfkB-like carbohydrate kinase family protein; K00847 fructokinase [EC:2.7.1.4]	BH1857/3e-20/---	NA
-3337.02	-3335.85	0.127403	0.510129	Unigene2120_All	4.14	0.52	-2.99305	7.02588e-45	Down	gi|698510559|ref|XP_009800436.1|/1.11243e-90/PREDICTED: uncharacterized protein LOC104246329 isoform X1 [Nicotiana sylvestris] &gt;gi|698510561|ref|XP_009800437.1| PREDICTED: uncharacterized protein LOC104246329 isoform X1 [Nicotiana sylvestris]	gi|225321746|dbj|AK325742.1|/4e-12/Solanum lycopersicum cDNA, clone: LEFL2020J10, HTC in fruit	sp|Q9XI36|MBD10_ARATH/2e-06/Methyl-CpG-binding domain-containing protein 10 OS=Arabidopsis thaliana GN=MBD10 PE=1 SV=1	PF03031/2.1E-17/NLI interacting factor-like phosphatase	jcu:105639654/7e-09/peptidyl-prolyl cis-trans isomerase FKBP53-like; K14826 FK506-binding nuclear protein [EC:5.2.1.8]	NA	NA	CL9489.Contig2_All	10.22	0.86	-3.57091	6.81124e-80	Down	gi|460375190|ref|XP_004233390.1|/1.43651e-87/PREDICTED: uncharacterized protein LOC101251060 [Solanum lycopersicum] &gt;gi|723677107|ref|XP_010317136.1| PREDICTED: uncharacterized protein LOC101251060 [Solanum lycopersicum]	gi|502126867|ref|XM_004499413.1|/4e-06/PREDICTED: Cicer arietinum uncharacterized LOC101511338 (LOC101511338), mRNA	NA	SM00577/1.3E-7/catalytic domain of ctd-like phosphatases	cam:101500922/9e-11/kinesin-3; K10406 kinesin family member C2/C3	aq_2032/4e-07/---	NA	Unigene12636_All	3.54	0.4	-3.14568	1.08238e-16	Down	gi|460375190|ref|XP_004233390.1|/1.16117e-81/PREDICTED: uncharacterized protein LOC101251060 [Solanum lycopersicum] &gt;gi|723677107|ref|XP_010317136.1| PREDICTED: uncharacterized protein LOC101251060 [Solanum lycopersicum]	NA	NA	SM00577/5.1E-8/catalytic domain of ctd-like phosphatases	NA	NA	NA
-8980.33	-8979.17	0.127944	0.510221	Unigene6914_All	2.07	2.25	0.120294	0.600961	Equal	gi|661890572|emb|CDP06069.1|/0/unnamed protein product [Coffea canephora]	gi|225321484|dbj|AK319351.1|/2e-16/Solanum lycopersicum cDNA, clone: LEFL1090DF03, HTC in leaf	NA	PS50001/10.093/Src homology 2 (SH2) domain profile.	aly:ARALYDRAFT_889097/2e-140/hypothetical protein; K05356 all-trans-nonaprenyl-diphosphate synthase [EC:2.5.1.84 2.5.1.85]	NA	NA	Unigene361_All	1.81	1.84	0.0237161	0.981554	Equal	gi|661890572|emb|CDP06069.1|/0/unnamed protein product [Coffea canephora]	gi|225321484|dbj|AK319351.1|/2e-13/Solanum lycopersicum cDNA, clone: LEFL1090DF03, HTC in leaf	NA	PS50001/10.241/Src homology 2 (SH2) domain profile.	aly:ARALYDRAFT_889097/9e-139/hypothetical protein; K05356 all-trans-nonaprenyl-diphosphate synthase [EC:2.5.1.84 2.5.1.85]	NA	NA	Unigene22706_All	2.47	1.08	-1.19348	0.000564862	Down	gi|661890572|emb|CDP06069.1|/0/unnamed protein product [Coffea canephora]	gi|470119153|ref|XM_004295633.1|/5e-14/PREDICTED: Fragaria vesca subsp. vesca uncharacterized LOC101298500 (LOC101298500), mRNA	NA	PTHR11801/2.4E-26/--	aly:ARALYDRAFT_889097/2e-142/hypothetical protein; K05356 all-trans-nonaprenyl-diphosphate synthase [EC:2.5.1.84 2.5.1.85]	NA	NA
-3059.97	-3058.82	0.129746	0.515323	Unigene5324_All	14.42	18.03	0.322328	0.0155185	Equal	gi|297745268|emb|CBI40348.3|/4.38425e-38/unnamed protein product [Vitis vinifera]	NA	NA	NA	NA	NA	NA	CL2174.Contig1_All	10.96	15.27	0.478452	0.0549506	Equal	gi|297745268|emb|CBI40348.3|/5.24326e-33/unnamed protein product [Vitis vinifera]	NA	NA	NA	NA	NA	NA	Unigene10165_All	29.12	13.22	-1.13929	3.96602e-11	Down	gi|297745268|emb|CBI40348.3|/5.51112e-34/unnamed protein product [Vitis vinifera]	NA	NA	NA	NA	NA	NA
-2657.18	-2656.04	0.130521	0.51632	Unigene16284_All	9.01	6.18	-0.54392	0.00714917	Equal	gi|661894790|emb|CDP01789.1|/7.36412e-79/unnamed protein product [Coffea canephora]	gi|514822364|ref|XM_004985791.1|/7e-14/PREDICTED: Setaria italica cancer-related nucleoside-triphosphatase-like (LOC101782829), transcript variant X2, mRNA	NA	PTHR20953:SF0/9.2E-90/--	egu:105042666/2e-76/cancer-related nucleoside-triphosphatase homolog; K06928 nucleoside-triphosphatase [EC:3.6.1.15]	TM0036/2e-22/---	molecular_function:GO:0005524//ATP binding;GO:0017111//nucleoside-triphosphatase activity;GO:0016740//transferase activity;	Unigene17912_All	3.95	5.14	0.379916	0.447991	Equal	gi|661894790|emb|CDP01789.1|/1.06529e-79/unnamed protein product [Coffea canephora]	gi|225320902|dbj|AK325113.1|/1e-09/Solanum lycopersicum cDNA, clone: LEFL1091DB06, HTC in leaf	NA	PTHR20953/1.3E-89/--	sot:102603687/4e-77/cancer-related nucleoside-triphosphatase homolog; K06928 nucleoside-triphosphatase [EC:3.6.1.15]	TM0036/1e-22/---	molecular_function:GO:0005524//ATP binding;GO:0017111//nucleoside-triphosphatase activity;GO:0016740//transferase activity;	CL2380.Contig2_All	5.93	2.9	-1.03198	0.00826101	Equal	gi|697177795|ref|XP_009597872.1|/6.68595e-79/PREDICTED: cancer-related nucleoside-triphosphatase isoform X2 [Nicotiana tomentosiformis]	gi|225320902|dbj|AK325113.1|/3e-13/Solanum lycopersicum cDNA, clone: LEFL1091DB06, HTC in leaf	NA	PF03266/1.6E-45/NTPase	sot:102603687/2e-76/cancer-related nucleoside-triphosphatase homolog; K06928 nucleoside-triphosphatase [EC:3.6.1.15]	TM0036/5e-23/---	NA
[truncated: 725 more rows]
