# Supplementary material for: Transcriptome analysis explores genes related to shikonin biosynthesis in Lithospermeae plants and provides insights into Boraginales’ evolutionary history
Source: Sci Rep. 2017 Jun 30;7:4477. doi: 10.1038/s41598-017-04750-1 (PMC5493674; doi:10.1038/s41598-017-04750-1)
Supplement: Supplementary file 8 — Supplementary Table S7 [file 41598_2017_4750_MOESM8_ESM.xls]

## Sheet: Supplementary Table S7
Supplementary Table S7. Plants and RNA samples.
Species		Lithospermum erythrorhizon		Arnebia euchroma		Echium plantagineum
Samples		LeGL	LeRR	AeGL	AeRR	EpGL	EpRR
Organs		Green leaves/stems	Red roots	Green leaves/stems	Red roots	Green leaves/stems	Red roots
RNA	Concentration（ng/μl）	419	350	921	624	628	354
	Volume（μl）	80	60	60	60	100	100
	Total（μg）	33.52	21	55.26	37.44	62.8	35.4
	OD260/280	2.03	1.87	2.07	1.81	2.02	1.78
	RIN	8.5	9.8	7.7	9.4	8.7	8.4
Photographs
