# Supplementary material for: Transcriptome analysis explores genes related to shikonin biosynthesis in Lithospermeae plants and provides insights into Boraginales’ evolutionary history
Source: Sci Rep. 2017 Jun 30;7:4477. doi: 10.1038/s41598-017-04750-1 (PMC5493674; doi:10.1038/s41598-017-04750-1)
Supplement: Supplementary file 9 — Supplementary Table S8 [file 41598_2017_4750_MOESM9_ESM.xls]

## Sheet: Supplementary Table S8
Supplementary Table S8. The primers used in the qRT-PCR.
Species	Unigene copies	Primers	Primers' sequences (5p to 3p)
Lithospermum erythrorhizon	LeGAPDH (internal reference)	F	GCTGCCTCATTCAACATC
		R	GCCTTCTGATTCCTCCTTA
	G10H-LeCL2572.Contig1	F	GGTTCCAAGACTCAGACT
		R	GATGTTATTCCACCCTCAAG
	12OPR-LeCL2081.Contig2	F	CCATCTCGTCAACAACTAAG
		R	CTCAATCCCATCAAATCCAG
Arnebia euchroma	AeGAPDH (internal reference)	F	GCTGCCTCATTCAACATC
		R	GCCTTCTGATTCCTCCTT
	G10H-AeCL6292.Contig2	F	GTTCCAAGACTCCGACTT
		R	GTTGTTCCGATGTGATTCC
	12OPR-AeCL94.Contig3	F	GAAGAAGGTCGTGCTGAT
		R	AATGGATAGTCGGTGTAGC
Echium plantagineum	EpGAPDH (internal reference)	F	CTCCATTACTGCCACTCA
		R	TCCTTCTCTAGCCTCACA
	G10H-EpCL2694.Contig1	F	CTCGCTTGCCATACTTAAC
		R	CCTCTCACATCCTTCTCTG
	12OPR-EpCL1162.Contig2	F	CTGGTGGCTTCCTTCTAA
		R	CTTAGTTGTTGAGGAGATGG
