# Supplementary material for: Transcriptome analysis explores genes related to shikonin biosynthesis in Lithospermeae plants and provides insights into Boraginales’ evolutionary history
Source: Sci Rep. 2017 Jun 30;7:4477. doi: 10.1038/s41598-017-04750-1 (PMC5493674; doi:10.1038/s41598-017-04750-1)
Supplement: Supplementary file 10 — Supplementary Table S9 [file 41598_2017_4750_MOESM10_ESM.xlsx]

## Sheet: Supplementary Table S9
Supplementary Table S9. Quantification of relative expression levels and standard deviation (SD) in the qRT-PCR.
Lithospermum erythrorhizon
LeGAPDH (internal reference)	Three biological replicates			Average Ct	SD	-	-	-	-	-
	Average Ct1	Average Ct2	Average Ct3
LeGL	23.0263	23.0609	23.0426	23.0433	0.0173226
LeRR	28.1527	28.2897	28.1425	28.195	0.0822244
G10H-LeCL2572.Contig1	Three biological replicates			Average Ct	SD	⊿Ct	⊿⊿Ct	2-⊿⊿Ct	2(-(⊿⊿Ct+SD))	2(-(⊿⊿Ct-SD))
	Average Ct1	Average Ct2	Average Ct3
LeGL	30.564	30.4838	30.5691	30.539	0.0478526	7.4957	0	1	0.967375	1.03373
LeRR	29.4607	29.3949	29.4357	29.4304	0.0332398	1.23545	-6.26025	76.6517	74.9058	78.4383
12OPR-LeCL2081.Contig2	Three biological replicates			Average Ct	SD	⊿Ct	⊿⊿Ct	2-⊿⊿Ct	2(-(⊿⊿Ct+SD))	2(-(⊿⊿Ct-SD))
	Average Ct1	Average Ct2	Average Ct3
LeGL	29.6181	29.5304	29.4641	29.5375	0.077258	6.49426	0	1	0.947857	1.05501
LeRR	28.8221	28.8807	28.8559	28.8529	0.0294413	0.657918	-5.83634	57.1366	55.9825	58.3146
Arnebia euchroma
AeGAPDH (internal reference)	Three biological replicates			Average Ct	SD	-	-	-	-	-
	Average Ct1	Average Ct2	Average Ct3
AeGL	24.1945	24.1778	24.1995	24.1906	0.0113479
AeRR	30.2626	30.5956	30.4389	30.4323	0.166612
G10H-AeCL6292.Contig2	Three biological replicates			Average Ct	SD	⊿Ct	⊿⊿Ct	2-⊿⊿Ct	2(-(⊿⊿Ct+SD))	2(-(⊿⊿Ct-SD))
	Average Ct1	Average Ct2	Average Ct3
AeGL	27.3593	27.3633	27.2659	27.3295	0.0551096	3.13891	0	1	0.962521	1.03894
AeRR	28.5745	28.3207	28.0191	28.3048	0.278027	-2.12759	-5.2665	38.4923	31.7453	46.6733
12OPR-AeCL94.Contig3	Three biological replicates			Average Ct	SD	⊿Ct	⊿⊿Ct	2-⊿⊿Ct	2(-(⊿⊿Ct+SD))	2(-(⊿⊿Ct-SD))
	Average Ct1	Average Ct2	Average Ct3
AeGL	22.1756	22.1564	22.1936	22.1752	0.0185888	-2.01542	0	1	0.987198	1.01297
AeRR	25.7173	25.2975	25.4637	25.4928	0.211418	-4.93952	-2.92411	7.59004	6.55543	8.78795
Echium plantagineum
EpGAPDH (internal reference)	Three biological replicates			Average Ct	SD	-	-	-	-	-
	Average Ct1	Average Ct2	Average Ct3
EpGL	19.8602	19.7959	19.7803	19.8121	0.0423848
EpRR	18.3906	18.3983	18.4796	18.4228	0.0492857
G10H-EpCL2694.Contig1	Three biological replicates			Average Ct	SD	⊿Ct	⊿⊿Ct	2-⊿⊿Ct	2(-(⊿⊿Ct+SD))	2(-(⊿⊿Ct-SD))
	Average Ct1	Average Ct2	Average Ct3
EpGL	27.129	27.1313	27.325	27.1951	0.112517	7.38296	0	1	0.924973	1.08111
EpRR	22.0352	22.0991	22.2804	22.1382	0.127179	3.71541	-3.66756	12.707	11.6348	13.8781
12OPR-EpCL1162.Contig2	Three biological replicates			Average Ct	SD	⊿Ct	⊿⊿Ct	2-⊿⊿Ct	2(-(⊿⊿Ct+SD))	2(-(⊿⊿Ct-SD))
	Average Ct1	Average Ct2	Average Ct3
EpGL	30.2734	30.0547	30.3192	30.2158	0.141382	10.4037	0	1	0.90665	1.10296
EpRR	26.2129	26.064	26.2231	26.1667	0.0890545	7.74383	-2.65983	6.31959	5.94129	6.72198
